# Supplementary material for: Transcriptional profiling of inductive mesenchyme to identify molecules involved in prostate development and disease
Source: Genome Biol. 2007 Oct 8;8(10):R213. doi: 10.1186/gb-2007-8-10-r213 (PMC2246287; doi:10.1186/gb-2007-8-10-r213)
Supplement: Additional data file 1 — Presented is a list of transcripts exhibiting a statistically significant difference between the VMP and VSU libraries. [file gb-2007-8-10-r213-S1.xls]

## Sheet: Sheet1
TAG	VMP	VSU	Unigene	Description	Genomic BLAST
ATAACACATAAAAAAAA	492	363	11317	protein tyrosine phosphatase, non-receptor type 1
GACTTTGGAAAACATTT	370	139	2953	collagen, type 1, alpha 1
GGCTATGTAAAATTTTC	362	258	106103	decorin
TTTGGTTTTCCAAAAAG	252	142	107239	procollagen, type I, alpha 2
CGAACTCTCACAGTGAT	236	142	98989	secreted acidic cysteine rich glycoprotein
TGTTCCTCTTGCTTTAA	158	83	3247	collagen, type III, alpha 1
TGCTACCCTTCTAAAAA	151	91	98160	smooth muscle alpha-actin
CATTTTCTGGCAAAATC	124	34	964	insulin-like growth factor 2
TGGAAATGAAAAAAAAA	108	51	2953	collagen, type 1, alpha 1
TGGAAATGACCCAAAAA	105	52	2953	collagen, type 1, alpha 1
GATCACCTGTTTTATAC	99	39	17012	Rn. similar to microfibril-associated glycoprotein 1 (LOC313662), mRNA
TAGAATTCAGATTCCCC	97	57	1046	transforming growth factor, beta induced, 68 kDa
AGAGAGGCAGCAGAGAA	92	55	12328	Rn. similar to RIKEN cDNA 1110007F23 (LOC287382), mRNA
TGGAAATGACCCAACGC	88	40	2953	collagen, type 1, alpha 1
CCCAATGGCCCAATAAA	85	44	11889	Rn. similar to procollagen, type VI, alpha 2 (LOC361821), mRNA
TACATTTTCATATGAAA	84	43	8527	Rn. transcribed sequence with strong similarity to protein pir:S55054 (H.sapiens) S55054 Sm protein G (small nuclear ribonucleoprotein polypeptide G)
CCCTGAGTCCACACCGG	78	34	94978	actin, beta
			115044	Rn. transcribed sequence with moderate similarity to protein pir:S50866 (H.sapiens) S50866 translation initiation factor 4E-binding protein 1
ACAAATAAACCAACTTT	77	39	47029	SEC61, alpha subunit (S. cerevisiae)
GGAAATGGCAAAAAGTA	69	33	6422	matrix metalloproteinase 2 (72 KDa type IV collagenase)
ACCCGCCGGGCAGCTTC	61	33			multiple genomic hits
TCTCACCAACCCCACCT	55	24	54384	elastin
ATGTAGTAGTGTCTTAC	54	20	33807	Rn. similar to CCT (chaperonin containing TCP-1) zeta subunit (LOC288620), mRNA
ATGTAGTAGTGTCTTAC	54	20	94022	RNA binding protein p45AUF1
CTAATAAATGTTTTTGG	53	26	109804	Rn. transcribed sequences	unique hit, 500bp from DREV1 locus
TGTATAAAAATAAAAAA	51	19	101146	Rn. similar to Polymorphic tumor rejection antigen 1 (LOC362862), mRNA
CCTAGCCCCTCCCACCA	49	15	7961	Rn. similar to latent transforming growth factor-beta binding protein 4S (LOC292734), mRNA
TTTGGTTTTCCAAAAAA	49	20	107239	procollagen, type I, alpha 2
ATATAATGAATAATAAT	38	13	14547	delta-like homolog (Drosophila)
TTCAATTAAAATCAGTT	37	14	19642	Rn. similar to Ik protein (LOC291659), mRNA
CACTCATTTAAAAATAA	34	13	2862	calpain 6
TATTTCAGTGAAATATT	33	13	3313	adenylyl cyclase 6
AAATAAAGTCTGAAAAC	29	10	2163	agrin
TGGAAAACACCAAATAA	28	7	22352	Rn. similar to gamma-filamin (LOC362332), mRNA
TTTTAAAATAAACAATT	27	7	37666	Rn. similar to tweety homolog 2 (LOC304315), mRNA , RIKENcDNA 2900029G13
AATAAACATTTATTATT	25	10	2816	Ras-related GTP-binding protein ragA
GTAATCCTGCTCAGTAC	25	9			no hit in rat genome,PRESENT IN DIFF PATENT SEQ
GCCTCCACGTAATTATT	23	6			No exact hit in rat genome
TAACAGAAGTCCAGAAG	23	6	2875	collagen, type V, alpha 2
TATAACGAGCCAATATC	22	8	54261	four and a half LIM domains 1
TGAAAGCCCCACTGAAC	22	8			unique hit, close to novel transcript with similarity to NIPSNAP2 protein
AATAAATGACCCTATCT	21	7	8685	Rn. transcribed sequence with moderate similarity to protein ref:NP_001488.2 (H.sapiens) UDP-Gal:betaGlcNAc beta 1,4- galactosyltransferase 1,	unique hit, 2.5kb from N-acetylglucosamine galactosyltransferase
CCTCGGGGGCACCTAGA	21	5			unique hit, close to mouse fibulin gene
AAGCTGGTTTATAATAA	20	6	3437	small nuclear ribonucleoprotein polypeptides B and B1
CATCAAGCCAAATATAC	19	6	106103	decorin
ACAAAGGTTAAAAAAAA	18	6	2517	Rn. similar to LIM domain only 4; LIM only 4; ethanol induced 4 (LOC362051), mRNA
AGATGTACTGTACCTTT	18	3	7055	Rn. similar to VE-cadherin (LOC307618), mRNA
CTCTGACTTTACCCTGT	18	5	2269	basigin
GCTTAGCCATTTCCTGT	18	5	91417	Rn. similar to microtubule-associated protein 4 (LOC367171), mRNA
CGTTTGTCCGCACATTA	17	3	774	laminin, beta 2
CTGGGGCATCCGTAGAT	16	5			no hit in rat genome, mitochondrial sequence
GGCCTGGGTTACTTTAC	16	3	102346	Rn. similar to hypothetical protein 5730443G10 (LOC303260), mRNA	unique hit, close to novel transcript with homology to sperm associated antigen 7
TTTTTACTGATGTTCGT	16	5	8450	Rn. similar to integral membrane protein 2C (LOC301575), mRNA
ATGACTGAGCCCCTAAT	15	2	2595	Rn. similar to divalent cation tolerant protein CUTA (LOC294288), mRNA
CACTTCCTCCTGGGTTT	15	3	106701	Rn. similar to Ierepo4-pending protein (LOC304839), mRNA
GATGAAGACTGCCTGTT	15	3	8538	splicing factor, arginine/serine-rich (transformer 2 Drosophila homolog) 10
GCCCGTGCCACCCTTGC	15	3	1226	Rn. similar to GAMM1 protein (LOC300258), mRNA
TAAATATCTGTGTCCCC	15	4	29232	step II splicing factor SLU7
TGTATTACAGTGGTATT	15	3	7967	Rn. similar to SON protein (LOC304092), mRNA
TGTTAGAGTCTAATCTG	15	3	16968	Rn. transcribed sequences	uniqueht hit, 1.5kb from retinol dehydrogenase10
GATAAAGCAAGATTTCC	14	4	120904	Rn. transcribed sequence with weak similarity to protein ref:NP_116255.1 (H.sapiens) hypothetical protein FLJ14957 [Homo sapiens]
GGGATTTGTGGGGGCAG	14	3	2458	tubulin, beta 5
GGTACCTTACTTTCCTC	14	4	3552	Rn. similar to CG14967-PA (LOC303280), mRNA
GTCATTTTCTAGTTTTT	14	4	10600	transcription factor 8
GTTTGTACAATAAATAC	14	4	37338	latent transforming growth factor beta binding protein 3
TTTCAGCAGTGTGAATC	14	4	47	hypoxanthine guanine phosphoribosyl transferase
AACCACAGAGATGGTGT	13	1	23810	casein kinase 1, alpha 1
TACACTCCCCCCTACTC	13	3	4636	serum/glucocorticoid regulated kinase
TATTTTCAGCATTTTTG	13	2	2744	Rn. transcribed sequences	No exact hit in rat genome
GATGAATGTTATATGTT	12	2			unique hit, 2kb from mRIKEN cDNA1200009O22,
GTCGATGCTATTGTTTA	12	3	48752	splicing factor YT521-B
TAAACGTTTTCAGGGAA	12	3	69085	Rn. transcribed sequence with moderate similarity to protein pir:I39175 (H.sapiens) I39175 SH2-domain protein Grb-IR
TGACAGTGTTCATTAAC	12	3	3882	Rn. similar to cleavage and polyadenylation specific factor 5; cleavage and polyadenylation specific factor 5, 25 kD subunit (LOC291877), mRNA
TTAATGTATCGTCTTAA	12	3	3622	hypothetical protein CDA08
TTCAAGTTACTAATTGT	12	2	3581	Rn. transcribed sequences	multiple genomic hits
TTCTTGACTTTCCCAGA	12	2	18947	paralemmin
AAGCTAAACGCTGGTAT	11	1	106046	Rn. similar to RIKEN cDNA 2310047O13 (LOC291320), mRNA
CATTGCGTGGTTGTAAT	11	1	79423	Rn. similar to Wbscr1 (LOC288599), mRNA
GGTAAACACAAATGAAT	11	2	96446	Rn. similar to RIKEN cDNA 5330414D10 (LOC311726), mRNA
TAAAAGTTGTTATACTA	11	2	4309	syntenin
TAAAGTCAAAATAAAAT	11	1	8257	Rn. transcribed sequences	unique hit, 2kb from Semaphorin6D locus
TAACAGTTGCGTCTTAA	11	2	1762	calnexin
TATTTTTCTAGGACAGT	11	2	19707	Rn. similar to importin 9 (LOC304817), mRNA
TGAATCCTCTCCCTAAA	11	2	15332	Rn. similar to RIKEN cDNA 9430096L06 (LOC291813), mRNA	unique hit, close to novel transcript (h Chemokine like superfamily factor 3)
TGTTAAGATGTATGTGA	11	2	29900	Rn. transcribed sequences	unique hit, 1kb from locus with simislarity to Cbx1 (heterochromatin protein P25)
TTAATGCCCTTCCATTT	11	1			No exact hit in rat genome
TTTCAGCATTTATTGTA	11	2			unique hit, no assigned loci within 5kb
AGTTAAGCATACTTGTT	10	2	24871	phosphatidylinositol binding clathrin assembly protein
ATGTTCTGTTCTATATA	10	2	101845	Rn. similar to enthoprotin; epsin 4; clathrin interacting protein localized in the trans-Golgi region (LOC317516), mRNA
CATCATTCCGTGGCTGA	10	1	22555	Rn. similar to KIAA0368 (LOC313196), mRNA
GTGTGTGGTGCCCCCAG	10	2	3222	Rn. transcribed sequence with weak similarity to protein pir:T46432 (H.sapiens) T46432 hypothetical protein DKFZp434D2426.1
TAAGAGCTCTTTCCATC	10	1	8672	Rn. similar to hypothetical protein, estradiol-induced (LOC308843), mRNA
TACATAGGATTGTTTGC	10	2	1476	peripheral myelin protein 22
TAGACTGCCTCACAATA	10	1	164054	Rn. similar to Multifunctional protein ADE2 (LOC288115), mRNA
TCAGAATTTAGCCATAT	10	2	94979	Rn. similar to Hypothetical protein FLJ25422 (LOC294789), mRNA
TCTGGCAGTCTCCTTCA	10	2	79893	Rn. similar to karyopherin beta 3; Ran_GTP binding protein 5; importin beta-3 subunit (LOC306182), mRNA
TCTGGCTCCTTTACAAA	10	2	17033	Rn. similar to RNA binding motif protein 5 (LOC300996), mRNA
TGGGCATAGCTGAGGTG	10	2	41133	Rn. transcribed sequences	unique hit, 2kb from novel transcript with similarity to mSorC2 precursor (VPS10 domain containing receptor
TGTTTTGGAACATTTAT	10	0	101054	Rn. similar to RAN binding protein 3 isoform RANBP3-d; RAN-binding protein-3 (LOC316126), mRNA
TTAGACACGTGTCTTTT	10	1			unique hit, 1kb from novel transcript with homology to Septin11
TTATTTGTATGGAATTC	10	2	106222	Rn. similar to Murine homolog of human ftp-3 (LOC308650), mRNA
ACGCTGTACAGAATTTT	9	1	20981	phosphodiesterase 9A
ACTGTGTTGTAATATAG	9	1	101908	Rn. similar to hypothetical protein DJ667H12.2 (LOC360899), mRNA
ATGTCACAATAAAGTGA	9	0	12759	fibrillin-1
ATGTGTATGTTTTAACT	9	1	115909	Rn. transcribed sequences	multiple genomic hits
CAGTTGGTTGTAAATTC	9	1	95170	Rn. similar to EIB-55kDa associated protein 5 (LOC361522), mRNA
GGAGCTGGCTGCTGAGG	9	1	41227	Rn. transcribed sequences	unique hit, close to novel transcript with homology to ADAMTS-1 precursor
GTCAAAGTTCTGTGTCT	9	1	9517	nucleolar phosphoprotein p130
TACATACGTACATAAAT	9	1	70655	Rn. similar to Probable ATP-dependent RNA helicase DDX27 (DEAD-box protein 27) (LOC362274), mRNA
TATTAACTCTCCTCGGA	9	1	22808	Rn. transcribed sequences	unique hit, 1.5kb from novel transcript with homolgy to hARHGEF17
TCTGTCTTTATTACCTT	9	1	28161	fatty acid desaturase 1
TGACTGCTGCTTCAATA	9	1			unique hit, not within 5kb from assigned locus
TTTAGTGACGTTTACAT	9	1	94887	Rn. transcribed sequences	unique hit, 5kb from novel transcript with similarity with KLF13
AATAAACTTTGCTTTCC	8	1	28050	Rn. similar to pre B-cell leukemia transcription factor 3 (LOC311876), mRNA
AGTTGGAAACGGGGAAT	8	0			unique hit, no assigned locus in neigbourhood
CACACACAAACACACAC	8	1	24541	Rn. similar to old astrocyte specifically induced substance (LOC362165), mRNA
CATACGCTCACAAAAGA	8	1			unique hit, novel transcript at 5kb, based on mouse data, tag comes from ribophorinI
CCTTAGGTCGTCTGTGA	8	1	30223	Rn. similar to RIKEN cDNA 0610027O18 (LOC363171), mRNA
CTGCAGCAAAAGTTTAC	8	1	10293	low density lipoprotein receptor-related protein associated protein 1
GAATCTCATACCTAACC	8	1	1878	Rn. transcribed sequences	unique hit, no assigned locus within 5kb
GCAATCATTTCATACTT	8	1			unique hit, 3.5kb from novel transcript with homology to hZimp10
GTGTGGTTCCCAGGCAT	8	0	6171	H19 fetal liver mRNA
TATACAGAGCGTCATCT	8	1	9547	Rn. transcribed sequences	unique hit, 5kb from novel transcript with similarity to putative ankyrin repeat containing prot.3526402J09Rik
TCTGAATATAACATATC	8	1	22787	Rn. similar to sprouty 1 (LOC294981), mRNA
TCTGTCCTGCTGCAAGC	8	1	34792	degenerative spermatocyte homolog (Drosophila)
TGGGGAGAGGAATAGCT	8	1	101799	Rn. Ab2-450 mRNA, complete cds	unique hit, close to MAN2B2 locus (Mannosidase alpha class 2B member 2
TTAATTTCTCATAAAAG	8	1	1100	Rn. similar to Pon2 protein (LOC296851), mRNA
ATTGTATTCTTTCTGCC	7	0	50150	Rn. similar to coat protein gamma-cop (LOC297428), mRNA
CAGCATAAATTAATTGT	7	0	7015	Rn. similar to DIP13 beta (LOC362860), mRNA
CCCCCAATTCTGTGGCG	7	0	12939	vesicle-associated membrane protein 2
CCCTATGTTTGTGCCTT	7	0	84878	Rn. similar to vascular endothelial zinc finger 1 (LOC287615), mRNA
CTGAGGTATTCTTGCAA	7	0	3507	Rn. similar to ATP sulfurylase/APS kinase (LOC295443), mRNA
GGAAGAGGCAGGACCAC	7	0			unique hit, close to novel transcript with homology to Cbx6
GGTACTTTTAGAACCTA	7	0	10266	polypeptide GalNAc transferase T1
TCTTCACTCAAGTCTGT	7	0	3247	collagen, type III, alpha 1
TTTTCTAGTGAATAAAT	7	0	7870	Rn. transcribed sequence with moderate similarity to protein ref:NP_055680.1 (H.sapiens) chromosome condensation-related SMC-associated protein 1
AAAAAATAAATATATTT	6	0	40381	Rn. transcribed sequences	unique hit, no assigned locus within 5kb
AAATAAAACAGGCAACT	6	0	22244	Rn. transcribed sequences	unique hit, no assigned locus within 5kb
AATGCGAACACCATCAC	6	0	25144	squamous cell carcinoma antigen recognized by T-cells 1
CACGCACAGTCAGCCGA	6	0	11305	dentatorubral pallidoluysian atrophy (=atrophin 1)
CACTGTGCCTTCAAGAT	6	0	35353	Rn. transcribed sequences	unique hit, 3.5kb from carboxypeptidaseD locus
CAGTTTGTACATTTACT	6	0	32253	Rn. transcribed sequence with moderate similarity to protein ref:NP_054738.1 (H.sapiens) HSPC009 protein [Homo sapiens]
			101891	zinc finger protein Y1 (RLZF-Y)
CCGCTTGAGACTCCTTC	6	0	25124	Rat insulin-like growth factor I mRNA, 3' end of mRNA
CCTCACTTAACTCTTAA	6	0	12859	Rn. transcribed sequences	multiple genomic hits
CCTCTGTTTGGTGGTAA	6	0	100120	cysteine string protein (chaperone)
CCTTTATCCCAATTCCT	6	0			No exact hit in rat genome
CTAGCTCACTAAGGGCA	6	0	37737	iGb3 synthase
CTCCAATAATTGATATT	6	0	94808	protein kinase inhibitor, alpha
CTGGCCTCTGAGGCTGG	6	0	20730	Rn. transcribed sequence with weak similarity to protein pir:S10889 (H.sapiens) S10889 proline-rich protein	unique hit, close to novel transcript with homology to hKIAA0720 protein
CTTGCATAAAATTTAAG	6	0	16704	Rn. transcribed sequence with weak similarity to protein pir:S15433 (M.musculus) S15433 hypothetical protein
GAGACGGAGTCCAAAGG	6	0	63247	Rn. similar to chromodomain helicase DNA binding protein 4; Mi-2b (LOC312712), mRNA
GCAGATGTTATGAATTG	6	0	13832	Rn. transcribed sequences	uniqeh hit, 1.5kb from novel locus, similar to hypothetical protein KCTD8
GCATAGTCTGAGATGCA	6	0	40510	Rn. transcribed sequences	2kb from Wnt4 locus
GGTAGGAGCACCGCACT	6	0	72442	Rn. similar to TBC1 domain family, member 8; BUB2-like protein 1; vascular Rab-GAP/TBC-containing (LOC360520), mRNA
GTGAAAGAATAAATGCA	6	0	98686	Rn. similar to KDEL containing protein 1; endoplasmic reticulum-resident KDEL protein (LOC315664), mRNA
GTGAAAGAATAAATGCA	6	0	14013	Rn. transcribed sequences	uniquehit, 2kb from mRIKEN cDNA 2010004J24
GTGTACATTGTTCTTAT	6	0	34113	Rn. similar to hypothetical protein MGC10067 (LOC360514), mRNA
GTTTCCCTTTTATTCAA	6	0	24229	Rn. transcribed sequences	unique hit, 1kb from Kelch-like 13 (Klhl13)
TAAATAACTTTTCTCCA	6	0	8311	Rn. transcribed sequence with weak similarity to protein sp:Q64707 (M.musculus) U2R1_MOUSE U2 small nuclear ribonucleoprotein auxiliary factor 35 kDa subunit related-protein 1 (SP2)
TAAATATAATTTATTGT	6	0	3989	Rn. transcribed sequences	unique hit, 1kb from CyclinG2 locus
TCCAATAAAGAGCTGAG	6	0			No exact hit in rat genome
TGCACGACTATGTTATT	6	0	8266	Rn. transcribed sequences	unique hit, 3kb from novel transcript with similarity to RING1 and YY1 binding protein (Rybp)
TGGTCTCTTAATCCAGT	6	0	98823	Rn. similar to KIAA1064 protein (LOC308385), mRNA
TTCCTGACTAAATGTAG	6	0	65930	notch gene homolog 2, (Drosophila)
TTGATTGTCTATGTTGT	6	0	12498	Rn. transcribed sequences	unique hit, 5kb from novel transcript (similarity to human TU12B1-TY protein)
TTTTATTGCAAAGATGT	6	0	9376	Rn. transcribed sequences	unique hit, 1.5kb from Neurobeachin locus
AAAATTTCTTGGCAAAA	5	0	6532	Rn. transcribed sequence with weak similarity to protein ref:NP_037370.1 (H.sapiens) DNAJ domain-containing [Homo sapiens]	unique hit, close to novel transcript, similar to hriken cDNA 1810055D05
AAAGTCAAAAAAAAAAA	5	0	53915	PV-1
AACTACACCTGCTGTAA	5	0	9609	cystatin N
AACTCCCCGTGTCTGTC	5	0	27227	Rn. transcribed sequences	unique hit, 5kb from bcl-2 locus
AAGTAGTGTGACTCGGG	5	0	6570	Rn. similar to vaccinia related kinase 3 (LOC361565), mRNA
AATAAAGATAATATAAC	5	0	16544	Rn. transcribed sequences	multiple genomic hits
AATAATGATATATCTGT	5	0	61277	Rn. similar to hypothetical protein D930024B17 (LOC303552), mRNA
ACAGACAGAACATTCCC	5	0			No exact hit in rat genome
ACCCTGGTGGGAGACAA	5	0	16016	Rn. Similar to EHD2_HUMAN EH-domain containing protein 2
ACTGGAGTTTGCTTTGT	5	0			unique hit 2kb from polyA polymerase alpha
AGAATGAAGTTCACAAG	5	0	2918	Rn. similar to MUM2 protein (LOC287427), mRNA
AGATAAGCAGGAAGTTC	5	0	9560	Rat mRNA	unique hit, antisense to 3'end MARCKS locus
AGGAGATGGAGAACTTT	5	0	93304	Rn. similar to TRAF-binding protein (LOC293571), mRNA
AGTGTGTACAAGCTTAG	5	0			unique hit, close to novel transcript similar to mEphB3 receptor(MDK5)
ATACATACTACGTAGTA	5	0			No exact hit in rat genome
ATGCTGAGAGGAAGCTT	5	0	52627	Rn. similar to hypothetical protein (LOC366980), mRNA	unique hit, close to novel transcript with homolgy to mRIKEN cDNA 4432409D24 = Arid rfx like
ATTAGTTAACAAACATC	5	0	3111	Rn. similar to semaphorin cytoplasmic domain-associated protein 3A (LOC312607), mRNA
ATTCTTTTGGAATGTAT	5	0	2342	mannosyl (alpha-1,6-)-glycoprotein beta-1,2-N-acetylglucosaminyltransferase
ATTTAAGACAGTATTTT	5	0	29900	Rn. transcribed sequences	unique hit, antisense to 3'end Cbx1 locus
CAAAAGGCTCTCCTAAT	5	0	100904	Rn. similar to Pmcf-pending protein (LOC297342), mRNA= potassium channel modulatory factor
CAAGGCCTCCCTAAAAG	5	0			unique hit, antisense to 3'end MARCKS locus
CACTCCTGCTGAAGAAT	5	0	14510	Rn. transcribed sequences	unique hit, 2kb from novel transcript (similar to neurofilament heavy polypeptide)
CAGATTTTTGTAATAAA	5	0	11189	Ras-related associated with diabetes
CAGCAGCCTCTGGAAGA	5	0	103390	Rn. similar to RIKEN cDNA 0610008A10 (LOC300802), mRNA
			116313	Rn. transcribed sequence with moderate similarity to protein ref:NP_112591.1 (H.sapiens) hypothetical protein DKFZp564D0372 [Homo sapiens]
CATAATTGTGTCCAGTG	5	0	8133	Rn. similar to RIKEN cDNA 1110038M16 (LOC313529), mRNA
CCTTGGGGGAGGGTGGG	5	0			unique hit, 1kb from to Slit2 locus
CCTTTTGTTATAATAAA	5	0	8458	Rn. transcribed sequences	No exact hit in rat genome
CTCCTTTATCTTCTACT	5	0	91975	Rn. transcribed sequences	unique hit, 2.5kb from novel transcript with homology to PI3K-C2beta
CTGTAGGAGGGGCAGGC	5	0	98420	Rn. similar to RIKEN cDNA 1700027N10 (LOC316238), mRNA
GAACAGTTATGAATATC	5	0	17732	Rn. transcribed sequences	unique hit, 1kb from SOX7 locus
GAGAAGCCGGAGGTCGT	5	0	118492		No exact hit in rat genome
GAGGAGAGTGAAAATGC	5	0			unique hit, part of novel transcript similar to RIKEN cDNA 5031439A09)
GATCTACATAAGCTACT	5	0	23241	Rn. transcribed sequences	unique hit, 1.5kb from ZF13 locus (Zfp110, Zfp274)
GCCGAAATGTCTGTGTT	5	0	1078	Rn. transcribed sequences	unique hit, 3kb from mSpindlin locus
GCTAACTCATTGTCTCC	5	0	28360	Rn. transcribed sequences	uniquey hit, 3.5kb from ADAMTS12 locus
GCTGGGCCAAGTCTGGG	5	0	33523	Rn. similar to A301 protein (LOC308592), mRNA
GCTTCTCCCTTCTTCCC	5	0	8046	casein kinase 1, delta
GGAGATACCTGTTCAAA	5	0	11567	nel-like 2 homolog (chicken)
GGCAAGCCCCAGCGTNT	5	0			multiple genomic hits (for 19bp)
GTCTATTTATACATTGG	5	0	41830	Rn. transcribed sequences	unique hit, 2kb from ZFP236 locus
GTGTATTCATTGTCCTG	5	0	121231	Rn. transcribed sequences	unique hit, 2kb from cyclin M3 locus
TAAAAAATGTCTCTTTG	5	0	36521	Rn. similar to FGFR1 oncogene partner (LOC365103), mRNA
TAAAGTACTCACTCCTG	5	0	1868	beta-2 microglobulin
TAATTAAACACTTGTGA	5	0	103231	Rn. transcribed sequences	unique hit, 4kb from SCUBE1 locus
TAATTTGATTTTGGAAT	5	0	8202	ubiquitin-conjugating enzyme UBC7
TACTTAAAATGTATTCA	5	0	66545	Rn. transcribed sequences	unique hit 4.5kb from PLAG1 locus (pleiomorphic adenoma gene)
TATTTACTCTGCCAAGT	5	0			No exact hit in rat genome
TGACCATATTGTCAAAA	5	0	56603	amine oxidase, copper containing 3 (=vascular adhesion protein 1)
TGTATATGATGTTTGTG	5	0	99017	Pr2 protein
TGTGGCATACATACACT	5	0	16844	Rn. similar to amyotrophic lateral sclerosis 2 chromosome region candidate 9; putative GTPase regulator (LOC363239), mRNA
TGTGGCATACATACACT	5	0	62699	Rn. transcribed sequences	unique hit, no assigned locus within 5kb
TTCACAATGCCTTGTGT	5	0	24283	Rn. transcribed sequences	No exact hit in rat genome
TTCATTAATTATTGTGG	5	0	103261	Rn. similar to retinoid x receptor interacting protein (LOC290997), mRNA
TTCCTGCAATAAAGGCT	5	0			No exact hit in rat genome

## Sheet: Sheet2
name	no	%
UNKNOWN TAG	24	11.3744
HYPOTHETICAL PROTEIN	50	23.6967
INTRACELLULAR SIGNALLING	16	7.58294
ECM	18	8.53081
TF	13	6.16114
SECRETED FACTOR	11	5.21327
METABOLISM	8	3.79147
RNA BINDING AND PROCESSING	8	3.79147
PROTEIN PROCESSING	9	4.2654
CYTOSKELETAL RELATED	7	3.31754
PROTEIN TRANSPORT	8	3.79147
DNA BINDING	6	2.8436
CELL CYCLE	4	1.89573
CELL SURFACE Ag	5	2.36967
GLYCOSYLATION	5	2.36967
TRANSMEMBRANE RECEPTOR	4	1.89573
PROTEIN FOLDING	6	2.8436
CELL ADHESION	3	1.4218
RNA SPLICING	3	1.4218
TRANSPORTER	3	1.4218
	211	100
