# Supplementary material for: Transcriptional profiling of inductive mesenchyme to identify molecules involved in prostate development and disease
Source: Genome Biol. 2007 Oct 8;8(10):R213. doi: 10.1186/gb-2007-8-10-r213 (PMC2246287; doi:10.1186/gb-2007-8-10-r213)
Supplement: Additional data file 2 — Presented is the tab delimited text file of the VMP SAGE library. [file gb-2007-8-10-r213-S2.txt]

TAG	COUNT
GCACGGGAATAAATTCA	546
TCCAATAAAGAGCTGAA	540
ATAACACATAAAAAAAA	492
GAAAAATAAAACTGAAG	443
GTGGCTCACAACCATCT	402
ATACTGACACTTCGTAG	396
GACTTTGGAAAACATTT	371
GGCTATGTAAAATTTTC	362
CTAGTCTTTGTGCACAC	338
GAATGACCTGCAACTGT	315
GCCTAATGTATACAAAG	302
TGGGTTGTCTAAAAATA	287
TTCAATAATAAATCTCA	287
GGATTTGGCCTGTTTGA	256
GGCAAGCCCCAGCGTCT	256
TTTGGTTTTCCAAAAAG	252
CGGAAGGCGGCGGCCAA	244
GCCCGAGCCAATGCCCG	240
CGAACTCTCACAGTGAT	236
TGACTATTAAAAACCCT	235
GGTAGCCACTTTGACAG	225
ACGTCTCAAAGTAAAAG	221
GGATTCGGTCTCTTCGA	219
CCCAGTTTTCATTAAAG	215
TACCCTCACAAACTGGT	198
TCGGACGTACATCGTTA	192
CCAGAACAGACTGGTGA	190
TTGGTGAAGGAAAAAGC	190
AGGAGGCTACACAAAGA	189
GAATAATAAAACTATTT	187
GGCTGTTGAAGCTGATT	180
ATGAAATCAAAAAAAAA	170
GATGCCCCCCACCCTAC	167
TAGGCCACACAAGAGCC	161
TGTTCCTCTTGCTTTAA	158
TGCTACCCTTCTAAAAA	151
AAGAGAAGCTGAAGACC	150
GGACCGCTCAAGAAAGA	150
GTGACCACGGGTGACGG	150
CGCTGGTTCCAGCAGAA	149
CAGCCCACGCCTGACAG	147
GTGAAGGCGGTAGTTCT	139
TCTTGCCAGTCACCTAG	134
AAAAAAAAAAAAAAAAA	129
CCGTGGGTGATATTCCT	128
AAGAGGCAAGACGAAAA	126
CATTTTCTGGCAAAATC	124
GAGTGGACTCTCCAGGT	123
TCAGGCTGCCTTTATCT	122
TTCATTATACTCTCAAA	119
TGCATAAGTCACAGGGA	116
TAGGTACAGGCTTACTA	115
TTAATAAATGACCAGTT	113
CTGCCTAGCGGCTTCCG	112
TATGTCAAGCTGGTGGA	112
AGGCAGACAGTTGCTGT	111
TGGCCCAAATTTATGCT	111
TAAGTAGCAAACAGGGC	110
CACAAACGGTAGTCTTG	109
GATGCCCCCCACCTTAC	108
TAAGTGGAATAAAAGTT	108
TGGAAATGAAAAAAAAA	108
TGGAAATGACCCAAAAA	105
TGCGCCAAGTGTGTCCG	104
CTGCTATCCGAGAGAAT	102
TTAACAAAAGCAGTTTA	102
CTTCTCATTTGTATGTT	100
TGGATCCTGAGAACTTC	100
GATCACCTGTTTTATAC	99
AATCAACCCGTCTATGT	97
TAGAATTCAGATTCCCC	97
TTGGCTGCCCAGGATGT	97
GCCAAGTGTAATTCCCC	95
AGAGAGGCAGCAGAGAA	92
CACGCCTCTCTGGACAA	92
GATTCCGTGAAGGAACA	92
TTGATTTTTTTTTGAGT	92
GCGGCGGATGGTGACTT	89
TGGAAATGACCCAACGC	88
AATCGGAGGCCAACCAG	87
GAAGCAGGACCAGTAAG	87
TTAATAAAAGTATCGTT	87
GAAATATGTGTTATTTC	86
CCCAATGGCCCAATAAA	85
AGCGATTCAAACAACCA	84
GCGAAACTCAGAGAGTA	84
TACATTTTCATATGAAA	84
CAAACATCCATAAACCG	82
CAAGGTGACAGGCCGCT	82
GCAGAGTGCGCCTGCTT	82
TATCTTGGCACATTTCA	82
GAATTAACATTAAACTT	79
GAGACTAGCAAAATAGT	79
TTCCCCACACAGAACCC	79
AATAAAAGTTCCATATT	78
CCCTGAGTCCACACCGG	78
ACAAATAAACCAACTTT	77
GTGGGTGTGTACAACGG	77
GTAAGCATAAAAAAAAA	76
CCTCAGCCAGTGCCTAC	75
TGAAATAAACTCAGTAT	74
CCTACCAAGACACTGAG	72
CGGGATCTGCTCTGAGA	72
TGCTACCCTTCTAGCCC	72
CAATAAACTGAAAAGAG	71
TGTACTCAATAAACGAT	71
TTACTAATTTGTACAGC	70
AAAACAGTGGCCGGTGG	69
GGAAATGGCAAAAAGTA	69
AGGTCGGGTGGAAGTAC	68
TATGACTTAATAAATCC	68
CTGCCTTAATAAAGATT	66
GATGTGGCTGCTTTTAA	66
GCCTTTATGAGAAGAAA	66
TGAGCACTCTGAATGCC	66
TGCAGTTAAATGGACCT	66
TTCTTCCTAGTGTAGCT	65
GCCTTCCAATAAAAGAT	64
GTGCTTTCAATAAATGT	64
GTTCGTGCCAAATTCCG	64
CTTTATTCCAGCAATCA	63
GAGCACATCCACAAACT	63
GTTCTCTGGCTCGTGCT	63
TTTGCTAAAAATTTTGG	63
TTATGATTAACAAGCTG	62
TTTTGTATTAATTCATA	62
TTTTTAATGTTGTCTGT	62
ACCCGCCGGGCAGCTTC	61
AGTTTGCTGATTTTAAG	61
ATAAAGTTCACACCAGC	61
TGATGTATATTAAACTT	61
TCTACAAGAATCTCTTC	60
AAAAATCATCGTTGTAA	59
GCATATTGAAGAAAAAA	59
GTGACAACTGGGACCAC	59
TCACAAGCAAATGTGTC	59
ACATCATAGATGACATC	58
ATCAACACCGCAACCTT	58
CAGAGCTTTAAACAAAA	57
AAGGCTTTGCAATTAAA	56
GATGCAGCCATCCTCCC	56
TCAGGGTAAGAGATCTA	56
TGAAAAAAAAAAAAAAA	56
GATGTGGTTTTTGTTTT	55
TCTCACCAACCCCACCT	55
ATGTAGTAGTGTCTTAC	54
GCTGGCAGCCAGATCCT	54
CTAATAAATGTTTTTGG	53
TGCTAAGAATGATTTCA	53
ATTGTTTATGAAAAGTA	52
GCCAAGGGTCGTAGGCT	52
GGCTCAGCCTCTCAAGT	52
TAAAAAAAAAAAAAAAA	52
CTGAATGCTCAGGACTC	51
GCCGTTCTTAGTTGGTG	51
GTAAGCAAAAAAAAAAA	51
TGTATAAAAATAAAAAA	51
GCCAACTAACTCTGCCT	50
ATTACTAGAGATGTTTT	49
CCAAGGAAAACACCAAA	49
CCTAGCCCCTCCCACCA	49
TCTTCTCACAAGACTTT	49
TTGAAATCAAAAAAAAA	49
TTTGGTTTTCCAAAAAA	49
ACACTGAACACTGTAGA	48
GGAGGTTATGCCTGATC	48
TGGAAGCTGACCAGGGA	48
TGGTCCTCCCATAAGTA	48
TTGTTAGTGCTGCGATC	48
AGCCGTCCCTTCACTAG	47
GATATTTTTTGGGGGGG	47
ACCAGCCAGGTGGCCCT	46
ATAGCTTTCTACACTGT	46
CTAACTAGTTACGCGAC	46
GAACATCACTGTACAGT	46
GTGATGGCCACAGTTAA	46
TAATACTCAATTTGTAC	46
TGAACACCGAAATAAAG	46
TGTTGACTGGCCAGGTC	46
AAGGAGATGGGAACTCC	45
AGAGGTGTAGAATAAGT	45
CAAATAAAGACAAGATG	45
CTCTGAAAAGTGTGACC	45
AACTTCTGTTTTTCTCC	44
ATGCAACTACTAATAAA	44
CAGTTATAAAAATCAGC	44
GGGTTTTTATTATTTTT	44
GGTGACTTAAAGTGTGT	44
TCCACTGTGCATTTGCT	44
AGACACTTCCTCATATG	43
CAGATCTTCGTGAAGAC	43
CAGAACCCACGACAATA	42
GGCTGGGGGCTGGGGCT	42
GTGTGGCACAGGTCCGT	42
TCTAAGTACGCACGGCC	42
CCCACAAGGTACTCTGT	41
GAGCGTTTTGGGTCCAG	41
GGTTGTTACTTGCCTTG	41
GTTGTCTTTGATTAAAG	41
TAGGGCAATCTGTCTTT	41
AAAACACTAAATAAAAT	40
CACATCTGGTGTAGGAA	40
CATACTCCATCGATGTT	40
GGAGGGGGAGTAGTAAG	40
GGGGTAAGAGTACAGCT	40
TCTATAGAGTGTGCCCT	40
TGCTCTGCATATTCTGG	40
TGGGCACCTGTTCCGGC	40
TGTAATGAGACTGCTAT	40
CAAGATAAATTTATTTG	39
AACATTTGCAAAAAAAA	38
ATATAATGAATAATAAT	38
ATGTAAAAAATGTTTCC	38
CTAAGGAAGTGGGATAT	38
GGTTTCTTTTTATTTTA	38
TGAAGGAACAAACTGGT	38
ATGACTATTAGCAAGCT	37
GAAATGTAAGAGTGGAT	37
GGTGGTCATACGTGTGT	37
GTAGCAGGTTCTTTGTT	37
TAATACTTTCATCACTT	37
TCGTTTTTTACAACAGT	37
TCTTCTTTGGTTCTGGG	37
TGGCCTGTGTGAGGCAG	37
TTAATATTTAATTATCT	37
TTCAATTAAAATCAGTT	37
ACAGTGGGGATTTTTTT	36
ACCAAGATCTACGGAGG	36
AGCCATCCCTTCACTAG	36
CCCAGACTGAAATAAAA	36
GAAAAAATGTAAAGTCA	36
GACTATAAGATGTAGCA	36
GCAAAGTGTCAGTTTGA	36
GCCTTCCTCACCCTAGT	36
GTATGTGGATCTGTGGT	36
TCACAATGAGTCAGTGG	36
AAATCCTTTCACTTCGG	35
CAGATCTTTGTGAAGAC	35
CGCCTGCTAGCCAACCG	35
GGGTTCCCCTGGTGCTG	35
GTGCCAAAATGCATTTT	35
TCAAAAAAAAAAAAAAA	35
TGCCTTTCCGATGGATT	35
TGTGTGAGCACTGCTGA	35
TTTTTTTTTCTTTAAAA	35
ATAATCACCTTAAGGCT	34
ATCAAGGGTGTGACACT	34
CACTCATTTAAAAATAA	34
TCCCTTCAGAGGATGAC	34
CAGGTCTGGCGTGGAAC	33
CCGACGGGCGCTGACCC	33
CTGTCATTTGTAATATG	33
GCAAGCTCCACACAAGG	33
GGCTTTACCCTTTCCTG	33
GTAAAAAAAAAAAAAAA	33
GTGGCTCACAGCCATCT	33
TATTTCAGTGAAATATT	33
TGGGTTAGACCAGGTTA	33
CAATAGAATTCAAGTTG	32
GAAATAACGGTGAGATT	32
GATAAAACCAGACCATA	32
GGAGAGGTTGAGAAGGG	32
TAGGAAGTGTGATTTTT	32
TGAAATTTTGTCTAATT	32
TGTGTTTTGGGAAACTT	32
GAAAAAAAAAAAAAAAA	31
GATTTTGTTAAGCAGTT	31
GCCTCGTCCCAGTAACT	31
GGAAGCCTCCAGGAATC	31
TACTAGAAAAGGAGAAA	31
TGAACACACGATTAACC	31
TGCAAGGAGTACGCTGG	31
AACGAGGAATTCCCAGT	30
ATAGTAGCTTTGAACTG	30
CCCTGATTTTATATACT	30
CCGCCCAAAGACGACAA	30
GATTTTATTTTCTGTTT	30
GGTCTAATTTATTTGCT	30
GTGAAATTACAAACTGA	30
TTCACTGTCGAGCAGCC	30
TTGAAGCTGAACCCTTA	30
AAATAAAGTCTGAAAAC	29
AAGGTGGAAGAGATTGC	29
CCCGTGTGCTCATCCGC	29
CCTCACTTTAAATAAAT	29
CTATTTTATTATCTTCT	29
GCTTTATTGTTTTTTTG	29
GGGGAAATCGCCAGCTT	29
GGTATCAGTCTGTTTTG	29
TAAGATTTCAATAAAAC	29
AACACTACGGCTCTTCA	28
AATACTTTTGTATTGCT	28
ACAGACAGAACATTTCC	28
ATGGGTGAGAATGTTGT	28
CCATTTGGTGTTAAATT	28
CTTGAGTCTCCAGAGTC	28
GCAGCCTGCCGTCATCT	28
GCCGAGTGTAACCGCCT	28
GGCAGCTCCCACCTATC	28
TAACCAATCAGTATCTT	28
TACAAGACAAAATAAAG	28
TCCTATAAAGATTTCAA	28
TCTGTGCACCTGTCCCC	28
TGGAAAACACCAAATAA	28
TTTGCTCTTTTTGTTTT	28
TTTTTGTACAGAATTTG	28
AATCCTGTGGAGCATCC	27
AGAGCGAAGTGGCGGAA	27
ATCTCCTGTCTGGCTGG	27
ATTAAGAGGGACGGCCG	27
CACCACTGTTGCCTTCA	27
CAGTTGTAAATAAAAGT	27
GATGTGGTACGGAAGGT	27
GTTCAGAAAAGATGGTT	27
GTTCAGTTTCATTCACT	27
GTTTTTTAAAAGTGTGT	27
TTTTAAAAGCTCTGGTT	27
TTTTAAAATAAACAATT	27
CTGCGGCTTCAAATCCG	26
GAATAAAAAGCTGTTCT	26
GATAAATCATTGTAAAG	26
GGTTTTCAAGGGACATC	26
TGGTTGCTGGGAATTGA	26
TTATTTGGTGTGCTTGT	26
TTGAGCGACACCGCAGA	26
TTTTTGAACAAGAACTT	26
AATAAACATTTATTATT	25
ATTTGAAATAATAAAAT	25
GAAGTCCTCAGAAGTCT	25
GAGAAACACCTGATTTC	25
GCTCTATTGAGGTGTCT	25
GGGTGGGAGGGCAGATG	25
GTAATCCTGCTCAGTAC	25
TATATTGATTGTGGCAA	25
TCAGACCGTTGGTTTAC	25
TCTTAATGAAGTTTGAA	25
TGGGGAAGAGTAATTTC	25
TTCCAGCTGCTTGACCC	25
AAAAGAAATAAAAATCA	24
AAGTAAAAGTTGCCTGG	24
AATAAAATGCCTTCAAC	24
ACCTATATTGTGTTAAC	24
ACGCCTTTCAGTTCAAA	24
CAAGAGGCACAATAAAA	24
CAATTGGTTCAATAAAG	24
CCTGAAATTTGGAAGCA	24
CTTGCAAGTGAGAGTTA	24
GCCTCCAAGGAGTAAGA	24
GGGTGCCCCTGATTAAC	24
GGTCCAAGAGGAGCCAG	24
GTGAACGTTCCTAAGAC	24
GTGACTCACAACCATCT	24
GTGTAATAAGACATAAC	24
GTTGTAACATTTAAATT	24
TCCCTGGCATTTGTTCA	24
TCCCTGTCCCAAGCCTG	24
TGAGACAAGGCCCATTA	24
TGTGCAAATAAAAAAAA	24
AAAATCACCTTAAGGCT	23
CAAAAAAAAAAAAAAAA	23
CAGGATGCAAAGAAGAG	23
CTAATGTTGTTTATATC	23
GAAGAAGAATAAATGTG	23
GCCTCCACGTAATTATT	23
GCTGCAGATGTTGCGAG	23
GTGCTGATGGGAGGGGA	23
TAACAGAAGTCCAGAAG	23
TACACCATAGCTGTGCT	23
TAGATGACTTTTGGCCC	23
TGACTGCCTGGATGTCA	23
TGCAGGCGACAGAGGTC	23
TGTTCTCATTGTACCCT	23
TTGATGTACAGTTTCTG	23
TTGCAGGAACTTTTTCT	23
AATAAAAACTCAAGCTT	22
ACCACACCCTAATAATT	22
ATGATGAACAATAAATC	22
CCTCTCTGCGTCACCAC	22
CGCAAGGCCCTGGGTTC	22
GATCTCTGTTTCACAAG	22
GATTAAAACAGTATAAA	22
GGGAGGTCTGGGTGGGC	22
GTGTTTGTTCAAAAAAA	22
GTTGTGATTTTTTTTTT	22
TAAGATATAGTGAAGTT	22
TACCATCTTTCTTTGGA	22
TAGTTCTGACTGCAGCA	22
TATAACGAGCCAATATC	22
TCCCACCTGCTGTTTAC	22
TGAAAGCCCCACTGAAC	22
TGAATGGCCTAGAGAAC	22
TGGAGAGAATAGATACT	22
TGTTGTGTCCAGCCTGT	22
TGTTTCTGACTATTTTG	22
TTATGAAATGCATAATA	22
TTATGGAATTGATTTGC	22
TTCAACCTCAAATAAAT	22
TTGAACACTTGCGTCCA	22
AATAAATGACCCTATCT	21
CAACTGTATTTATTTTT	21
CCAACACTTTACTACTG	21
CCCTGTAATAAAATTGG	21
CCTCGGGGGCACCTAGA	21
CTGTACAAGCCAAATAA	21
GCTCTGATATGTTAGGG	21
GGATGCCGGGTGGGTGA	21
GTGGTTCACAACCATCT	21
TAAAATAAATCAAACTT	21
TAACTTGGACTTTAATA	21
TACTTTCTGTTTTTCTC	21
TATAATCTGTGTTTACT	21
TATGTACACATTTGTGT	21
TGCTAGACAGTGTTGTA	21
TGGGGTTTATATAGGCT	21
TGGTCCTTCCATAAGTA	21
TGGTTTGAAGGAAATCT	21
TGTATTATTTTACAGAG	21
TTTGTGACTGTAACCAT	21
AAGCTGGTTTATAATAA	20
AATAAAATTTTGCTGCT	20
ACAAGTATACTTCATCT	20
ATGGTGGAGTATAAGCT	20
CCAATGGTCCCTTACTT	20
GAAATTAAAGCAGGTTC	20
GAAGGCAATAAAAATGA	20
GAGCGTGAAATAAAGAG	20
GATCTGTCTACTTTCTC	20
GGCAGGGATCCCTGTGC	20
GGCCGCGTTCGCACCAA	20
GGGAGGGGTGGGGGGTG	20
GGGATTGCTGTGCAGCC	20
GGTGTTGACATTCGCCA	20
GTTAAAAAAAAAAAAAA	20
TAAGATTCTTGCCAGTG	20
TAGGACAACTCCGTTAG	20
TAGTTACCTATTACTCT	20
TATGCACAGGCCTGGGT	20
TATGTTCCAAAAGTGCT	20
TCTGTAGCCCAGTGCCC	20
TGATAAAAACACTGTCC	20
TGCGAATGATTTAAAAC	20
TGTATACAAAAGAAGTC	20
TGTGCAGTGAATAAACA	20
TGTTTTTAGTCACTTAA	20
TTAAGACTAGGAGGTTG	20
TTTTGTAATTTGGGGTC	20
AAATTGTGAACTCTTGG	19
ACCTCAGGAAATAAATT	19
AGATGGCTGCATTCGAA	19
CAACCGTCATCTTCCAG	19
CAGACTATGTTCCAAGT	19
CAGCTCTGGGTGTGGCA	19
CATCAAGCCAAATATAC	19
CCTGGAAATGCAGTGGA	19
CTAAAAAAAAAAAAAAA	19
CTCCTGCCTTGCTGTCT	19
GAAATAAACAGGTTGTT	19
GAATTCCAGCCCAGACA	19
GACAGCACAAGATGTTC	19
GCCAAACTTAAGCTATG	19
GCCTCTTGAAGAGAAAA	19
GGGATGGACATAATGTT	19
GGGTCCAGCTCTGCATC	19
GGTCAGTCGGTCCTGAG	19
GTATTAAATAGTGTTGA	19
GTGTATCTTTTGCTTAT	19
TAAAAATTAATTTAACC	19
TAGAGCGTGCTCAGCCT	19
TAGTCAGGGAGAAAACT	19
TCCTGAAATAAATATCA	19
TCGGATATTAAGCCTAG	19
TGCTGCTGCCTGCCTCT	19
TGTCTGTGGAGCAGCCC	19
TTCAAATCACCTTTGAG	19
TTGAATCACAGTAAATT	19
TTGCTTAGAAAGGCTTG	19
TTGCTTTTGGAATCAGC	19
TTTCCTACCTTCCCTCC	19
ACAAAGGTTAAAAAAAA	18
ACAAATTATGAATAAAA	18
AGATGTACTGTACCTTT	18
AGTCTTGTATTAAAAGA	18
ATCCGAAAAAACAAGTA	18
ATCTAAGCCAGAAGGGG	18
ATTGCAGACTACAGACC	18
CAATAAAATTTGCCTTG	18
CAATAATAATCAGTGGA	18
CACCCATACCTAAAACA	18
CAGAGTCGCTTGCCTCA	18
CATAAAATAAAAACTCC	18
CATTTGGCTATTGCTCA	18
CCAAACGTGTAACAATT	18
CCTTACACTTGTCCAGT	18
CGCAAACTGCTGCCTCG	18
CTCTGACTTTACCCTGT	18
GAAGCTGCCTTGGCCCT	18
GAAGGTACAAGATACGG	18
GAGAGGATAGATGGACT	18
GCCAACAATAAAGATAT	18
GCCCAGGTTCATTAAAG	18
GCTGCCAGCACGTTGCT	18
GCTTAGCCATTTCCTGT	18
GGAGGGGAAGTAGTAAG	18
GGCAATGTGGTGGAGGC	18
GGCAGCACAAATGTATG	18
GGCCCGAGTTACTTTTC	18
GGGCGGAGCTTGTCCGG	18
GGTACCGCGGCCGCCCT	18
GTATTGGCCTTTTAAAC	18
TAACAATTCTCTCACCC	18
TAATAAACTCACCAGTG	18
TAATTTGCATTGCATTG	18
TACATCCGAATGCTAAC	18
TAGAACACTGCCTTGTT	18
TCCTAGAGATTTACCAC	18
TCGGGAGAGTCTAATGT	18
TCTGATTTATTAAAAAA	18
TCTGCCAAGGAAAAGTC	18
TCTGTATACACATCAAG	18
TGAAGCAGACTGGGATT	18
TGCCTGCTCCTGGCATT	18
TGGCCCTACCTCATTCT	18
TTGTGAAATCTTTAGAG	18
ACCTTAAACCTAAAGGG	17
AGGCATTACCACTTGAA	17
ATAACTGAGTTAGGGCT	17
CATCCTTGATGTTTGCC	17
CGTTTGTCCGCACATTA	17
CTCAAAGCGAAGCAGAC	17
CTGTAAATGTATTTAAA	17
CTTATTCCAGAATGAAG	17
GAGAAATATATCAAGTA	17
GATCAGTCATTAAAATA	17
GCAATAAATGGCTCGTG	17
GCGACGGGCGCTCGGCT	17
GGGGGCCAGATTCTGTG	17
GTGCTTTGTCTGAGCTG	17
GTGGCTCGCAACCATCT	17
TAAATTAAATTTTCTGG	17
TAATTTGCCTATTCAGT	17
TAGTTGCAAATAAAAAG	17
TCTTCGTGACTGTGACC	17
TCTTCTGCTCTGTATCT	17
TGCAGTCATCAGGAAGT	17
TGGACACAAATAGTAAA	17
TGGCCATCAGGAAGTCT	17
TGTATATAAGAGATTAT	17
TGTGAGCGAATGTAGCT	17
TTCAATAAAGAAAGGTT	17
TTGCTGGCTTTTATAAA	17
TTGTACAACAGATACCT	17
TTTCCTTCAACTGTGTT	17
AACATTTAAAAAAAAAA	16
AGAATTTAATTAGATGT	16
AGCAGGAGCTGGAGAGA	16
AGGATTAAATTTTTTTG	16
ATGCCTTCAAATAAAGG	16
CAAATGTTTTCTGCCTC	16
CAGACTTGGTTATTAGA	16
CCAATTTTTTTGTGTGT	16
CCAGTCCTGGTGCTGGA	16
CTGCAACTTAGTGGTCA	16
CTGGGGCATCCGTAGAT	16
GACTTTACATAAATTTT	16
GAGAAATAAAGTATTTT	16
GATACCCTTACTGAACA	16
GCAGAAAACTTTGAAGA	16
GCCTCTGGGGATCTGAA	16
GCTGCCCTAGAGAAGGA	16
GGAACAGAGGTGTCGCC	16
GGCCTGGGTTACTTTAC	16
GGGAGGGTGTGCTTTTG	16
GTACAATACAAGCAGCC	16
GTCCAGAGACGGCCTGA	16
GTTCACAGCTATGGAGA	16
GTTCTTCCGTGTCTCGT	16
TAAAGCTGTTAAAATAC	16
TAAATAAAGTACACAGT	16
TAAGAAACCTCTTATTT	16
TACTCAGCTCATTTAAC	16
TAGAAGAGAAACTCACC	16
TAGCAGAATAAAGGTCA	16
TATATTTTCTATTAGTT	16
TATCATAGGGAACTTTC	16
TATGTGGTTTGGAGGCA	16
TGACTGCGGGAATTGCT	16
TGACTTTTCTGTACTGT	16
TTATGCCTCCTCCATTT	16
TTCAAAAAAAAAAAAAA	16
TTCTGGTTTGTTTCTGA	16
TTTTTACTGATGTTCGT	16
AAGGTTCACTCACCCGT	15
ACCTTGGTGTATAGGTT	15
AGACCCTCCTATGATCA	15
ATCAGTGGCTTTGAATG	15
ATGACTGAGCCCCTAAT	15
ATGCTCAATAAACAGTC	15
ATGGCATCGTGGCCAAC	15
ATGGCTTAATAAATTTT	15
ATTCACCTTGTATGATT	15
CACTTCCTCCTGGGTTT	15
CAGATAAGAATTTAACT	15
CATTCTGGTGTCGTTCC	15
CCAATAAAATGAAGAGT	15
CCACACTGTCTGTACCA	15
CCCCTTGTTAACAAAAA	15
CCTTTGAGATCATCCAC	15
CTATGGCTTCTCTAGCC	15
CTCAGACAGTGGTTCTT	15
CTGACAGATTGCAGAAT	15
CTGCAGCCTGTTTCCTC	15
CTGGGCCCAGACCTTTG	15
CTGTTGGTTCCTCTGTC	15
CTTTGCAATGAGTGTAA	15
GAAACAGAAAACCCAAA	15
GAGAAGTCTGCCCTGCT	15
GATGAAGACTGCCTGTT	15
GATTATATATACCCACT	15
GCAAAGGACACACTGAA	15
GCATAAGTTGCTGTCTT	15
GCCACTTAGGCCACTGT	15
GCCCGTGCCACCCTTGC	15
GCCTGATTTTTGTTTCT	15
GCGAGGATCTGAATCAG	15
GGAATGTAAAATAAATT	15
GGCAAAGGGTGGACAGA	15
GGCGGGAGAGAAAGGTG	15
GGTGGGGGTGCAGTAGC	15
GTATTTAACATAAAAAA	15
GTCACACCACAAGTAAA	15
GTGAAGAGTTGTGTTTG	15
GTGGCTCACAATCATCT	15
GTTTCCTGCTTCTAATA	15
TAAAATAAACGTTAAAC	15
TAAATATCTGTGTCCCC	15
TAACTTGTAGCTATAAA	15
TAATGATTCTTTCTCAC	15
TACAAAATGCTAAAAAA	15
TACACTAATAAAGAATT	15
TACCGGCTGCTGTCCTT	15
TACGTTTGGTACATCCT	15
TACTTGTGTTCTGTGTA	15
TAGATAAGTTATATTTT	15
TAGGTGTCAAACTTGTG	15
TGATAATGAGCTCACAG	15
TGATGTTTGACTGTACC	15
TGATTTCAATGGAAGTC	15
TGGTTGCTGGGATTTGA	15
TGTATTACAGTGGTATT	15
TGTTAGAGTCTAATCTG	15
TTAAAAAAAAAAAAAAA	15
TTAAGTGTTGTCTTATT	15
TTGGTCTGAAAGGGGAT	15
TTTACACAGTATGATGT	15
TTTACGAATAAACTGTG	15
TTTTTTTGTGTGTGTCA	15
AACCGCTTTTTTTTGTC	14
ACGCTGAATAAATGTGT	14
ACTGGGTGTATGAGTAG	14
AGAGTTGTTGAAAGTCA	14
AGCCTGTCAATAAAGCA	14
AGTAAAAGAAAGCCTTT	14
ATAAACCCCAATAAAAA	14
ATGTACTCGGGGGAACT	14
ATGTTAAAAAAAAAAAA	14
ATTAACTTGGTGATAAA	14
ATTGAGAAGAAGGCAAA	14
CAAATGCTGTGCACTCA	14
CAACTAACAGTAATAAA	14
CAATTACATCTCTTTCT	14
CACAAATGACTTGAAGT	14
CAGCTTTAGAACCTGAC	14
CAGGAGGAGTTCTCGCG	14
CTAACGTTGTATCTGTT	14
CTATTAAATTTTGCCCT	14
CTCCTGCAGTTGAATCA	14
CTCTGTTTTCCGCTGGA	14
CTGAGTGTGGCTGTCAG	14
CTTAGAGTGATATGGAA	14
GAAACCAACACAATAAA	14
GACTGTGGGGTGGGCCA	14
GAGAGAGCTATAGTTTT	14
GAGCTGCTCAAGGTGTC	14
GAGGGCATCCTGGAGGT	14
GATAAAGCAAGATTTCC	14
GCACTTGCTGTTGTAAT	14
GCGCCAGTTCAGAGGAC	14
GCTACTTCTGCTTTGTT	14
GCTGGGCTGCTAAGGCT	14
GGAAAAAATAAAAGTCT	14
GGACGTCTGGCAGGAAG	14
GGGATTTGTGGGGGCAG	14
GGGCACAGGATGGATCC	14
GGTAATTGCTGTCACTT	14
GGTACCTTACTTTCCTC	14
GTCATTTTCTAGTTTTT	14
GTGACAGATGTCGGCCT	14
GTTGTAAAGTTTTTTGG	14
GTTTGTACAATAAATAC	14
TAACTGTCCCAGCAGAG	14
TACACACTCCCTTCACT	14
TACGAAAATGTTACAGC	14
TATGAAAGTCCTCAAGA	14
TCATAGAAACCTTGATT	14
TGCATACATTTATATTC	14
TGCTCGGGAGAGTGTTC	14
TGCTCTTTATACAATTT	14
TGCTGTGGGGTGTCCCC	14
TGTATTCATATTCTTGC	14
TGTGGTCTTGGTTACCC	14
TTACCACTCAATAAAGT	14
TTAGCTGTTTTAAAGCT	14
TTCACACTGTACTAGGT	14
TTCCCCACTCTCCCCTC	14
TTCTAGCATATGTAATG	14
TTGGTAATCTTATTAAT	14
TTTCAGCAGTGTGAATC	14
AACCACAGAGATGGTGT	13
AATAAAGTTGTTTATGA	13
AATGAATAAAAAAGTCA	13
ACAATGAAAAGCATCAG	13
ACAGTGAGTGGATGGAC	13
ACATACAACTGAGCCCC	13
ACTGCTTTTTAAAAATT	13
ATCCCTCGTTCTTTGCC	13
ATGGCTCACAACCATCT	13
CAAGCACTTTCAACTCC	13
CACTATGTCAAATAAAC	13
CAGGCAGAAAGCTGTAT	13
CCAACAAGAATGCATTG	13
CCTATGGATCACCTGGA	13
CCTCCCTTTTATAATAA	13
CCTTTAATAAACTTGAT	13
CCTTTTCCTTTAGTGGT	13
CTCAACAGCAACATCAA	13
CTCGTTTCTTAAAGTTT	13
CTGAGGGCCAGCAGCCA	13
CTGCAGGCCCTGGCGCC	13
CTGGGATCATTGGGGGA	13
GAACATTGCACCACTCG	13
GAACTGTAGGTCTCTTC	13
GATAGAGAGTTCTGGAG	13
GATTAGGGTGTGGACTA	13
GATTTTAATTAATAAAG	13
GCACTAGCTGGGTGATT	13
GCCCCAATAAATGAACC	13
GCCTTAGGGCTGGAGGA	13
GCGAGGCTGCCCAATCT	13
GCTGACGCTCTCTAGTC	13
GCTGCTGGACACTGAAA	13
GGAACAATGCAATAAAC	13
GGAATTTGAAGCTAAAA	13
GGATGGGACAGATGAGG	13
GGGACTTGAGGGCAGGA	13
GGGATGGATTGGCCCCT	13
GGGTCAACTGAGGAATC	13
GGTTAAATGTTACCACT	13
GTAACATCCTCACCATC	13
GTCTTTGTGAACCTGCT	13
GTGTCCTCCTACGTAAT	13
GTTAAATAAAGGGTTCT	13
TAAAACTTGTACATTGG	13
TACACTCCCCCCTACTC	13
TACGATATAAGTGCAAA	13
TACTAGTCTTAGAAGTA	13
TATAGAGAAAAATAAAA	13
TATCCAAACAGAAATGT	13
TATGTGTGTTGCTTAGA	13
TATTTATTCAATAAAAC	13
TATTTTCAGCATTTTTG	13
TCAAATATCTACTGTGC	13
TCAGCCTGGTCAGCAGG	13
TCTGTCCAGCTGGATGC	13
TCTTCTGTGGACATTTT	13
TGACAGAGACAGACTAA	13
TGCAGGCTGGGTGGGAG	13
TGGTTTTGGGTGTTTTT	13
TGTGAAATAAAAACTTT	13
TTAAATAAATGTTGATG	13
TTCTCTCCCTCTCTGCC	13
TTCTTGATGAAGTCTCT	13
TTGAACTTAGATATTCA	13
TTGACTTTATTACGATT	13
TTGCTGTTGAAGTGTGG	13
TTGGGCCAGAGTATCCG	13
TTTTGATTTACTGCCCG	13
TTTTTTTAATTAATATT	13
AAATAAAACTCCCATAA	12
AAATTGTTTATTTTTGT	12
AACAGAGTAAAATGATT	12
AAGATCAAGATCATCGC	12
AAGTACAAGGAAAACTT	12
AAGTGCATAATAAATCT	12
ACAAAACCACGATACTC	12
ACAAAATAAAATCAAAT	12
AGACTCCCCATCATAGA	12
AGAGCAGGCCAATAAAT	12
AGATCTATACAGTTGGA	12
AGGACAGCAACGGTTGC	12
ATAGACGCAATGCATCG	12
ATGAGAGGACAGATGCC	12
ATGGGTGGTTATGAAAT	12
ATGTAATAAAGTATTTT	12
ATGTCAAAATAAAAAAA	12
ATTAAACATTTTGACTT	12
ATTCCAGAAATACCCTG	12
ATTTTCTAGAAAATAAA	12
CAATTAAAAAAGCAACG	12
CATTCCAAATGCCCCTT	12
CCAAAGTCTTTTCATTA	12
CCCCTTATTTATGGGAA	12
CTAGTTGCTGTTTTTCC	12
CTTGGACTCAGCAGCAG	12
GACCAGGCTCTCAAGTC	12
GAGAACTTGCTCTGTTT	12
GAGGATGTTTTCTGTAC	12
GAGTTCTCTGTGGAGTC	12
GATGAATGTTATACGTT	12
GATGAATGTTATATGTT	12
GATGCGTTTGTGAATGT	12
GATTAAATAATTTTTAA	12
GCATTAAAGGGGCTTGT	12
GCGCGCGTTTACAACTG	12
GCGGTGGATTACGGGTG	12
GCTCACTGTTCTGTACT	12
GCTCAGGCTCTTCAAGA	12
GCTCCTGTGCTATGGTT	12
GCTGCTGGTGTAAATAA	12
GGAGCATTCCTGGGCCA	12
GGAGGCTAAGCTATCAA	12
GGAGGTGTGTGCTCCGG	12
GGCTAGGACAGGAAGTG	12
GGGTAATGGAATAAAAT	12
GGGTACAGCCCAGAGGG	12
GGTATGGAGGTCCTGCC	12
GGTGGGACACAAAACAA	12
GTCAAAAAAAAAAAAAA	12
GTCGATGCTATTGTTTA	12
GTCTGACATAGTCTATT	12
GTGACGGCTGGGGACAG	12
GTGATGTAATGTGAAGC	12
GTGCATACTTGAGGGGG	12
GTGCTGGAAAATGTGAA	12
GTGGCTCACAACTATCT	12
GTGGTTTACCTGTCCTT	12
GTTCCGACAGTGTACGA	12
TAAACGTTTTCAGGGAA	12
TAACGCCCTTGCTGCTT	12
TACTGGAGTATTTATTT	12
TATAGCTGATTGGAACC	12
TATCTTTGGATCTTTGA	12
TATGGCTTTATAAAGGA	12
TATGTAACCAATAAAGT	12
TCACCGGTATTACAATC	12
TCATTGAACAAAAATCA	12
TCCTCTTCCCCCTTCTG	12
TCGGCAAACACAAATCT	12
TGACAGTGTTCATTAAC	12
TGAGCTCCAGGGATTCA	12
TGAGGGGGTATCCAGTT	12
TGAGTGATACAGGGGAT	12
TGCAAAGGGGGCACACC	12
TGCTGAATCAGAAAAAC	12
TGGCTTTTGACTTTTTG	12
TGGGAAATGATTTGACT	12
TGGTCTGAGTAAAAAAA	12
TGTAATAAAGTGAACAT	12
TGTACATTTCAATAAAC	12
TGTACTGGCACTGAGTT	12
TGTTTGGGGCCTCGAGA	12
TTAAGCACTGTAGCCAA	12
TTAATGTATCGTCTTAA	12
TTACAAGCCTTGATTAA	12
TTAGAACGTGCATTAGA	12
TTATTTGGGTGTTAATT	12
TTCAAGTTACTAATTGT	12
TTCCCTTCCTACCAGCC	12
TTCTTGACTTTCCCAGA	12
TTGTAAAAGGATAATAA	12
TTTGTGTCTGCAATAAA	12
TTTTTGTTTTTGTTTTT	12
AAGAAAGTCGCATCCCT	11
AAGATCAAGATCATTGC	11
AAGCTAAACGCTGGTAT	11
AAGGAAATAAAGGTAAA	11
AAGGAGTTACACTAGTC	11
AATAAAACATCAATCAT	11
AATTAAAGACTGTATAA	11
ACTTTATGACTTTGGGG	11
AGACAAGCTGGGGAAGT	11
AGCAAAGAAAAAAAAAA	11
AGCAGAGAATGCACTGA	11
AGTCCTGGATGATACTA	11
ATCAGTGTCCTGTCCAC	11
ATGAAAAAAAAAAAAAA	11
ATTTCAGGTAAATAAAT	11
CACCTCTCTGTGGCTTC	11
CACTCTGGAATTTGTTG	11
CAGAGTTTCCCAAGGCC	11
CAGCCACTCACCTGTAC	11
CAGGGTAGGATCGGAAG	11
CATTCTGGGATAGCGGA	11
CATTGCGTGGTTGTAAT	11
CATTTATAATTTAGTCA	11
CCTGAGGCTGTTAGACT	11
CTACGGTTGCAATTCTG	11
CTTTCAGAATATTATTC	11
CTTTTTCTGTAAATAAA	11
GAATGACCTGATCTTCA	11
GACCCACAGCAGGAAAT	11
GACTGACCCTGGACTCT	11
GAGAGAAATGTTTGTCT	11
GAGGGCTTCCCCAGGCT	11
GAGTCTGTTATTAAAGT	11
GATGACTTGCAAAGGAT	11
GATTGCTATGTATGGGA	11
GCATCCTGCCTAATTTT	11
GCGAGGATTGAGGGCCA	11
GCGATTCCTGCCTGTAA	11
GCTGAATGTCTTAATAA	11
GCTGCAAATTATGTGCA	11
GGAGGGATCAGCCCCGC	11
GGATCTGTCCCCGTGGA	11
GGATTCCTTGGGTAGGA	11
GGCTCAGTCTGATCTGG	11
GGCTGATTAGACCCGTT	11
GGGAGGGAAGAAGAGGG	11
GGGGTCAGGCCTGTGTG	11
GGGTGCGTCTTTGTATG	11
GGTAAACACAAATGAAT	11
GTAAATCTTAAGCTGTG	11
GTAGGTCACAGAATAAA	11
GTCAGCATCGCATTGAG	11
GTCCCCAGCCTCTCAGT	11
GTGCTAAGCTGGGGCCC	11
GTGGCTCACAACCATCC	11
GTGGCTCATAACCATCT	11
GTGGCTTACAACCATCT	11
GTTTAGCCTACTCTGTT	11
TAAAAGTTGTTATACTA	11
TAAAGTATCTGAAAACA	11
TAAAGTCAAAATAAAAT	11
TAAATAATAAACTTCAC	11
TAAATATTATTCCATAT	11
TAAATTAATATTTGTTA	11
TAACAGTTGCGTCTTAA	11
TAACTTATTTACTTTTG	11
TACAAAAAAAAAAAAAA	11
TACAGCCCCCAGAACCT	11
TACCTATAACTACAGCA	11
TACTAAATGCTTTATTT	11
TATAAGGTCTCGAATTT	11
TATCTCTGCAAAGCATC	11
TATGGAATAAAGTGAAT	11
TATGTTGCAGCTTAACA	11
TATTTTTATTACAGTTT	11
TATTTTTCTAGGACAGT	11
TCCCATTGTGTGGAGCC	11
TCCTTTACACGTCACTT	11
TCGTAAGGAAGACATTT	11
TCTACCTAGAAGGGGCC	11
TCTGCTAAAGAAAAGGG	11
TGAAATTTGTAAAATAG	11
TGAATCCTCTCCCTAAA	11
TGAATGTCTGTTACAGT	11
TGACAATGGGCTGTCCG	11
TGAGGTCTTGCAGCCAC	11
TGATAAAGTCTCTGTCT	11
TGATACAGAGCATTTCT	11
TGATTCGGTTTCTGTCT	11
TGCACAGATGTGTTCCA	11
TGCGGGTAGGATGGAAG	11
TGCTCCTGTGACTAGAG	11
TGCTGGACATAGGTTTT	11
TGCTGTGATGGCTGGTT	11
TGGATGCCTATATGGAC	11
TGGCCCCACAATAAAGT	11
TGGTTAAGTACCTTGAC	11
TGTAGACACAGTAACCT	11
TGTAGGCTGTCGTGTGT	11
TGTGAAGTAGCTTCCTC	11
TGTTAAGATGTATGTGA	11
TTAACACTGTGGATGGG	11
TTAATAAAAGCTATTGA	11
TTAATAAAGGCTGATTT	11
TTAATGCCCTTCCATTT	11
TTACTTGTTTTGGGTCC	11
TTCAGCTCGAGCGCCAA	11
TTCAGTTGTGACTGTGA	11
TTCCTGTGCCCAGCCCC	11
TTCTTGTACATCATTCC	11
TTGCACCTTCTCCAGGT	11
TTTAGCTGACACACTTG	11
TTTCAGCATTTATTGTA	11
TTTCAGGGGAGGAGGCT	11
TTTCCAAAGTTAATTTT	11
TTTCTGTATGTTAATGA	11
TTTGTGGAAAGAGTATT	11
TTTTAATCCTTTTCTTA	11
TTTTAGAAAGTAAAGGG	11
TTTTATTTGTATTTGTA	11
AACATTTGCACCAAAAA	10
AACGCAGCCAACGTGGG	10
AAGACAATGCCTCTATG	10
ACCAGCTTCCCCAATAA	10
ACCTTTTGTTACATCAG	10
ACTAACTGTGTAAGTGC	10
ACTTAGTTGTACAATTA	10
AGAAAAAAAAAAAAAAA	10
AGAATGTGTCGCGGAAA	10
AGAGATTAATGAGGGAA	10
AGATAGCATTGGCTGCC	10
AGCCTCCCTTGTCTCCC	10
AGGGGGCTGCTGGAGAA	10
AGTGTATGTGCATCCGG	10
AGTGTGGAATAAATACT	10
AGTTAAGCATACTTGTT	10
ATGGTGGATTTCTAGAT	10
ATGTTCTGTTCTATATA	10
ATTACGGTGGATGGGAA	10
ATTGTTCCAGATTTGAG	10
ATTTAATAAAATAACTT	10
CAAACTGCATTGTTCAC	10
CAAACTGGTCACGCGGC	10
CAAGCTCTGATCAGATA	10
CAATTGATATTATAATT	10
CACAGTTTTTAGATATT	10
CAGAAAATAAAGGAATT	10
CATCATTCCGTGGCTGA	10
CATTCGTAATAATTTTC	10
CCACACAAGCGTTTATT	10
CCCATAATCCCCTTCCT	10
CCCCCCAACCCCCATCC	10
CCCTTGCTTTTCTGCCT	10
CCTGCAACAGCTGGCCT	10
CCTGCTCTGTTTCAGCT	10
CGACCAGCAGGCTCCCC	10
CGCTGTACAGAGCTTTC	10
CTACTTCTGTACAGTGT	10
CTATTCAGCATTGATGC	10
CTGCCATCCCTGATTGC	10
CTGGAGCATCCGTAGAT	10
CTGTTAGGTGGGTATCC	10
CTTAAGGATCCCAAACA	10
CTTACAGTGGTCATCGT	10
CTTCAGCCTGGGGCAGA	10
CTTTAATGGATTCACAT	10
CTTTATTTTATTCTTCA	10
CTTTGGGTACACCTTTC	10
CTTTTTTTCTGTAAAAG	10
GAAATGAGCAGTCTTTT	10
GAAGAGACGCCTCTGGC	10
GACCTACTGTGATGGGG	10
GACTGATAAAAGTTGAT	10
GATAATGCACCCCTTAA	10
GATGTTCCTGAGCTGAC	10
GATTGTGAAGAATGAAC	10
GATTTCTTTGACAAAAA	10
GCATTAAAATAAATTTG	10
GCCAAAATAGTTATTTT	10
GCCCCCTGCTGGCTGGG	10
GCCCCGGTGCACCATCT	10
GCCTGGTGGGCGTTTCT	10
GCCTGTTCAAGAGGAAA	10
GCTAAGTGGCTGGTGAA	10
GCTCTGTCTCTAGCCAA	10
GCTGCTTCCTGGACAGT	10
GCTGGAGAGCCCAAGCC	10
GCTTGCTTCCCGGAGCA	10
GCTTTCATTCACTGTGT	10
GGAAGGGCACATAATGA	10
GGAGTGGGGAAATTGCT	10
GGCCATCCAAGAAGGAA	10
GGCGGGGGCCCTGCGGT	10
GGGTTTGGAACTGGGGA	10
GGTCCTTTTTACTCACC	10
GGTCTGACTTGTAGACT	10
GGTTTCCGCGAGGGTAC	10
GTAAGATCAACAGTCAA	10
GTACATACTGTATAATC	10
GTACCAGGACACCACAT	10
GTATTTATCTTGTATGG	10
GTCACATCCTCTGTACA	10
GTCCTGAGAGTGGGTTA	10
GTCTGCCCTGTGCATCC	10
GTCTTCACTTCTTGGTT	10
GTGATGTCGCAGGTTAG	10
GTGGCTCACAACCACCT	10
GTGGGCAGTTACATATT	10
GTGTACTCTCATTTTTT	10
GTGTCTATGATAGTGCG	10
GTGTGAAATAAAAGCTA	10
GTGTGTGGTGCCCCCAG	10
GTTACCGGCCCGGCGGC	10
GTTACTTGTTTTAAAAG	10
GTTCTCAACTAATTTGG	10
GTTTTGTAAATTTATTC	10
TAAAATAAAAAAAAAGA	10
TAAAATTGTCTCCCAAT	10
TAAATATAAACACATCC	10
TAAGAGCTCTTTCCATC	10
TAAGATGATAAAGCATT	10
TAAGGTGGTTTGTGATG	10
TAATAAAGCACAGCCTT	10
TACATAGGATTGTTTGC	10
TACCCAAATACGGTACT	10
TACCTGTGCCTAATGTC	10
TAGACTGCCTCACAATA	10
TAGCTGTAATGGGGGGC	10
TATAATTATTTGATAAT	10
TATACAAAGTAGGGATC	10
TATACTTTTTACCTAGT	10
TATAGAAGTGTGAGGTG	10
TATTTATTTATTTTTTA	10
TCAGAATTTAGCCATAT	10
TCAGCAATAAAACTTCC	10
TCAGTTTATTACATCTG	10
TCATCGGACTCATAAAC	10
TCATCTTTAACTACAAG	10
TCCCCCCTCAATAAAAC	10
TCTACACATAATTTCCA	10
TCTGGCAGTCTCCTTCA	10
TCTGGCTCCTTTACAAA	10
TCTTTCTAAAAGGGTCG	10
TGAAATGGTTAAGAGGG	10
TGACCAAGTGTTCAAGC	10
TGATCAGTCTGAATCAT	10
TGATGGAACCAGAGGGT	10
TGCTAAAATAATAGACA	10
TGCTGACCTCACCTCTT	10
TGGAAGGACCGGAATCT	10
TGGACCTAGAATCTTCT	10
TGGCCCAAAGGCTGTGC	10
TGGGCAGCCTCCCAGCC	10
TGGGCATAGCTGAGGTG	10
TGGGCCAACGAACACTG	10
TGTTTGTACATTTTTGT	10
TGTTTTGGAACATTTAT	10
TTAAATGCAAATAAAGT	10
TTAATATTTTTTGTTCT	10
TTACCACCGATCTATTT	10
TTAGACACGTGTCTTTT	10
TTATTTGTATGGAATTC	10
TTCAAACAGTTCAATAA	10
TTCTACTAGTTAACTAC	10
TTCTTTGTATTGTTATT	10
TTGAATCTGCTGAGACC	10
TTGAATTACTACTTCGC	10
TTGCCCAGAGATAGGCA	10
TTGCTAATTAGTTGTGT	10
TTGGGTTTTTTCATTCA	10
TTGTGGACTGCCGGCAC	10
TTTGTTTAGTTGCTTTT	10
TTTTTACCTTTTTTTTC	10
AAAGATTTTGAAGAGAT	9
AAAGTAAAAGTTGATGG	9
AAATGCTTGGAGGGGAA	9
AACATTTGAAAAAAAAA	9
AATATGGATGACACTGG	9
AATGAAATCAAAGTATT	9
AATGGATGAACGAGATT	9
ACAACTTCCTGAGCCTC	9
ACAGGCACGAGGACCCC	9
ACCTAGCCACACCACAG	9
ACGCTGTACAGAATTTT	9
ACGTGGTGTGATTCCAG	9
ACGTTTATAAAGTGGAC	9
ACTGTGTTGTAATATAG	9
AGAAAATAAATGCACTT	9
AGCCTATGATTTTTTTT	9
AGCGAGGGTTGGTTTTT	9
AGCTTCTGATGGGAAAC	9
AGCTTGATTAAAATTGC	9
AGGCGGGATCAGCCCCT	9
AGTGTCAATAAAGCTGC	9
ATCCGAAAGAACAAGTA	9
ATCGCTGTCATCAAGGT	9
ATGTCACAATAAAGTGA	9
ATGTCCTCTGATGAGAT	9
ATGTGTATGTTTTAACT	9
ATGTTAGTTTTCTTGAA	9
ATTGGTATCACAGGGTA	9
ATTTGACTGCCCCAAAA	9
ATTTGATACATTTGTTG	9
CAAACTTCTGTATCTGG	9
CAAATTAGAATTCTTTT	9
CAGATATGGCAAATGGC	9
CAGGAACCACAATGCCA	9
CAGGTACTCAGGGTAGG	9
CAGTCTCTCAAGTCTCG	9
CAGTTGGGTTTTAGCTG	9
CAGTTGGTTGTAAATTC	9
CCAAGCCTCCCTCCCTG	9
CCACTAACACTTAAATT	9
CCACTAGTGGAGAAGGG	9
CCAGGAAGTCTCAATAA	9
CCAGTGTGGGGGTGGCC	9
CCCATCGGTGGAGCCAG	9
CCCCCTGGATCAGGCCA	9
CCCTCTGTCAGGTCGTC	9
CCTGTTCTCCTAATCCA	9
CCTTGCAGCAGTAGCCC	9
CGGGGAAGCGGTGGGGT	9
CTCTCTGAATAAAGCTG	9
CTCTGTGGAATTCAGAG	9
CTCTTCTGGCTTACACT	9
CTGATCCCCATTGCTGT	9
CTGATGTCATAGAAATC	9
CTGCACTTTTTTATTCT	9
CTGGAATAAAAGCAGCT	9
CTGTATATATTCTATTG	9
CTTCTAGACTTTAAAAT	9
CTTGGAGAACGTGAGCC	9
CTTTTTATACCCTACTT	9
GAAATAAATTGAAATAT	9
GAAATGGAGTTTTGTTT	9
GAAGAAACAGTGTTTTA	9
GAAGGACAGAGGTTCCC	9
GACAACGCCAGCAAGAA	9
GACCAAAATTTTTTTTG	9
GACTTCCAGGCCACTGG	9
GAGAAATCTACCACATT	9
GAGGCTTTGCAGGCTGG	9
GAGTATATTTTAACATA	9
GATTTGGTAGCTGTTTT	9
GCAGCTGTCCCATCAGC	9
GCCCTGGGTTCGGTCCC	9
GCCTCTGCTGAAGGCCA	9
GCGTGCACACAAGGGGA	9
GCGTGGTGGAGGTTGAC	9
GGAAAAATAAAACTGAA	9
GGAGCTGGCTGCTGAGG	9
GGATACTTTAGAGAATA	9
GGATCCAAGTAGGTTTC	9
GGGCAGACAGGAAGAAA	9
GGGCCGCCTCTACCACT	9
GGGGACTTGTTTCCTGG	9
GGGGCACTGGAGTACTT	9
GGGTGGGAAGCAAACAG	9
GGGTTGGGGATTTAGCT	9
GTACTCTGTAATTTGAT	9
GTACTGGGCAGGGCAGA	9
GTAGTTATCTATAAATA	9
GTCAAAGTTCTGTGTCT	9
GTCACTATTTATTCCTT	9
GTCCAGGAAAAAAAAAA	9
GTCCCACCTATGACCTT	9
GTCCTATGAGGGCTGTG	9
GTGAAAAAAAAAAAAAA	9
GTGACTTTGCAATGTTG	9
GTGGGCAAGCCGGAGGG	9
GTTTCTAATAAAGAATT	9
TAAAATAGGTATTTGTT	9
TAAACCTGCTATGCGGC	9
TAAACTACTTCCCTTAT	9
TAAAGGCAAAAAAAAAA	9
TAACAAAGGACACTGGA	9
TAAGATGCACTGAGTGT	9
TAAGCAAATCCAATAAA	9
TACATACGTACATAAAT	9
TACCTTTCTAACCACAG	9
TAGAAGACATATGGAAA	9
TAGTGAGTTCCAGGCCA	9
TAGTTAGTCCTGGAAAA	9
TATATAGATTGCATTTC	9
TATATTTAAGAGGCATC	9
TATCATCGTCTTTGACT	9
TATCCTAAAAGAGGCTG	9
TATGATAAACCATAATT	9
TATGCTGTAAATGTGCT	9
TATTAACTCTCCTCGGA	9
TATTAGTTATTGGAAAA	9
TATTCAAATAGGAATGT	9
TATTGTTTACCTTCAAA	9
TATTTATATTTGGAAAG	9
TCATTAGTCACAGTTAA	9
TCATTTAAACTCTTGAA	9
TCCCCTCTTCTTATAAG	9
TCGGAGAAGAGCGTGGA	9
TCTCAAAGAACTGCAGA	9
TCTGGCACTGAAAATAA	9
TCTGTCTTTATTACCTT	9
TCTGTGTATAAATACAG	9
TCTTTGATGGTGTGTTC	9
TGAAAATTAAAAGTAGA	9
TGAATATACTTATATCT	9
TGACTGCTGCTTCAATA	9
TGAGAGGAAGTTTATAC	9
TGATCTTTTTGCCCCTC	9
TGCAGTCAATAAAAGGG	9
TGCATCTTATTTAAAAT	9
TGCCCAGGGACCGCAGC	9
TGCCTATGTGTTTAGTA	9
TGCCTTCTGTCAATACC	9
TGGAAAAAAAAAAAAAA	9
TGGAACCTTGCTTTCTA	9
TGGTGCCTCTACCTGTA	9
TGTAAAGATTTTTACAA	9
TGTACTTTGACAGCTTC	9
TGTATAAAAAAAAAAAA	9
TGTCGACAGGAGTGGAA	9
TGTGGTAGGTGTGGTGG	9
TGTGTATATGTATATAT	9
TGTGTATTTTTCCATAG	9
TGTTCAAAAAAAAAAAA	9
TGTTCAAAATAAATTTT	9
TTAAAAATTGTCGTGTC	9
TTAAGAGGGACTGAAAT	9
TTAATGAACCGGGTCTG	9
TTCCAGACTGTTGACCT	9
TTCGAAATAGCAAATCT	9
TTGTGGTGACCCCCATC	9
TTGTTCCAATTAAAAGG	9
TTTAGTGACGTTTACAT	9
TTTGGTTTAAATAAACT	9
TTTTAAAAAAAATTGGA	9
TTTTTAAAAATGTTACC	9
TTTTTATTTAGTATTGG	9
AAAAAAAAAAAAAAAAG	8
AAAACTGAAGTTGTGCT	8
AAAGTGTATTCTGCAGA	8
AAATGCAATAAATCTTG	8
AAATGGCTATAAAGAAT	8
AACCTTTCTCCTAGGGG	8
AAGGAAGAGATGGCTCG	8
AAGTAAGTCACCAGGAT	8
AAGTATGTCTTTGGGTT	8
AATAAACTTTGCTTTCC	8
AATAAAGGTCAAAGGTT	8
ACAACCCGAGTTACCTT	8
ACAGTGCACCAGTGGTA	8
ACCGTTATAAGAAAAGA	8
ACTAAACCATCAGAGAA	8
ACTGAGTGCTTTGAAGT	8
AGAAAAATTGTTCTGTC	8
AGAAATCTAGGTAGGCT	8
AGCAAAAAAAAAAAAAA	8
AGCTCTACAGGTGACAG	8
AGCTTTTGTTTCTTCAA	8
AGGCAGCTGGGGGTGGA	8
AGGCATTGAAACATCTG	8
AGGCTCCCTGTCACTCG	8
AGGTTTGTATTCTTTGT	8
AGTCATCCTAACTTAAT	8
AGTTGGAAACGGGGAAT	8
ATGACCACAACATTGGG	8
ATGTTTAAAAGTGACCG	8
ATTTTCCCCCGTTTTGT	8
ATTTTTGTAGTTAACCT	8
CAAAGCCAGGTATGAGG	8
CAAGAATTGATTTTACA	8
CAAGTTTGCCGAGCTTA	8
CACACACAAACACACAC	8
CACGTATTTTAGTATGA	8
CACTCAGATTAAAACAC	8
CACTTTTGGTCATCACT	8
CAGACCTGCTCTTTCTC	8
CAGACTGCTTACAAGGT	8
CAGCACACGTGATCCTC	8
CAGCACGGTAAGATGAG	8
CAGCTTGCAAATACAGA	8
CAGGGCAGTTTGTCAAC	8
CAGGTGAGCGAGATAAG	8
CAGTTACAAAGTAGTTA	8
CATAAAGTTTAGTGAGA	8
CATACGCTCACAAAAGA	8
CATCTTCGCCAATACGA	8
CCCAAAGACATCCAGTT	8
CCTTAGGTCGTCTGTGA	8
CCTTCTCAGAATGATAT	8
CCTTTAATACCAGCACT	8
CCTTTGAGCAGAAAACT	8
CGATGGAGTAGAGGCTC	8
CGCAGGACTATACAGGT	8
CGTGGATCCCTCTGCCG	8
CTAATGTGGCCCTCCCT	8
CTATGCTACATACCTAC	8
CTCACAAGGTACTGCTC	8
CTCCACCAATCCCCAGT	8
CTCCATTAAGAACCCGC	8
CTCCCCTTAGACCAGGC	8
CTCTGTCCTCTGCTGTC	8
CTGCACAGAGCACCATC	8
CTGCACTCCACTTGCTC	8
CTGCAGCAAAAGTTTAC	8
CTGGCCCTAGGAGTCTG	8
CTGGGCGTGTCGCTTTT	8
CTGGTGGGGAAAGATCT	8
CTGTCCCTGCATCGTCT	8
CTGTCCGATAAGAGATG	8
CTTAAATTTCTTATCAA	8
CTTCTGATAACATCATC	8
CTTGTGAACTGCACAAC	8
CTTTTGACTCTTTCTTC	8
GAATCTCATACCTAACC	8
GAATTCAAAGGGTTTTT	8
GACAAGCAGTGTCCTTG	8
GACCTCATCTGAACCCA	8
GAGACTTTGGATTTTCC	8
GAGCAAATAAAGTGCCG	8
GAGGTGGAAGGGACCAG	8
GAGTCCCTGGTGCTGCC	8
GATATCTGCTTCTTCCA	8
GATTGTCTTGAAAAAAA	8
GCAAACAAGATCAAGAA	8
GCAATCATTTCATACTT	8
GCATAGTATTCTATTTC	8
GCCCAAGTGCTGTGGTT	8
GCCCATTAGCAGCCTTT	8
GCCTCCAAGAGAAGGAA	8
GCCTGTTCCATTCCTCA	8
GCGGCGACTCCTCTCCC	8
GCGTCTGCTCACAGCAA	8
GCGTGTGCACGTGTATA	8
GCTCAGGATTCATCTGA	8
GCTCCCTGCGTTTATAG	8
GCTCTTGTCTTCTTGGG	8
GCTGGCCTCATTTGCTG	8
GCTGTCAGGGGCAACTA	8
GCTGTGAGCCTCTCACA	8
GGAAAGGTGTGTTATAA	8
GGACACCAGGCCTGACC	8
GGACTTTGGAAAACATT	8
GGAGCTGTGCCCTCCAC	8
GGAGGAGAAAAGAACCA	8
GGCAGCCAGAGCTCCAA	8
GGCCTAAGGCATACTTC	8
GGCTTTGGTCTTTTTGA	8
GGGAAGTCTGTCCTGCT	8
GGGGCAACTGCGGGGGG	8
GGGTGCTGGGTTAAGTG	8
GTAGAAGGAGTCAAATG	8
GTATGGCGACCCTGGGA	8
GTATTCCCCTTACTAAA	8
GTGACAGAAGAAGACAA	8
GTGCAGAAGAAGTTGTT	8
GTGGGCCAAACCTAGAT	8
GTGTGGTTCCCAGGCAT	8
GTTACAGAAAGTCACCT	8
GTTATTCTCTGAATGAG	8
GTTCTTTTCCTTTCCTT	8
GTTGCATAATGTGATTC	8
GTTTCAATTAAACAGGC	8
GTTTCCCTTACTCTTCC	8
GTTTCGTGGTGACAGAC	8
TAAAAGTTTTCAATAAA	8
TAAAGACACAGTGGCTC	8
TAAAGCTGTATCTTACA	8
TAACCAACACAGGGACT	8
TAATAAACACTTTAAAA	8
TAATAAATTGAATGATG	8
TACAAATGTATATGTCT	8
TACAATAAACCAAAAAA	8
TACACCTCAGAGAGAAA	8
TACATCTGTAAAACTGG	8
TACCTAAGATGAAAGAC	8
TACTCAGAGGAACTATC	8
TAGAAGCCAATATATAA	8
TAGCAGCCTCAAGAAAT	8
TAGCCCAACCCACTCAT	8
TAGGCAATGCTGTTTTT	8
TAGTATCTTCACTTTTT	8
TAGTGTGAAAATCAGTT	8
TATAATTGTGTGAAGGT	8
TATACAGAGCGTCATCT	8
TATAGTATGTTCAGTTA	8
TATCTGTCCCCGTAATG	8
TATGAAATTTAAAAAAA	8
TATGTATCATATGTTTG	8
TATTCAATTGTAAACTT	8
TATTTTTCGTGTGACTT	8
TCAATGACATAGTAATG	8
TCACAATAGGCTGTGGA	8
TCAGAATACTGATATTT	8
TCAGGCATTTTGCAAGG	8
TCAGGGCTATGAGACCC	8
TCATTATATATATAAAT	8
TCATTGAACTACTTGAG	8
TCCATCAAGAAGCTTTG	8
TCCCCAATAAACAGGTG	8
TCCCCATCTGGGCAGGG	8
TCCCTATAGTCAGTAGG	8
TCCGTGGTTGGGTGCAC	8
TCTCAGCTGATTCTCCC	8
TCTGAACTGTGTCCTTT	8
TCTGAATATAACATATC	8
TCTGAATCTTCGGTAGA	8
TCTGTCCTGCTGCAAGC	8
TCTGTTAGCTATTCATA	8
TGAACCTGAGTGCTGTT	8
TGACACTAGGTTTGCAC	8
TGAGTAAGAAAAATAAA	8
TGAGTTAGTCTCGGTGC	8
TGATGCTACCTTAAAGT	8
TGCAATATTTCTTACTG	8
TGCACAGTGCTGAGCAA	8
TGCCACTTCTGATGTCT	8
TGCTGAGTATAACCAAA	8
TGCTTGAACAGAAAAAA	8
TGGAAATGACAGCTACT	8
TGGAATGACATTTGGCC	8
TGGGAAGAGGAGGAGTG	8
TGGGGAGAGGAATAGCT	8
TGGTGACTAAGTATGGA	8
TGTAATAAAATGTTTTT	8
TGTACCCAGAGATGGCT	8
TGTCAAAAAAAAAAAAA	8
TGTGAAATTTGAGAAAT	8
TGTGTGAACTGATGGGG	8
TGTGTTGAAAGCTTCTC	8
TGTTTTTAAATAAACCT	8
TTAATGGCGAAAGAATG	8
TTAATTTCTCATAAAAG	8
TTACATTGAAATAAAAA	8
TTACCTTTGAGAACAGG	8
TTCAACTGCATAATGCT	8
TTCAAGAAGAAAATGGT	8
TTCAATGGTGTCAAAAC	8
TTCAGGTGGTTTCTTCT	8
TTCTCTCCCTCTCTCCC	8
TTCTGTGAATCTGCCAT	8
TTCTTTACTTGACTGGA	8
TTGACTCAAGACAACTG	8
TTGTGAGAATAAATGAG	8
TTGTTTAATTTCTTTTT	8
TTTAATGTGTCTATTTC	8
TTTACAGTGGCTGGACT	8
TTTCATTGCCTGAATAA	8
TTTGATTAACTGGTAAA	8
TTTGCACCTTTCTAGTT	8
TTTGTAAGTTAGCCAGA	8
TTTGTTAAAACAAAAAA	8
TTTGTTAATTCTAAATT	8
TTTTAATTTTAACCTTT	8
TTTTATTATTTAAAATC	8
TTTTCTGCATATTAAAA	8
TTTTCTGCTGGGTGGGA	8
AAAACTCTGCAATACGG	7
AAAAGCCCGAGAAACCC	7
AAACTAGTTGCAAAACC	7
AAATAAATGTAAATACT	7
AAATATATATAAATATG	7
AAATATTTGTCATTAAT	7
AAATCCCGTTGCTATGA	7
AACAAAATTAAAAAAAA	7
AACAGGGCCACACTGGT	7
AACATTCTAAGAGAAAA	7
AACCAAAAAAAAAAAAA	7
AACGGAAGCAAATGGTG	7
AAGAAAAGTGATGACAA	7
AAGGTCTTTAATTTTTT	7
AAGTGTCTCCACTGAGG	7
AATAAACTAAGCACGTT	7
AATGAAATAAAGATTTG	7
AATGAACAAAAAAAAAA	7
AATGACCTCGTCTCTGA	7
AATGAGGCAACTGGTCG	7
AATGGGAATGGGGACAG	7
ACAAAAAAAAAAAAAAA	7
ACACTACCACCCCACGG	7
ACAGTGCCTGGCACATA	7
ACAGTTAAGCCCCAGAA	7
ACATAAATAAAAAAATA	7
ACCCCGTCAGTCACCTC	7
ACGGTCTGCCTGAAAAC	7
ACTATTTTATGTATTTT	7
ACTGATTCTCAGCTTTA	7
ACTGCAGATGGTTCTGA	7
AGAAATTCTATCTTACC	7
AGAAGTTCAGAAGCAGC	7
AGAGAGGGCGACAGTGA	7
AGAGGCTGCCCCTTCAG	7
AGATGTATTTAAGGAAA	7
AGCAGCAGTGTGTACTT	7
AGGAGAAAGGATCCAGG	7
AGGATTGGCCATCTAAA	7
AGGCAGACTAAATAAAT	7
AGGCTGGTGAAAGACGT	7
AGGGGAGGCTCAGGGGC	7
AGGTGTATGTGCAGAAC	7
ATAAACTGCAGTTTAAA	7
ATAGCAGCACAGAGGGG	7
ATCTATTCTTGCAGTTT	7
ATGAGCTATGACTCACA	7
ATGGCACCAGGCTGTGG	7
ATGTGAATAAAGTACGA	7
ATTGGCTGGGCCTGCTG	7
ATTGTATTCTTTCTGCC	7
ATTGTGATTGTGTTGGG	7
ATTTAAGAAGAAATTTT	7
ATTTCGTTTTTAGTGCT	7
ATTTGACTGTTTCTCCT	7
ATTTTTTAATTAAAGTG	7
CAAATGAAGTGTGCCAG	7
CAAGGGACAATATGCGT	7
CAAGTTCTTTTCCCTCT	7
CAATGGGAGGTTTGTGG	7
CACCAGCACAGCAGTTC	7
CACCTTGAGTGGAGAGA	7
CACTGCTTGATGACAGG	7
CACTTGCAGTATTGAGG	7
CAGAAGTCTTCATTTTT	7
CAGAATAATGCCAAATC	7
CAGAATGAGCCCCGGGA	7
CAGACACCACTGTAACC	7
CAGACCTTGGCATTGGT	7
CAGAGGTCCTGTTCATT	7
CAGATGATGCCAAATTT	7
CAGCATAAATTAATTGT	7
CAGTACAAATCAATACT	7
CAGTCATTCTAGGTTAG	7
CATACTGTGCTGCCTTT	7
CATTATAACTTTGAAAC	7
CATTGGCTGAAGTGGGC	7
CATTTCAAGTTACAATT	7
CCAACCCCTCCTTCCCT	7
CCATTTGTGAACACAAA	7
CCCAAACACCCCGAGCT	7
CCCAGGCACTTTTGGGA	7
CCCCCAATTCTGTGGCG	7
CCCCTAAGTATTCTTCT	7
CCCTATGTTTGTGCCTT	7
CCGACCTAGTGTTCTTT	7
CCTACTAACCAGAGCTG	7
CCTTTCCTTTACCCTGA	7
CGAAGTCAGGCCTGTAG	7
CGCACCTCACTTGTGTC	7
CGCTTCGCCCCCTGGAT	7
CGGGTTGTGGCTTCGGA	7
CGTGGAGACACACTTCA	7
CGTTTAATGTGTATTTT	7
CTAATGTTCAAAGTAAA	7
CTAGAGGCGCTGCGGGA	7
CTCCTGGGGGCCTTTCC	7
CTCCTGTGAAATTGGTG	7
CTCGAGTTTCTTCCTGT	7
CTCTACGGCCTTGAAGT	7
CTGAACCTGGCATCACA	7
CTGAACTGTAGAGCTTC	7
CTGAGGAGGGGAAGGAG	7
CTGAGGTATTCTTGCAA	7
CTGAGTTAGATAGTTGG	7
CTGATCCCCTTCCTACC	7
CTGCTCGCACACGTGGA	7
CTGCTGGCCAATAAGGT	7
CTGGGAAATAGCCTCCT	7
CTGGTCCACGCCGGTTC	7
CTGTCTGTTTTGTACTT	7
CTGTGTCTGAGGTGTTT	7
CTTAAGATTCAGTTGGG	7
CTTATTCTTTCTTTAGG	7
CTTCCCCTGTTATTCCA	7
CTTGAATACTTTAAGTC	7
CTTTATGTGATTGTATT	7
CTTTTATTTTACCCATT	7
GAAAGATGAAAAAAAAA	7
GAACCACTAACTTGGGT	7
GAAGAGTGTAAATATTT	7
GAAGGTGGGGCCTCAAA	7
GACAATGAGCACAAAAC	7
GACCCCATAAACCTCTG	7
GAGACCTAACCAAAATT	7
GAGATTCAGTAAGTGCC	7
GAGGGAGAGGGGAGAGG	7
GAGGTCAGGAGGGAAAA	7
GAGTGAACCCTTGGGCG	7
GAGTGCCTGTGCCTGCC	7
GATGATGAAAAAAAAAA	7
GCAAATGTACAGATTTT	7
GCAACCCGATTTATAGT	7
GCACGGGGAATAAATTC	7
GCCAACACCTGAGCTTT	7
GCCATCGGAATGGGCAT	7
GCCCCTCAAAAAAAAAA	7
GCCCTTGCTGTGTCCCT	7
GCCTAATGTATACNAAG	7
GCCTAGAAACATATTTC	7
GCCTTTGCGACCAAATC	7
GCGCCGCAGAAAGACAA	7
GCGCTTAGCAGCATTGT	7
GCGGGGGGAGGGGGGGA	7
GCTGAACAGCTGTTGTC	7
GGAAAAGAAGAAGCAGT	7
GGAAGAGGCAGGACCAC	7
GGAAGATGCTCATTATA	7
GGAAGCTCTGTTATCCC	7
GGAATCCTTGCAATCTT	7
GGACTAGAATGAACAGA	7
GGACTTTTCATTTGAAG	7
GGAGCCCCAGACTTCCT	7
GGAGGGGTGTCTGATTT	7
GGAGTATTTATGAAAAT	7
GGATAAATGCCATCAAT	7
GGATGCATTCGGATTCT	7
GGCATTTTAAACAAAAA	7
GGCTAAGGAGTGGATAT	7
GGCTCAGCCTCTCAAAA	7
GGCTTATGGGCAAGTTT	7
GGGAACCCCCATATCCT	7
GGGCAACCAGGAGTTTG	7
GGGCAGTGTCCAATAAA	7
GGGCTGGGGATTTAGCT	7
GGGGTTTCCTGATCCAG	7
GGTACTTTTAGAACCTA	7
GGTATTTGTGGGGGTTT	7
GGTTCCTTTTTGTTAAT	7
GGTTTCAACTCGATATA	7
GTAAAGATTGTATGAAA	7
GTAATAAAAGTATCGTT	7
GTACAAAAATAAGTGGT	7
GTAGCTCACAACCATCT	7
GTATCTGAGTTAAACTA	7
GTCAAATTATATACTCT	7
GTCATTATCACTATTGT	7
GTCCCAAAGTTCCATCC	7
GTGAGAGACCATCTATC	7
GTGAGGGAGGCTTGGTG	7
GTGAGTAGTGAGTGCTG	7
GTGGAACTCTAAGATTT	7
GTGGCCCACTTTGTGAA	7
GTGGCTCACAACCATTT	7
GTGGGGCGAGGGAAGGG	7
GTGTGTATCAGTTAGGA	7
GTTAAATATGCTATTTT	7
GTTTGCCTGAGCTTTGA	7
GTTTTTAATAAAATATC	7
GTTTTTACATTCAAGTT	7
TAAAAAGCAGGACTTTT	7
TAAACAAACATTATCTG	7
TAAAGCTAACACCAGAG	7
TAAAGGGAGTCGGGGTA	7
TAAAGGTTTTTTTTTCC	7
TAAATTCACAAAATAAA	7
TAACATACACATTTGTA	7
TAACCAGCAAAAGCTGC	7
TAATACATTTGAGGGAT	7
TAATATTGAAAATACCT	7
TAATGCAGTGCTACTCC	7
TACCATAACATCTAGAC	7
TACCTTTTCTGTAATGA	7
TACTATGAGATGTCTTA	7
TACTTCCTGGAGTTTCC	7
TAGATTTCAGAGTTTAG	7
TAGCAATAATGGGGGGG	7
TAGGATATGGATGAGCA	7
TAGTAAAATTATGCATT	7
TAGTAAAGTAGACAAGA	7
TAGTGAATGTTTCTTCA	7
TATATATTGTTTGCCTT	7
TATATGTATTTTTAAAT	7
TATGAGATAGAAAAAAT	7
TATTGTCTATTGTTTGG	7
TCACTGGCCCAGATGAG	7
TCAGGTTAGCGTCAGGC	7
TCAGTATATAATAAAGA	7
TCATAAATCTTTTAGAT	7
TCATCCTCGGATTCTTC	7
TCATCTCAGAGGATCAG	7
TCCAGCAGCTGGTCGAG	7
TCCCAAGGGCCCTGTCT	7
TCCCAGGAAAAAGAAAT	7
TCCTGAGTCTAAGGTCC	7
TCGTGGCCCCCACCTCC	7
TCGTGTGTTCCGATGGG	7
TCTACTATAGGGACAGT	7
TCTCCTTAGCAAACGTG	7
TCTCTTGGTGTGTGTTT	7
TCTGAACAATAGTATTT	7
TCTGGAGACAGTAGGGG	7
TCTGTAAATAAAAGCCT	7
TCTTATAATTCTCAGTG	7
TCTTCACTCAAGTCTGT	7
TGAAGAAATATCACCTT	7
TGAATAATAAAAGCCTG	7
TGACAATTTTCAAAGTA	7
TGAGCTCTGGGGCCCAG	7
TGATAATAAAAGATATA	7
TGATCCTACACAGAGAG	7
TGATTTCTGTACATCAG	7
TGCAATACTAAAAAAAA	7
TGCAATAGGGAGGGATG	7
TGCAATATGGCAATTTT	7
TGCAATCTGTCCACAGC	7
TGCCTTACTTTTTAAAA	7
TGCTAGATTGGAGTGGG	7
TGCTCAGAATGGTGACA	7
TGCTGACAGACTCACTC	7
TGCTGGTGCGTGTGGGA	7
TGCTTTTGTAGAATTTA	7
TGCTTTTTAATTTTCTG	7
TGGCCAGGGCCATAGGT	7
TGGGGCGCACATTCCTC	7
TGGGGTTAAGCTGATGT	7
TGTAAGTCTGCCTAAAT	7
TGTATATAGTGAATGTT	7
TGTATGTCTGACTTGCC	7
TGTCAAACTTTTTGATG	7
TGTGATGGAACTTTCTA	7
TGTGTGTTGTGACCCCC	7
TGTTAGTTACTGTGGCA	7
TGTTATAAATTCACCTT	7
TGTTCTCACTGTACCCT	7
TGTTGCTTGAGGTTGAT	7
TGTTGTTGACTCTTTAA	7
TTAAACTGTCAATCAAT	7
TTAATTCATTTAAAAAT	7
TTACAAAAATAGCAAGC	7
TTACAAAAGCCTGCGTT	7
TTATTAAAATCGGTTAA	7
TTCAATAAACTCAGTCT	7
TTCACTTCAGTTGAGCT	7
TTCTGCCTCCAGATCTG	7
TTCTTCCCTCCCACTTA	7
TTGAAATACTATTTTGG	7
TTGATGTTGATTAGCTA	7
TTGCTATTTTTATAGCT	7
TTGGGGGGCCCCTTCCC	7
TTGTAACCAGTTTGTCC	7
TTGTCCTTAGTTCTCAA	7
TTGTTATCTGACAAGTT	7
TTGTTCCAATTAAAAAG	7
TTTAATAAACGGAGATT	7
TTTAATCTGTAAATATG	7
TTTCAAGCCTGTTTGCC	7
TTTCTGAGGCTTTCCAG	7
TTTGATTAAAAAAAAAA	7
TTTGCTGTGTATCTGCT	7
TTTTCAGATCTTTATGA	7
TTTTCTAGTGAATAAAT	7
TTTTGAGGACTTTATGA	7
TTTTGCATTACCTACTC	7
TTTTGGTGCAGTGTTTG	7
TTTTTAATAAATAGGTT	7
TTTTTACCTAGAAAGTT	7
TTTTTAGTAAATGTTTC	7
AAAAAAAAAAAAAAAAC	6
AAAAAATAAATATATTT	6
AAAACATTCATTTTTTT	6
AAAATAAAAATCTGGTG	6
AAAGTCAAATGTTTGGA	6
AAAGTCATCTCATTGCT	6
AAATAAAACAGGCAACT	6
AAATAGATGTGAAATTT	6
AAATTGTTTTTAGGTAG	6
AAATTTTAAAAGCTAAA	6
AACTTAAAAAAAAAAAA	6
AAGATGAGATTGACCAC	6
AAGCACAAGGAGCAGAT	6
AAGCTTTGAGTGAAGCT	6
AAGGTCGAGCTGTGCAG	6
AAGTTCAGAGCACATTT	6
AATAAAGCTGTTTTTTT	6
AATAGATTTGGAGAAAT	6
AATGCGAACACCATCAC	6
AATGTGAGTCATTATGT	6
AATTCAATTAAAAAAAA	6
AATTCCCCTTGTCAGGC	6
ACAAAGCTGTGTTTCAT	6
ACAAGATTTTACACCAA	6
ACACCTCTTCAGTCTTT	6
ACAGTTTACCAAAAAAG	6
ACATTGATAAAGCAGTA	6
ACATTTACTATGAATTT	6
ACATTTCTGGTCTCACT	6
ACATTTTTACATTAGTT	6
ACCACCACCCTTCACAC	6
ACCACTAACAGGAGCCC	6
ACCTCCCTACTTTACTT	6
ACCTTGGTATATAGGTT	6
ACGACAAAGAAAAAAGA	6
ACGTTTCTTTTTAAGTA	6
ACTACCGGGCCTCCATT	6
ACTACCTCTGAGCTCGT	6
ACTACTATTATGTAATA	6
ACTCAATAATAAAAATT	6
ACTCCCCGGAGAATTAA	6
ACTCGGATGCTGTGCTG	6
ACTGCACACGTGTGTAT	6
ACTGCTTTTCCTCCTTG	6
ACTTAATAAAGTTAAAT	6
ACTTCAAATAAACTGAG	6
ACTTTACAATAAATTGT	6
ACTTTCTTTCAGCACTG	6
AGAACAAGCCTTTGACC	6
AGAATAAATCTATTTCT	6
AGAATCCGCTTGTTTTT	6
AGCAATAAAGTTGATCC	6
AGCCAAGGGACGAGGCC	6
AGCCCAAGTACACAGCA	6
AGCTCCCCCTGCCACAT	6
AGCTGCTGGCCAGGGAG	6
AGGAGTTGCTGTACAAC	6
AGGGTGTCCCTTTCAAG	6
AGTAAAACTAACAAATG	6
AGTAATTTTAGTGTATT	6
AGTCCAAGTAAAACATT	6
AGTCCTTTTTAGGAAAG	6
ATAAGTCATACGGGAAA	6
ATACTGACACTTNGTAG	6
ATAGTGCCTTCAGCCCT	6
ATCATTGCCTGCTGAAT	6
ATCCACATCGCAGACAC	6
ATCCTTCCCCCCACAAC	6
ATCTGTCTTTTTTTATT	6
ATGAGGAACTTCCCTTC	6
ATGCAGACAAATACATT	6
ATGCTGTTTGTACTTCT	6
ATGTCACAACAAAGTGA	6
ATGTGATTGTAGCTTTT	6
ATTGCTTTTGAGGGCCT	6
ATTTAAATAAAAGATGC	6
ATTTGTATCTACATCAT	6
ATTTTTCTTTGTGTACA	6
CAAAAGCATATTTTTAA	6
CAAAATACTGCAGATTT	6
CAAACAATCGTTTGATC	6
CAAACTGTCCAGAGGAC	6
CAAACTTGAACCCTTGA	6
CAAAGACAATTCTGTGT	6
CAAAGAGTTGGGTTTCT	6
CAAGAATTAAAGCCAGG	6
CAATCATAGGTTACATA	6
CACGCACAGTCAGCCGA	6
CACTGTGCCTTCAAGAT	6
CACTTAACAATACGTCT	6
CACTTATAAGCAATGTG	6
CAGCCCTCCCGCCCGCC	6
CAGCCTACAGAAAGTAC	6
CAGCTATTGTCTTTGTT	6
CAGCTTGGTGATTGAGC	6
CAGTTCAATGTAAATAC	6
CAGTTTGTACATTTACT	6
CATCTCACAACAGAGGG	6
CATTGCCTTCATTTATT	6
CATTTTGTTCCTAGGGA	6
CCAGCGAAGCCAGCGGT	6
CCATAAAAGACCGATCC	6
CCATAAAGGACGCTATA	6
CCATTTGAGCAAATAAA	6
CCCAGGGTTCCGCTTCG	6
CCCCACCCACTCCCACC	6
CCGCTTGAGACTCCTTC	6
CCGTGTAGAATCGGTGT	6
CCGTTCGTCAGGGAGAA	6
CCTCACTTAACTCTTAA	6
CCTCAGTTCTTCATCTT	6
CCTCCGCCTCCTTCCTT	6
CCTCTGTTTGGTGGTAA	6
CCTTTATCCCAATTCCT	6
CCTTTCAAAAAAAAAAA	6
CGAAGGCTGGCGAAAGC	6
CGAGTGAGAGTGTGTTG	6
CGCGCGCTAGTGCTGCG	6
CGCGTGCCGTCCACTCC	6
CGCTGGGATGGGGGTTG	6
CGTGTGTGCATCCCAAG	6
CGTTCCACCAGAAAGCC	6
CTACTCGAATTAAAGTT	6
CTAGCTCACTAAGGGCA	6
CTAGTTCGGAAGATCCA	6
CTATGCTATATGATTGC	6
CTCACAAATGTGAGAGA	6
CTCCAATAATTGATATT	6
CTCCCTGCGTGGACACG	6
CTCCGAGAGGACATCCC	6
CTCCTGAAGGCAGAAAA	6
CTCCTGCCTTGATGATA	6
CTCGCTAGTGGTTAGTA	6
CTCGCTGTCTCTGATTC	6
CTCGTGTCACTCAGTTC	6
CTGAATTCATTCCAGCC	6
CTGAGCTGCACCAGGAA	6
CTGCAGGTGTGGTTCCT	6
CTGGCCTCTGAGGCTGG	6
CTGTCAAGTAAATGTAA	6
CTGTCACTTACTGCTGT	6
CTGTCAGAGACGCTTGG	6
CTGTGTAAAGTGGGTGG	6
CTGTTTCCAGGAAGGGA	6
CTTAATAAAAGTGCTGA	6
CTTCCAAATGTTTGCAG	6
CTTCCCTAATAAACTCA	6
CTTCCTGCTATGTAAAC	6
CTTGACTGGTTTCAAGC	6
CTTGAGTAAACTCAAAA	6
CTTGATTCTTCTATAAT	6
CTTGCATAAAATTTAAG	6
CTTGTGAGCTGCTTCTG	6
CTTGTTTTACAGTTGGT	6
CTTTCACAGTTTTGCTT	6
CTTTCTTAAGAGTTTTT	6
CTTTGCAGTGTTACAGT	6
GAAAAAATATCTAACAT	6
GAAAATGTTTGCATTTA	6
GAAAGAAACTGCCTGAA	6
GAAATAAATGTACATCT	6
GAACATAATAAAATTAA	6
GAACTGTAATAAAACTG	6
GAAGAAATGAACAAGCT	6
GAAGCTAATAGGTTTAC	6
GAAGCTCCCAGACCCAT	6
GAATAAACAGGTTGAGA	6
GAATTCAGGCATCGACA	6
GACATTAGGCTTAATAA	6
GACCAGCAGGACCTGGC	6
GACGTCTTTTGCTGGCT	6
GACTCCTCCCGGTGATT	6
GACTGTGCCAAACACCC	6
GACTGTGCCTCACAGCT	6
GACTTGACACGTGCCTA	6
GAGAAGAAGGACTCAAA	6
GAGACGGAGTCCAAAGG	6
GAGACGGCATCGCCTTG	6
GAGCAGAAGGGAGAACT	6
GAGCCTGTAAATGTTTT	6
GAGCGCAGTGAGCTGGC	6
GAGGGACAGTGGGCTTT	6
GAGGGCCTGACACAGTT	6
GAGTCAGCATTATCACC	6
GAGTCTCCTGGCAAAGA	6
GAGTGGGGGCAGCGGCA	6
GATAAAAAAAAAAAAAA	6
GATCCCCTTTGTAAAAA	6
GATGATGAATGAAAGGA	6
GATTGTCTTGACTTAAA	6
GCAAAAGCAAAGATGAA	6
GCAACACGTCTTTATTT	6
GCACAGTGGGGGCGAGT	6
GCACCTCTTATCAGGAA	6
GCAGACCAATGTGTCTT	6
GCAGATGTTATGAATTG	6
GCAGATTGCAAAAAAAA	6
GCAGCGTCTGCTTGCAT	6
GCATAAAATATAGAGTT	6
GCATAGTCTGAGATGCA	6
GCATTGCAAAAATAACC	6
GCCACCGTCCTGCTGTC	6
GCCACTGCATATTTATT	6
GCCCACATCCGCTGAGG	6
GCCCCAGTTTCCTGGAT	6
GCCTCAGCAGACATCAG	6
GCCTTGCGTGTTTGATA	6
GCGCCCACCTAAGGACT	6
GCGGGGTTGGTTCTTTG	6
GCTATATTCCAATAAAA	6
GCTGACTCTTGCCTGCT	6
GCTGAGGCGTAGCTTCC	6
GCTGGAATAAACTGCAG	6
GCTGTCCGGGGGACACC	6
GCTGTTTTCATTCACTG	6
GCTTCTGCTGATGAATG	6
GCTTTGTAGTTTATGCT	6
GGAATACTTTCTCTCTT	6
GGACACCCAAGCGACTG	6
GGACTTATACTCTGGAG	6
GGACTTTGTTTATATTG	6
GGAGACGCGGACGGGCA	6
GGATCACCTGTTTTATA	6
GGATGAAGGCTGGGATT	6
GGATGATGGTCTGCGAA	6
GGATGGTCAAAAAAAAA	6
GGCAGGACTCGCTGAAG	6
GGCGTCATTGTCCACAT	6
GGCTCCAGTCCACAGGG	6
GGCTTTTTCGAATTAAA	6
GGGATTGCCCCAACCAA	6
GGGGAAGTTGCTCTGTG	6
GGGGACGAGGAGGCGGA	6
GGGGCTCTGTTCTCCTT	6
GGGGTGTCAATGAACCT	6
GGGTACCACATTCTTGG	6
GGTAGGAGCACCGCACT	6
GGTTTGATTCCTGGCAC	6
GGTTTGGAATCTTTGAT	6
GTACAAGGAATAAAAAT	6
GTAGCCAGAGCCTTGAC	6
GTAGGAACATAGCGTGT	6
GTCCCTGGGTGAATCCC	6
GTGAAAGAATAAATGCA	6
GTGATGCAAGATTGATT	6
GTGCACACTCAGGACTC	6
GTGCAGCCGCGCACGGG	6
GTGCCAGGAAGCCAAAG	6
GTGCCTACAGATGCACC	6
GTGCGCATCAACGCTCT	6
GTGCTAACAAGCCCTGC	6
GTGCTACTCCCTCCTTG	6
GTGCTGGACCTGAGAGC	6
GTGGCTCACGACCATCT	6
GTGGTAACAGACTCTGT	6
GTGTACATTGTTCTTAT	6
GTGTCAATAAACTGCAG	6
GTGTTCCTTTCCATAAG	6
GTTATTTTGGGAAAAGA	6
GTTCATTGTAGACGTTT	6
GTTCCCTCGGTAAATAG	6
GTTGCTTTTAAAAAAAA	6
GTTGGAACGCACAGTCT	6
GTTGGGTGCAAAGATTC	6
GTTGTTTTGTAATAAAA	6
GTTTCCCTTTTATTCAA	6
GTTTTCTTCTTTTTTTT	6
GTTTTTGCCCTGGATCT	6
TAAAAAAAAAAAAAAAG	6
TAAAAATAAAAATAAAT	6
TAAAACAATAAAATAAA	6
TAAACCAGGTGCATTTT	6
TAAATAAAAGTGCTTTT	6
TAAATAACTTTTCTCCA	6
TAAATATAATTTATTGT	6
TAACATTGGTGAAGGAT	6
TAACCAAAAAGCTGGAG	6
TAACTGCAAAAAAAAAA	6
TAACTTGCAAGTTCCAG	6
TAATTGAGACTCCTGAT	6
TACACTGCTTTTTTTGG	6
TACAGTGATGTCTCTGA	6
TACATAAAATAAATGTT	6
TACATAAAATCAATAAA	6
TACATTTCTAACAAAGT	6
TACATTTTTGACATCTG	6
TACTACTTTTACAAACT	6
TACTGACTGAATACATT	6
TAGAATTGCAGTTTTAA	6
TAGCAATCAAATTATCC	6
TAGGAAAATTGTAGAGC	6
TATAAATGAAAATGTTT	6
TATAAGTTTTCTTGTTG	6
TATATAAGCTATTTCTT	6
TATATTTGAGTCTTGTG	6
TATATTTGTCTCCCTAC	6
TATGGAGAGGTGAAGAC	6
TATGGGAATAAATTCAG	6
TATGTAACATATAAGTA	6
TATTCCAATTAAATAAA	6
TATTTTTAAACCCAACT	6
TCAAAATGTTGATCTGT	6
TCAACAGTGTGGTTATG	6
TCAATAAAGGAATGACC	6
TCAATAAAGGGAATTTT	6
TCACCTTCAAGGTTTTA	6
TCACCTTGTTGGGGTTT	6
TCAGCTTGTCCACGTGC	6
TCAGTTCTTGAATGGGT	6
TCATATGACTTGAAATG	6
TCCAATAAAGAGCTGAG	6
TCCCTCACACCAAGTCA	6
TCCCTCCAGGGAACATT	6
TCCGTGCCCGCTGGGGA	6
TCCGTGCTAAGTTTGCA	6
TCCTGCAAAAAAAAAAA	6
TCCTTGTTTAAATTAAT	6
TCTGAGGCCTCAGATTC	6
TCTGCCCATCTCCTGAG	6
TCTGGTTTTGTGGTGCT	6
TCTGTTTCCACGGAAAA	6
TCTTTCTGATGAATAAA	6
TGAAAACAAACAAGGAA	6
TGAACACTGTCAAAAAA	6
TGAATATGTCCTAGTCA	6
TGAGCATTGTGGAACCT	6
TGAGGATTGTGGAAGAG	6
TGAGTGAAGAGATGTCA	6
TGATGTTTGCATTACTT	6
TGCACCCCCTGATTATT	6
TGCACGACTATGTTATT	6
TGCATAAGTCACAGGGG	6
TGCCCATCTCAAGACAT	6
TGCCTTGTCCAGGAACC	6
TGCTGGGGTGTTTGTAC	6
TGGACTATTACTTTCCT	6
TGGAGACTGTACTGTTT	6
TGGAGGGCCCTGGGTTC	6
TGGCAGCAGTAATTTTA	6
TGGGGGGAGGGGAATAG	6
TGGTCTCTTAATCCAGT	6
TGGTCTGAAAAAAAAAA	6
TGGTTGTTTTTTAAAGG	6
TGTAAACTGGAAAAAAA	6
TGTAAACTGGAAAGATC	6
TGTAAATACCCTCTCAC	6
TGTAATACCACCACAGC	6
TGTAATGCAATAAACTC	6
TGTAATTGGTCACAAGG	6
TGTAGTTTCAAATAATT	6
TGTCAGATGATTTAATC	6
TGTCTCCCCCGTGTTCA	6
TGTGATTTCTGGCTCTT	6
TGTGCTAAAGACAAAGT	6
TGTGCTATGGTGCACAC	6
TGTGGAAGTTTCTCACT	6
TGTGTGCACAAGAAAAC	6
TGTGTGTGTGTGAGTGA	6
TGTTTAGTTCCGTGTCG	6
TGTTTTGGGGGGTGGAG	6
TTAAAACGTGCATTAGA	6
TTAAAGATGAAACTCCA	6
TTAACAATTCATAACTG	6
TTAATAAACAATAGCCA	6
TTAATAGTGGGGCTTTC	6
TTAATATATGCAACCAA	6
TTAATCTTTATGAATTT	6
TTACCATTTTAATTTTT	6
TTAGCAGGACTTTTCTA	6
TTATAATATAATGTTTT	6
TTATAATGACAAAGTAT	6
TTATCACAATTAGTATT	6
TTCACAAAGGAAGAACT	6
TTCAGCCCGTATTTACG	6
TTCAGGGCGGGCCGGGG	6
TTCCATTTAAAATAAAA	6
TTCCTGACTAAATGTAG	6
TTCTCAAAAAAAAAAAA	6
TTCTGCAAAAAAAAAAA	6
TTCTTTTTAAGTTGGTG	6
TTCTTTTTGCCTGGGGC	6
TTGAAAAAAAAAAAAAA	6
TTGAAGCTGAAAACTGA	6
TTGACCATAACTGTGTA	6
TTGAGAAAGAGTGGATT	6
TTGATTGTACATTAAGT	6
TTGATTGTCTATGTTGT	6
TTGTAAAAATTCTTTTT	6
TTGTACAAGTAAATTAC	6
TTGTATAATAGACCATA	6
TTGTCAGAAGTTTTGTT	6
TTGTGATTTGTACTTTA	6
TTTAAAATGTTGCTGGA	6
TTTAAATGAGAAAATGT	6
TTTAAATGAGACGTCAG	6
TTTATAAACTCCACAAG	6
TTTATTATTTTTATATT	6
TTTCTGCAGTCATCCAA	6
TTTCTGTAAACCTATCC	6
TTTGTGTTGTATATTTA	6
TTTGTTTGTTTGGGTGT	6
TTTTAGAATGTCCTAAA	6
TTTTATTGCAAAGATGT	6
TTTTTTAGTTCCTTGAG	6
AAAAAATAAAACTGAAG	5
AAAAAGTCAACAGAATG	5
AAAACAGAAGTCAGCCT	5
AAAACATTCTATTAAAT	5
AAAAGCTTTATTTAGTT	5
AAAATAAGATTTCTCTC	5
AAAATGCTGATTTTAAC	5
AAAATTTCTTGGCAAAA	5
AAAGAAGTTAGTGTGCT	5
AAAGAGCTGGGTATTTG	5
AAAGATGTGCCCAACTG	5
AAAGTCAAAAAAAAAAA	5
AAATAAACAAAATCTTT	5
AACATTAAAAAAAAAAA	5
AACCAAAATAAACTCTT	5
AACTACACCTGCTGTAA	5
AACTCCCCGTGTCTGTC	5
AACTGAGGTACTTGTTT	5
AAGATTATGTAAAGGTT	5
AAGCATAGAAGGCAATA	5
AAGCTACTATGTTAATG	5
AAGCTGAGTGGCCGAGA	5
AAGCTGTTTTTTGTTTG	5
AAGTAAACCCTTTCCTC	5
AAGTAGTGTGACTCGGG	5
AATAAAATGTTATTTCT	5
AATAAAGATAATATAAC	5
AATAAATTCCTAGGCCA	5
AATAAGCTTCAATTTTT	5
AATAATAAAATACAAAT	5
AATAATGATATATCTGT	5
AATACTTTAAATGCCAA	5
AATCTCTAACATCACAA	5
AATGAAAGGTCCCAGCC	5
AATTATTTTGTCTTAAA	5
AATTTGGTGCTGATGTT	5
ACAAACCTCGGGGAAAA	5
ACAATCCCTAGGGAAGT	5
ACAGAACTCTCCCTAAT	5
ACAGACAGAACATTCCC	5
ACAGTGTCGTGGATCCA	5
ACATTTAAAACATTGAA	5
ACATTTCTACTCCTGCC	5
ACCCTCTGTACCTTCGA	5
ACCCTGGTGGGAGACAA	5
ACCTGTGGGAAAAATAG	5
ACGGCATTGTGTGCCGT	5
ACGGCTTTGTACTGTGG	5
ACTACTTTTGCTGGGTC	5
ACTATAACCATTTTTGT	5
ACTCTTTATAAGTGTTA	5
ACTGGAGTTTGCTTTGT	5
ACTTAAAAAAAAAAAAA	5
AGAACAGCACAATAAAC	5
AGAAGTTACTATGAATC	5
AGAATGAAGTTCACAAG	5
AGACAACTAATTTAAGA	5
AGACCCTATCCCTTCCG	5
AGAGTTTTTTTTTTTTT	5
AGATAAGCAGGAAGTTC	5
AGCAAAAGCCCACTTTG	5
AGCAAAAGTACAAATGG	5
AGCAAGAATTCCTAAGC	5
AGCATAAGGCTTCACCC	5
AGCCTTTTTTACATTTG	5
AGGAGATGGAGAACTTT	5
AGGGAAAAAAAAAAAAA	5
AGGGGGAAAGAAAGGAG	5
AGGTGGGCTCTGGAGTC	5
AGTCTATTTGGTTATGC	5
AGTGGGAAGTCCCCCCT	5
AGTGTCCTACTACCCTC	5
AGTGTGTACAAGCTTAG	5
ATAAAAAAAAAAAAAAA	5
ATAACGGCCTCAAATTC	5
ATAATTGCACACAGATT	5
ATACAATAAAACCACAA	5
ATACATACTACGTAGTA	5
ATACCGGATCAGCCGCC	5
ATAGATGGTAGGATTGA	5
ATAGGATAGCTTTTTGT	5
ATATAATTAAACAGATA	5
ATCAAATGTATTAAACT	5
ATCACCCCTCTACTATT	5
ATCGTTGTAATTGTTGA	5
ATCTTGTTTAGCCTAAA	5
ATGCAGAAAGTCCTCAG	5
ATGCTGAGAGGAAGCTT	5
ATGTAGCCAGGACAGAG	5
ATGTATTTAAGCGTCTG	5
ATTAGTTAACAAACATC	5
ATTCCCTTTGACCAGAT	5
ATTCTTTTGGAATGTAT	5
ATTGATTAATATAAAAA	5
ATTGTGCCATTGTGAAA	5
ATTTAAGACAGTATTTT	5
ATTTATGGAACAATAAA	5
ATTTGTACTCCCTGTCA	5
ATTTTATATTAAAAGAG	5
ATTTTGTATATATGGCT	5
ATTTTGTGCAATTAACA	5
CAAAAGGCTCTCCTAAT	5
CAAAGTTATAAATGTAT	5
CAAATAAAAACTTTGAT	5
CAACAAATTTATGTCCC	5
CAAGAGAACTCTGTTAT	5
CAAGGCCTCCCTAAAAG	5
CAATAAAGTCTGAAAAC	5
CAATGGGAGGAAGAGGA	5
CAATGTTTGAATGCTCA	5
CAATTCCATCTCGGCAG	5
CACACCCTTGTCATTTC	5
CACAGCAAGGGTAGAAG	5
CACCACTGGATGTAAAC	5
CACGCCTGGGTGGAGCT	5
CACTCCTGCTGAAGAAT	5
CACTGTCTGTTGGCTTA	5
CAGAAAGATAAAGCAAC	5
CAGAAGGAGCTGGCTGA	5
CAGAATATCAAATCGAG	5
CAGATAATGTGGTAACT	5
CAGATTTTTGTAATAAA	5
CAGCAGCCTCTGGAAGA	5
CAGCTCTTGGGGAACCC	5
CAGCTGGCCATCACCGC	5
CAGCTTCAAAAGTGTTC	5
CAGCTTTCTCCTCCTTT	5
CAGTCCTTCTAGCCACT	5
CAGTGGGTGTTTCTTGG	5
CAGTTGGTCAAAATAAA	5
CATAATTGTGTCCAGTG	5
CATTAAATGACAACAGT	5
CCAAAGACTGGATGACC	5
CCAACACCACGTGGAAC	5
CCAACGCCACTGCTTTG	5
CCAAGAAAGAAGCTGCC	5
CCAAGGCTAGCTAATCC	5
CCAATTTACAACCCCCA	5
CCAGGGCTAGCCACAGT	5
CCCAGTCACTGTTTTGG	5
CCCCTGCCTCCTCCTAA	5
CCCTATGCCTGTAAGCC	5
CCCTGGTACTTCATTGT	5
CCCTTTGTCACAGAGGA	5
CCTACAGATAATTTATT	5
CCTCTAATCCCAGCACT	5
CCTCTCGCAAAGGATCT	5
CCTCTGTCACTCACAGC	5
CCTGTATCCAAAAAAAA	5
CCTTCCTCTTCCCCTCC	5
CCTTGACGGCTATGTTG	5
CCTTGGGGGAGGGTGGG	5
CCTTTTGTTATAATAAA	5
CGCCCTAGGTGGCCCTT	5
CGGATTTAGGTGCTTTC	5
CGGCCAGCTACCTCCAG	5
CGTGTTAAAAAAGAATC	5
CTAAAGTACTTTAACTG	5
CTAATGTTCCAATATTC	5
CTAGTCAGCTTGCAGTT	5
CTAGTTTATTGTTTTGG	5
CTATCGGCATCTTTCCC	5
CTATGCATTCTGACTAA	5
CTATTTAATTGTGAAAA	5
CTCAATAAACAAATTCC	5
CTCAATCTCACACTGTC	5
CTCACGGGTACTTTCTT	5
CTCAGGCGAGCCAGAGA	5
CTCCTTTATCTTCTACT	5
CTCTACGGTTTCCATCT	5
CTCTCTAAACCACTGTT	5
CTCTTACTACAAATTCC	5
CTGAGCCTTGAAAAAAA	5
CTGCCCAACTTCGGAGA	5
CTGGCGTGAGACGTTTT	5
CTGGTAGCTGAGTAGTC	5
CTGTAGGAGGGGCAGGC	5
CTGTCCTTTCCCTCTTC	5
CTGTCTGACTCCCTCTT	5
CTGTGGAACAGCACTCT	5
CTGTGGAAGCTCTGACC	5
CTGTGTTGTGCTTCCTT	5
CTGTTCAAAAAAAAAAA	5
CTTACGTCTTATACAGA	5
CTTATTTGAATAAAGGT	5
CTTCACCCCCTGCTTGA	5
CTTCTATTTTGTGATGC	5
CTTCTCGCCATAATGGA	5
CTTCTTATGACATTGTG	5
CTTTCTGGGTACCCCTC	5
GAAAATAAAACCTGATC	5
GAAAATAAAAGTTGTAT	5
GAAAATAAACTGGATTT	5
GAAAATATGTCAAAGAG	5
GAAACACTCTGCCGGTT	5
GAAATACCTTTTAGAAA	5
GAAATTTTCCCACGAAA	5
GAACAGAAGTGATGTCT	5
GAACAGTTATGAATATC	5
GAAGATAACTTATATGT	5
GAAGTCCTCAGCACCTG	5
GAATGTCCTTACCTTGG	5
GAATTGTTCTAAAAAAA	5
GAATTTCCCTCTAACTG	5
GACAAGTATATTCTGCT	5
GACCAAACCCACAGGGA	5
GACCCAGAACACGTAGG	5
GACTCTTTCTGCTTGAC	5
GACTGATTTTGCATTGT	5
GACTTATACTGGATGTT	5
GAGAAAGTTGTGGATTT	5
GAGAAGACTCTGTGTGG	5
GAGAAGCCGGAGGTCGT	5
GAGATCCGTAACGCTTA	5
GAGCAGAACACAGCCCC	5
GAGCAGGAGCCTGCCCT	5
GAGCAGGGGAGTTGTCC	5
GAGCTCTGAGTGTCGAT	5
GAGCTTGAGATCTTCTT	5
GAGGAGAGTGAAAATGC	5
GAGGAGTGCTTGGTGTC	5
GAGTCAGCAGCACCCTT	5
GAGTGATTATGTTGACA	5
GAGTGCTGGGCTCCAGC	5
GAGTTTTATTCAATAGA	5
GATATGCTGTGGAGTTG	5
GATCTACATAAGCTACT	5
GATGGCACTTAAAATAA	5
GCAACAACACATCATCA	5
GCACACTACCTCTCTCT	5
GCACCTAGCATAGTGCT	5
GCAGAAGTGAAAAAGTA	5
GCAGCTTTCAGTCTTAG	5
GCATACGGCGCCAAGCG	5
GCATCGCAGCCCAAGAG	5
GCCAACAGCGGAATTAA	5
GCCACTACTCAAGATTT	5
GCCCAGGTGTGGGGGAG	5
GCCGAAATGTCTGTGTT	5
GCCGGACCAGTTCTAAC	5
GCCGTGGGTTCAGTGTC	5
GCCTCACAGTAATTCTT	5
GCCTCAGTTCCGAAAAC	5
GCCTCGAAGCCCAAAAA	5
GCCTCTCCACTTTGTCT	5
GCCTCTGCAACAAATCC	5
GCCTTGGTTTAGTGTAT	5
GCCTTTGTGACATTGGA	5
GCGGTGGCAGAAAAGAA	5
GCGTCCGGCCCAGCCCT	5
GCTAACTCATTGTCTCC	5
GCTATATAAAGACAATT	5
GCTATTCATCCAGGCAA	5
GCTCCTCCCCTGGTAAA	5
GCTCTGGCCTGGACCCA	5
GCTGATGTCTTGCTGGG	5
GCTGCACTCACGAGGGA	5
GCTGCAGCTTTCCGATG	5
GCTGGGCCAAGTCTGGG	5
GCTTCTCCCTTCTTCCC	5
GCTTTAATGATAAATGG	5
GCTTTGGTTCAGGGACA	5
GGAATGACCTGCAACTG	5
GGACATTTAATAAATTA	5
GGAGAAGGCAACAAAGG	5
GGAGATACCTGTTCAAA	5
GGAGCTACAATACTAAT	5
GGATATGTGGTGTGTAT	5
GGATTCAGCATTTTTAT	5
GGATTCTAGAATAACAT	5
GGATTGCAAGCTGTTTT	5
GGCAAGCCCCAGCGTNT	5
GGCAATCACCACCAGCT	5
GGCAGACAGTCAACAAT	5
GGCATTTTAAAAAAAAA	5
GGCCACGACAGACAGGC	5
GGCCTGGCTAGGGATGG	5
GGCTCCCAGGTCTATCC	5
GGGAACGGGCGGAGCTG	5
GGGAAGAGATGGTTGCA	5
GGGAATCAGGAAGAGGT	5
GGGACAGGGCTGGCCTT	5
GGGATATAAGGTGGCAA	5
GGGCCTTTAAAGCTAAA	5
GGGCCTTTTCTAAGCAG	5
GGGGACACCGGTGTCCT	5
GGGGCGACAGACTGGAA	5
GGGGGAAGAATAGTGAG	5
GGGGTCAAAGGTACCTA	5
GGTAATGCCACATTGGC	5
GGTATGTATGGGTGGGA	5
GGTGCTCCCGCTTCGGC	5
GGTGGATAGGAGTCTGA	5
GGTGGTTTAATTTTCCC	5
GGTTTGGGGAGGACTGA	5
GGTTTTCAGAGTTATAC	5
GTAAAATAAAACTGAAG	5
GTAAAATGCAAATAGAT	5
GTACTGAGCAGCTCAAC	5
GTAGGAAGATGGTCTTT	5
GTATTTTATTATGTGTT	5
GTCATTATCTGCATCAT	5
GTCCCAAGGATTATCAA	5
GTCCTCCTGAAGGGGCT	5
GTCTACAGCTTAGGACC	5
GTCTAGGTCACTTTGTA	5
GTCTATTTATACATTGG	5
GTGAATAGATTTGGCCA	5
GTGACGTCCTTCCTCTG	5
GTGACTGTCCCATTAAA	5
GTGATCAGACAACAATG	5
GTGCAAGTGCTGGAATC	5
GTGCACTCTTCAAGCTC	5
GTGCCCACTGGACCTTG	5
GTGCTGGTAATCGTCAA	5
GTGCTGTGGAGAGGTGG	5
GTGGAAGCCGGTGTTGA	5
GTGGCTCTGGAGAGCCT	5
GTGGGCTCACAACCATC	5
GTGGTGAGGATCCTGGC	5
GTGGTTGTTACGGAGCA	5
GTGTATTCATTGTCCTG	5
GTGTGAAATAAAAGTTT	5
GTGTGGATTGTAACAGC	5
GTGTGTGGGTGTTCAGT	5
GTGTTCTGACTCGGCTC	5
GTTGGTCTGTACTACAT	5
GTTGTGAGTCAGAGGCC	5
GTTTATCATTTTGTCTG	5
GTTTCTTGTGATCTCCA	5
GTTTTTAAATAAGTTTA	5
TAAAAAATGTCTCTTTG	5
TAAAAGTAGTGATTGTA	5
TAAAATTGTTAAAAAAA	5
TAAAGTACTCACTCCTG	5
TAAATCAAATGCATACT	5
TAAATCCTATTACAAGA	5
TAAATGAATATTTGTAT	5
TAAATGTTTTTCGTGTG	5
TAAATTATTTCGTGTAT	5
TAACTGACAATAAAATA	5
TAAGAAGCAGAACTCTA	5
TAAGACGCCAAGAATTT	5
TAAGTGTCTTAAATGTT	5
TAATAAAATGTTTATAG	5
TAATCACCAATAGTAAA	5
TAATGTTATACCCAGTC	5
TAATTAAACACTTGTGA	5
TAATTAACCAAGGAAAA	5
TAATTTGATTTTGGAAT	5
TACAATGTAATGTGCTC	5
TACACAGGAAGGAAGGC	5
TACACTGCTCTTTTTGG	5
TACAGAACACAAGATTT	5
TACAGTCTATAGTTTAA	5
TACATAGTGCTAATATG	5
TACATTTAAAGCATAAC	5
TACCAGGAAATACTTAT	5
TACCAGGAGAACTGCGT	5
TACCATTTCCTTCCTTG	5
TACCTAAACCATATTCT	5
TACCTCGATGGCTATGA	5
TACCTGTTAAGTGCTGT	5
TACGGTTCCTATAACTT	5
TACTTAAAATGTATTCA	5
TACTTGTTAAAGGACCT	5
TAGAAAATCGATATGCC	5
TAGAATACTATGACTTA	5
TAGATTTGTATTTTGTC	5
TAGCAGACAGGGAGAGG	5
TAGCTGACAGTCAAACT	5
TAGCTTCGAATCTTCTT	5
TAGGTGTGGGTGGCGTG	5
TAGTTTTCTCCCTTGGG	5
TATAAACATACTCTACC	5
TATAACGATGTACTTAG	5
TATATTTCTGTCCTGTC	5
TATATTTGTACAAAAAA	5
TATCCAACCCCACCATA	5
TATCCTAGGCCTTGAAC	5
TATCCTTTGGCTGTAAT	5
TATGAAAATGGTGTACT	5
TATGTGTTCCTGAAGCC	5
TATTAAAATGTACAAAG	5
TATTTACTCTGCCAAGT	5
TATTTCAATTGTCTGTT	5
TATTTGCTTTAAAAAAA	5
TATTTGTTTTGTCATAT	5
TATTTTACCGTTTGCAC	5
TATTTTGAATAAAAGCA	5
TCAACAATGGCAGCATC	5
TCAAGAAATTATTAAAA	5
TCACACATATTTTATTG	5
TCACACTTTTGTATATT	5
TCAGACAAAAGTGAATT	5
TCAGCTGCTCAAAAGCA	5
TCAGCTGGGTAGAGATC	5
TCAGGCACTCAACTGCC	5
TCATAAACGGCAGTCTT	5
TCCAGGTACCGCGGCCA	5
TCCCCACCCCAACCCTT	5
TCCCTGCAGCCTGGCCC	5
TCCCTGGGCAGTTTCAG	5
TCCGCGCATCTGCAATG	5
TCCGGGGACGAGATGAT	5
TCCTAGTGTTGCACTTT	5
TCGCAGCAATCTGTATT	5
TCGCCGTGACTGCTTTT	5
TCGGGCCGCGAAGGTGG	5
TCTAAAACCACTCCAGC	5
TCTATGACTGCCCAATT	5
TCTCCAGCGCCTAGGCC	5
TCTCTATTTACAATAAA	5
TCTGGTTAGGAGAGACC	5
TCTTAAGCTAAGTCATC	5
TCTTTTTTTTTTTTTTT	5
TGAAACATATTATGAAT	5
TGAAATAATTCCAAACC	5
TGAAGAGAGATATATCA	5
TGAATAAAACACATCTG	5
TGAATGTTCGTCGGGAG	5
TGACAATTTTATAAAAG	5
TGACAGAGCCAGGGCTC	5
TGACCATATTGTCAAAA	5
TGACTTTTTAAAAATTT	5
TGAGCAATTTCCCTCAC	5
TGAGTCTTGTGGGGTGT	5
TGATAGTTCTTATTTTT	5
TGATCCTAGTGAACCTG	5
TGATGTGGAATCATCTA	5
TGATGTGTGTATGCAGT	5
TGCAAAAGTTTCCCAGA	5
TGCAACTAGATACGGAC	5
TGCACACACAAACACAG	5
TGCACTTTGGGATTTTT	5
TGCCAAGCCCTGAGTTC	5
TGCCACGTGCTGGAGCA	5
TGCCCCCTTGAAAAAAA	5
TGCCCCCTTGAGATGTC	5
TGCCTTATCCAGTAGTG	5
TGCGTACAATATGGTGG	5
TGCTAAAAAAAAAAAAA	5
TGCTATCACGCCATATT	5
TGCTCAACATTGTTCAT	5
TGCTGCACGTCCCTGTC	5
TGCTTGGTTTTCTTATT	5
TGCTTGTTAAAAAAAAA	5
TGCTTGTTACCGGTTCT	5
TGCTTTTTACAATAAAT	5
TGGAAAATAAAAATGTT	5
TGGACGATTTCAAGGTG	5
TGGAGACAGGGCTGTCA	5
TGGAGTGCAGTTCTAGT	5
TGGATGTTTTCTAAAGT	5
TGGCCAGCTGGTGTGGG	5
TGGCCCAAATTTATGAT	5
TGGCCTCCTTGCAAACT	5
TGGCCTGACTGGACCTG	5
TGGGAGAGCCCTGCTGT	5
TGGGCGGCATTGGTTCT	5
TGGGTGTCCCCTGGTGC	5
TGGTGGCCAAGTCCCGC	5
TGGTGTTGATATTCACA	5
TGGTTAACAGAAGATAC	5
TGGTTCTCTGCTTGAGT	5
TGGTTTAGGGCTTAGTT	5
TGGTTTGCTTGTTTTCT	5
TGTAAGGTATGACTGGT	5
TGTAGTTCCAGTACAGA	5
TGTATAATCAGACTGGA	5
TGTATATGATGTTTGTG	5
TGTCAAAAGCAAAAAAA	5
TGTGACAGTGACATTAA	5
TGTGGCAGATTTCAAGC	5
TGTGGCATACATACACT	5
TGTTAATAAACTTGCTT	5
TGTTCCAGCCGACGACC	5
TGTTGATGTGATTTTTA	5
TGTTTAGCAGATGCCTG	5
TTAAATATATACTTCTA	5
TTAACGACAAAAAAAAA	5
TTAAGAATTAAAGAAGA	5
TTAATAAACCACAATTA	5
TTACAATCACAAAATTA	5
TTACAGAAATGCAAGTT	5
TTACCAAATGTTCAGTT	5
TTAGACTTCTCAGGTTT	5
TTAGATATTCTATGTGT	5
TTAGCCTTGCAAGCGGT	5
TTAGGAAATAAAGTTAT	5
TTAGTGGGAGGAGTATG	5
TTAGTTACCTTATAGTT	5
TTATCAACAAAAATGTC	5
TTATCTTATTAAAAGAA	5
TTCACAAAGAAGTGTTT	5
TTCACAATGCCTTGTGT	5
TTCATCTGTCTACCTCT	5
TTCATTAATTATTGTGG	5
TTCATTCTAGTTTATAT	5
TTCCATTCCTGGAAGGA	5
TTCCCTGTGTACATTTT	5
TTCCTGCAATAAAGGCT	5
TTCTATTCATAGTCTTT	5
TTCTGGCTGCGCTTCTA	5
TTCTTGTAGCTGGATTC	5
TTCTTGTGACGCTTCTC	5
TTCTTTCTAAGATGAAA	5
TTGAAGTGGTTTTTTTG	5
TTGAATTTATTAGCAAG	5
TTGACAAACTAAAAAAA	5
TTGACAACTGAAAAAAA	5
TTGACGGTGGGGTAAAG	5
TTGAGCCAGCCTTAGAA	5
TTGCCGAAAAAAAAAAA	5
TTGCCTTTCTCAGCGTT	5
TTGCTAGGTATAATTTT	5
TTGGCTCCCAACCATCT	5
TTGGTATTGTCCCCCCC	5
TTGTATTGCTGTTTGTA	5
TTGTCACCTCAAAAAAA	5
TTGTCAGCGCCTGCTCC	5
TTGTCATCAAGGGTCAG	5
TTGTCCGTTAGCAGAAT	5
TTGTTTATCTACTGGTC	5
TTGTTTTTCGAATGTGC	5
TTTAAAAAAATCTTTCC	5
TTTAAAATGTCCAGTAA	5
TTTAAACAAAAAAAAAA	5
TTTAAATGTTGATGGTT	5
TTTATACACTTTTTAAA	5
TTTATTACAAAGACCCA	5
TTTCAAATAAAATTCTC	5
TTTCCATCATTTGGTTC	5
TTTGATTTTTAAAAAAA	5
TTTGGAATGTTAACCAA	5
TTTGTAATATCTCCATA	5
TTTGTTGACAGTGACAA	5
TTTGTTTTCTATGACAT	5
TTTTAATTTATGATGTT	5
TTTTTGTAAAAAAGAAA	5
AAAAAGAATAAAACCTT	4
AAAACACCTTGTTGACA	4
AAAACTCCAGCACCACA	4
AAAAGTTGCCTTTCTGG	4
AAAATGAAACCCTTTAA	4
AAACACAAATGAACAGA	4
AAACAGAACCAAAGGGA	4
AAAGAAGAAATGGATGT	4
AAAGTCCTTTGGAAAAA	4
AAAGTTGTATTCCTAAT	4
AAATAAAAAAAAAAAAA	4
AAATAAATAAATCTTAA	4
AAATAAGTCTAACTTCC	4
AAATACAAAAAAAAAAA	4
AAATCCTTTCACTTTGG	4
AAATCTACACCCAGAAG	4
AAATTTTAAAAAAAAAA	4
AACAACCAATTGGTATC	4
AACACACCTACCTGGGA	4
AACATAAATTGAGGTTT	4
AACCTGGGTGAGAGCCT	4
AACGTGTACACTCAGAC	4
AACTAATTGTAAAAAAA	4
AACTGACCAGATCCTTG	4
AACTGTATCATAATAAA	4
AACTGTGTCGTGTGGAT	4
AACTGTTTGGGCCTGAA	4
AAGAAACTATGTTTTGA	4
AAGAAAGGAGCCAGTTA	4
AAGACCCACCTGCAGGG	4
AAGCCTCATTGGTAAGG	4
AAGCGGCATAAGTGGTC	4
AAGGCTGAAATTCAACG	4
AAGGCTGACGTGACACG	4
AAGGGTCCCCGGCTGCT	4
AAGGTCTTGCTTGCCTG	4
AAGGTTGTTTTATTGTT	4
AAGGTTTTTATCATTGT	4
AAGTAAAAAAAAAAAAA	4
AAGTGGAATAAACTTGC	4
AAGTTCTTTCACATCTT	4
AAGTTTGCAAGTCTCCA	4
AATAAAAAAAAAAAAAA	4
AATAAAAAAGTGATTTT	4
AATAAACTTATTTTTAA	4
AATAAAGCTAATTTTCT	4
AATAAATGTGTCGTGTT	4
AATAACTTTAATTCTTA	4
AATAATGTTCCCCTTAC	4
AATACATAGATACTAGT	4
AATGGTTATCTGTAGCT	4
AATGTTTGTAACACGGA	4
AATTAGGCAAACGTTTA	4
AATTTTGGTCGAGTTTA	4
ACAAAAAATTGCTCCAC	4
ACACAGAAATAAATCTA	4
ACACATTATTTAAAAAA	4
ACACTTGAGTGGTTGGT	4
ACACTTTCAAAATTTTT	4
ACAGATGTCAGCAGGCC	4
ACATTATGAATATTAAA	4
ACATTTTAAAAAAAATG	4
ACCAAATTAAATATGAA	4
ACCAAGGATGAATGTCT	4
ACCACAGTAAAATCTGA	4
ACCACAGTGAGCTGGGA	4
ACCAGAGCAACTTTGTC	4
ACCCCCTCAAGTGGAGG	4
ACCCGCCGGGCAGCTCC	4
ACCTGCCTGTCCAGGGG	4
ACCTGGAACAAAATAAA	4
ACCTTGATATATAGGTT	4
ACCTTGCCCTCCATAGG	4
ACGACATAGAAATAATT	4
ACGCAGTGGGTTTTAGG	4
ACGGTTCCTGTTTTTTA	4
ACTAACAAGCCAATACC	4
ACTATAATCTGGTACTT	4
ACTATAGTCTGCAGCAC	4
ACTATTTGTAAGCCAGA	4
ACTCGGAGCCAGCAGAG	4
ACTCTCAGCCAACAAAA	4
ACTGAGCGGCAGGACCT	4
ACTGAGTCACCAGATGT	4
ACTTTCAACTGTAATCA	4
ACTTTTTCTTTAGTTTA	4
ACTTTTTTATCCTAAGT	4
ACTTTTTTTTCCTAAGT	4
AGAAAACATCATTTACA	4
AGAAATAAATGTTTATA	4
AGAATATTTTATGATAT	4
AGACATTTTTAATTAAA	4
AGACCTGTAATAAAATA	4
AGAGAATTAAAAGGGGT	4
AGAGTCCCCTTTAACCC	4
AGAGTCCTCCAGCGCTG	4
AGATAAAAAAAAAAAAA	4
AGATCATCTATATTTAT	4
AGATCTCTGCAAATTAA	4
AGATGTGGAGGACTGCT	4
AGCAGCTTGCAGCCCTC	4
AGCATTTACTAAGTGGA	4
AGCCCCAGCACAACAAA	4
AGCTGTTACTGGAATGA	4
AGCTTCTGGGCCAAAGG	4
AGCTTTCCTGTAGAATC	4
AGGAAAAATTTTTATTT	4
AGGAAAATAAATCATTT	4
AGGAAATTAAAGGTGTT	4
AGGAACGTGACAAAAAA	4
AGGACAAATATCATTCT	4
AGGCAAAACAAGTAATC	4
AGGCCCTCAGTTTATTC	4
AGGCTTTATGGATTGTT	4
AGGGCTACCTGAGCAGC	4
AGGGCTTTGACTTGGCT	4
AGGGGCTGTGCTCTCTG	4
AGGTGCCCCAGAAGTCT	4
AGTAAACACTCTTATGT	4
AGTAATTTTCCATAATC	4
AGTATAAATAAAATAGT	4
AGTCAGCTGGAGAGAGC	4
AGTGATTTATGCTGTAA	4
AGTGCAGGACGTCTTCG	4
AGTGCCTGCCCACTCCC	4
AGTTTTCCCAATTCAAA	4
ATACCATTTGAGTTGTG	4
ATACCCTACAGTTCCTT	4
ATAGGCAAAAACAAAGA	4
ATATGGAATAAAGTATA	4
ATATTGAAGAAAAGTGC	4
ATCAAGGGAATGGAACT	4
ATCACAGAAGGGAAACA	4
ATCCCCAGCACAACTCT	4
ATCCGGCGCCACAAGAC	4
ATCTGTTTATGCGATAA	4
ATCTTCTGTCTGGCTGG	4
ATCTTTTTAAAATATAT	4
ATGAATACATTTTATTT	4
ATGACTCGGCCCCAGAT	4
ATGCAAATGACTATATT	4
ATGCATCCTTCTCTGTT	4
ATGCTCACTTAAGGGAG	4
ATGCTTCCTGTATCCTG	4
ATGGCTAATCCTCCATT	4
ATGGGGTGTGGGGGCTG	4
ATGGGTGGAATAAAGAA	4
ATGGTGGACAGGGCAGA	4
ATGTACTAAAATGTTAC	4
ATGTACTAAATAAAAAT	4
ATGTCTCGACTCTCTGT	4
ATGTGAAATGTGGGGAA	4
ATGTTCGTGGTGTAAAG	4
ATGTTTTATAAAAATTT	4
ATTGGAAATTTAATTTC	4
ATTGTACCAGTCATTAA	4
ATTGTGCTATCTTATTA	4
ATTTGTAAACTGGTTCC	4
ATTTGTAAATGCCGTTT	4
ATTTTATTGGGTGGACA	4
ATTTTCTTTAAGGATGG	4
CAAAACATACTGCTAAC	4
CAAAAGTTTTAAGTTGA	4
CAAACAATCAGAAAGAA	4
CAAACCTTTTCTCTTAG	4
CAAACTATGAAAAAAAA	4
CAAACTGAAGACAGAAC	4
CAAAGCTGGTGTGCACT	4
CAAATAAACTTCCCAAA	4
CAACAAAACCTTTATTA	4
CAACAGGCTGGCTAACA	4
CAAGATATGGGAAATAC	4
CAAGTGCATTTGGCTTG	4
CAATAAAACAAACTCCA	4
CAATAAAATAAAATTCT	4
CAATGGTAGGCAAGATG	4
CAATTAGTTGCCCATTC	4
CAATTTAAGTGGAACCA	4
CACAGATGAGAAGCTGC	4
CACAGTGGTGTGGCCCC	4
CACATTCATTTTATTTT	4
CACCAAAGGCGCAACAG	4
CACCCTCACTGTGTAGT	4
CACCCTTGCGACCTCTG	4
CACCTAGGAAACACTCA	4
CACCTTCTGTTGTCCTG	4
CACGGTGCTGGCAAAAG	4
CACTCTATCCGGGAGAC	4
CACTGAGTGTCACTTTG	4
CACTGTGGCTAGAAATA	4
CACTTACACACCTGTAC	4
CAGATAATCGTAATTTT	4
CAGATTAAGTGCAGTGT	4
CAGCACTTGGGCAACCT	4
CAGCATAAAAAAGTGTA	4
CAGCTGCCGTGGACATC	4
CAGCTGCTAAGGGACAA	4
CAGCTTGTCACAGTGGA	4
CAGGACAAAGAGGGAAA	4
CAGGCAAAATACAAATA	4
CAGTAACTAAAAATTGT	4
CAGTACATCATTACCTG	4
CAGTCAGGCTGTGTAAT	4
CAGTCTTTATCACGTCC	4
CAGTTTCTGTATCTCAG	4
CAGTTTTTATTTTAACT	4
CATAAAAGGGTCAAACC	4
CATCCCAACAGGGGGCT	4
CATTAAAATGTTGATGG	4
CCAAAAGGAAAGACTGG	4
CCAAAATTAGGAAAAAC	4
CCAAAGCCAGTTGTCTT	4
CCAAGAAGGTGACAAGG	4
CCACACAGATGTTTTAA	4
CCACAGTAGATGTCCAC	4
CCACTTCTGGTCCCGTC	4
CCACTTTTTAATATAAA	4
CCAGCAAATACGTGTCA	4
CCAGCCCTGGTCCCTCA	4
CCAGCCTTCGCTATAAC	4
CCAGGACAGTGGCCCCT	4
CCAGTGCAGAAGCAGAC	4
CCATAGTTGGTTTTGTT	4
CCATCAGTGGGCTAGAC	4
CCATTTAGGAGACAAAA	4
CCCAACTACCTAATAAA	4
CCCCACACTGGGTCACA	4
CCCCCTAGATGGGCAAC	4
CCCCCTTCCTGCCACCC	4
CCCCCTTCTGGTGTGTC	4
CCCGTGTTTCCTGTCCT	4
CCCTGAGCGGCTGGGGC	4
CCCTTCACCTCTCCTCT	4
CCCTTCACTGGTTATGT	4
CCCTTTGCACGAGTGAC	4
CCGATAGAGTCTGGGGA	4
CCGGTCGCCAGAAGCTG	4
CCTAAACTCTGTGAAGT	4
CCTAAGGCTAAAAAAAA	4
CCTATATTCAACCAGAA	4
CCTCAGTGTGTATCAAG	4
CCTCCCACTTGGTAGGT	4
CCTCTTCCCACTATGCA	4
CCTGAATAAAAGTTCTC	4
CCTGATGTGCCCAGCCA	4
CCTGGAGCAGTGAGGGC	4
CCTGGCCTTCTGAAACA	4
CCTGGTGCCGTGTCCAG	4
CCTGTCTGGAGTCTGTC	4
CCTGTTTCCCAGAGCCC	4
CCTTCCCTTCACAGGCC	4
CCTTCTCCCACGTATGA	4
CCTTCTTCTCACTCTGT	4
CCTTGGCCTGATTTTCC	4
CCTTGTATATAACTTGT	4
CCTTTTATGTTAATTTT	4
CGAACTCTCACAGTGAG	4
CGAACTCTCACAGTGCT	4
CGATTTGAGAAGAGACA	4
CGCAAACCAAACGTACC	4
CGCTAGTGGTCATCACA	4
CGCTGAGGCCTCAGAAA	4
CGCTGGACTCGTGACTG	4
CGGAGATCTACGTGTAC	4
CGGATTTGGGAGTTTCC	4
CGGTCTTATGTATGATA	4
CGGTGTAACGACTTTTG	4
CGTCATAATAAAAGTAC	4
CGTGAGTGCACAGAACT	4
CGTGTCTATTTACCTCT	4
CTAAGCAGATGACAGTC	4
CTAAGTACGCGCGCCTC	4
CTAAGTGGCAGAAAGGG	4
CTAATGGGACACACCAT	4
CTACCCAGCTCACCTGA	4
CTACTGGGAACAAGGTT	4
CTAGTTTTACCATTTTG	4
CTATCTTACCTCTGTGC	4
CTCAATAAATATTTTTT	4
CTCAGATATCCTCAAGC	4
CTCCAAGGCACTAGGCA	4
CTCCAGCCTTCTTTGAA	4
CTCCCCTCAGCACCCTG	4
CTCCTGAAAAAAAAAAA	4
CTCCTTCCTCCCAGGTC	4
CTCTGAAAAAATAAAGA	4
CTGAAAAAAAAAAAAAA	4
CTGAAGCAGCTTCAGAA	4
CTGAATAAACGCCTGGA	4
CTGACAGGTCGATTTGC	4
CTGACGATGTTACTTTA	4
CTGAGAGCCACCCTGCC	4
CTGAGCACAATGGTCTT	4
CTGAGCAGAATGGACCA	4
CTGAGCAGTGGCTGAGG	4
CTGCATAGATAATGCAG	4
CTGCCAAACAGAAGCAA	4
CTGCTGACATATTCTGG	4
CTGCTGGCTGACCAGGG	4
CTGCTGGTGGCTCTGGC	4
CTGCTGTGGAAACCTGT	4
CTGGAGCCAAGTGCTAA	4
CTGGCCTGAGCTCTCGT	4
CTGGGACCGTGTCTGGC	4
CTGGGCTTCTATGGGAT	4
CTGGGGAGGAGGGAAAG	4
CTGGTAAAATAGGACAT	4
CTGGTTTGTGACTGTGA	4
CTGTAATTTTAAAAGAT	4
CTGTGCTTCTTAAATGA	4
CTGTGTAATTTTGAGAT	4
CTGTGTCTGTTGTGTGG	4
CTGTTAGAACTGTTGTG	4
CTGTTGAGGTGGGAGGT	4
CTGTTTTGTTCTGTTTA	4
CTTAAATCTGGTTATCA	4
CTTAGAAGTTTTAAGTG	4
CTTATATGCTTGGGGAA	4
CTTCACCTGGAAGACTC	4
CTTCATCAACTCTATCT	4
CTTCCGGGGCTCTTGTC	4
CTTCCTGACCCTTGTCA	4
CTTCTGAAAGTGACCCT	4
CTTGCTTTTTTCTATAT	4
CTTGTAAAAATGTAGCT	4
CTTGTAAAATGTGTGTT	4
CTTTCCTTCCGTTTTTT	4
CTTTCTTGCCAGCTGCC	4
CTTTGATCGCCGACATT	4
CTTTGTTAGAAAATAAA	4
CTTTGTTCTTTACAAAT	4
CTTTTGTCCCTGGGTTT	4
CTTTTTATACTGTTATT	4
CTTTTTATATTCATTTT	4
GAAAAAAAAAAGGAGGA	4
GAAAAAATAAAACTGAA	4
GAAAACAGAAACCAAAT	4
GAAAATTCTGGAAGCCC	4
GAAAATTCTGTTATTTT	4
GAAAGTAGGTGTCTTCT	4
GAAATCCCAATCAGCCC	4
GAACAACGCCCAGGCTC	4
GAACAATGGAGCCAGCT	4
GAACAATGTAATATGCC	4
GAACCTAGCTCCTTCCT	4
GAAGAAAATGGAATCTA	4
GAAGAGATTTATTTTTT	4
GAAGATGGAGAAATTGA	4
GAAGCCACTGAGTGTCA	4
GAAGCTGTATGCTGTAT	4
GAAGTCATCCCTCAGTT	4
GAAGTGGGGTTACAGAT	4
GAAGTGTTTCCTTTCTC	4
GAATAAACACATCTCTC	4
GAATAAAGGGATCCAAA	4
GAATTAGAGGATATTGA	4
GACAAACAACCAGAAAG	4
GACAGTGCCACTCACGC	4
GACAGTGGAGATGAGGA	4
GACCAACAGACTGGCAA	4
GACCTTGTACATAGTTT	4
GACGGGGTACGAGGGCC	4
GACTAAGAATGATGCTG	4
GACTGAAAAAGCCCTGG	4
GACTGAATCTGCTTGTT	4
GAGAAAAAAAAAAAAAA	4
GAGAAAGTTCCTGACTT	4
GAGAACTTTTCCTAAAT	4
GAGAATGGTAAAAAAAA	4
GAGACCTGACTGCCTCT	4
GAGACTGGCACAGACTG	4
GAGAGGGTGGGCTGAGG	4
GAGATCTGAATCCTGAA	4
GAGCACTTAGCTCGCAG	4
GAGCTTTCTTAAAGTTC	4
GAGGAGGGGGAGTTCTC	4
GAGGCACAGATGGCCCA	4
GAGGTGCCTGCGCTGCC	4
GAGTCATATTGATGAGG	4
GAGTCCTGCACGTGTCC	4
GAGTCCTGGCCACCTGG	4
GAGTCTTGGCCTGAGTC	4
GAGTTATCAGATACTGT	4
GATAAAATAAAACTTTT	4
GATAACACATAAAAAAA	4
GATACCTGGAGCAGTTT	4
GATATCAACTCCCCCTT	4
GATATCAGTGTGTTCAC	4
GATATGCCGACCCAGGC	4
GATCATATCTCCCTGTC	4
GATCCCCTGTCCCCTGT	4
GATCTTTCCCTAATGTA	4
GATGAAATAAAATATAT	4
GATGACGGGAATAAAGT	4
GATGAGGAGTAAGATGT	4
GATGGATAATATGAATG	4
GATGGCTGCCTTATAAT	4
GATTCCATTGTCAGCAG	4
GATTTTTCTGATCAATT	4
GCAAAAAAAAAAAAAAA	4
GCAAAAACCCGGGTTTG	4
GCAAAGAACCTCCATTA	4
GCAAAGAAGGAAACAAC	4
GCACCAACTGACGCTGA	4
GCAGACAGTGACCATCT	4
GCAGCAGTTCCCAGCCT	4
GCATAAGCAATGATTCT	4
GCATAAGTTCTGCTTTT	4
GCCACAGAAAGCAACAA	4
GCCAGTTTGCACCTCTC	4
GCCCCTGCGCAAGGATG	4
GCCCCTTTCAAGCATTT	4
GCCGAATATTCTTACGT	4
GCCTCCAGGGTTTTACC	4
GCCTCCTCTTTGCTGAT	4
GCCTCTGCATCAGCTCC	4
GCCTCTGCCTCAGTTCC	4
GCGCCAGGACAGCAGGC	4
GCGGGCGTCTTCACTGC	4
GCGTCGACTGTAACCGG	4
GCGTCGCTGACTCTTGT	4
GCGTTCTCGGCTTAGAC	4
GCTAACCAAGTGAAGGC	4
GCTACCTGGGCATCGTG	4
GCTCATTTTTTACCACC	4
GCTCCCCTTTTTATATC	4
GCTCTGATGTTCAGGTT	4
GCTGAAAACAACTCATT	4
GCTGACACTGGAAAATG	4
GCTGCCCTTCGGCCTCT	4
GCTGCCTGGTCTCTGTA	4
GCTGGAATGAATAGATG	4
GCTGGCTAGGTGCACGG	4
GCTGTTCAAAGAAATTA	4
GCTTATTTTTCAAAATA	4
GCTTCTCATTTTTAAGT	4
GCTTCTTCTGTGTATAT	4
GCTTGATGTAAAGACAG	4
GCTTGCCCTGGGAGGGG	4
GCTTTCTCTCAGTGGTG	4
GCTTTGGGATGGGTTCT	4
GGAAATATAGAAATTCA	4
GGAAGGAGGGAAATATG	4
GGAATCTCTAAAATAAG	4
GGACACCAAAAAAAAAA	4
GGACACTGTATATAATT	4
GGACAGAAGCAGGCTCA	4
GGACAGAATCGCCTTAA	4
GGACAGTAACAAAACAG	4
GGACATCTGTAAATAAG	4
GGACCCTGGCAGAAGCA	4
GGACTGTGCTGATGGCA	4
GGAGCTCCAGGTGGATG	4
GGAGGACCTCGCACGGT	4
GGAGGTCCGTTGACTTA	4
GGATCCTCTTTTCTCAG	4
GGATTCGGGTCTCTTCG	4
GGATTCGGTCTCTTCNA	4
GGCAACCACACCAAAAA	4
GGCACAGTGCTGCCGCC	4
GGCAGCCTCCTTACCAA	4
GGCAGTCACTCCAGAGG	4
GGCAGTGCCCATTGCCC	4
GGCCAGAGAAAATTATT	4
GGCCCCTGCAAGGCTTC	4
GGCCCTGTGTTTCAATA	4
GGCCGCTGCTCCTAAAA	4
GGCCTAATGTATACAAA	4
GGCCTATGTAAAATTTT	4
GGCCTGGCTTAAGAACC	4
GGCCTTTAGCCCACTGA	4
GGCTATTTTAGTGTTTT	4
GGCTCATCACAGTTGGA	4
GGGAAGAGCTTCCTTTT	4
GGGAAGTGGTTACAGTG	4
GGGCAAGGTCCGGGCGT	4
GGGCAGCTGGCACACTC	4
GGGCCCAGGCGAGCCTT	4
GGGCCTGCTCCTCAGCC	4
GGGCTATGTAAAATTTT	4
GGGCTTGTCACTCAGAG	4
GGGGAACAACTTAGAAA	4
GGGGACAGGTGGGCCTG	4
GGGGACGTTCCCGAGAA	4
GGGGCAAGGCCTTCCCA	4
GGGGCAGCCCCATCCCT	4
GGGGGGGAAAAGATTGA	4
GGGGTACCCCAACCTGA	4
GGGGTTCTGTGTGGGGT	4
GGGTGACCACAAAGTCC	4
GGGTTCCCCTGGTAAAA	4
GGGTTGACCCAGCCTAT	4
GGTAATGGCTTTTGTCT	4
GGTGCACAGTTCTCCAA	4
GGTGGGTGGTTCACCTC	4
GGTGTGCAAGTGGGCCT	4
GGTGTGCCAGGGGTTTC	4
GGTGTGTTGTTTCTATG	4
GGTTAACAAACCCATTC	4
GGTTATTTTTGTGAACA	4
GGTTGGGGATTTAGCTC	4
GGTTTAATAAAATATTT	4
GGTTTGTTTATTTTCTG	4
GGTTTTGTATTTTTTTT	4
GGTTTTTTTAATTGGGT	4
GTACAAATCTACAACTT	4
GTACTGGGGACTTGGGA	4
GTATATGTAAATGTATA	4
GTATGAAATTAAAAAAA	4
GTATTGGAAAAAAAAAA	4
GTATTTAATAAAACAAA	4
GTATTTTCTTGTTGAAT	4
GTCAATTCAGAAAAGTC	4
GTCATATCTTAGGGGCA	4
GTCATTTGAAGTATGTG	4
GTCCACAGTGTATGGTT	4
GTCCGGTGTGATGGAGA	4
GTCCTCGGGAAAAGAAG	4
GTCTCAATGGACAGAGC	4
GTCTCACTCTAAAATAA	4
GTCTGTTGAAGATTTTT	4
GTCTTAACCACTGTAAA	4
GTCTTTGGCCTCTTAAA	4
GTGAAAACAAAAAAAAA	4
GTGAAACTCGCAAAGGC	4
GTGAATAAAATGTTAAG	4
GTGAATGGGTGTGTACC	4
GTGACAGTTATGAGTGA	4
GTGACCTGTCTAAATGT	4
GTGATTGTTTTCTGGTG	4
GTGCAGTTTGTAGAGGA	4
GTGCCGCTCTGAGAGCC	4
GTGGCTCACAACCATCA	4
GTGGCTCACAACTGTCT	4
GTGGCTCATAGCCATCT	4
GTGGCTTGCAACCATCT	4
GTGGGACCTCTGGCCCC	4
GTGGGAGCTGACAGTAC	4
GTGGTGAATATGGCGAG	4
GTGGTTCCCTGGCAGGG	4
GTGTAAGAGTGGAATTA	4
GTGTCAGACTCTAAAAA	4
GTGTGAACTGTTCCATT	4
GTGTTTAAATTATTGTT	4
GTGTTTTCACAACAGCA	4
GTTAAAAATAATAAATT	4
GTTAATAGCTGGTAAAA	4
GTTAGCTGTGTCCCGGG	4
GTTATGGGGCAGATGCC	4
GTTCAAATATCAGCATT	4
GTTCACGTGACAATAAA	4
GTTCAGCAAAGGTTTCC	4
GTTCATTTTGCAAAAAA	4
GTTCATTTTGCATCCCT	4
GTTCCCCTCACTTGGCA	4
GTTCTTAATTGCAGTGG	4
GTTGCCAGCCTGCTGAC	4
GTTGGTGTTTTTACTCA	4
GTTTCAGTTTGACTTTG	4
GTTTCCACTCTGGGTCC	4
GTTTCCCTGTCGCTGTT	4
GTTTGAGCATTCTGTTA	4
GTTTGTTGCCATTTAAC	4
TAAAAACTGTACATTTT	4
TAAAAAGCAGGAAAGTT	4
TAAAACGCAAGCTTTCA	4
TAAAAGATAAATAAATA	4
TAAAAGCAGTAGTGTGA	4
TAAAATGATCTGAAACC	4
TAAACTATTGGGAATTT	4
TAAAGTCTATCTTAGGA	4
TAAAGTTTTAAAATAAA	4
TAAATAAAGCTTTGACG	4
TAAATACAAAAAATATG	4
TAAATGGACAGTAGCCA	4
TAACAACAAAGACGGCT	4
TAACAGGATATTAAATG	4
TAACCCCACCTCCAGCC	4
TAACTAGATTGCATTTC	4
TAACTAGTGTAGATTTT	4
TAACTGGAGGATGTGCT	4
TAACTTGGATTAATGTA	4
TAACTTTATAAATATTT	4
TAAGATTTATAGAGAAT	4
TAAGCCCCACAGAAGCC	4
TAATAAATTCTTTTTCA	4
TAATAAGCACTTGCCTG	4
TAATAGCTATCCTTAAA	4
TAATATATATCTAATGA	4
TAATATCCAGTGAGACA	4
TAATCACGAAAACAATA	4
TAATTAAAGTTTATTTG	4
TACAAAGGATAACCATT	4
TACAAGAAGTGATTTTC	4
TACAATAAAGATGAAAC	4
TACAGCACAGATCCTGA	4
TACAGCATCCCTCTGAC	4
TACATCTCTGAAGAGTT	4
TACATTGTCAATGTGAA	4
TACCACCTTTATGATCT	4
TACCCTAATTCTGAAGA	4
TACCTAGCCTGTATGAG	4
TACCTGCTTGCCTTCCT	4
TACTATTTATAGAAAAT	4
TACTGTAATTCTTTGTA	4
TACTGTCAAAAAAAAAA	4
TACTTATATATAATAAA	4
TAGAGTGTAAAAAAAAA	4
TAGCAAAGATTTTAAAA	4
TAGGACACGTGACACTG	4
TAGGAGATTTTAAAAAA	4
TAGGCTAAATATCTGGT	4
TAGTGTGACATCTGGGG	4
TAGTTGGACCCCTGAAC	4
TATAATAGCATTTATAA	4
TATACCGCTATCTATGC	4
TATAGATTGAAAAAAAA	4
TATAGCAGAAATAAAGT	4
TATAGTTCTGAAATCCC	4
TATATAAATATTTAAAG	4
TATATTATTGTAACATC	4
TATCACACAGTGTAAAA	4
TATCCAAGTCTCAGCCC	4
TATGAAGCCCCGCCAGG	4
TATGAGATCCATAATAA	4
TATGAGGAAGATCAAAA	4
TATGCATACACAGACAC	4
TATGCCATCACACACAC	4
TATGCCCATTTTCTTTC	4
TATGGGAAATAAACAAA	4
TATGGGTTAATCCGGCC	4
TATGTACTCAACAGAAG	4
TATGTATACCTCTCTCT	4
TATGTGGAATGGAATGC	4
TATTAGAAAAAAAAAAA	4
TATTAGTTTGCTAAGGT	4
TATTATTCCTCACTAGC	4
TATTGTATATGTTTATA	4
TATTTCACTGTTTCTGT	4
TATTTCAGATGCTTTCA	4
TATTTGTCCCATTGATT	4
TCAAACCCGTTACATTT	4
TCAAACTGTGAACATAA	4
TCAAATAGTGACTGTTT	4
TCAAATTAACAGTAAAA	4
TCAACTATATTACATCC	4
TCAAGATGATAAGCAAA	4
TCAATGAATATGGGCAG	4
TCACCATAAGCTGTAGT	4
TCACTGCTCAGTCTTTT	4
TCAGAAGGTTTCTATGG	4
TCAGCCCAGGGTTTTAC	4
TCAGCTGAATAAAGTTG	4
TCAGGTCATTTTCCGGT	4
TCAGTGTTGTATTTATG	4
TCATTTGACATTTCTTT	4
TCCAAATGTTACTTCCC	4
TCCAATAAAGGGCTGAA	4
TCCAATCCCTGTGTGTT	4
TCCAATTGGAAATTTAT	4
TCCACACTGCTCTTCAA	4
TCCCAGAACATTTCTGT	4
TCCCATATAATAAATGC	4
TCCCCACAGGCAGAGCT	4
TCCCCCGTAAGATTATC	4
TCCCCTCAGAAGAGTTG	4
TCCCCTGCTCCCTTCCA	4
TCCCTGACCTCCATCTC	4
TCCGCACCCGGTTTGTG	4
TCCTTCTCCACGGCGCT	4
TCCTTCTCTACCTCTGC	4
TCCTTTTTCACACCAAG	4
TCGCCCACACCAGCAGC	4
TCGCTGGCACTTCTCTC	4
TCGGTTGCGGTGGACAG	4
TCGTGTGAGCCACCATA	4
TCTAAATAAAAAGCAAA	4
TCTAGGAGGGAGTTTCT	4
TCTAGTGATGGGCAGTG	4
TCTATATTGTCAGGACA	4
TCTCATTAAAGCCTTGT	4
TCTCCTAGAGACCATTT	4
TCTCCTTTGCTCTTGCC	4
TCTCTGGACATAAAGAC	4
TCTGAAAGACTGGCTGT	4
TCTGAACAAAATTTAAA	4
TCTGAATAAACAACCTT	4
TCTGACATTTTACTTTT	4
TCTGACTGACCCTTAAG	4
TCTGAGAGACTGGTCTT	4
TCTGCGTCCTAGCATAA	4
TCTGGAGTCACGTTGTT	4
TCTGGCAAAGAAAATTA	4
TCTGGCACAGCAGCCTG	4
TCTGGTCTGGGGTTTGG	4
TCTGTCAGTCTACATCC	4
TCTGTCCATCTCTTTTC	4
TCTTACCTGGTTGAGGG	4
TCTTAGAGATCTGGCTC	4
TCTTCACCTGGAACTTA	4
TCTTTGGCGGATAACAG	4
TCTTTTTGGGGAGGGAT	4
TGAAAAAAAAAAAAAAG	4
TGAAACCAGGAAGAGGG	4
TGAACACTGTCACTTCT	4
TGAACCTGAAATAAACC	4
TGAACTTTTGTGTCATT	4
TGAATATAACCGTTTGA	4
TGAATGAATGGAGGGAG	4
TGAATGTTAATAGTGTC	4
TGACAGACGAGGAGATC	4
TGACATCCATATGGATT	4
TGACCATTCCGACTTTA	4
TGACCATTGAAAATAAA	4
TGACTAGTGTCCGGTTC	4
TGACTCCTTGCACCATA	4
TGAGACAGTGGGGGGGT	4
TGAGAGACACACTCAAC	4
TGAGATTGTACTGTAGC	4
TGAGCAAAAAAAAAAAA	4
TGAGCAGACGTGCAATA	4
TGAGCATCCCTGTCCCT	4
TGAGCCAGGGGGGCTGA	4
TGAGCCCAGCCAGGGTC	4
TGAGGAGGAAAGTGTTC	4
TGAGGATAATACCTACC	4
TGAGGTGGCACTGGACT	4
TGAGTAATGAATAGCAG	4
TGATACTCTATATTCTT	4
TGATGGAATGGGGAGCC	4
TGCACAACAGTGCCGGC	4
TGCACTCACTCTAGAAA	4
TGCAGAAATATTTGGTT	4
TGCAGACAAAACATATA	4
TGCCAGGGTGGTGACTT	4
TGCCATTATATGTAGTG	4
TGCCCAGAATCCCAGGC	4
TGCCCGATGGGCAGGAC	4
TGCCTGATGCTGCTGAG	4
TGCCTGTTGCTGTTACC	4
TGCCTTAGTAAAAAAAA	4
TGCGTTGTTTACAAAGA	4
TGCTACCCTTAAAAAAA	4
TGCTGACTGCACAGCTC	4
TGCTGTGCTGTGTAAAT	4
TGCTTCGATGAGCCTCC	4
TGCTTTAAAAAGGTGTC	4
TGGAAAATAAAGGTGCT	4
TGGAAATGACAAAAAAA	4
TGGACGTCTTTTTTGGC	4
TGGAGATAGTTCTGTTT	4
TGGCACTATCGCTGTTT	4
TGGCTATGTAAAATAGA	4
TGGCTTAGCAAGGTTTT	4
TGGGAAGGACCAGCCCC	4
TGGGACTGGCTAGGGAT	4
TGGGAGTAGGACCTTGT	4
TGGGGGCTTGAAAATGA	4
TGGGGTCTCAGCCCAGG	4
TGGGGTTGGGGATTTAG	4
TGGTAGGTTCTTTCTCA	4
TGGTATTAATATTTCTT	4
TGGTTGCAGTTGACTCG	4
TGTACTTAGAGCAGGTT	4
TGTAGTGTATTCTACTT	4
TGTATGTCCTGAACCTC	4
TGTATTGGTCTGCGTAT	4
TGTCAAAAGAAGCAAAC	4
TGTCTAGGAACTGCTTT	4
TGTCTATGTCAAAAAAC	4
TGTCTTAACCCAAAACA	4
TGTGCACCCTACCACGG	4
TGTGCATTCTGATCGGT	4
TGTGTAATGTACGCAGA	4
TGTGTAGTTTTTTGGCT	4
TGTTGTTGATCCTATGT	4
TGTTTATGACCATCAAT	4
TGTTTGCAGATGCTTAG	4
TGTTTGGAGCTGTTGAA	4
TGTTTGTCCTGTCTACT	4
TGTTTTCAGAACTCAAC	4
TGTTTTGGGGACAAAGG	4
TTAAACAGCATTGTCGT	4
TTAAATAAAAAATGAAT	4
TTAAATGCCATTAGGCA	4
TTAAGAATAAATGTACA	4
TTAAGTCTGTTGAATAT	4
TTAATGAAAAATTGTAC	4
TTAATTCTCAGCAGGAA	4
TTAATTTTTTTCTAAAT	4
TTACAAGCATACTGCAC	4
TTACAGCAGAAAAGAAA	4
TTACGGTTTTTGATTTG	4
TTACTATATTAAACTTG	4
TTACTGTAGTTTCTGTT	4
TTAGATTACTTGGCAAA	4
TTAGGCAAGTATCAAAA	4
TTATAGACCACTCAGAT	4
TTATCACTGCTTTCCCT	4
TTATTGGTGTCTCCTTT	4
TTCAAAGAATGGGTTTT	4
TTCAGGTTTGATTGAAA	4
TTCATCTCTCGATGTTT	4
TTCCAGCAGGCTCATCT	4
TTCCCCACGTGGCCTGC	4
TTCCCTCCTTAGCTCTC	4
TTCGGACAATAAAGCTT	4
TTCTCTCTCAAAACACC	4
TTCTGTCATCAAACATT	4
TTCTGTGTGGTCTGAAT	4
TTCTTCCCCCTTCTATT	4
TTCTTCCGAAAGACTCT	4
TTCTTGCAAGTGCCTTC	4
TTCTTTCCCAAGGAATC	4
TTGAAATGTATTAGAAT	4
TTGAACATCTCCCCCTT	4
TTGAGGGTAGGGGGTGT	4
TTGAGTGACCTGAACAG	4
TTGCAGCAAATCTATTG	4
TTGCCATCCTCAGCCCT	4
TTGGCGTCTGCCGCTCG	4
TTGGGATGTGCACGATG	4
TTGGGTCTTGCCCATCC	4
TTGGTCAAACAATAAAC	4
TTGGTTAAATTTGTATA	4
TTGTAAACTCCCGCATA	4
TTGTATCTGTTCACAGT	4
TTGTCTGTAACCAATCA	4
TTGTTTGTAAATAGGAT	4
TTTAATAAATTGACTTC	4
TTTAATCTGCTTAGTTT	4
TTTAATTTATATAAATC	4
TTTAATTTGAATTAAAT	4
TTTACAGGGGGGAGGGG	4
TTTACATTTTGTATCTT	4
TTTAGGGGAGAGAGAAA	4
TTTAGTTTCTCAGATAC	4
TTTATATAAAGCTTTAA	4
TTTATGGAATAGTCTAC	4
TTTCAAAGTATATCCTA	4
TTTCAGGAGGTTTCAAA	4
TTTCAGTGCAGTGGGAA	4
TTTCCAGCAAGTCCCTT	4
TTTGCTTTCGGTGTATC	4
TTTGGCTGTTCTGCCTG	4
TTTGTGTTTTTAGAAAA	4
TTTTACAGTACTCCAGA	4
TTTTTCTAATAAACCCG	4
AAAAAAAAAAAAAAAAT	3
AAAAAAACAGCAAAATT	3
AAAAAGAAGTGCTCCAG	3
AAAACTGTAGAAAACTG	3
AAAAGATACTACTGTGT	3
AAAAGATCTGAACGAAC	3
AAAAGGGCAGCATTCCT	3
AAAATAAAAAAAAAAAA	3
AAAATAAAGTGGAAGCT	3
AAAATATACTTAGAAAC	3
AAAATGAAAGTCACAGA	3
AAAATTAAATAAAAAGG	3
AAACATTGGGGTTTCTT	3
AAACCCCCTCCCCAACT	3
AAACCCTTAAAAAAAAA	3
AAACCTAAGTCCTGGGA	3
AAACGGAGCTGTTGGTG	3
AAACTAATCTGATTAAA	3
AAACTGCTTCTGGTGTG	3
AAACTTAATTTTGCACA	3
AAAGACTGAAAAAAAAA	3
AAAGAGTATTTATTGAA	3
AAAGATTATGTAATAAA	3
AAAGTCATTGAAAGCCG	3
AAATAAAAAATAAAATT	3
AAATAAAGAATCATTGC	3
AAATAAAGAGCTATTAT	3
AAATAAATAAAATCTTT	3
AAATAAATAAATAAATC	3
AAATAAATAAATCTTTA	3
AAATAGATCCACCTGCT	3
AAATGGAACGTTACGTG	3
AAATTGAAGAGGGGACC	3
AACAAAAAAAAAAAAAA	3
AACAACTGGCTGCCCTA	3
AACAAGGAGTCACTTCA	3
AACAAGTCATTTATGGA	3
AACAGAATCACAAGTTT	3
AACATTTAGAATAAAGC	3
AACGGAAAAAAAAAAAA	3
AACGTTCAAAGAAAGCA	3
AACTACGAACTGTGTTG	3
AACTGTACAAATTTACA	3
AACTGTTTCCTGTGTTC	3
AACTTGTAGCCAACCCA	3
AAGAACAAATAAGTCTA	3
AAGAAGAAATGATGTTC	3
AAGAAGGGAAGCCACAG	3
AAGAAGTACTGCCAGGT	3
AAGACTATCAGGAGGCC	3
AAGACTCATACATTGAA	3
AAGAGGAGATCAAGCTG	3
AAGAGGCAAGANGAAAA	3
AAGATCACCAGGGATCT	3
AAGATGCACACAGCTCG	3
AAGATGCGCAGAAAGCT	3
AAGCAAACACAAATTTT	3
AAGCCTTAAAAAAAAAA	3
AAGCCTTGCTGAACTAA	3
AAGCGCCACCAGAACTG	3
AAGCGCCTCACCACCGG	3
AAGCTACAGTCCTTGTT	3
AAGGAGAAGGAGAAGTC	3
AAGGCAAAGAAAATGAG	3
AAGTACAATGTCAAGGG	3
AAGTAGTTCTGAGAAGA	3
AAGTTTCCAGTCATTTT	3
AAGTTTGTGGATGGTCT	3
AATAAGCAGTGGGTAGG	3
AATATTAAAAAAAAAAA	3
AATCAGAAAGAAAAGCA	3
AATCTGAATTTAGTCAA	3
AATCTGTCTCAAATAAC	3
AATGAAATAAACAACAA	3
AATGACACAAGTATTCT	3
AATGACTTGATAGTTTA	3
AATGCCTTCCCGGTTTC	3
AATGCTCACACTGGGAA	3
AATGGCTAACAATGTTT	3
AATGTACATTTAATATT	3
AATTATAACATTTCACA	3
ACAAAATAACACTGTTG	3
ACAACGTTCCTTGATTT	3
ACAACTACCAGCCTGTG	3
ACAATGGGTTCTGGGGC	3
ACACACACGCCATCTCT	3
ACACATTCAATATACTT	3
ACAGAATATACACATTT	3
ACAGAATTCACTATTTT	3
ACAGAGACTGTGAGGTC	3
ACAGAGGCATTAGACTT	3
ACAGCAACACAACTACT	3
ACAGCCTTATATGTTAG	3
ACAGTCCTATAGAACCT	3
ACATCTTGGAAAGGCAA	3
ACATTATCTTTTCTGCC	3
ACATTCTGCAATATTTT	3
ACATTTCAATTCATCTC	3
ACATTTCTACTCCTGCA	3
ACATTTTGAGCATTAAA	3
ACCAAAGTTGTGTGTGT	3
ACCACCTTCAACAAGGA	3
ACCAGCTGACCAGGGGC	3
ACCAGGACACCTCAGTC	3
ACCAGGGGATTCTGGTT	3
ACCATTGTTGTTTTAAG	3
ACCCAGCTCAGAGCAAC	3
ACCGTTCTGTAGCAATA	3
ACCGTTGCTGCATTGTC	3
ACCTCATCAGGTCTTTC	3
ACCTCTCAGATTCGTCA	3
ACCTCTCCCAAGTCTTG	3
ACCTCTGGAAGAGCAGT	3
ACCTGGTAGAAGCCTCT	3
ACCTTGGAGGGGATGCT	3
ACGACGGCAGGGTGTCC	3
ACGAGCTTTAAGTTTGC	3
ACTAACATTCCTGCTTT	3
ACTATTGCTTTGTCTGG	3
ACTCAGTGGGGTCAGGG	3
ACTCATTTTCCTTTCCT	3
ACTCCGGGTTGCAATTT	3
ACTCGTGCCAATAAATC	3
ACTCTCCTCTCCTAATT	3
ACTGAAAAAAAAAAAAA	3
ACTGAATGCTGAGTGGG	3
ACTGAGATAAGAGTTTC	3
ACTGCTTGCCCTAAGCA	3
ACTGTCCCAGATTAAGG	3
ACTGTCTAACTCAAGAG	3
ACTGTGTCAGACTAAAA	3
ACTTCAAATAGTATCTG	3
ACTTCGTTAATTGTATT	3
ACTTCTGCCTCCCTTCA	3
ACTTGACTCCACCCCAG	3
ACTTGCGAATATTTATA	3
ACTTGGCACTCCTCAGT	3
ACTTTGAGATTGTACCT	3
ACTTTGATGATATCTGC	3
ACTTTTTGGCTGCTCAA	3
AGAAATACAATTTACAG	3
AGAAATGTAATCTGTGT	3
AGAACTGCCTAAAATAT	3
AGAAGCAAGAAGTATCA	3
AGAAGCAGTTCCTGGGA	3
AGAATGAAGAACTTTCT	3
AGAATTTAAATTTTATC	3
AGACAAAGTTTAGGAAA	3
AGACGTAAATGTCACAG	3
AGAGAAAGAGACTCATT	3
AGAGAGCCGCCTTTTCG	3
AGAGCCACATTTAAAAT	3
AGAGCCACTGATACCCC	3
AGAGCTTATTGGCTTAC	3
AGAGGAGCAGCTTTGCT	3
AGAGGGCCCTTTGCTGT	3
AGATAATAAAAAATGAT	3
AGATAATGGTGAAAAAT	3
AGATCCAAAAAAGAAAG	3
AGATCCTGCGGGAGGCC	3
AGATCCTGCTTCAAAAG	3
AGATGAATTGTTCAGAA	3
AGATGTGTAGGGCCCGG	3
AGATGTTTCCTAATGCA	3
AGCAATCCTGAATTGTA	3
AGCACAAAGGTCTTACA	3
AGCAGCCGCTGACCCGG	3
AGCCAAAAAAAAAAAAA	3
AGCCAAACACATATAAG	3
AGCCCATCACAGCCTAA	3
AGCCCTGGCTATTGGCA	3
AGCGGTGGTTCCAACGG	3
AGCTCTACAGGCGACAG	3
AGCTGGTGGGCAGAATG	3
AGCTTCCTGGCAGGCCT	3
AGGAAATACTGTACTTT	3
AGGAGAAAAGACTGGAC	3
AGGAGTCGAGGAGTACG	3
AGGATGAACTTGTAAAT	3
AGGCCAGCTGCTGGAGG	3
AGGCCAGTGCGACCATC	3
AGGCCCAAGTCCTTCAG	3
AGGCCCTGAAAGTAAAA	3
AGGGAGTGGGAACTGCT	3
AGGGGACTGCAGTAACA	3
AGGGGCCTAGGATAGGA	3
AGGGTCTGTGTCCAGGA	3
AGGTCCACAGGCCCTCC	3
AGTAACACCTTAAGGAG	3
AGTATCAAGCACCCAGG	3
AGTCACTGTTTTTTTGT	3
AGTGACTGCCTCACCAG	3
AGTGGCCAAGATCAAGG	3
AGTTAATTACAAAAGTC	3
AGTTCAAACCTGTCGTT	3
AGTTTGTGAAATCTGGA	3
AGTTTTAACCATCTTTT	3
AGTTTTACAAGTGACCC	3
ATAAAGTAACTGGTTTG	3
ATAACACATAAAAAAAG	3
ATAACACATAAAAAAGA	3
ATAACMCATAAAAAAAA	3
ATAACNCATAAAAAAAA	3
ATAATCTAAAATGGTTG	3
ATAATGGATGATACACA	3
ATACCTTGATAGAAATT	3
ATACTGACACTTCGTTA	3
ATACTGACACTTCNTAG	3
ATACTGAGCAAGAACCC	3
ATACTGGCACTTCGTAG	3
ATAGAGAGATATATGCT	3
ATAGAGGCAATGCATTA	3
ATAGATTTTTTATTATT	3
ATAGCATCTCTGTGTAT	3
ATAGGAAAACATCCAGT	3
ATAGGCAAAGGCCTGTC	3
ATAGTGCTGGACGTGGA	3
ATATCCATTTGTTTTCA	3
ATATCCTTGGATCATTG	3
ATATGAAACAAGGAATC	3
ATATTTTTAAAAAAAAA	3
ATCATCTGTAATGGTAT	3
ATCCAAGTATGGTTTTT	3
ATCCGCGCCCTTGCTTC	3
ATCTAGGTTTCTAAAGA	3
ATCTTTTGGTTAACGCA	3
ATGAAATCAAAAAAAAG	3
ATGACAACTAGGATCGT	3
ATGACACATAAAAAAAA	3
ATGACCACGCTCGTCTG	3
ATGACCATTAAATAGCA	3
ATGAGACCATCGAGAAC	3
ATGAGAGATTGAAGTCT	3
ATGATTTAACATTGCAA	3
ATGCAAAGGACTTGTGA	3
ATGCCAGCCGAGGTCGT	3
ATGCCCCCGGAGTGATA	3
ATGCCGCAAAACAGATG	3
ATGCGGTACAGGGCAAT	3
ATGCTATGTAAAATATT	3
ATGCTCCGGCAGTTTCT	3
ATGGAGCAGTCCAAGAA	3
ATGGGTCATCGGGTTGA	3
ATGTAGTCTTAAGAAAA	3
ATGTATTTAAGTGTCTG	3
ATGTCATCTGATGCCCT	3
ATGTTTACCATTGGACT	3
ATGTTTATTATTAAATC	3
ATGTTTTCTAAAGACCT	3
ATTAAAATTGTTTGTAT	3
ATTAAAGCCCCTTTCCT	3
ATTAAATACCGGTACAT	3
ATTAAATGAGAACTTGG	3
ATTATATTTTAATGTAG	3
ATTCCCCTCCTCACTCT	3
ATTCTCTGGATTTAATT	3
ATTCTGTGCTGCGCCAT	3
ATTGAAGCGAAGAGATT	3
ATTGGGCAGTTTGGTGT	3
ATTGTACAACAGTAAAA	3
ATTGTACACATCTTACC	3
ATTTAGAGGTTGCTCAG	3
ATTTATAAAGCTACTGT	3
ATTTCCCCCGTTTTGTC	3
ATTTCCTCAAGTACCTG	3
ATTTGATAGGGTATAGG	3
ATTTGCTTCTTTGAAAA	3
ATTTTCAAAAAAAAAAA	3
ATTTTTTTAAAATTATG	3
ATTTTTTTCTGTCATTT	3
CAAAAATAAAATTAATA	3
CAAAATATTCTTATGTC	3
CAAACTCTTCCTAGAGC	3
CAACAAATACAGAAGAA	3
CAACACAGTATCACTGG	3
CAACATCTGCTAGGACT	3
CAACTGCATTTCTCAAG	3
CAAGAAATAGAACGGCT	3
CAAGAGCCCAGTTTAAA	3
CAAGCAGCTGGACAGGG	3
CAAGCTGCAACTTCCCT	3
CAAGTCAGGGATGTGGG	3
CAAGTTGGTCAGACAGG	3
CAAGTTTAATAGTAAAA	3
CAATAAACCTTGTTTTG	3
CAATACAAGTGTGTCCG	3
CAATGTAACAACACAGT	3
CAATTTTTCTAGAGCAA	3
CACAAAAATCTCAAATC	3
CACAAAATAAACACTTC	3
CACAAACGGTAGTCTTA	3
CACAATAGCAGGTAGTT	3
CACACAATCCCGCTTCT	3
CACACACACGCACACAC	3
CACACACCACGCACCCT	3
CACAGCTATGATGCTTC	3
CACATACAAAGAGAGTT	3
CACATTTACAACAACCC	3
CACCAGGGTGACTAATA	3
CACCAGTGCTGTGGTCT	3
CACCATTAAGTCATAAA	3
CACCCCAGAGGCAGAAG	3
CACCCCCACACTTGGAC	3
CACCGATCGCCAGCATT	3
CACCTCAATAAAACCTG	3
CACCTGGGTGCTGGGTC	3
CACCTTCACCCCAGGCA	3
CACCTTGGTAAAAAAAA	3
CACTCGTTAGGTTCCTT	3
CAGAAACAGAACCATCT	3
CAGAAGTCTTAACTGTA	3
CAGAATTTAATAGTTTT	3
CAGACACAACTGTAACC	3
CAGACAGAAAGCTGTAT	3
CAGACCAGACTGGCCTC	3
CAGACCAGTGGCAAAGC	3
CAGACTTTTGCAGCATT	3
CAGAGCAACAGAGCTGC	3
CAGAGCGATAACCGTCT	3
CAGAGGTCCTGAAAAGT	3
CAGAGTTATACAAATAT	3
CAGATCTGGGACACAGC	3
CAGATTTCTGTATGTTC	3
CAGATTTTGTGTGTGGA	3
CAGCAATAAAAAAAAAA	3
CAGCTATGCATTGCTTG	3
CAGCTGTAATATATGGG	3
CAGGCACTGCACGAGTC	3
CAGGCAGGCACAGGAGC	3
CAGGTAAAACATCCATT	3
CAGGTCGCTCAGAGTGG	3
CAGGTTGCAGTTTGTGG	3
CAGTCTCCAGCTTAGCT	3
CAGTGCTGGGTGATTGA	3
CAGTGGTAAGAAGTAAT	3
CAGTTACCCCTAGGGGC	3
CATAAAATAAATAAATC	3
CATAAACTGTTAAATGA	3
CATAATAAAGCATTCAC	3
CATACGGATATTGCCTT	3
CATATCTTGTCATATCC	3
CATCAATTTTAAACACT	3
CATCCTCTGACAGGACA	3
CATCTGTTAAAAGCACC	3
CATTACACGGGAAAGCT	3
CATTACTGAGATGTTGG	3
CATTACTGTCTAAAAAA	3
CATTCAGATGGTTATTT	3
CATTGCTCGTGTTCGGG	3
CATTGGAGAAAAGTTGT	3
CATTTTCGGCTCTTAAG	3
CATTTTTCTTTCTTTTG	3
CCAAAAATAGAAGTGGT	3
CCAAACATTGCCAAAGA	3
CCAAACCTGGCTAAAAA	3
CCAAATGAGGCTTACTT	3
CCAATATAAACATCAAA	3
CCAATCAGATAATTCCC	3
CCACAGTCTCTTCTCTT	3
CCAGATGAGGTCAACAT	3
CCAGATTCAGGGGCTCC	3
CCAGGGCTTCACGGTTT	3
CCATATTTTCAATAAAC	3
CCATTTTCTGGAACTTA	3
CCATTTTCTTTTTTAAA	3
CCCAAGGAGAAAAAACT	3
CCCACAAACTGCGTGTG	3
CCCACATACAAGTATAT	3
CCCAGATTTTCATTAAA	3
CCCCAGTTTTCATTAAA	3
CCCCCCTGTAATCTGGG	3
CCCGTCTGGCAGCTTGA	3
CCCGTTCTCCTGATCTC	3
CCCTCTGCCCCGTGGGG	3
CCCTCTTCTGGTGTGTC	3
CCCTGAGATATCTAGGA	3
CCGACGGTTCCTAAAGC	3
CCGCCAAAGGCAAAAGC	3
CCGCCCAAGTTCGACCC	3
CCGCCCTTCGGGATGCC	3
CCGCTTGTCATCTTTGC	3
CCGTGGGCATCATTGTG	3
CCGTTCTGGATTAATAA	3
CCGTTTACTAAGACATT	3
CCTAAATATGCCCCCAA	3
CCTACTGTTTCTAAAAT	3
CCTACTTGTAAAAACTT	3
CCTAGAATTAACCACAG	3
CCTATGGTTTTATATAT	3
CCTCAAAAAAAAAAAAA	3
CCTCACCTACAGCATCG	3
CCTCAGGGCTCCTTGGC	3
CCTCCAAGTGACCTCCC	3
CCTCGCACAGTGCGCCA	3
CCTCGCCAATCTCTGGA	3
CCTCGGGGGCACCTAAA	3
CCTCTCTTTGCTTGTTT	3
CCTCTGTGCATACCCAA	3
CCTGAACTGGCTGAAGT	3
CCTGAATGACCTGTTTT	3
CCTGACCAGTGACTGTT	3
CCTGCTGAGTTAGCTGT	3
CCTGTAATCCCGGGACT	3
CCTGTGGGGGCTGCAGG	3
CCTGTTCTCTGTATTTT	3
CCTTCATCAAACGCTCT	3
CCTTGGATTCTGAGTGT	3
CCTTGTTTAACTTGGAG	3
CCTTTAATCCCAACACA	3
CCTTTATTCCTTTCTTT	3
CCTTTCCTTTGTAAATG	3
CCTTTTAATTCATTATT	3
CGAAAAAAAAAAAAAAA	3
CGAAATAAATACTTTGA	3
CGAACTCTCACAGTGGT	3
CGAAGGAGAAAGCCTGA	3
CGAAGGCTGGCGAAAGA	3
CGACCGGCTCCAGGAGG	3
CGATCGAGGACATAAGG	3
CGATGACTTGTACAATT	3
CGATGCACTGTTGATAG	3
CGCACTGGTCCTTTCAC	3
CGCAGAGGCCTCGGGAC	3
CGCCTGCACAAGCTTCT	3
CGCCTGCAGAGTGCAGC	3
CGCCTGTACTATGTATG	3
CGCGCGCGCACACACAC	3
CGCTCTTGCTGAAAGGC	3
CGCTGCAGAACAGAAGT	3
CGCTGCCGCGCGGTCCC	3
CGCTGGATGATGTCACG	3
CGCTTATAGTCAGGATT	3
CGCTTCCAGACCTATGC	3
CGGAAGGAATTGCAAAG	3
CGGAAGGCGGCGGCCAG	3
CGGGAGCCCTGGGGTTC	3
CGGGGGAAGAAGTGTGG	3
CGGGTGCTGAGCAAGGC	3
CGGTAATAAATAAATTT	3
CGGTGCTAGCATCTAAA	3
CGTATCCAGAGGATGCG	3
CGTCACCCCCTCACCTG	3
CGTCTGCCATCACCTTT	3
CGTTCTGGAGCTTGACA	3
CGTTTTTGAAGGGTAAA	3
CTAAAAAGTGGACTGTC	3
CTAAACACCATAAAAGA	3
CTAAATATTCCAGTAGC	3
CTAACATAGATTTAACT	3
CTAACCTGTTGCAGATC	3
CTAACTTCTTGAGTGGT	3
CTAAGTAAAGGAACTCC	3
CTACCAAAGTTAACAGC	3
CTACCGCACTTAAATCA	3
CTAGAACCATAATAAAC	3
CTATGGTCCACTACATT	3
CTATGTAGACAAAGTTC	3
CTATGTTATCAATAGCT	3
CTATTTGTGGAAAGGTT	3
CTCACTGGATACCCGTC	3
CTCACTTTCTAGCTGCC	3
CTCAGAAGTAAATAAGT	3
CTCAGACAACTGCCTTT	3
CTCAGTATCCCTTCCAG	3
CTCCAGCGGTTGTTGTC	3
CTCCATTCTCACTGTAC	3
CTCCGTGTGCTAAGGAG	3
CTCCTGAAGGCAGAGTT	3
CTCCTGTGAACATTGTC	3
CTCGAATAAAAATGTAG	3
CTCTACTAGAACATTCT	3
CTCTAGGTCCCCAAATG	3
CTCTGAACCACTGAAAC	3
CTCTGCTTGGTTTCCAA	3
CTCTGGTCACATCCCCT	3
CTCTGTATTTTGCCTAT	3
CTCTGTGGGTTATCTTG	3
CTGAAATGCAGTTCCCT	3
CTGAAGCTCTAAAAGTG	3
CTGAATAACCTGTAGTT	3
CTGAATATGGAAGGCAG	3
CTGAGTTCAATAAACCA	3
CTGATCCAGTTATTTAA	3
CTGCAAGGGTGGGAGCC	3
CTGCAATATGAGCATTC	3
CTGCAGAAGACGCTGTT	3
CTGCAGACCATTGATGA	3
CTGCAGTCTGTGAATTG	3
CTGCATCAAGACCTACG	3
CTGCCAAAAAAAAAAAA	3
CTGCCACTCAGACACCT	3
CTGCCAGCTCCTGTTGT	3
CTGCCCTTTCCTGCTCA	3
CTGCTGGAAAGCTGTTC	3
CTGCTGGGGCTCCCCTT	3
CTGCTGTGTGGAATGCC	3
CTGGAGCTGCTGGGCGC	3
CTGGCCCGTCCCTTCCC	3
CTGGCTGACTTCATTGA	3
CTGGGCCTCCCTCCGCT	3
CTGGGCGGTGAAAAAAA	3
CTGGGGTGGAGGTCTGA	3
CTGGGGTTATCCAGACA	3
CTGGGTGACAGGGGTGG	3
CTGGGTGGGGGACCCGC	3
CTGGTGCTTCACGAAGG	3
CTGGTTGCTGCCACTTC	3
CTGTAAGAGAAGACATC	3
CTGTAAGTTCAAGGTCC	3
CTGTACCAGGACCAGAG	3
CTGTATACTTCTACAGC	3
CTGTATGTCTAATTATG	3
CTGTCCCACAGATAGTT	3
CTGTCGTGGTCAACATC	3
CTGTGAAAACACTATTG	3
CTGTGTGTGGGTGAATC	3
CTGTGTTTCAGTAAGAA	3
CTGTTCTTACTTAAAAG	3
CTGTTGCTGGGGGATAC	3
CTTAAACTGAGGTTGGG	3
CTTAAAGTTCTTTATGG	3
CTTACATCAATAATAAA	3
CTTACCCTGTTAGCATT	3
CTTACTATTGGACTGGT	3
CTTAGGCAGTGTTTTTC	3
CTTATAATAAGCTTGGG	3
CTTCATCTGAAAAAAAA	3
CTTCATTTGTATTGAAT	3
CTTCATTTGTTTTATAC	3
CTTCCCACTGTTCAGAG	3
CTTCCCCAGGTGCAGCT	3
CTTCGAGACTCTGACAG	3
CTTCTCTTTCATTTTCA	3
CTTCTGCAGATGCTAAT	3
CTTCTGGGATGAGCTCC	3
CTTCTTTCTGATTCTAA	3
CTTGACACACATCATAA	3
CTTGATTGCCTCTGGGG	3
CTTGTATGCGTCTGTCT	3
CTTTAATTATAAAAAAA	3
CTTTCCGGCGGGATATC	3
CTTTCTAACAGGGAAGC	3
CTTTGCAGTCTTACCCC	3
CTTTGGCAAAGGCTTCT	3
CTTTGTACATCCTGTTT	3
CTTTTAAAATCTCAAAA	3
CTTTTACTTCTAAGACT	3
CTTTTATAGAACTGAGG	3
CTTTTATTTTAAAAAAA	3
CTTTTTCACTGGTCCCT	3
CTTTTTGACAAGAAAAA	3
CTTTTTTTTTTTTTTTT	3
GAAAAAAAAAAAAAAAC	3
GAAAAAAATGTAAAGTC	3
GAAAAAGCAAAAAAGTT	3
GAAAAATAAAACNGAAG	3
GAAAATGATGAATTAGG	3
GAAACCTGCAGTTCTCA	3
GAAACTTGCTGAGAAGG	3
GAAATAAATGTATTTAG	3
GAAATTTTCTTACTCCT	3
GAACCCAGTGTTGTCGA	3
GAACTGTAAGCCCAAAT	3
GAACTTTAGAAAAATCG	3
GAACTTTGTGCATAGCC	3
GAAGAAGGGAGTTACTG	3
GAAGAGTGAGCCTGGTC	3
GAAGATAGAATATAAAA	3
GAAGCCAGAAGTGCAAC	3
GAAGGAGCCAGGGGTGG	3
GAAGGAGCTGGGCCTTA	3
GAAGGGTATTTGTTTTC	3
GAAGGTGGCCTGCATTT	3
GAAGTATGTCCAGGCTT	3
GAAGTCAGCCAAACTGT	3
GAAGTGCAGCCTATACC	3
GAATAACTTACAAAGGC	3
GAATAACTTAGACCCTA	3
GAATCCAACTATTTTGA	3
GAATTAATTATTGCTGT	3
GAATTGAGTTGATTTTA	3
GAATTGCAGGGAGAGAA	3
GAATTTACTTCAATGAG	3
GACAATGAAAATATGCA	3
GACACTACTAGAAAGGC	3
GACACTTCCTGTCTGGT	3
GACAGATGAACCTTTAT	3
GACAGTCCCTTTGCTGT	3
GACATAGCCCAGGGAAG	3
GACATTTACTTCTGCAT	3
GACCCGGCGCTCTGCCG	3
GACCGCAGCTTCTAGAC	3
GACCTAGATTTTGTTTT	3
GACCTCCTGGAAAAGAT	3
GACGCCCTTCCTGCTAC	3
GACTAACACGGTATCTC	3
GACTAGAGTTGTGGAAT	3
GACTAGCCCGTGCTCCA	3
GACTGAACATCAAGGAG	3
GACTGTCCAAGAGTATC	3
GACTTCGGTTCAGAAGA	3
GACTTCTGAGCAGGGGC	3
GACTTCTTCAGAGACAG	3
GACTTGGCCCTCTGTCC	3
GACTTGTTTTTATTCTC	3
GACTTNGGAAAACATTT	3
GACTTTGAAGCCTACTT	3
GAGAAAAAGATACTAAA	3
GAGAAACCCAGAGACCT	3
GAGAACTCTTAACAGAG	3
GAGAAGGGGGAGAAAGT	3
GAGACCAAACTGGAACA	3
GAGACCCTCAGGGTTAC	3
GAGACTAAAGGACTGAG	3
GAGACTCAGGAGTGACC	3
GAGAGTGTGTGTCCCCA	3
GAGATAATTTATAAGAC	3
GAGATATCTTGTGGTTT	3
GAGCAATTTTAGTAAAT	3
GAGCACGTCCACAAACT	3
GAGCAGCCACCCCTGTG	3
GAGCCCAAACCCATCTG	3
GAGCCTTCCGATCTGAA	3
GAGCTCCCTGGACGCCG	3
GAGCTCTGTGATATTTC	3
GAGCTGGTGAGGACTCC	3
GAGGAAAAGGGGTGCTG	3
GAGGAAGGGGAAGGGGA	3
GAGGACCCCCGGGACTA	3
GAGGACTACCTAACAGT	3
GAGGAGGAGGCCGGGCC	3
GAGGGTGCTCCAGCTGC	3
GAGGGTGTATTTTGTAT	3
GAGTAATTCAACTGAAT	3
GAGTCATAATTCCTGTA	3
GAGTCCACCCAGTAAGT	3
GAGTGACCTGCAACTGT	3
GAGTTATCTGACCCAAT	3
GATACGAAGTGGGGTGG	3
GATACTGGTTACACTTC	3
GATATCAACAAATCTTG	3
GATATTTAAATCTGTCA	3
GATCAGATGATAGCGAC	3
GATCAGATGGCTTAAAA	3
GATCAGTTCACAAGTGG	3
GATCCCCACAAAACAAA	3
GATCCTAAGCCATAAAA	3
GATCTGATTTAAATAAA	3
GATGCAAAATATAAAAT	3
GATGCAGCATTGCTTCT	3
GATGGGCCTCAGCTTTT	3
GATGTAATACTATGAAG	3
GATGTGAGCATCGCAGT	3
GATGTGTATTAAATAAA	3
GATGTTTGAATTTAAAA	3
GATTATAACATTATTTT	3
GATTATAGAGTTGGAGT	3
GATTATGGATATATTGT	3
GATTCTGTATACATCTC	3
GATTCTGTTTGCTGTCC	3
GATTCTTCAGACTCGTG	3
GATTGTCAGAGGGCGGC	3
GATTTATATATAAATAT	3
GATTTGAGGTGGACTCC	3
GATTTTAATGGTGATAC	3
GATTTTTGTGATACCGT	3
GCAAAAATGTTCAGAAT	3
GCAAACAATCATTTTGC	3
GCAACTTGTAACTCAAT	3
GCAAGACAGGGTTTCTT	3
GCAAGGGTTCAATCCCT	3
GCAATAAAAGAATTTCT	3
GCAATCCCTTGTTTGTT	3
GCAATTAAGATTGGGAT	3
GCAATTGGGTGGGGACA	3
GCACAGACTACACAGCT	3
GCACAGTGTGGGGCTTG	3
GCACGNGAATAAATTCA	3
GCACTGAGTGTGCTCAG	3
GCACTTAAAAACTGTTC	3
GCACTTAGAAAGTAGCT	3
GCAGAGGAAGCAAAAAC	3
GCAGCACCTGCTCCCAC	3
GCAGCGATTCTGTGGAG	3
GCAGCTGTCACTTTTCT	3
GCAGGACGTTTAAGTTC	3
GCAGGCCCAAGCACACA	3
GCAGGGTCAAGCTGACC	3
GCAGTGCAAAAAAAAAA	3
GCAGTTGGTAGCACCTG	3
GCATAAATAAATTAAAT	3
GCATAACAATTAACCTT	3
GCATACTGTAGACAATA	3
GCATATTGAAAAAAAAA	3
GCATCCTTAAGGGTTTT	3
GCATCGTTCTTTGGACC	3
GCATCTGTACTCTCTTA	3
GCATTAGATAACAGCTG	3
GCATTCCCCTGGAATAA	3
GCCAAAAAAAATAAAAT	3
GCCAAGCCATACAACAT	3
GCCACAAGTCTGCTAGT	3
GCCACATTGCTGACTGG	3
GCCACTCAGGATATTTA	3
GCCAGATGAATGTATAA	3
GCCAGGGAGACCTGCGG	3
GCCAGGGTGGGTGGTGG	3
GCCCAGGTGTGGGAGAG	3
GCCCCAGCTGGGCCCTG	3
GCCCCTTTTGTGCATTC	3
GCCCGAGACCTACGTCC	3
GCCCTGCCCCCAGGACT	3
GCCCTGTCCACCCCCAC	3
GCCGGCCGGACCGTGCG	3
GCCTCTTGAGTAGTGAA	3
GCCTGACCCCACCCTGG	3
GCCTTAGGGCAGGAGTG	3
GCCTTCCCTCAGGACAC	3
GCGAAACTCANAGAGTA	3
GCGAAGAGGATGAGGAA	3
GCGAATGCATTTCTGAC	3
GCGCACAGCAGTGTCAA	3
GCGGCTCACAACCATCT	3
GCGGGGTTGGGGATTTA	3
GCGTCATCACACTAAAA	3
GCGTCCTGATTTTAACC	3
GCGTGGGAAGCGCTGGT	3
GCGTGTGCCCCACACCT	3
GCTAAAGACCGTGGTGA	3
GCTCAAAATCTTGCATT	3
GCTCATTAAAGAACAAA	3
GCTCCAACAGGAGGAGG	3
GCTCCAGCAGCCTGGAC	3
GCTGAAGAGTACTAGTG	3
GCTGCCAAGAAGGATTG	3
GCTGCTTGGGGAAGTTC	3
GCTGGCCCCGGGCTGCT	3
GCTGTCCCATTCCGGCC	3
GCTGTTCCCTGAATAAA	3
GCTGTTGTGGGTCATTT	3
GCTTAATAATGATTATT	3
GCTTATTAGCTTGGGCC	3
GCTTCAGAGACTCACAA	3
GCTTCCACACCCCCATT	3
GCTTCCTTATGCACCTG	3
GCTTCTGGGGAGAATAA	3
GCTTGACCTCTAAATAA	3
GCTTTCTCTCCTGCTGC	3
GCTTTGCTATTAAATGA	3
GCTTTTGTATTGGCTGG	3
GGAAAGTGGTGTCAACT	3
GGAAATATGTGTTATTT	3
GGAAATGATTCCTGAGG	3
GGAACCAGCAAAATTGC	3
GGAAGCAAGGGGGTGCT	3
GGAATAATAAAACTATT	3
GGAATTAATGTAATGCT	3
GGACACCCAGGTTGCAA	3
GGACAGACGCGGGTGCT	3
GGACAGGCCATAAAAGT	3
GGACGTCTGACAGGAAG	3
GGAGATAAAGGAAAAAA	3
GGAGATGTCGATTGATT	3
GGAGGCAGAGTCAGCAC	3
GGAGGCCACCGAGGCTC	3
GGAGGGAAGAACACAAC	3
GGAGGGAGCTTGGAGCA	3
GGAGGTTATGCCTGAGC	3
GGAGTTAGCTTCTTTGT	3
GGATCTCTGTTTCACAA	3
GGATGGCAATGTCCACA	3
GGATGTAGAGACTGCAA	3
GGATGTGAACTCGAATG	3
GGATTCCTGGAGTCTTG	3
GGATTGATTTGTAATGT	3
GGATTGTTAAACAATAA	3
GGATTTGTTCTAATAAA	3
GGCAATTTTATTAAAAA	3
GGCACAAGACTTATAGT	3
GGCAGCAAGCGCGACCC	3
GGCAGCCGAGTGGAAGC	3
GGCAGGACTTTGGTTCA	3
GGCCAAAGAGGGTCGAC	3
GGCCAGACTGTGAAGCA	3
GGCCAGGACAGCACTGA	3
GGCCTCTGGCCAAAGTT	3
GGCCTCTTCTCTTCCCT	3
GGCCTGGGCCTGGGGAG	3
GGCGTAATTTAACTCGT	3
GGCGTCAGTGGTGGCCA	3
GGCTAAGGAGCGGATAT	3
GGCTCTGAGAAGGGCTA	3
GGCTGGAGCTTTCGTCT	3
GGCTGTGGAAATAAATC	3
GGCTGTTCTGTGCTACT	3
GGGAACTGTTAAAGGGA	3
GGGAAGGCGACCAGACA	3
GGGAAGGGGGCCTGTAG	3
GGGAAGGTTTTGGAATA	3
GGGACAAGCCAAAGTCC	3
GGGACCTCGTGGAAGCC	3
GGGAGCGAAAATGTTAA	3
GGGATCAGTGCAGCCCC	3
GGGATGGGAGTTAAATC	3
GGGATGTTGGGCTACCC	3
GGGCAGGGCACACTGGG	3
GGGCCATTAGTGCTGAA	3
GGGCCCCAACCCTAGGG	3
GGGCCTGTGGAACCAGC	3
GGGCCTTGGGATATCAG	3
GGGCTCAGAAGGTGGGC	3
GGGCTGCCCACCCATAG	3
GGGCTGTCATTTGAGCT	3
GGGCTTTGGCCTGGATG	3
GGGGAGGCATCCAGTGC	3
GGGGAGGCTGAACCATA	3
GGGGAGGTGGCGGGGTG	3
GGGGATGTCGATTGATT	3
GGGGCCAGCACAGAAAG	3
GGGGCTCACAACCATCT	3
GGGGCTGGGGATTTAGC	3
GGGGGCCCAACCCCTCG	3
GGGGGCCCTCACACAGA	3
GGGGTGAGAATGGAAAC	3
GGGTAGCTGGGGGCGCT	3
GGGTAGGGGTTGGGGTG	3
GGGTCCAGGAAGAGCTG	3
GGGTCCTGGGGGCTCCA	3
GGGTGCAGCGAGTGCAG	3
GGGTGGGGTGGGGGTGG	3
GGGTGTCTCTGTGTCCC	3
GGGTTCCCCTGAAAAAA	3
GGGTTCCCCTGGTGAAA	3
GGGTTGAAGTAGCCATT	3
GGTAAGAACAAGTAAGA	3
GGTACACTCTTGACCTT	3
GGTACCAATACGTGTGT	3
GGTAGCGATGAAGTCTT	3
GGTAGTATTGGAATAAA	3
GGTAGTTTTAAATAAAT	3
GGTCAGATGTGAAAGGG	3
GGTCCTGCTGGATGACA	3
GGTCTCAGGGAGGCCAG	3
GGTGACCCCGTTCTCTC	3
GGTGAGATCCAGTGAAA	3
GGTGCAGGGAGGGCAGG	3
GGTGCTGAATAAATACT	3
GGTGGTGATGAGGATGT	3
GGTGTTAATGATAATGG	3
GGTGTTGTAGACATTCG	3
GGTGTTTTCTAAATCTT	3
GGTTCCATAAATGAGTT	3
GGTTCGGTCCCCAGCTC	3
GGTTGAAGAGTTGCTGG	3
GGTTGTATGCTGGGTTT	3
GGTTTCATTATATTCAA	3
GGTTTGATCTACATAAA	3
GTAAAAAAAAAAAAAAG	3
GTAAAATAAGAAAAAAA	3
GTAAACCTGGGACCAAT	3
GTAACTTCGATGATGGT	3
GTAGAGCTGCAAGCAAG	3
GTAGATTTCATATAATG	3
GTAGCACAGACCTTTAA	3
GTAGCAGTTTCTGTATG	3
GTATTCTCAGATTAGTC	3
GTCAACTCACCAAAGCA	3
GTCACCTGGTCAGTAGC	3
GTCACTAGTCAGCAGAC	3
GTCCCAATTCCCTATCT	3
GTCCCATACCTCGGGTA	3
GTCTCATCTCTGCATCA	3
GTCTCTCCCCCATAACT	3
GTCTCTGATTTGGCTCG	3
GTCTGCTCCCTTCACCT	3
GTCTTAGATGTTGGGTT	3
GTCTTGTGTGTAGTATT	3
GTGAAGATCCCTGTGTC	3
GTGACTCAAAATGGATC	3
GTGACTCATAACCATCT	3
GTGACTTCATTTCAGCC	3
GTGATAGACAAGGGCGT	3
GTGATAGCATATGTGTT	3
GTGATCACCGACCGCAT	3
GTGATGACAAAGAACAC	3
GTGATGCCACCGAGGAA	3
GTGCACGTCTACTGAAA	3
GTGCATTTCCACAGACT	3
GTGCCAAGGTCCCGTGG	3
GTGCCTTGGGGAATGGG	3
GTGCGATGCTGCCGCCA	3
GTGCTCAAACCTGCTCC	3
GTGCTCTCAGAGTTGAT	3
GTGCTCTTGATGTACAG	3
GTGCTGCAGACTGACAC	3
GTGGAAGCTCCGGAGCA	3
GTGGAATTATTAGAGGT	3
GTGGACCCCGTGAACGG	3
GTGGAGATTGATCCAGG	3
GTGGATGATTGTTTTGA	3
GTGGCCAGTGCCTGTGA	3
GTGGCCCAACTCAAGGA	3
GTGGCCCACAACCATCT	3
GTGGCCGTCGTTGCTGG	3
GTGGCTCACAACCCATC	3
GTGGCTCACAAGCATCT	3
GTGGCTCACAATCTGTA	3
GTGGCTTACAATCACCT	3
GTGGGCACTGAGGGCTC	3
GTGGGGAAAGTGCAGAT	3
GTGGGGATAGAAGCCAG	3
GTGGGGTTTTTAATGTG	3
GTGGGTCAGTTCTTTTT	3
GTGGGTGGCTCACAACC	3
GTGGGTTTCTGTTTAAA	3
GTGGTCGTCTATGGATT	3
GTGGTCTGTCTGGAACT	3
GTGGTGAGGATCGCTGG	3
GTGTAAAAAAAAAAAAA	3
GTGTAATAAAGGTCGAT	3
GTGTAGGGCTCCCACGG	3
GTGTCTCACAACCATCT	3
GTGTGCCAGCCAGGCTC	3
GTTAAACTTTAAAACTA	3
GTTAAAGGCCTCTTTGT	3
GTTAACCAAGAATATGT	3
GTTAAGATTTTTTTAAA	3
GTTATGTAACATTTTCT	3
GTTCATTTAGTTTATGT	3
GTTCCAGCCGGAAAAAA	3
GTTCCTTGAAAGTTTTA	3
GTTCTGAGTTGGTTCCT	3
GTTCTGTGTATCCCTCT	3
GTTGCTCACAACCATCT	3
GTTGGACTTTGTTGGTT	3
GTTGGGGTTAGGAAAGG	3
GTTGTTTCTCAATAAAC	3
GTTTAAAAAGAACTCAT	3
GTTTAAATGCAACTTCA	3
GTTTCATTTTATCAGGG	3
GTTTCTTCACAATAACC	3
GTTTTATAGAAATTAGC	3
GTTTTGATACGTTTAAT	3
GTTTTTCCTCAGGTCCT	3
TAAAAAAGATTCCTCCA	3
TAAAAAATCCACAAATA	3
TAAAAACAAATTCCCAT	3
TAAAAATTACAGTCAGT	3
TAAAACATTTTAGAAGG	3
TAAAACCGTTTGGCGGC	3
TAAAATATGTTTTATTG	3
TAAAATTTTGACTGGGT	3
TAAACCTTTCAATGTTG	3
TAAAGCCTGGCATATTG	3
TAAATAGTTGTGTTAAT	3
TAAATATTTATACACAG	3
TAAATCCCACGATTTCA	3
TAAATGTCCTGTTGTAA	3
TAAATTCATCAACAAAT	3
TAAATTCGATGTATCTT	3
TAAATTGGATATAAAAT	3
TAAATTTGAAGCTATGT	3
TAACAAATAGATATTTG	3
TAACAAGAAAACTTCCT	3
TAACAAGCTGAGTCCTA	3
TAACACTGACTTTATCC	3
TAACAGGAAAACAAACA	3
TAACAGTCCTACTGACA	3
TAACAGTCCTCAACCAT	3
TAACCACTTAAATGTCA	3
TAACCTTTGGCATCTGT	3
TAACGTCTAGGATCATT	3
TAACTTACTTTCTCCTT	3
TAACTTTTCACGGGAGT	3
TAAGAAAGTAGTTGAAA	3
TAAGAAATAAAAATTAG	3
TAAGAGGAGATCAGAGC	3
TAAGAGTCATATTTTTT	3
TAAGATGATTTTCCTGG	3
TAAGATTTAAATAAAAT	3
TAAGCCAAAACCAATGA	3
TAAGCCTGTCAGTTGAG	3
TAATAAATAAATAAATC	3
TAATCTGTTTTAAGTGT	3
TAATGGGGCAGGAGCCC	3
TAATGTACTTTTATAAA	3
TAATTCCAGAATTTTAA	3
TAATTTTTTCGCAAGTA	3
TACAAGCATCTATCAGC	3
TACACCAAAAAAAAAAA	3
TACAGACTCACGCACCC	3
TACAGGGCTGGACAGGA	3
TACATATGGAAAAATAA	3
TACATCGGGATGGTTTT	3
TACATTCCAAGGCTGAG	3
TACATTCTGTCTGGGGT	3
TACATTTTAGAAGCTTT	3
TACCAGCACTGAGGGGG	3
TACCATCATATCAAGCA	3
TACCATCTTGTTTCCAA	3
TACCTAATAAAAAACTA	3
TACCTTTGTAATTGGAT	3
TACGTAGCCATCCAGGC	3
TACGTATTTCTGAAATA	3
TACGTATTTTAATTACC	3
TACGTTACCACTCTGAT	3
TACTACCTGGGAAGAGC	3
TACTATCCTCCTTTAAA	3
TACTCCTCTATATAATT	3
TACTCTAGTGTTTGAAA	3
TAGAAAAGGCAGGATAT	3
TAGAAACTAAAAATAAA	3
TAGAACAAAAATTTAGG	3
TAGAATTCAGATTCCCA	3
TAGAGAAGAATGCTCAG	3
TAGCAGTTGCACTGTGC	3
TAGCATTTAATCTTCCA	3
TAGCTCAGGCTGGCCTT	3
TAGCTGAGTTTGTAATT	3
TAGGAAACCACTAGTTA	3
TAGGCAACCAACTCCAG	3
TAGGCTGGTCCCAAAAG	3
TAGGGAAAGACAGCCTT	3
TAGGTACAGGCTTACAC	3
TAGTCTTTGTGCACACA	3
TAGTTGATTTTCTTTCT	3
TAGTTTAGAGAAGGCCA	3
TAGTTTCTAAAAAAAAA	3
TAGTTTTTGTCCTTTAT	3
TATAATACAGGCTAATT	3
TATAATCTAGGAAATAA	3
TATAATTGTGCACCCCT	3
TATACCCTGTAAATAGA	3
TATATACCTTTTTGTGT	3
TATATATGTACAACTGT	3
TATATCATATTATGTGA	3
TATATTTCAAAACAAGA	3
TATCAATGGGGGACTTT	3
TATGAATGCTGCAGCTG	3
TATGCATTTGGGTTAGG	3
TATGGAAATATAATGTA	3
TATGGGATAGTGCTAGT	3
TATGTAAACTTCCAAAA	3
TATGTCTTGATGTTAGA	3
TATGTTTAACTTTATAA	3
TATTAAGTAAAAAAAAA	3
TATTAATATTGTACTTT	3
TATTATAGCAGTCTTTG	3
TATTCAGCTTTTGAAAT	3
TATTCCCTTATATTTTG	3
TATTGTGTTTCAGAATG	3
TATTTAAAAAAAAAAAA	3
TATTTATTCCGCAGTCA	3
TATTTCGCATATGTGAG	3
TATTTTATAATAAAATA	3
TATTTTGTTATGAATAG	3
TATTTTTATGAATCAGA	3
TCAACGCTTCTTTTGGT	3
TCAAGATAAATTAAAAG	3
TCAAGTCTTTATTAAGT	3
TCACAGGGGAAAAAATA	3
TCACATCCAAGTGCACA	3
TCACGAACAGCAAAACG	3
TCACTGTGTTGTCTAAT	3
TCAGAAGAATGTGCCCA	3
TCAGACTCCAGGGAGCA	3
TCAGAGCGCTTGCCTAG	3
TCAGAGTTCCCCGGGCA	3
TCAGCACATAGAATCGT	3
TCAGCAGAGGATCCTGG	3
TCAGGTGGACTCCAGGC	3
TCAGGTGGGTGAGGCCA	3
TCAGTAAAACCTGTTTC	3
TCAGTGCCCAGCACTTG	3
TCAGTGTGATTAACAAT	3
TCATCCAGCAGTGGCCC	3
TCATCTGCAATGTATTC	3
TCATTACATTAATAAAG	3
TCATTGCACAAATTTGT	3
TCATTTAGTCGTAGGAC	3
TCCAAGAACGAGCAAAG	3
TCCAAGTGAATGGCCAC	3
TCCAATAAAGAGCNGAA	3
TCCAATAAGGAGCTGAA	3
TCCACCCACTCTGCCCA	3
TCCACCTTGGTCTCAAT	3
TCCACTTGCCTTACTCA	3
TCCAGAGGATTCTAGAA	3
TCCAGATTTTTCTTTGA	3
TCCAGGTTCCACTGGAT	3
TCCAGTCCTCCTCTTGT	3
TCCCCAAGCCTTCTGGG	3
TCCCCAGGAAGCCTGAC	3
TCCCCAGGCCCCTGGTT	3
TCCCCCTGCTAGCCACT	3
TCCCCTCCGCCAAAAAG	3
TCCCGCTGATCCAGAAC	3
TCCCTGCTAGCACAGTG	3
TCCCTGTTATACACAGT	3
TCCGAATTTGGAGGTGG	3
TCCGAGGATGAGGACGA	3
TCCMATAAAGAGCTGAA	3
TCCTAGAATTTATCATC	3
TCCTCACGGGCCTCAGA	3
TCCTCAGCACTGTCCTG	3
TCCTCCCTCTGTTGCAG	3
TCCTCTGAAGATTGGCA	3
TCCTGAAAAACAATAAA	3
TCCTGCTCCCAACCATT	3
TCCTTGAAGATTCAGAC	3
TCCTTTGGGAGAGGAGG	3
TCGCCGGAACCGAAGCC	3
TCGGACGTACATTGTTA	3
TCGGACGTCATCGTTAG	3
TCGTCGTCCCTCTGGGT	3
TCGTGGTGATCTTTGAG	3
TCTCAAAACAAACAAAC	3
TCTCACCCACTCTGTGC	3
TCTCAGTGATAAAGGGA	3
TCTCCAAGGCAGAAAAG	3
TCTCCCACGACCCGTTA	3
TCTCGGCCTGTCAGAAA	3
TCTGAAGAAGGGTGGTC	3
TCTGACTTCTAGCTCTC	3
TCTGCACGGTAAGCCGC	3
TCTGCCCTTTTTTGTGG	3
TCTGCGGCCTGTGTGGA	3
TCTGCTACTGCAAGGAC	3
TCTGCTCTCTGCCTCAC	3
TCTGGCACCAAGAAGCA	3
TCTGGGCCTTTGAATCC	3
TCTGTAAGGGACGCTAC	3
TCTGTACATATCGGAAG	3
TCTGTATAGAACGGGTT	3
TCTGTCACCTGGACAAA	3
TCTGTGCTGCTCACACA	3
TCTGTGGTAGATGCGGC	3
TCTGTTAATAAAGAAAT	3
TCTGTTTCTGTTTCTAA	3
TCTGTTTCTGTTTCTAG	3
TCTTAAAAACAATATTG	3
TCTTGAAAAAAAAAAAA	3
TCTTGGTAGATATTTTT	3
TCTTGTCCTCGTCCTGG	3
TCTTTCTTTTTGAAAGA	3
TCTTTGCAAAGTGACAC	3
TCTTTGTAAGAGTTGGT	3
TCTTTTTTTTCCCCCCA	3
TGAAAAGCCCAAACTGA	3
TGAAAATATTTGTATTT	3
TGAAACTACAAAATTAG	3
TGAAATCGATACGATGT	3
TGAACACAGATCGAGAG	3
TGAACACTGAAAAAAAA	3
TGAACAGAAATGTACAG	3
TGAAGAAAAAAAAAAAA	3
TGAAGATACCTGTAGTC	3
TGAAGTTTGGCTGGTGT	3
TGAATAGCTGTGTACTA	3
TGAATATAGCCTATTTT	3
TGAATCCATTCAGAGGA	3
TGAATGGCAAATAAACA	3
TGAATGGGCTGAGTATC	3
TGAATTATCAGACATTC	3
TGACAGTGACTTTGTGC	3
TGACATTTTTCTTTTCC	3
TGACCCGGCGCACCCCA	3
TGACGTGTGCCTGGTGG	3
TGACTGTTCACTCCTGG	3
TGAGAGGCAAGACTTGT	3
TGAGCTACTCAGTAAGA	3
TGAGCTAGTCCCTAGGG	3
TGAGGGAAATGATAGAA	3
TGAGGTGGGATTATCAA	3
TGAGTAGCAAGATGTGA	3
TGAGTTGCCAGGTGACC	3
TGATATGAATGAAATAA	3
TGATATTAAGAATTGTT	3
TGATCAGGACAGCTTTT	3
TGATCGGCTAGTGGCCA	3
TGATGAACTGAGCAAAC	3
TGATTTATTTAAATTCC	3
TGATTTTCATTTCTGCC	3
TGCAACTGTCACGTTGT	3
TGCAAGAAAGTAGGAAA	3
TGCAATAAGAACACAGA	3
TGCAATAATGGGAGCTG	3
TGCACACACGAACACAC	3
TGCACACCAGCCCTCAA	3
TGCACGCGTCACTTTCC	3
TGCACTGACTATTGCAT	3
TGCAGAGGAAATTGTTC	3
TGCAGGAGGCCTCTATC	3
TGCATATGCTGCACAGA	3
TGCCACTGCCATCTCGG	3
TGCGTTGTCACATTTTC	3
TGCTGGCACAAGTGTGA	3
TGCTGGGAAGACGTATC	3
TGCTGTGAAAAAAAAAA	3
TGCTGTTATATAAAATT	3
TGCTTGGCTACTTTGCT	3
TGCTTTACAGAATAAAA	3
TGCTTTTGCGGGGGGCC	3
TGGAAACTGAGCGTGCT	3
TGGAAACTGAGTGTGCT	3
TGGAAATGGACCAATAT	3
TGGAACTAAAAAAAAAA	3
TGGAAGCTATATATATA	3
TGGAATGCAGATGGGTG	3
TGGAATTTTACATCTAA	3
TGGACACTCAATAAATG	3
TGGACCTCAGCGGCATA	3
TGGACTGGTGGTAACAA	3
TGGAGCAGTGCTGACCT	3
TGGAGGAAGAGGGTCCT	3
TGGAGTGTGTCTGGTTT	3
TGGATCTCTGTGAGTTC	3
TGGATGTGTGTCTGTAT	3
TGGCAGTATAAATTTTT	3
TGGCCAGTCCTCATTGC	3
TGGCCCAACACAAAACA	3
TGGCCGGAGACAATACA	3
TGGCTCACAACCATCTG	3
TGGCTCACAGCCATCTG	3
TGGGAATCTCCCTCACC	3
TGGGATCCTGTTCACTT	3
TGGGTNGTCTAAAAATA	3
TGGTAGAATGAGGACTT	3
TGGTAGAGTGTTTTTCT	3
TGGTCCCGCACACTGGT	3
TGGTCTTTGGGAAGGTG	3
TGGTGAATACTGTATTT	3
TGGTTAAACCTCAGATG	3
TGGTTACAGGGTCATCC	3
TGGTTATATCCAAACAG	3
TGGTTGCTTCAAAAGGC	3
TGGTTTCATTTGGTATT	3
TGTAAAAAAAAAAAAAA	3
TGTAAAATGTTCAGTTG	3
TGTAAGCCCCAGTTGAA	3
TGTAAGTTTGTCTTGTG	3
TGTAATGTGTGCCACCA	3
TGTACAAAAAAAAAAAA	3
TGTACCTCTTAAGTTTT	3
TGTACTTTGTGAAGATC	3
TGTAGAGCAAATGATTC	3
TGTAGCACTGTCCACTG	3
TGTATAAGAAAAAAAAA	3
TGTATGTAGTGCATATT	3
TGTATTTGAAATAAAGA	3
TGTATTTTCCTATGTAC	3
TGTATTTTTAAAGATGT	3
TGTCCAGGCAAATAAAG	3
TGTCCTGGCGAGAGGAC	3
TGTCCTTTTTTAAAGAA	3
TGTCGCCTATGGAGTAC	3
TGTCTCCCCCGTGTTTA	3
TGTCTCTGCAGACACCA	3
TGTCTGTCTGTGTGAAT	3
TGTGAAAGTAATGCTAG	3
TGTGAACCTACAACACC	3
TGTGAAGGAATAAAGTA	3
TGTGAGCCTCTCTAGGA	3
TGTGAGGGTAACTGACT	3
TGTGCAAAAAAAAAAAA	3
TGTGCCCCCAAATAAAG	3
TGTGCTTGTCCAGAAGC	3
TGTGTAGCCAGAAAGGT	3
TGTGTATCTTGTGGGAT	3
TGTGTGCATACAGACAC	3
TGTGTGCGCAAAGGATT	3
TGTGTGGCTGGGGACAC	3
TGTGTGGGCAATTACTT	3
TGTGTTTGCTTGTGTTC	3
TGTTAGTGTTTTCGATT	3
TGTTCTTTAAACACTTT	3
TGTTGCTAAGTATAAAC	3
TGTTGTGCTCCCGGAGG	3
TGTTTCCCAAGTCATTT	3
TGTTTCGTATTTTGTTG	3
TGTTTGCGAGTGCCCTG	3
TGTTTGTGGCCATTACT	3
TGTTTGTTGTCTGCAGA	3
TGTTTTAAATTTGTCAC	3
TGTTTTTTCTTCCTGTT	3
TTAAAAGGACTGAGTTG	3
TTAAAAGTTAGAATGTT	3
TTAAGCCAATCATTAAA	3
TTAATAAAATATTCAAT	3
TTAATGTGAGAGACGTA	3
TTAATTAAGTTATACGT	3
TTAATTCTACCAATGAT	3
TTACCGTGACAACCTGG	3
TTACTCTCTCCCGAACT	3
TTACTGAAGTGAATGAA	3
TTAGAATAAAACAGGAA	3
TTAGTAAGATTAATCCA	3
TTATAATTCAGAAATAG	3
TTATATTTTCTTTTAAG	3
TTATGCAACCTCCTTCT	3
TTATGGTATAAATTCAG	3
TTATTAATGTTCAAAAA	3
TTATTTGTTACGTCTTC	3
TTCAAGATACTTTGATT	3
TTCACCCTGCAGGACTG	3
TTCACTGTTTGCGTACA	3
TTCAGTATTCCTCCTCA	3
TTCATATTGATAGAGAT	3
TTCCAAAGCCCAATAAA	3
TTCCCCTGGTACTTTGT	3
TTCCGTGTAATTGTCTC	3
TTCCTCAAGCCCCAGAC	3
TTCCTCAGAAACTTGGG	3
TTCTAAATTAAAAACAA	3
TTCTACTGCCAGACCTT	3
TTCTATTTAAATTTGTT	3
TTCTCCATAGAAGGAAA	3
TTCTGCATCTGTCTGTC	3
TTCTGTCCTATAGGAAA	3
TTCTTATCAGAAAAAAA	3
TTCTTCTTAAAGCCTCA	3
TTCTTGATAGTTCTTTT	3
TTGAATAGTTGGAGAAT	3
TTGACTAGGCTAGGCCC	3
TTGACTCTTACAAAAAA	3
TTGAGATATTACTGTTC	3
TTGCAAAGCACTGAACC	3
TTGCAATGATGGAACCC	3
TTGCACACTTTGTTAAC	3
TTGCACAGCCAGTCTGA	3
TTGCAGTCTCTAGAACA	3
TTGCATAATATAAGATT	3
TTGCATTCCCTGTGCAG	3
TTGCCGCTAGAACTTCC	3
TTGCTGCCCGAAGAAGA	3
TTGCTGTGTGATTATCT	3
TTGGAGACCTGGGCAAT	3
TTGGCCAGAATGGAATC	3
TTGGCCCCACTCCCTAC	3
TTGGCTGCCCAGGATGG	3
TTGGNGAAGGAAAAAGC	3
TTGGTAGCAAATAAAAA	3
TTGGTATAAAAACATTT	3
TTGTAGGTTAAGATGCT	3
TTGTATCGACTTAAAAT	3
TTGTATGTCTTGAGAAC	3
TTGTATTTCCTCAGCTT	3
TTGTTAAAATGTGCACA	3
TTTAAAATTAAAAAAAA	3
TTTAAATTGGTTCTTGT	3
TTTAAGAATAATCTGGA	3
TTTAATCAATAAAATGC	3
TTTAATTGTAATATTTC	3
TTTACAAACCAAGGAAC	3
TTTACAATGGAATAAAT	3
TTTATAAAATCTGATTT	3
TTTATGTCTGAACATTT	3
TTTATTTGCTCTTCAAT	3
TTTCACAAAGTTCACTC	3
TTTCACCAGGAAGTTGG	3
TTTCATTGTGACGTTTA	3
TTTCCCCAATAAAACAA	3
TTTCCTGACTAAATAAA	3
TTTCGGATTTAATTTTT	3
TTTCTACTCAGAGGAGC	3
TTTCTCTAATCAAAAAA	3
TTTCTGTGAAAATGTAT	3
TTTCTTAGTTATCAAAG	3
TTTCTTCCCCCGGCACA	3
TTTGATTAACTGGTTAA	3
TTTGCAAAAACTTTATG	3
TTTGCTCTCACCTGAGC	3
TTTGCTGAATATAACTC	3
TTTGCTTGCAAAGTGGA	3
TTTGGTGAGATGGAAGA	3
TTTGGTTTGGAGAATCT	3
TTTGTAAAAAAAAAAAA	3
TTTGTATTTTTTTTTTT	3
TTTGTGGTTGGATAGCT	3
TTTGTTATTGAAATTTT	3
TTTTAAAATGAGCATTT	3
TTTTAACAAAAAAAAAA	3
TTTTCATTGATTCAAGT	3
TTTTCCAGTATGTGACA	3
TTTTCTACAGCATATAC	3
TTTTGAAACTTAAAAAA	3
TTTTGGCTTCTGTTTGC	3
TTTTGTACAATTACTAA	3
TTTTGTACCCTCATAAA	3
TTTTGTTTAAAAAAAAA	3
TTTTTAACTTGGGTTTG	3
TTTTTAAGTTCTGTGGA	3
TTTTTCCAAAGCATTCT	3
TTTTTTAAAAAAAAAAA	3
TTTTTTTTCTTTAAAAA	3
AAAAAAAAAAAAAGAAA	2
AAAAAAAAAAGAAAAAA	2
AAAAAAGTTTCTAAAAA	2
AAAAACAAAACAAAAAC	2
AAAAACATATTCCAGAA	2
AAAAATAAAACTGAAGT	2
AAAACACATATATTTCA	2
AAAACTGCAATTGTCTT	2
AAAAGATTTTAAAAACA	2
AAAAGCGTGGATTTAAC	2
AAAAGGACTTTTTATAT	2
AAAAGGCTTTAGCTGTT	2
AAAAGGTAAAAAAAAAA	2
AAAAGTTTCCTTGAAAG	2
AAAATAAACTATCAACT	2
AAAATAACATAGTGCTT	2
AAAATCACAGACCTCCG	2
AAAATCCAAAAAAAAAA	2
AAAATGATAAATGCTTA	2
AAAATGGAAGAACCGGT	2
AAAATGTACTGTGCTAA	2
AAAATTTAAAAAAAAAA	2
AAAATTTGACGATGTTT	2
AAACAAGACACAACAGA	2
AAACAGTGTCACCTAAA	2
AAACATCTTCACTATAG	2
AAACCAGAAAAAAAAAA	2
AAACCCTGTCTCAGAAA	2
AAACGCCCTATGGAAGA	2
AAACGGGAAAAGACCTC	2
AAACTATTGAAATGGCT	2
AAACTGAAAAAAACTTA	2
AAACTGACCCGAGGTTT	2
AAACTGAGTGGTATTTT	2
AAACTTTGTCTCAAAAA	2
AAAGAGCTGATCGCAAG	2
AAAGCAGCTATCTTAAA	2
AAAGGATGGCAGTGAGG	2
AAAGGTGTTAAATTCTT	2
AAAGTCCTTTGGAGACT	2
AAAGTGGAATAAAAGTT	2
AAAGTGGGCGGAGACAA	2
AAATAAAAATAAATTTT	2
AAATAAAATGTAATTTA	2
AAATAAAGCAAACAAAC	2
AAATAAAGTTAGAGCTC	2
AAATAAATAAAGTAAAT	2
AAATAAATGTCAAGGGC	2
AAATACAGTCTCCTCTA	2
AAATACATATGTACTGA	2
AAATGTAGACATCTTTC	2
AAATTCAGTCCATAGAA	2
AAATTGAACAGTATTCT	2
AAATTTTAAAAGCTGCT	2
AAATTTTGGATGTTTGG	2
AACAAACGGAAAAAAAA	2
AACAAATTCTTTAGTAC	2
AACACACACCCACCAGT	2
AACAGAGTACAGAAGAG	2
AACAGTGCGGTGCCTGT	2
AACCAGCAAAAAAAAAA	2
AACCAGGAAAAACTCAC	2
AACCCCATTTTAAAAAT	2
AACCCCCTGTGCCTACT	2
AACCTTTACAGAGTGGA	2
AACGAGGAATTCCACCC	2
AACGAGGAATTCCCAAG	2
AACGAGGAATTCCCAGC	2
AACGAGGGAAGGCTGGA	2
AACGCTCCTCAGACAAG	2
AACGTGCTGAGGGACAG	2
AACGTTCAAAAAAAAAA	2
AACTATTAACTGAAGGG	2
AACTCGCCAGGTAGCTC	2
AACTCGGATATACTCGG	2
AACTCTGCCTTGGCTTT	2
AACTGAGCCTCTGAACC	2
AACTGTTGGTATTTTTC	2
AACTTCAGGAAGGAGGA	2
AACTTTGAGGTGCCATT	2
AAGAAAAAAGCAGGTCC	2
AAGAAATAGATTTCCCC	2
AAGAAGTCAAGGGAAAA	2
AAGAATGATCTAAAAAG	2
AAGAATTTGGATTGTAT	2
AAGACAGAAAAAAAAAA	2
AAGACAGAAAGAAAAAT	2
AAGACAGCTACAGTGTA	2
AAGACAGTGGCCGGTGG	2
AAGACATATAAGTGAGC	2
AAGACCCAAATAAACCC	2
AAGACCGAAAGAAACCT	2
AAGACTAAAAAAAAAAA	2
AAGACTCAGAGATGTAA	2
AAGAGGAAGAAGCGAAA	2
AAGAGGCAAGAAGAAAA	2
AAGAGTCTTTGCAGTTT	2
AAGATCAAGTCCTTGGA	2
AAGATGAGAGGGCAGGC	2
AAGCACAGTGGGAAAGA	2
AAGCACTATCTTTAAAC	2
AAGCAGAGGCAGGCAGA	2
AAGCCTGAAGACAAGAA	2
AAGCTCTCCCCACTCCC	2
AAGCTGACTAACAACTG	2
AAGCTGCTGCGCGAGCC	2
AAGCTGGATTCCTTGTG	2
AAGCTGTGAGGGCAAAT	2
AAGCTTTCTCTGATCCT	2
AAGGAAACCATTTATCC	2
AAGGAACTGTCTATTAG	2
AAGGAATACCAGGACGC	2
AAGGAATGGACCATTAA	2
AAGGACTATGTTTCTAA	2
AAGGAGAATTGAGGTGT	2
AAGGAGGAAGCTGTAGC	2
AAGGAGTTCTTGTTTAA	2
AAGGATGAGGAGAAGAT	2
AAGGCGAGCTGAGTTGC	2
AAGGGCTACAAATACAC	2
AAGGGGCCTTTTGGTTG	2
AAGGGGGGCAGTTTTGG	2
AAGGTCACTTCTGTGAT	2
AAGTAATTTATTGATAT	2
AAGTAGACACTACTTTT	2
AAGTAGCTGGATGCTAG	2
AAGTATTCCTGTGACCT	2
AAGTCGTCCTGAAGGCC	2
AAGTGACCAGGAGGGGA	2
AAGTGACCTAAATCCTT	2
AAGTGGCATTTTATAGT	2
AAGTGTAAAGTATTTAT	2
AAGTGTTGTGGAAATTG	2
AAGTGTTTGCTGTGTTT	2
AAGTTAGGATGAACAAA	2
AAGTTCAGTTTCACAAG	2
AAGTTGTGAATGAAGTT	2
AAGTTTGTTTTTGTTCA	2
AATAAAATAAAAAAAAA	2
AATAAAGGTATATGTAT	2
AATAAATGTCACCCTTT	2
AATAAATTGTTAAGAAA	2
AATAATAATGTCTTTGC	2
AATAATCCTGGAACAAT	2
AATAGATGGGACTGGAT	2
AATAGATTTGAGACGTA	2
AATAGGTCAAATCTTTT	2
AATATAGAAGCTTTGGC	2
AATATTAAAGTGAAAAA	2
AATCAAAAAGATGGTGT	2
AATCAAAAATAAAAGCA	2
AATCAACCCGTNTATGT	2
AATCCCAAATACATCTC	2
AATCGGAAACTGGAACA	2
AATGAATCTTTGCTATT	2
AATGACAAGAAAACAAG	2
AATGAGACCTCAAGAAT	2
AATGAGACCTGTTTCTA	2
AATGGATGCAGCTGCTC	2
AATGGCAGGTGACAATG	2
AATGTAGTTTTACTGTA	2
AATGTTTATTTCTCAAT	2
AATGTTTTGGTTGGTTG	2
AATGTTTTGTATTTGGA	2
AATTAAAGGAAATTTGA	2
AATTAAGTTAAATAAAA	2
AATTAGAGAACAGTCTT	2
AATTCCTAAATATAGTT	2
AATTCGTATGGAATGGG	2
AATTCTCCGCATAACTT	2
AATTGCAGGGTATTTTT	2
AATTGTACCATCCTCAT	2
AATTTCAGTGTGAATGG	2
AATTTGAATGATGAGAT	2
AATTTTAAAAACAAAAA	2
ACAAAACCAAATTTACA	2
ACAAAATGCTAGTTTCA	2
ACAAAGACAAACACACC	2
ACAAAGTCTCAAAAAAA	2
ACAAATCATATAAAATA	2
ACAAATCCGACAACTAT	2
ACAACCTATGATTCCTG	2
ACAAGAGGTTCAAACCA	2
ACAATAAACAAAGCAGG	2
ACACAACGAAACCTATC	2
ACACAACTGAGACTGTC	2
ACACAGAAAACAGAAGG	2
ACACCTGTTTAAGTCTT	2
ACACTTGGAAGTTTAGC	2
ACACTTTGTAAAGGTAT	2
ACACTTTTTGTTGGGTT	2
ACAGAAGGACTTCATTT	2
ACAGAATCGTGTTGCCA	2
ACAGACACTTGGCTAAA	2
ACAGCTGCATTTCATAC	2
ACAGTGTACTCATATAA	2
ACAGTGTTGACTTGTCC	2
ACATAAAACAGAGCAGT	2
ACATAAAAGAGAGTGTT	2
ACATAATCAAAGTGGCT	2
ACATACTGTCAGGCTTT	2
ACATCAGCCCGTGCAGG	2
ACATTATGGAAGGTCGA	2
ACATTGAACCAAGATGT	2
ACATTTACAATAAATTC	2
ACATTTAGTTCCTTAGT	2
ACATTTTAAAAAAAAAT	2
ACATTTTTATTGAGCCT	2
ACCAATGTCCCGCTGTG	2
ACCACGAAGGACCTGCT	2
ACCAGAGATGAATTCAA	2
ACCAGGAAAACCAAAAA	2
ACCATAACGAACGACTG	2
ACCCACAAATTAAGAAA	2
ACCCACAGCCCTTACTT	2
ACCCCACTTCCTCTATC	2
ACCCCCTGCCAAGGGTG	2
ACCCGCCGGGCAGCTTG	2
ACCCGGCAGCACCGTTT	2
ACCCTGCAGTCACAGAA	2
ACCGAGCAAATGACCCT	2
ACCGGCCTTAGCTATGC	2
ACCGTTCTACCCAGATG	2
ACCTCCAAGTCCTCTTA	2
ACCTCTCAGATTGCACC	2
ACCTGAACCACAGAAGA	2
ACCTGCTGCTGCTGGCT	2
ACCTGGAAAGTGCTCAG	2
ACCTGGTTATAGCCTTT	2
ACCTGTTTTCTAGAAAA	2
ACCTTGGTGTGTAGGTT	2
ACCTTTATACTATTTTC	2
ACCTTTCAAGTGAACGA	2
ACGAACAACCAATAAAG	2
ACGATGTTAAATCTCAA	2
ACGCCCTTCAGCAGTGC	2
ACGCTGAAAAAAAAAAA	2
ACGTAGGGGCAACTGCC	2
ACGTGACTCTCCCTCAG	2
ACTAAAAAAAAAAAAAA	2
ACTAGGACTGCAAGTGT	2
ACTATCTCTAGAGCCCT	2
ACTCAAAAAAAAAAAAA	2
ACTCAATCGTACCTCTG	2
ACTCCACCCATTATTCT	2
ACTCCTGTCAGTCCACT	2
ACTCCTGTCCTCTTCAA	2
ACTCTTAAGAGGGCAGC	2
ACTCTTCCCAGGAATAC	2
ACTGAAGCAATAAACCT	2
ACTGACAAAAAAAAAAA	2
ACTGACATTTGTAAGAT	2
ACTGAGGTTTCTGCGCC	2
ACTGATATTATAACCTT	2
ACTGATGCAAGGTTTGA	2
ACTGCAAAAAAAAAAAA	2
ACTGCTCTTTTTGCTGA	2
ACTGGAGGAATCGCAAA	2
ACTGGAGTACCTGCAAC	2
ACTGGCTCAGAGCTCTG	2
ACTGTCAAAAAAAAAAA	2
ACTGTCCCGCGGAAGCA	2
ACTGTCTGCATCAACCC	2
ACTGTCTTTTACATCAC	2
ACTGTGGTTTCAGTAAA	2
ACTGTGTCAGACTATTA	2
ACTTAAACATTTCATTA	2
ACTTAAATTAAAAAAAA	2
ACTTATATTCAAAAAAA	2
ACTTATCAATCATCACT	2
ACTTCAATCTTCTTCGT	2
ACTTCACCACAAGGACT	2
ACTTCATTTTGCCTTCA	2
ACTTCGGATGTACAGAG	2
ACTTGGGAGACCCTATC	2
ACTTGTATGTGTTGGTT	2
AGAAAATCAGATGGACC	2
AGAAAGGGTGAACTTCA	2
AGAAATAAATTTATATA	2
AGAAATATCAATGACCT	2
AGAAATGTAATAAAATA	2
AGAACAAAATTAAATGT	2
AGAACCTGAGCATTTTG	2
AGAACTTACCAGCAGAA	2
AGAAGAGCTTTCAGCTA	2
AGAAGCTCAAGAAGGCC	2
AGAAGGATGTTTTCAAA	2
AGAAGGCTACTGCGGAG	2
AGAAGGCTTTATATGCA	2
AGAAGTGTCTGTAAGAA	2
AGAATGTTATTTAAAGT	2
AGAATTGGGATTTTGGT	2
AGACAAACTGAGGCAAT	2
AGACACTTCCTCATAAG	2
AGACAGCTGTAGTAGAG	2
AGACATACTGATAGAAT	2
AGACCAAAAGCTAGAGG	2
AGACCCTGTCTCGGGAA	2
AGACCTAGGAAGGTGAA	2
AGACGCCTGTGCCACCT	2
AGACTAAGATTTGTTTC	2
AGACTCTTTGCAACTTG	2
AGAGAAATCTGGTATAG	2
AGAGACCCTGCTGTGTG	2
AGAGAGCTATTTTACGA	2
AGAGCAAGCTCCTGTGT	2
AGAGCAAGGACCACATC	2
AGAGCACTCAGTTTTAA	2
AGAGCTGTGGCCAGTGC	2
AGAGGAAGTGGAAAAGA	2
AGAGGTTAAACACTTAT	2
AGAGGTTTTGCTAGGGC	2
AGAGTAGCAGACAGGAC	2
AGAGTCAGCGATGTGTT	2
AGATGAGAGGAAGTTTG	2
AGATGCTAATTAATAAA	2
AGATTAAAGGCATTGTC	2
AGCAAAAGCCAACCGAT	2
AGCAAACATCACTCTAG	2
AGCAAACTGTAAAGTAC	2
AGCACAGTGTCTTCTTT	2
AGCACCAGGGGGCGATG	2
AGCACCAGTGCCAGCTT	2
AGCACGACCCATTACAT	2
AGCACTAGGGTAGAGAA	2
AGCAGAGAATGCAAAAA	2
AGCAGCTTAGGCGTGAC	2
AGCAGTGTCACCCAGAG	2
AGCATAAGGGCCCGGCT	2
AGCATTCATTCTCTTGC	2
AGCATTCTTGTGCTGTG	2
AGCCAAAAACCCAAAAA	2
AGCCAGACGCCCCAGGT	2
AGCCAGGCCATTAGAAG	2
AGCCAGGGCTAGAGTTT	2
AGCCCTTTGGTTTTTAC	2
AGCCGTGTATAATATTT	2
AGCCTAAAAAAAAAAAA	2
AGCGATTCAAAAAAAAA	2
AGCGCATTCTCAAATGC	2
AGCGCCTTCGGTTTGCT	2
AGCGGGAAAGACATAGG	2
AGCGTGGTGGGCGCTGC	2
AGCTAGGCCAGGGGGTC	2
AGCTAGTTTGTAGTGAC	2
AGCTATATAGAGCAATG	2
AGCTCCCCTGCCCCGGA	2
AGCTGACAGTGTCTCCT	2
AGCTGGGAATGAGAGGG	2
AGCTGGGTAGCACCATT	2
AGCTTTAAAATGTACTA	2
AGCTTTCGTCTGTGATT	2
AGGAAACAGATTATCTT	2
AGGAACTGACATTTTTA	2
AGGAAGAGGCTGTGCCC	2
AGGAAGGCTACACAAAG	2
AGGACACCGCCAAAAAA	2
AGGAGCTGGTTGAGGGT	2
AGGAGGAGAAAGCACTT	2
AGGAGGCTACNCNAAGA	2
AGGAGGGACAAAACCTT	2
AGGAGGGACCAATAAAC	2
AGGAGGGATAAGGGCTG	2
AGGAGGGCTACACAAAG	2
AGGATGCCAATAAGGCT	2
AGGATGCTTTGACAACT	2
AGGATGTGGAGCCGAGG	2
AGGATTACAAGATAAAG	2
AGGCAGGAGGGGTCTTT	2
AGGCCCACAGGAGGACT	2
AGGCGGGAGTGGGTAAG	2
AGGCTGTAGCTGGAGGA	2
AGGGACTTCAAGAGGTT	2
AGGGCAGCATCTGTGCC	2
AGGGCCATCCGCAGGGA	2
AGGGTGGGGGATTGAAC	2
AGGGTGGGGGTGGGGAC	2
AGGTCAGGCAGTGTGAT	2
AGGTCATCTGCTTACTG	2
AGGTCCACCACCCTGTT	2
AGGTCTAAGGCGACTTA	2
AGGTGGAGCTGCAGCGT	2
AGGTGGCTTAAGAAGTG	2
AGGTTAAAGGCCCTTTA	2
AGGTTCTGCCTCTGTGG	2
AGGTTTTTTTTCTAAGA	2
AGTAAACTGCCTGGGTA	2
AGTAACAACAGCGTGAG	2
AGTAATCAAGTCAAAGT	2
AGTACAACGCATTCACC	2
AGTACAATGACATCAAG	2
AGTACTCTCTTCAGTCT	2
AGTACTGGTAGAACAGG	2
AGTAGATGTAACACACT	2
AGTATCCACGATGCTCC	2
AGTATGGCTGAAGTGTT	2
AGTCAAAAAAAAAAAAA	2
AGTCACCTCTGTGACCT	2
AGTCACCTTCCGTGCTG	2
AGTCACTGCCTCCTGTT	2
AGTCCTGAGAGGAAGCC	2
AGTCCTGCCAGCCACTC	2
AGTCCTTATGAGTAAAA	2
AGTCTAATAATTAAATT	2
AGTGACATTTACTCAGT	2
AGTGAGGGGAAGAGTAA	2
AGTGCTATGAACTGCTT	2
AGTGGATGATAAAGTGT	2
AGTGGCTAATTAGGTGT	2
AGTGGTAGACTCTTCAC	2
AGTGGTTAACTTATAAA	2
AGTGTGGGTTCTGATGT	2
AGTGTGTAAACTGTCTC	2
AGTGTTTTAATGTAAAT	2
AGTGTTTTCTAAAAAAA	2
AGTTAATAAATGATGTC	2
AGTTACTGTGACAATAA	2
AGTTAGAAACTGATCTT	2
AGTTAGTGTCTCTGCAC	2
AGTTATAATTCCCTGGG	2
AGTTCCTGTCCTGACTT	2
AGTTCTAGAACTAGGGA	2
AGTTGATGCAAACGTTT	2
AGTTGTTTCTTAAATTC	2
AGTTTTGTATCTAAAAA	2
ANGAAGGCGGCGGCCAA	2
ATAAAAAAAGAAGGTGG	2
ATAAAAAGTTATTTCCT	2
ATAAAAATAGAAGATAC	2
ATAAACCGTTGAAAGTA	2
ATAAATAAATAAATCTT	2
ATAACACATAAAAGAAA	2
ATAACACATAAACAAAA	2
ATAACACATAAGAAAAA	2
ATAACTGATCTGTTTTT	2
ATAACTTAGTTTATGGG	2
ATAATAGTTGGTTTACC	2
ATAATGGTGTTTTCTCC	2
ATAATTGGGCCTCCACG	2
ATACAAAGGGAATGTAT	2
ATACAGTCTTCAAATTA	2
ATACAGTGTTGAGAAAA	2
ATACATACTATGTAGGT	2
ATACATACTATGTAGTA	2
ATACATACTATGTAGTT	2
ATACTGACACTTCSTAG	2
ATACTGACACTTTGTAG	2
ATACTGACNCTTCGTAG	2
ATACTTTATTCACATAA	2
ATAGACAGCAGAGCCTA	2
ATAGACTGTAATCTACA	2
ATAGAGCTCCTGGGCCC	2
ATAGCAACATCAAGAAA	2
ATAGCTGGGGCTTCAGT	2
ATAGTGACTGGGTCAGT	2
ATATAAAACAGCAGCTC	2
ATATAAGCAGGTATTGC	2
ATATAGTCACATATTTT	2
ATATATAAACTCATATC	2
ATATTGCATTGTAAAGA	2
ATATTGTTGGTAAAGCA	2
ATATTTGTACAAATTTG	2
ATATTTTTAATATATAA	2
ATATTTTTAATGAAAAA	2
ATCAAAATGTCTCTGCT	2
ATCAAGTTTGAAGAGGC	2
ATCAATGAAGTAGATGC	2
ATCAATGTCTGGGCCTC	2
ATCACACCCTTCAGGAC	2
ATCACTTCCTCAGATAT	2
ATCAGGAAAGAGGCTTA	2
ATCAGTACTAAGTCCTG	2
ATCAGTTCTAGTGTATA	2
ATCATAGCCCCCATCTG	2
ATCATTTATTTGCATAA	2
ATCCAAGTCGCTCCCCC	2
ATCCTGGTAAAAACCTG	2
ATCGGACAAACCTGCGG	2
ATCTACAAAATTATTAA	2
ATCTAGGAAAAAAAAAA	2
ATCTCACTTTGTACAAA	2
ATCTCAGATTCTTCTGG	2
ATCTCTTTCATATAATA	2
ATCTGCTCAGCTAGCCA	2
ATCTGGAATGAAGGCCA	2
ATCTTCCTCCGAATGTG	2
ATCTTCCTGGGTCCACT	2
ATCTTCTCCGGAAAGGG	2
ATGAAAGTACTTAAGAA	2
ATGAAGAAGCTGGACCT	2
ATGAAGAAGCTGTGGGG	2
ATGAAGCTACGCCAAGC	2
ATGAAGTCATTGGTCAC	2
ATGAATTTCAAAACACC	2
ATGACAGAGAAGAATCA	2
ATGACGGAGCCAGTCTG	2
ATGAGAGCAGGAGAAGA	2
ATGAGATGTTAGATGGG	2
ATGAGGCAAGACGAAAA	2
ATGATCCTCTGGAGCTT	2
ATGATCTCTGCTGTTTA	2
ATGATGAAGGAAAATGG	2
ATGCAGGACCTGTTGAC	2
ATGCTACCAAATAAACA	2
ATGCTCTAATTACTAAT	2
ATGCTCTGGATTTTGAC	2
ATGCTCTGGGTTTGACC	2
ATGCTGCTTGACAAAAA	2
ATGCTGTATATGTGTGC	2
ATGCTTCTACTGAATTC	2
ATGGAAAGTCATCACAG	2
ATGGATGTTGATCATCA	2
ATGGCCCAAGTCTCTGT	2
ATGGCTACGGTGCCCGA	2
ATGGCTATCAATTCAAA	2
ATGGCTCACAAACATCT	2
ATGGCTGTGCTGCGCTA	2
ATGGGACGTTTGAGATT	2
ATGGGACTTTTAAGACT	2
ATGGTGGGAGTATAAGC	2
ATGGTGTGTGAAAATGG	2
ATGGTTATTAACAAAGC	2
ATGGTTGTATTTATCTC	2
ATGTCCAGATAGTAACT	2
ATGTCTCCCACTCCTCC	2
ATGTGGAAGTTCATTAA	2
ATGTGTATATTACCCAG	2
ATGTGTCTATGTCAAAA	2
ATGTTAAAAAAAAAAAT	2
ATTAAACTGAAATGCAC	2
ATTAACTGTCAGGGCTT	2
ATTAATTTTGATATTAT	2
ATTACGGGCACATCTCA	2
ATTAGGCGGCTACCCTA	2
ATTAGTTTCCAAGGGTT	2
ATTATTGTATCCAATAT	2
ATTCAGGGCTACAACTT	2
ATTCATCTACTATACCG	2
ATTCATTGACTATCAAA	2
ATTCTAAGTCAGACAAT	2
ATTCTGTGGTGGTAAAA	2
ATTGAACGACCAGAGCC	2
ATTGCAGAAGAGGTGAC	2
ATTGCTCACAACCATCT	2
ATTGGGAAGCTGATAAT	2
ATTGGTATCACAGAATA	2
ATTGGTGTCTTGGTGTC	2
ATTGTATCCCTAGCAAC	2
ATTGTGATGTCCAATGT	2
ATTGTTCACTGTAAAAA	2
ATTTAAAAAAGATATTC	2
ATTTAAACCTTGACTCT	2
ATTTAACAGACTGTAGA	2
ATTTAGAGAGTCATCTT	2
ATTTATTACAATCATCT	2
ATTTCAAAAAAAAGACA	2
ATTTCGTGGGGTTTTCT	2
ATTTCTAGAGATGTATT	2
ATTTGAGAAGCCTTCGC	2
ATTTGATATTCTAGGGC	2
ATTTGTTATTTGTATTT	2
ATTTTCACCCGAAAAAA	2
ATTTTCACGCCAGCGTT	2
ATTTTGTTACGGCATCC	2
ATTTTTACAGTAAAAAA	2
ATTTTTGCCTTTCAAAA	2
ATTTTTGTATGTTTCCT	2
CAAAAAAAAAATTATCT	2
CAAAAAAAAATAATGTA	2
CAAAAAAACTAACATTG	2
CAAAAAAAGAAGCCAGC	2
CAAAAAACAAAAAAAAA	2
CAAAAAATAGTAAGATA	2
CAAAAGGAATTTTAATA	2
CAAAAGGATCAGAAACC	2
CAAAAGGTCTGACACTT	2
CAAAATAAAGGCACACT	2
CAAAATAAATGTTTGCT	2
CAAACACTTTGGGCAGA	2
CAAACATAGCATATTGA	2
CAAACATCCATAAACCC	2
CAAACGGAAAAGTCAGG	2
CAAACGGTGTTTAATAT	2
CAAACGTGTGTTTGTTT	2
CAAACTAAAAAAAAAAA	2
CAAACTATGTTTAAAAT	2
CAAACTCCCCCACAGCA	2
CAAACTGTACATAAAAG	2
CAAACTTTAATACAAAA	2
CAAAGATCCTCTGGAGA	2
CAAAGATTAAAGTAGTG	2
CAAAGCTACAGTTTAAT	2
CAAATAAATAAAGTAAA	2
CAAATAAGTTTAATTGT	2
CAAATCCAGTAAGCAAT	2
CAACCCCTGCGCTGTCA	2
CAACCCTTAACTTGTTT	2
CAACCTGCAAAAATTCT	2
CAACTGGGCATTTTATA	2
CAACTTCAATGCCCTCG	2
CAAGAAACTTCCCAAGA	2
CAAGACTGAAAGCCAGG	2
CAAGAGCTCGTCATCTA	2
CAAGATTAAAGACAGAA	2
CAAGCTCAGCTGATTGG	2
CAAGCTCTAGGTCTTGG	2
CAAGGAAAAAAAAAAAA	2
CAAGGGCAAAAAAAAAA	2
CAAGGGGGGGCATATAT	2
CAAGGNGACAGGCCGCT	2
CAAGGTGACAGGCCGAT	2
CAAGGTTGTAGACTCTT	2
CAAGTTATTAGTTTTCA	2
CAATAAAATTTAAAAAT	2
CAATAAACTGAAAAGAA	2
CAATAATAAACTACCAG	2
CAATATTTCACAGTCCC	2
CAATCACTGATAAGCGG	2
CAATCCAGCAGAAGACA	2
CAATCCTGTTCAGTATT	2
CAATGAACGTGATGGCA	2
CAATGATGAGCCCCGCC	2
CAATGGATTTTAAATTA	2
CAATTAAATTGTTAAAA	2
CAATTAAGGTTGATTAC	2
CAATTCCTTAACCGATG	2
CAATTGTTTCCTAAAAT	2
CAATTTTGTAGAATTGA	2
CAATTTTTTTGCTTATG	2
CACAAAGACTTGTAAGC	2
CACAAATAAATCAGTAC	2
CACAACTGTGATGGAAA	2
CACAAGATGATGAACAC	2
CACAAGCTTCCCACCCA	2
CACAAGGCCCTGGGTTC	2
CACAATGGAGGAGTGTC	2
CACACCCCGAGAGGGGC	2
CACACCTTTTAGATATT	2
CACACGGAGATGGGCAG	2
CACACTTTTAATTTATT	2
CACAGATGGTGCCCATC	2
CACAGCATCATCTAGCA	2
CACAGGGTGGCTCAGGA	2
CACAGTGACAGCACAGA	2
CACATATACAATAAATA	2
CACATCAAGAATATTTT	2
CACATCACACACAACTG	2
CACATCACTTTCTCCCT	2
CACATTACTTCTTAATG	2
CACATTCACAGAAATGC	2
CACATTGGTTTCTTATG	2
CACCAAAATAAACTTTA	2
CACCAAGACCCAAGGCT	2
CACCACACTGAGTGGAC	2
CACCAGCACGCCTAGCA	2
CACCCCACCCATTAAGC	2
CACCCTGTGGGAGCTCA	2
CACGCCTTGTTTCCCCA	2
CACGGGCAGCTGCCCCC	2
CACGTCTCCCCTGCCTC	2
CACGTTCACCCTGCTTC	2
CACTAGTTTGATACAGC	2
CACTGAACTGTTTCCAC	2
CACTGCCTTTGGGAGTG	2
CACTGTCCCTCTCATTC	2
CACTGTGGTATCCTTTA	2
CACTTGGTATCTCTTTC	2
CACTTTCTTGGAAAGTT	2
CAGAAAAAGATGCAATG	2
CAGAAATATATGCAGAA	2
CAGAACAAGGGAAGGCT	2
CAGAACCCAAGACAATA	2
CAGACCCAGAGAGGCCC	2
CAGACCCTTAAAAAAAA	2
CAGACTAACTCTGTATC	2
CAGACTATACTGTGTGG	2
CAGAGAGGGCTCTGTTA	2
CAGAGCCAGGAACAGGA	2
CAGAGCCCACCATCTGA	2
CAGAGCTCTAAACAAAA	2
CAGAGTTAATGTGTGAG	2
CAGATAGAGCACTCATT	2
CAGATAGAGTACTTATA	2
CAGATAGGAATTTTGAG	2
CAGATCTCCGTGGTTCA	2
CAGATGAAAAAAAAAAA	2
CAGATGCCAAACCAGGG	2
CAGATTGAAGAGGAAAG	2
CAGCACCGCTGAGCTCA	2
CAGCAGTGACTTATTCT	2
CAGCCTGTTCTTGTGGC	2
CAGCGCGCCCTTCAGGA	2
CAGCTCGCAGATTTAAA	2
CAGCTGACACCATCGAG	2
CAGCTGGGAGTGGTGGG	2
CAGCTTCATAGCGGGCA	2
CAGGAAAAAAAAAAAAA	2
CAGGAGATGGAGCTGAA	2
CAGGAGTTCAAAGAAGG	2
CAGGCACCTATGAGGTC	2
CAGGCAGAACATTCCTA	2
CAGGCCTTGAAGTGGAG	2
CAGGGAGAGGGGAGGCC	2
CAGGGAGGGTGAACGTC	2
CAGGGGGGTCACTCGGC	2
CAGGGTAAAAACTTGAC	2
CAGGTGCAATGCTGTAT	2
CAGGTGCACATTGCCGG	2
CAGGTGGAACTCTGTGT	2
CAGGTGGGCTACCTCCT	2
CAGGTTTTTTACACTTT	2
CAGTAGCGAGTAACTGT	2
CAGTCAATCAAGCTTCA	2
CAGTCACCTGACTTCAG	2
CAGTCCTGGCCAAAGCT	2
CAGTCTCGCCTAACCCA	2
CAGTGAAAAAAAAAAAA	2
CAGTGCCAACTTTATTA	2
CAGTGTGCTCTATCTCG	2
CAGTTAATGAGTCTGCT	2
CAGTTTGTACATTTAAA	2
CATAAAATACAAAGTAG	2
CATAAATATGCAGTGAT	2
CATACACATAATTAAAA	2
CATACATACACAAGGTA	2
CATACCAAAATAAATGA	2
CATACGTAATAATCTAC	2
CATACTACGTTGACCTC	2
CATACTTGACATCAAAT	2
CATACTTTTGAGGAAGG	2
CATATTGAAATGAAAAA	2
CATATTGCTGTAAGGTT	2
CATCAACAGTGTTCAAT	2
CATCACTCAGTGAAGTC	2
CATCCCTTCCCTAGTGC	2
CATCCGCTAGTCCCTTC	2
CATCCTTGTAAAATGTC	2
CATCGAGGGCCCAGGGG	2
CATCGGGAACAACGGGC	2
CATCTAGACGCTTACCT	2
CATCTCTGCATTCTCTA	2
CATCTGGCCTCCTGAGC	2
CATTACGATGCTTGCTA	2
CATTGGATACCAAAAAA	2
CATTGTGTGGTCTAAGG	2
CATTGTGTTTTACTTTC	2
CATTGTTACCAGCTGCT	2
CATTGTTGGCTATTTGA	2
CATTTCCCTGAATCACA	2
CATTTCCGCAAACCCAG	2
CATTTTATTGATAGTCT	2
CCAAAAAAAAAAAAAAA	2
CCAAACCTGGCACTGTA	2
CCAAAGTGATATTGCAA	2
CCAAATGTCTCATTTTT	2
CCAAATGTTTCACTTTT	2
CCAACTCTAGAAGAGAG	2
CCAAGACCAGAACACTT	2
CCAAGATACTCTGGAGT	2
CCAAGCTCTGTGAATAA	2
CCAAGGAAAGACTCCCT	2
CCAAGGGCATTATTGTC	2
CCAATAATTTATTGAAC	2
CCAATCTTTTAATGTAA	2
CCAATGAACTCCAGGAG	2
CCAATTCTTTTGTTTCT	2
CCAATTTGTGTTTTCAA	2
CCACACAAAAAAAAAAA	2
CCACACATTAAAAAAAA	2
CCACATAGTTTCCACCC	2
CCACCCCATCAAATATG	2
CCACCTACATCCAAGGT	2
CCACCTCCCATACCCCC	2
CCACCTCCTGCCCTGTT	2
CCACCTTAGCCCAAACC	2
CCACTCATTTAATTGTC	2
CCAGAACAGACTGGTGG	2
CCAGAGCTACCAAGAGG	2
CCAGCATATGTTCAATT	2
CCAGCCTGGGGATATTG	2
CCAGCTGTCAACATTCA	2
CCAGGACAGACTGGTGA	2
CCAGGCTCGAGGGGAGC	2
CCAGGGCACAGCGCTGG	2
CCAGGGTACGTGTGGTG	2
CCAGTCTGTGAAGGCAT	2
CCATACTGCAGGGACCC	2
CCATCACTGCCACTCAG	2
CCATCATCACGTCTATC	2
CCATCTAGCCTTTGGTG	2
CCATCTCAATCTGTCAG	2
CCATTGTAAATGTGAGC	2
CCATTTAGCAGTTATCA	2
CCATTTAGGAAAAAAAA	2
CCATTTAGGAGAAAAAA	2
CCATTTATTGGGTTACT	2
CCCAAAAAAAAAAAAAA	2
CCCAAGACTCAGAAGGA	2
CCCAAGACTCAGAAGTC	2
CCCAAGGACATCCAGCT	2
CCCAATAAAGAGCTGAA	2
CCCACAGCATATCTTTG	2
CCCACATAGTCTTCATT	2
CCCACCAGGAGCAAGTT	2
CCCACCCACTGACATCA	2
CCCAGCCTTGTGGGGGT	2
CCCAGTTTTCANTAAAG	2
CCCATCTGGACTCTGCC	2
CCCATTTTACATCAGCT	2
CCCCAATGACAGGGTGG	2
CCCCAATGGCCCAATAA	2
CCCCACCCTCTACACTC	2
CCCCACTTAAGTTTCAC	2
CCCCAGTTTGTAAAGGT	2
CCCCATTGATTTCACTG	2
CCCCCCCCACCTCTCCC	2
CCCCCTCTACTGCAGGG	2
CCCCGCCTCCCCACATC	2
CCCCTCAAAAAAAAAAA	2
CCCGACGCCCTCGCATA	2
CCCGAGTTCATTCAAGA	2
CCCGATGGACAGCAAGT	2
CCCGCTCCCCGAAACAC	2
CCCGTGGGGATTACCTC	2
CCCTAAACTGATGCCCA	2
CCCTCAGACCCTTAGAA	2
CCCTCCCCACCTCCCTC	2
CCCTCTTCTGGGTGTTC	2
CCCTGAATAAACTATTT	2
CCCTGAGCCCTCGGTTT	2
CCCTGCGGTTGCACTGG	2
CCCTGGAAGTCTCAGCT	2
CCCTTTGGGAGTGCCCT	2
CCGAAAGCCAGCATTCC	2
CCGAAGTTGAGCAATAA	2
CCGACCCCAACTACAGA	2
CCGACGTGCATAATAAA	2
CCGAGGAGTCGCCATTT	2
CCGAGTTACCTGTAAAG	2
CCGATTTTAGCGTTTGC	2
CCGCCCGCCACCCTCCT	2
CCGCTCAACAGCACATC	2
CCGGAAACACCGGCTTC	2
CCGGAACTGCAAGTGCA	2
CCGTCCGTTAGAACTGT	2
CCTAAAAAAAAAAAAAA	2
CCTACAGCCCTTGCAGC	2
CCTACCCAAATAAAGAC	2
CCTACTCACTTTGTTCT	2
CCTATTCTCTCACCCAG	2
CCTCAAAAGGAACTCTT	2
CCTCAGGAAAAGCTGGC	2
CCTCCAGCATTCCCGCG	2
CCTCCCTTAAATGCCTT	2
CCTCCTATGCAGAAACT	2
CCTCCTTACATTCTATT	2
CCTCGTCCCCAGCTACA	2
CCTCGTTGTGCCTCAAT	2
CCTCTCTGTGATGATGG	2
CCTCTGTGCCTATTCGT	2
CCTCTGTTCCTAGTTGC	2
CCTCTTCCAGCCCGGAG	2
CCTGAAGATGTCACTGA	2
CCTGAAGGAACTAACCC	2
CCTGAATGTTAGTCATA	2
CCTGAGGGTACTATCGT	2
CCTGATTGGGAGTGGTA	2
CCTGATTTTTTCCTCCT	2
CCTGCTTGGAAGATAAA	2
CCTGGAGCAGCCCCTGT	2
CCTGGCGCGTCCTCTGG	2
CCTGGCTCCCGAATGAC	2
CCTGTGATCCCAGCACT	2
CCTGTGGGTCTGCTCTG	2
CCTGTGGTTTTGTGTTT	2
CCTGTGTATGTGTGTAA	2
CCTGTGTCAGGTCTTTT	2
CCTGTTAGTCAAGGCCT	2
CCTGTTTGGAGGTGACA	2
CCTTAAATCCCAGCACT	2
CCTTAACTTGGGTTACC	2
CCTTAAGACTTAAAAAG	2
CCTTAGCCTAAGGAAAG	2
CCTTAGGCTAAGGCTTT	2
CCTTGTAAGCGCATCCT	2
CCTTTAATCCCAGCACT	2
CCTTTCAAGCATTTTAA	2
CCTTTCACACGCAAAAA	2
CCTTTGGTTTCTTAAGT	2
CGAACAAAAGGAATTTT	2
CGAACTCTCACGGTGAT	2
CGAAGAGTACAGTCCAA	2
CGACAGTCGACTCTTAT	2
CGACATCCCAGCGGGTA	2
CGAGAGAAGGAGGAGCA	2
CGAGGGCGAGGGTACAC	2
CGAGTCTCACTAATCCC	2
CGATATCTGTATTTCTT	2
CGATTCTGGGACTTAAT	2
CGCAATTCCTAGAGCCT	2
CGCACACACAATCTGGG	2
CGCACTTTGGTGCCTTT	2
CGCAGCGGCGTGCTAGG	2
CGCAGGACTGCAGCCTT	2
CGCATTAGAAAATAAAG	2
CGCCACCGACACCAAGA	2
CGCCGTGTATCTGGTTT	2
CGCCTGTCCCTACCTAC	2
CGCGCGCGCGCACACAC	2
CGCGTTGACGAGGTGTG	2
CGCTGCAGAAAAATTAA	2
CGGAAGCCAGATACTAA	2
CGGAATGGAGACTTCCT	2
CGGAATGGAGCTGACTA	2
CGGAGCTACTGCCAGGG	2
CGGAGTTCGAGTGTCAG	2
CGGATAACCAGTGGTCC	2
CGGCAAAAAAAAAAAAA	2
CGGCCTCTTTGAAACTT	2
CGGCGGAGCCTGCGGGC	2
CGGCTCTCACAGCTGAA	2
CGGCTTCTGGCGTATGC	2
CGGGGACTCACACTGAT	2
CGGGTCAGGTCCACCCC	2
CGGTACCACGGGAGGAC	2
CGGTGGAGATAAATGTG	2
CGGTGGTGGCAACTAAT	2
CGTACAGTATGCATATT	2
CGTACTCAATAAACGAT	2
CGTAGTGCTTGTGAGAA	2
CGTCCTTGTTCTTCAGG	2
CGTGACATTTTATTTCA	2
CGTGAGTGGGTCGAACC	2
CGTGGACACACACACAC	2
CGTGGAGGCACGTGGAC	2
CGTTCAGCAAAAAAAAA	2
CGTTGCTAGGAGCACTT	2
CGTTTATACTGACTGCT	2
CGTTTGGATTGTAGCCT	2
CGTTTGTCTAGACCTTG	2
CTAAAAACTGTTGGGTC	2
CTAAATTAATGACAGTA	2
CTAACGAACACAACTGA	2
CTAACTAAGAGAATCGG	2
CTAACTCCCACACCCGA	2
CTAAGATTTGATGTTAT	2
CTAAGGAGATCCTGGCA	2
CTAATCTCTGCCGTGTC	2
CTACAAAAAAAAAAAAA	2
CTACAAAAAGCGGGAAA	2
CTACAGTTCCTTGCTTC	2
CTACATATTCAGCTGGA	2
CTACATTAAATTACATC	2
CTACCCCCATTAACAGG	2
CTACCCGTTTCAGGTGC	2
CTACCTGAAAAGTAAAG	2
CTACTAGTTTAGTTTTT	2
CTACTATTGGCCATCCA	2
CTACTGAAAAAAAAAAA	2
CTACTGAAATGCCAAGT	2
CTACTGAACATAGGAAC	2
CTACTGGAGGATTGGCT	2
CTAGAAGATGAGGCCTC	2
CTAGAGAAATCGGACAG	2
CTAGAGCCAAGGTACTT	2
CTAGATCCTCCACGACC	2
CTAGATGTCCTATGTAT	2
CTAGATTTGTGGTTACA	2
CTAGGCAAACATTTTAC	2
CTAGGCAAGCGCTCTAC	2
CTAGGTCTTTGTGCACA	2
CTAGTAAGGAGCCGGCC	2
CTAGTCTTNGTGCACAC	2
CTAGTCTTTGTGCACNC	2
CTAGTCTTTGTGCGCAC	2
CTATAAATTGAGATGAC	2
CTATATATCAAAAACAC	2
CTATATATCTTTTGTAA	2
CTATCCCGAAGCTACTT	2
CTATGACCTTGGCTTTG	2
CTATGTGTCAATCCTCC	2
CTATTAATACTGTGAGG	2
CTATTGTTTAGTTTACA	2
CTATTTCAGTTTGCATT	2
CTATTTGTTGGTTGTTA	2
CTATTTTCCCAAATGCC	2
CTCAAAGGCTGTGTGGT	2
CTCAACGTTTTCCTGAA	2
CTCAAGTCCCAAAGGTC	2
CTCAATAATAAATCTCA	2
CTCAATATCATAAAGAA	2
CTCAATTATTCCAGTAC	2
CTCACAAGGGGTTCCCA	2
CTCACCCAGGATAATAA	2
CTCACCTGATCACCTGA	2
CTCAGAAGCCTCGGGCA	2
CTCAGAGCCTGCACTGA	2
CTCAGGTGGGGAGGGTC	2
CTCATATTTGATTTCTG	2
CTCATCTCCTTCAGGTT	2
CTCCAAACATCAGCTTC	2
CTCCACCAAAAAAAAAA	2
CTCCACTATGTTCATAG	2
CTCCAGCAGTGAAAGCT	2
CTCCAGGGCTTTGCTGT	2
CTCCATATGGTGCCGGC	2
CTCCCCGGAGGACCCAG	2
CTCCTCCTGATGCTTTC	2
CTCCTGAAAGTGAGTCC	2
CTCCTGAAGGCAAAAAA	2
CTCCTGCCTTGATAATG	2
CTCCTGCTTTGTTGATA	2
CTCCTGGACACCTGGGA	2
CTCCTGTTATGCCTAGG	2
CTCCTTGTGCTGACTTT	2
CTCGGTGGAACTCGACA	2
CTCTAAGGACAAAGCAA	2
CTCTATATAAATGGAAA	2
CTCTCTCTTGTTGTTGG	2
CTCTCTGGTGGGAAAAG	2
CTCTGTGCTGTGACGAT	2
CTCTGTTTTTTTTTTTT	2
CTCTTAAGTGCTCAGTC	2
CTCTTCCAGGGCTGAAG	2
CTCTTCGTCCGGGGAGA	2
CTCTTGCTTTCCATTGT	2
CTCTTGGATGACATAAG	2
CTCTTTGTGCATTTCTT	2
CTGAACTAGACTAAATA	2
CTGAACTCTCTGGAAAT	2
CTGAAGACACACCACTG	2
CTGAAGTACTCGGTAGT	2
CTGACCCTCAGCACAGG	2
CTGACTAATGAAACTGG	2
CTGACTCTGACTTCAGA	2
CTGACTGATCTGTAGGC	2
CTGAGCAAGGAATGTTC	2
CTGAGCCCGGGCCCGGT	2
CTGAGGGAGAAGGAAGG	2
CTGAGTGGTTCACTATT	2
CTGAGTTGAGACTGCAG	2
CTGATTTATTTTTGTTT	2
CTGCAGAGCTCTGGAAA	2
CTGCAGATTCCACGGAA	2
CTGCCAAAATTGCTAAT	2
CTGCCAACTTCTAACCA	2
CTGCCCTCACTTCACAA	2
CTGCCCTGCTTTTACCA	2
CTGCCGCACAAGACCAA	2
CTGCCGGCCTTCTCGCC	2
CTGCCTTGAGGGGGCAG	2
CTGCGGCTGCCTGGACC	2
CTGCTAAGGTATGAGGG	2
CTGCTCGTAACCCGCCC	2
CTGCTCTGACCCCTTAG	2
CTGCTGCCACGGGTAGA	2
CTGCTGTAATAAAATTG	2
CTGCTGTCTGTATTTTT	2
CTGGAAAAAAAAAAAAA	2
CTGGAACTGTGCCCTAG	2
CTGGAAGATTTGGGAAT	2
CTGGAGACTAATAAAAA	2
CTGGAGATAGGAACCAG	2
CTGGAGATCAAAGGCGA	2
CTGGATATGACGTGAGC	2
CTGGCAGAGATGAGGAA	2
CTGGCCGGGTTGTAAAT	2
CTGGCTCTCTACCTGGG	2
CTGGCTTCTTCAACAAA	2
CTGGGAAAGCACTGAGC	2
CTGGGCACCTTCAGAGC	2
CTGGGCCTACTCTTTGA	2
CTGGGGTTCCCCACTTT	2
CTGGGTACTATCTTCTC	2
CTGGGTCCAAAGTGACT	2
CTGGGTGAGTGCTTCAC	2
CTGGGTTGGCTTTGATG	2
CTGGGTTGTGAGGAGCA	2
CTGGTGTTAAAGACAAT	2
CTGTAAACAAAAAAAAA	2
CTGTAAACAAAACAAAA	2
CTGTAAATATTGTACAC	2
CTGTAATCACATATGCC	2
CTGTACCGTTTCAATAA	2
CTGTAGTGACTAAGACA	2
CTGTATAAGTCGTGTGA	2
CTGTATCTGTTGCAAGT	2
CTGTATTTTAAGGTCTA	2
CTGTCAAATAAAATGCC	2
CTGTCAGACGGACGTGC	2
CTGTCCTTGTGGAGTCC	2
CTGTCTAGTTGAATTTA	2
CTGTCTGCAGTTGAGGC	2
CTGTGCTGTATGAGAAG	2
CTGTGGAATAAAATTAA	2
CTGTGTCCTTCTGAGAT	2
CTGTGTGATCCCCAACC	2
CTGTGTTTTAATATTTC	2
CTGTTATTTTTGTATGC	2
CTTAAATAAAAATTATG	2
CTTAAATATATACAAAA	2
CTTAACGTTTGGAGTTG	2
CTTAAGATTGGATATGT	2
CTTAATTAAGGCTCTTT	2
CTTACCTCAGGATTCTT	2
CTTACCTGACTGGCAGG	2
CTTAGGACTCATTTATG	2
CTTAGGGACTGACCATT	2
CTTAGTCTAAAGACTGT	2
CTTATACACATAGCGCG	2
CTTATAGCAAGGTGAAC	2
CTTATATGTACAGTGTT	2
CTTATCTGTAAATGCGA	2
CTTATTAAAATATATTT	2
CTTATTCCCAGTGTGCC	2
CTTATTTTTCAAGGAAT	2
CTTCAACCTGGCTAATA	2
CTTCATAATGGAAATAT	2
CTTCCCTAATAAACTCT	2
CTTCCCTGCAGTGTCAA	2
CTTCCCTGCCCAGTTAC	2
CTTCGACGATGCAGTTC	2
CTTCTCTTGAGGTACAG	2
CTTCTTTGTCTTATTAA	2
CTTGAAAAAATATGCCT	2
CTTGAAAAACCAGAACC	2
CTTGAAACTTTATGACT	2
CTTGACAGTTAAAGTAT	2
CTTGCCTAGCAAGCATT	2
CTTGCTCCCTACCCTTC	2
CTTGGCAGTCCTGGAAT	2
CTTGGCCACTGCTAGTT	2
CTTGGCTGAGGGTCAGT	2
CTTGGTACTTGGAATTG	2
CTTGGTCCAGGTGACAG	2
CTTGGTGAGCCGGCGGC	2
CTTGGTTCTCTGCTCTG	2
CTTGTACTCGGGGCTGA	2
CTTGTATTTATCCCTTG	2
CTTGTTACTAGCGCAGT	2
CTTGTTGGCCTGGGCAC	2
CTTGTTTTGAAATAAAG	2
CTTTCCTTCTGCTTTTT	2
CTTTCTAAGGTTTATAT	2
CTTTCTTAATAAAAAAA	2
CTTTGGTTTTATCATTA	2
CTTTTCTTTTTTCTTTC	2
CTTTTGAAAGGTGAGAG	2
CTTTTGCTCATTATTCC	2
CTTTTGTTTCTCTTGTG	2
CTTTTTTCAGTTGACTC	2
GAAAAAAAAAAAGGAGG	2
GAAAAAATGAGAAACTG	2
GAAAAAATGTAATTTTG	2
GAAAAATAAAACTGAGG	2
GAAAAATAAAACTGGAA	2
GAAAAATAGTCATTTGA	2
GAAAAATCCACACGGGA	2
GAAAACACTTCCTCCTT	2
GAAAACCATTCATTCCT	2
GAAAACTTATCTCTCCA	2
GAAAACTTTAAAAAAAA	2
GAAAAGCAAAACTGGTT	2
GAAAATGGATACACAAA	2
GAAAATGGCAAGGTGGT	2
GAAAATTAAAATATTTT	2
GAAAATTCATTGAAATG	2
GAAACACTCTAGAAGAC	2
GAAACAGTCACTAACAG	2
GAAACCAATTTAAAACT	2
GAAACCCCAACCCTCCC	2
GAAACTTCTGCCAAGAC	2
GAAAGTATCAGCACTTT	2
GAAAGTCATCGTGGATT	2
GAAATAAAGTATATTCT	2
GAAATCTTTAACTGGCC	2
GAAATGCTGCCCAATCT	2
GAAATGGGGAAGATGGT	2
GAACATCCAAAAATAAA	2
GAACATCTTTGAATGGT	2
GAACCAACCCCTGCACC	2
GAACCAGAGTCAAAGCC	2
GAACGCACACCCTGTTC	2
GAACGGCCTCTGCAGGA	2
GAACTCTAGGGCCCTCT	2
GAACTGATTGGTGCAAT	2
GAACTGGAACCACTCCC	2
GAAGAATTGGATCAGAT	2
GAAGACCCACGGGGGAC	2
GAAGACTTTGTCACCTG	2
GAAGAGAATCTGAACCC	2
GAAGAGCTGCTGCAGGA	2
GAAGATGATTACTTATT	2
GAAGATTACTCTCCTCC	2
GAAGCAAATGACAAACT	2
GAAGCCGGCTGGAGCAC	2
GAAGCCTAAAGAAAAAG	2
GAAGCGGAACAATTATC	2
GAAGCTGCCCTTGGCCC	2
GAAGGACAAGGGACTAG	2
GAAGGCCTGTGTTTGGG	2
GAAGGGGAAGGAGGAAG	2
GAAGGTGCCTGGGCTGT	2
GAAGGTTAGTTGTAGTC	2
GAAGGTTCTATGACAGG	2
GAAGGTTTCCAGTTTTG	2
GAATAAATAAAATAAAT	2
GAATAATAAAAGAATTT	2
GAATAGACAAAAAAAAA	2
GAATATCGGAAAAAAAA	2
GAATATCTTTATTTCCA	2
GAATCACTATGCATAAG	2
GAATCTCTCCCTTTGGA	2
GAATCTTTACTCCGATG	2
GAATGACCTGCAACTGG	2
GAATGACCTGCNACTGT	2
GAATGACTTGCAACTGT	2
GAATGATGGGAGAAGTG	2
GAATGCCACACCTGTTG	2
GAATGTCACATCAACTT	2
GAATTCCACTAATATTT	2
GAATTCCCCTGCTCCCT	2
GAATTTTTTTGAAAGCA	2
GACAAAAAAAAAAAAAA	2
GACAAGGACAGTCAGAA	2
GACAATGAAACTTGACT	2
GACACACAAAGCAAGGA	2
GACACATCTCAACTGTG	2
GACACCAACTGACGCTG	2
GACACTAAGGATCAACT	2
GACACTCAATAAAAATG	2
GACAGAACCTGAGGTTT	2
GACAGATGGACCAAGAA	2
GACAGCGACTGTGAGGT	2
GACAGTGACCCAAGGGA	2
GACAGTGTTACAGGGGA	2
GACAGTTGTGCCGTTAG	2
GACATTCTATAATGGGT	2
GACCAACAGGATAGGAT	2
GACCACACCGTGTCTGG	2
GACCAGCACACTTGAGC	2
GACCCCCTGAAGTAAAG	2
GACCCTGTGCTCAGGGT	2
GACCGCTTCTCAGAGCT	2
GACCTAAGCCTTACTTC	2
GACCTATAAGATGTAGC	2
GACGAGAGCCTGGCAGA	2
GACGTAGCCCTGGGATC	2
GACTAAGGAGTAAATAT	2
GACTAATCATAAAATAT	2
GACTATCAGTTCCTTAT	2
GACTATGTTGATGAGGC	2
GACTATTGCTCTGTTAA	2
GACTCAGTTTTAATTCT	2
GACTCCTCCTTCCCAGG	2
GACTGAATCTGGTTTTC	2
GACTGAATGTAAAAGAC	2
GACTGACACCTGCCTGG	2
GACTGACCAGACCAGCA	2
GACTGAGACAGAGGACC	2
GACTGGAAGCTTGAAAC	2
GACTGGTCTTTACAGGG	2
GACTTAAAGTTGGGCCC	2
GACTTAACTATTCCTTG	2
GACTTACTCCCCTCCCC	2
GACTTCCTGTTGAGTGC	2
GACTTCTGTCATCGGCC	2
GACTTTAGAAAACATTT	2
GACTTTATTTAATTTCA	2
GACTTTTTATCTTCAAG	2
GAGAAAGCTGTAGAGGA	2
GAGAAATAAACCATATG	2
GAGAAATTAAATGAATG	2
GAGAACGGGACTAGTTT	2
GAGAAGACTAGTATGTC	2
GAGAAGATCTGGCACCA	2
GAGAAGCCTCTGGTGAC	2
GAGAAGCTGCCAATCTT	2
GAGACAGATGTTCTCGG	2
GAGACCTTTTCACCCCT	2
GAGACGACGGGCGCCAC	2
GAGACTCGCTTTACGGC	2
GAGACTGGCTGGTTTGA	2
GAGAGAAGAGAGAGTGA	2
GAGAGACAGGTATTAAA	2
GAGAGACCACCGTGTGA	2
GAGAGCGAAGTGGCGGA	2
GAGAGGGAGACTGAGTG	2
GAGAGTTCTGGTTATTC	2
GAGATGTGTTGTACTTA	2
GAGATTTTTAAATAAAG	2
GAGCAGGGACTCAGGCT	2
GAGCATAATGACTTACA	2
GAGCCTGAGGAGGAGCC	2
GAGCCTTAGTGGTAAAA	2
GAGCTCAGAGAGAATGC	2
GAGCTGCTCAGGACTTT	2
GAGCTGTGTGCTAGCTG	2
GAGGAAAGAAGTAAAAT	2
GAGGACTGTATACATAA	2
GAGGAGGGAGAGTTCTC	2
GAGGATCTACGCAACCG	2
GAGGCAGAGAAAAGAGA	2
GAGGCCTCAATTAGACA	2
GAGGCTTGTGCTCTCCT	2
GAGGGATCAATACATTT	2
GAGGGGGTTGGGGAATT	2
GAGGGTGCTGCCTTCAG	2
GAGGGTGGCTGTTAAAT	2
GAGGTGGTTAATCTTGT	2
GAGTACATTTCTACCTC	2
GAGTACGTCGATGGGGA	2
GAGTATTTTGTAACTCT	2
GAGTCAGAACACCTCTT	2
GAGTCCTCTTCTAGAAT	2
GAGTCCTTCCCTTCAGG	2
GAGTCTTATTTAGAGTG	2
GAGTGATCCTCAATTAT	2
GAGTGCAGACGCACCTT	2
GAGTGCAGTGTGTGCTG	2
GAGTTACTCTCAGTGTG	2
GAGTTATTTTTTATGAG	2
GAGTTCCACCCCCTCCC	2
GAGTTGAGTGTCTAGTG	2
GAGTTTGAGGCCTGCTT	2
GAGTTTGTGTTTCTCTA	2
GATAAAACCAGAAAAAA	2
GATAACAAACAAAAATT	2
GATAACAGGTCAATGCT	2
GATAATCCTTGAGTACA	2
GATAGCAACATTGTCTC	2
GATAGCTATGTAAACTT	2
GATAGGAATAAAATTGC	2
GATATTGACTGCCTAAC	2
GATCAACGCCCTGAGTT	2
GATCACACCACATCCTC	2
GATCACTGAGGCACTGA	2
GATCAGAAAAAAAAAAA	2
GATCCAGAGTAGAACAG	2
GATCCCAGGGAGCTTTT	2
GATCGGAATAACCACGT	2
GATCTAATGTACTGTAA	2
GATCTATCTTATTTTTT	2
GATCTTAATGGACCAGG	2
GATGAAATCAAAAAAAA	2
GATGAAGATGTGCAGGC	2
GATGAGGGTCAGACTGG	2
GATGCAATATATGAAAA	2
GATGCCACAGGATTCCA	2
GATGCCCCCCACCCTAA	2
GATGCCCTGACAGAGAT	2
GATGCGAATGACACACC	2
GATGCTGCCAATTTTGA	2
GATGCTGGGTGGACCCA	2
GATGGAAAGGTGTTTAG	2
GATGGAGAGGATCTTCC	2
GATGGAGGAGCAGCTGT	2
GATGGATTTTATTTATT	2
GATGGGGCCGTGCTCGA	2
GATGGGGTTCCCTTTAC	2
GATGTAGCATATGGAAG	2
GATGTATTTTTTGTTTG	2
GATGTGAAAAGCATTAA	2
GATGTGACCACAACCTC	2
GATGTGTAAGAGAGAGA	2
GATGTTATAGGCCCTTA	2
GATGTTTAAAAAATTCA	2
GATTAAATTTATTTAGT	2
GATTAGTCTGATAATTT	2
GATTCACCTTCAGCGGG	2
GATTCTTTATTTCTAAA	2
GATTGGAACCAAACAAT	2
GATTGGCAAGACTTATT	2
GATTGTGGCTTATATAT	2
GATTTACGGCGGACGCT	2
GATTTAGTAGTGGTTCT	2
GATTTTAGTGCCTACTG	2
GCAAAAATGAAGCAAGG	2
GCAAAACGTTGCCTTTT	2
GCAAAATAAACAGTCTT	2
GCAAAATCAAAGTAAAC	2
GCAAACTTTATTGGCAT	2
GCAAAGGATGACCTCTC	2
GCAACACCCCGCACACG	2
GCAAGAAGAAATAAAGC	2
GCAAGAAGGTGATAAAC	2
GCAAGAGGGACTGGACC	2
GCAAGCGACTAAACGAC	2
GCAAGTGCTGCAGCTGG	2
GCAAGTTTAGAGAGCTA	2
GCAATAAAGCAGACCTT	2
GCAATGAAAATTTTAAG	2
GCAATTCAATAAATAAA	2
GCAATTGACAGTCCTAA	2
GCACAAACTACTCCTTG	2
GCACAATGGGACACCTG	2
GCACACTGTGGGCAACC	2
GCACAGTGACGGCAGTT	2
GCACAGTGCTACCCTGC	2
GCACCAGCAGATGGTCA	2
GCACCATATTACATCCC	2
GCACCCCTGTTACAATT	2
GCACCCTGGTTTGCCCT	2
GCACCGCAGCAAGCAAA	2
GCACCGCAGCAAGCACA	2
GCACGAACATCCCTTTC	2
GCACGGGAAAAAATTCA	2
GCACGGGAATAAAATTC	2
GCACGGGAATAAATTAA	2
GCACGGGAATAAATTCN	2
GCACTGAGCTTGCACCG	2
GCACTGGGCAGTGGCTT	2
GCAGACCCTGGACAAAG	2
GCAGAGCGGTGCAGGCC	2
GCAGATCAACATCTCCC	2
GCAGATTCTGAGGTGGA	2
GCAGCAACCAGACCTGG	2
GCAGCAGCGGCCGCCGC	2
GCAGCCACCAGATCTCT	2
GCAGCCATCAATGCCCG	2
GCAGCCTTGGCCCCTGC	2
GCAGCGGCGGCTGCGCG	2
GCAGCTATCCCACAGAC	2
GCAGCTCACAACTGTCT	2
GCAGGCAACCCACAGCC	2
GCAGGGACATTGAAGGT	2
GCAGGGCCACTGGGCAG	2
GCAGGGTTAGTACTTGC	2
GCAGGTCCCCAAGTGCG	2
GCAGGTGCAGGTCCTTC	2
GCAGTAAACAAACATTT	2
GCAGTAACAGGAGGGCG	2
GCAGTTTAAAACATTAG	2
GCATAAAAATAAAGCTG	2
GCATAAGTTATTCAGTA	2
GCATCAGGGTGCTGAGT	2
GCATTGTGGAGGTTGAT	2
GCATTGTTACAGATAGA	2
GCATTGTTGGGAGACGA	2
GCCAAAAATAGAAACTT	2
GCCAAACAAAAGTATTT	2
GCCAACAGAGGAGAGGC	2
GCCAACAGCATTGCCAA	2
GCCAAGAACATTTGATT	2
GCCAAGAAGACATCCCT	2
GCCAAGGGTNGTAGGCT	2
GCCAAGGGTTGTAGGCT	2
GCCAATATTTTGAAAGC	2
GCCAATGCAGGCAAAGA	2
GCCAATGCTGCTCTTTT	2
GCCACAGAAGTAGCTGC	2
GCCACTGTGTAACTGAA	2
GCCACTTCCCTTTACCC	2
GCCAGACCTGCAGAGAA	2
GCCAGATGCCTAAGACC	2
GCCAGCACCGCTGGGAC	2
GCCAGCCAGCAGGCTGC	2
GCCAGGGCCATATCTTC	2
GCCAGGTGTTCCCAACC	2
GCCAGTCCTTGGGAGGT	2
GCCAGTGCAGAAGCTCC	2
GCCATACCCCAGCCATT	2
GCCATTTTCAAAAAAAA	2
GCCCAAAAGTCTTCAGA	2
GCCCAAAGATTGAAGAG	2
GCCCACCGAGGTTTTGG	2
GCCCAGGGGCTTGGCAC	2
GCCCCACTGTACAGGTT	2
GCCCCTCACAAAAAAAA	2
GCCCGCGAGGAGTTCTT	2
GCCGAGGAAGGCATAGC	2
GCCGAGGATATTTTGAG	2
GCCGCTCTGCTTCTATG	2
GCCGTCAAGTCCAATGG	2
GCCNAGTGTAATTCCCC	2
GCCTAAGCTACGAATGA	2
GCCTAGACCTTATGAAT	2
GCCTCCCCTACATCTGG	2
GCCTCGAGCTCCATTTT	2
GCCTCTCAATCTCTTTG	2
GCCTCTGCACTGATTTC	2
GCCTCTTCTAATAAAGT	2
GCCTGACATAGTCTATT	2
GCCTGCTAGCCAACCGT	2
GCCTGGCCTCTCCCATT	2
GCCTGGGATCCCGTCCT	2
GCCTTATTTATGTATGC	2
GCCTTCCTTAGGTAGGC	2
GCCTTCTATGATTTGGG	2
GCCTTGCTCCTGAGCAA	2
GCCTTTGCGTCAGCTCC	2
GCGAAAGAAGCTCTGTC	2
GCGAAAGAGATCGGTGC	2
GCGAAAGGTGCCATTCA	2
GCGAACCAGAAAAAAAA	2
GCGAATACAAGTAATAT	2
GCGACCCAGCTGCCAGT	2
GCGAGGAGAACGAAGCT	2
GCGAGGAGTCCAGTTCT	2
GCGAGTCAGTTTACAAC	2
GCGCACTCTTTGTATTC	2
GCGCCAAAATGCATTTT	2
GCGCCCACATAGGAGAC	2
GCGCCTCTGTATATATT	2
GCGCCTGTGACTCCAAG	2
GCGCTACAGTTTTTTTA	2
GCGGACCCTAAATACGC	2
GCGGAGCTGGACTGAGC	2
GCGGATGCTGTGTGCTG	2
GCGGCAGAGGAGGCAGA	2
GCGGCAGCCCTTCGGAT	2
GCGGCCGACAGCCGGGA	2
GCGGCGGACCTCGGTCA	2
GCGGCGGCACAAGCGGC	2
GCGGCGGCACAAGCGGT	2
GCGGCTCACAGCCATCT	2
GCGGGGAGAGGAGAAGG	2
GCGGGTGGCTCTGGCTT	2
GCGGTGGCAGAAAAAAA	2
GCGTAGTAATAAAAGGG	2
GCGTCCCAGCCGCTCTT	2
GCGTCCTGGTTGGTTTT	2
GCTAAGGAAGTGGGATA	2
GCTAAGGTTCCGTTCAA	2
GCTAAGTTTATTATCTC	2
GCTACATCTGCCTGCTC	2
GCTACCCCCAACCTGTC	2
GCTACTGTGTTCTGCCT	2
GCTATCCATATAGCTTT	2
GCTCAAAGAGTAAAAAA	2
GCTCACACGAAACACTA	2
GCTCAGACTCTGTGGTT	2
GCTCCAGCTGCATATGC	2
GCTCCCTGGAGTGCCTA	2
GCTCCTCCTCGGAAAGT	2
GCTCCTGCTGTAGGCAA	2
GCTCGGTCCTGCTCAGC	2
GCTCTGCAGAAAAAGAC	2
GCTCTGCAGTTAAGAGA	2
GCTCTTTAACAATGGGG	2
GCTGAAAAAGCAGCAAA	2
GCTGAGAGGGATTTTCT	2
GCTGAGGGTGGCCATCT	2
GCTGCAAAGGGCAGACT	2
GCTGCAATCTCAGAACT	2
GCTGCAGGTAGAACTGG	2
GCTGCATAGCAAGACTG	2
GCTGCCACGATTTACAG	2
GCTGCCAGGAAGGATTG	2
GCTGCCTAATCTACGTA	2
GCTGCGGCTGCGGGAAC	2
GCTGCTCCCGGCACATC	2
GCTGCTGACTCCTGCTT	2
GCTGGAATTGATGGGGA	2
GCTGGACCTGTCCTGGA	2
GCTGGCAAAGAGATGCC	2
GCTGGCTAGTCTGATTT	2
GCTGGCTGACACACACC	2
GCTGGGAACAGAGGATA	2
GCTGGGAGCCTGGAGCC	2
GCTGGGCAAGGCAGCTT	2
GCTGGTGGCTCAGCTCT	2
GCTGTAAGGGCGGTCGG	2
GCTGTGGCCAGTGTGTG	2
GCTGTGTAAGAAGCTTG	2
GCTGTGTGGGTGAGAGG	2
GCTGTGTGTCTGTGGGT	2
GCTGTTACTCATTTGGG	2
GCTGTTCAATGAAATTT	2
GCTGTTCACATTCCACG	2
GCTGTTCCAGGTGGACC	2
GCTTAAAAATAAATGGT	2
GCTTACTGTCAACCCAG	2
GCTTATCTGTAACCCTG	2
GCTTCAGACGTGCTGAA	2
GCTTCATATTTACAGTT	2
GCTTCATTATGTAAATA	2
GCTTCCCAAGCTTTTGT	2
GCTTCGTCCTTACGGAG	2
GCTTCTACCTCAAAAAA	2
GCTTCTGCTCTCTTCAT	2
GCTTCTTAAAGTATGTG	2
GCTTGGCTAGCCTGGGC	2
GCTTTAAAAAAAGAAAA	2
GCTTTGAATAAGCTAAG	2
GCTTTGTGCACAGCCCA	2
GCTTTTAAAAAAAACAA	2
GCTTTTCCGATAACCAG	2
GGAAAACCACTATTGTT	2
GGAAAATAAAACTGAAG	2
GGAAACCACGAGACAAT	2
GGAAATAAATGTACATC	2
GGAAATGTAAATAGTGT	2
GGAAGCTGCAAGTCTGT	2
GGAATAAATTTTCTCTC	2
GGAATAATGAAGTCAAC	2
GGAATCTCACATTGTAA	2
GGAATGCGTTTTCAAGT	2
GGAATTCCAGCCCAGAC	2
GGAATTCGGTCTCTTCG	2
GGAATTTGGCCTGTTTG	2
GGACACAGCCTCGTAGA	2
GGACACCCTCCCGCCCC	2
GGACACTACTTGAACAC	2
GGACAGAGTACGAGGAG	2
GGACAGGAAAACAAGGT	2
GGACAGGATTGTAAGGA	2
GGACATTTCTGGCTTTA	2
GGACCAACAGAGATGGC	2
GGACCAAGTGCCTATGC	2
GGACCCATAACCAAAAG	2
GGACCCGGGCCAACTTC	2
GGACCCTCGGGAGGGAC	2
GGACCCTGCACAGCTTA	2
GGACCTTGCAAGTATTG	2
GGACCTTGGTGCAAGGC	2
GGACTGCAGTCTTTTAT	2
GGACTTATTGTTACAAT	2
GGACTTGCAGCACATTC	2
GGACTTGGCGTGCACTC	2
GGAGACAGGCCCAGCAC	2
GGAGACTAGCAAAATAG	2
GGAGAGAACAAAGAGAC	2
GGAGATGTGGTTTGTTG	2
GGAGCTAAGACACCCCA	2
GGAGCTCTGGGTCTGGA	2
GGAGCTTTTCCTGATGT	2
GGAGGAGAGCAGCCAGC	2
GGAGGGGGAGTAGTATG	2
GGAGTCTTTGGCTTCGG	2
GGAGTGTACCACCTATG	2
GGAGTTTTGGCATTTTT	2
GGATAACAAAGGGAGTG	2
GGATATGAGTTATGTTT	2
GGATATGGGGGGGATGG	2
GGATCACAGAAGCAAAC	2
GGATCGGTGCTACCCGG	2
GGATCTAAGTACAGTCT	2
GGATGAAGGCTCAACAT	2
GGATGACCTGCAACTGT	2
GGATGAGTTTTAATGTG	2
GGATGATGAAAAAAAAA	2
GGATGGTCTCCAAAAAA	2
GGATGTCCTTTGCCACT	2
GGATTCGGTCTCCTCGA	2
GGATTCGGTCTCTTNGA	2
GGATTCGGTCTTTTCGA	2
GGATTGGACAGTGGCTT	2
GGATTTTGGAGTGTGTG	2
GGCAAGCCCCAGGGTCT	2
GGCAAGCCCCAGNGTCT	2
GGCAAGCCCCCAGCGTC	2
GGCACAATAAAGCCATT	2
GGCACCACCCACACCCA	2
GGCACCAGACCTCCCCT	2
GGCACGGGAATAAATTC	2
GGCAGAAGCTCTCCCCC	2
GGCAGACAGTCAACAAA	2
GGCAGATAGGTTTTATT	2
GGCAGCAGTGATCACCC	2
GGCAGCCCAGGGAAGAG	2
GGCAGCTGGCAGAAATT	2
GGCAGTGACATTAGCAT	2
GGCATATTGAAGAAAAA	2
GGCATTTAAAAAAAATC	2
GGCCAAGGAACAGAGGA	2
GGCCACAGAAAAAAAAA	2
GGCCACCACACCCAGCT	2
GGCCAGGCTTATTTGCA	2
GGCCATAATATGGAATT	2
GGCCATACCCCATCCCT	2
GGCCCCGCCCAACACCT	2
GGCCCTTGCCCCAGAAG	2
GGCCGTCTATACTGGTT	2
GGCCTAGAGAAGAAATT	2
GGCCTCCCTTCCCAGTG	2
GGCCTGGAATTAGGAAT	2
GGCCTGGGATTTTATAA	2
GGCCTTGGAATAAAGGG	2
GGCGCTCGTCCACCCCT	2
GGCGCTGTGTGCGCCGC	2
GGCGGCCAATGTGTGTC	2
GGCGTGCATTCTCAGAT	2
GGCTACGCCAAAATTAA	2
GGCTANGTAAAATTTTC	2
GGCTATGTAAAATTTTN	2
GGCTATGTAAAATTTTT	2
GGCTATTCACATTCATT	2
GGCTCACCTTTCCAAGT	2
GGCTCACTGCCTCTCCC	2
GGCTCTCTCAGATTCTG	2
GGCTGAATGCTGCTATC	2
GGCTGAGAGACCACCTG	2
GGCTGAGCAATAAACCT	2
GGCTGCAAAGGCCCTAA	2
GGCTGCACCACATTGAG	2
GGCTGCTGGGGGAGACC	2
GGCTGGATGAGGCGACC	2
GGCTGGGGCACCCCCAG	2
GGCTGGGGGACTTGGGG	2
GGCTGGTCCCGTGAAGG	2
GGCTGTGTTAAAAGTTC	2
GGCTGTGTTAATGCCCT	2
GGCTGTTATTTTAGTTT	2
GGCTGTTTAGACAGGAC	2
GGCTTGCTCCTGGGCTC	2
GGCTTTGGAGCAACCTT	2
GGGAAAACTTCTCCCTA	2
GGGAAAATGAGTGTGCT	2
GGGAAAGCCTGGCTGCC	2
GGGAAATTTCTCACCCT	2
GGGAAGAGAACCCACTG	2
GGGAAGGCGGAGGAACA	2
GGGAATGTAGATTTGGA	2
GGGACCGAGGCCACTGA	2
GGGACTCTAGAATGAAA	2
GGGACTTCTCAAGTCTC	2
GGGAGAGGACATCTTTT	2
GGGAGCAGAGGCACCCC	2
GGGAGCAGTTTATTGTA	2
GGGAGCTGTGCCAATGG	2
GGGAGCTTCTACAGGAT	2
GGGAGTACTCAGGGACC	2
GGGATGCTGCTATTTCC	2
GGGATTCGGTCTCTTCG	2
GGGATTGGAGACGAGGC	2
GGGATTTGATTTGCATT	2
GGGATTTGGCCTGTTTG	2
GGGCAACAGAGCCAATG	2
GGGCAAGCCAGACTGCC	2
GGGCAGAAATGCTGGAG	2
GGGCAGACACACAGAAA	2
GGGCAGCCCAGTTTGTA	2
GGGCAGGGGAAGAAGGA	2
GGGCAGGTTTCTGGAGA	2
GGGCAGTGACAAAACAG	2
GGGCCCTGGCCAGTCGA	2
GGGCCTGGGAGGGGGGC	2
GGGCCTGGTACCCACTG	2
GGGCCTTTGTAGTGGCT	2
GGGCTAAGCACATATCT	2
GGGCTGATTTTGGAAGC	2
GGGCTTTTCTGCTTCTT	2
GGGGAAAGTTCCACCTC	2
GGGGAAATGAAGCCACA	2
GGGGAAGGAACCACTGG	2
GGGGAAGGGCATAAAGA	2
GGGGAGCTGTTTCTACC	2
GGGGATATAAAGATGGT	2
GGGGCCCCCTTCATCTT	2
GGGGGAGGGGAGGGTAC	2
GGGGGCATCTGCTTGCA	2
GGGGGCTCACAACCATC	2
GGGGGTGCTTTTGTATT	2
GGGGTAAGTTCTAGAGG	2
GGGGTCACAGGGGGACC	2
GGGGTCATACCCAGTGG	2
GGGGTGGCACTGATCCT	2
GGGGTGGGGGGGAGGGG	2
GGGTAACAACAACTACC	2
GGGTACGTGGTAAGTAG	2
GGGTATTTCAGAGATTC	2
GGGTCGTGGAGGGGCCA	2
GGGTGGACTCTCCAGGT	2
GGGTGGCGGTGGGACTG	2
GGGTGGGAAAGGGGGCA	2
GGGTGGGGCCAGCCTGG	2
GGGTGGGGCTGAATGAG	2
GGGTTAGGTGCCTCTGT	2
GGGTTCCCCTGGAAAAA	2
GGGTTCCTCTAATAAGG	2
GGGTTCGCCTCTTTGGA	2
GGGTTCTGTACTGGGCA	2
GGGTTGGGGATTTAGAT	2
GGGTTGGGGATTTGGCT	2
GGGTTTTCAATCCTGCC	2
GGGTTTTCCCTGCAGCT	2
GGGTTTTTGGTTTTGTT	2
GGTAAGTTTTGTTTCGC	2
GGTACAGCCATCACCAA	2
GGTACCAGCATAAAATA	2
GGTACCCCTCCCCAGCC	2
GGTACGGTGATTTAGCC	2
GGTAGCCACTTTGACGG	2
GGTAGCCACTTTGGACA	2
GGTATAAATAAAATGCT	2
GGTATTTAAAAAAAATG	2
GGTCAGTGTGGTAGATA	2
GGTCCAGAAATGGCTGT	2
GGTCCCTTTAACTTCCT	2
GGTCCTACCCAGGACCA	2
GGTCGAGGCACCTGAGA	2
GGTCGGTACAGCAATCA	2
GGTCTATGACTGAAGAA	2
GGTGAGGTTTCTCTTGA	2
GGTGCAAATGTGGAGGA	2
GGTGCCCAGGAAAGAGG	2
GGTGCCCGACACCGTGC	2
GGTGCGCTGTAGGAAGA	2
GGTGGATTGTCTCCAGA	2
GGTGGCCACTTTGACAG	2
GGTGGCCCCTGCGTTTT	2
GGTGGCTCACAACCATC	2
GGTGGGAACTTCTGTCC	2
GGTGGGCCTTCACACTG	2
GGTGGGGTTAGGACTTT	2
GGTGGGTCACCAGGCAT	2
GGTGGTTGGTGAGTCCT	2
GGTGTAAACACCGATGG	2
GGTGTCGTTTTTTTACT	2
GGTGTCTTTAATTTGGC	2
GGTGTGCCTTCATAAAA	2
GGTGTTACTTTTATTAG	2
GGTGTTTTTATTTTATT	2
GGTTAGATTATAACACT	2
GGTTGTGACTGCTTTTG	2
GGTTTAATAAAAGATTT	2
GGTTTAGAAATGCATAC	2
GGTTTGGCAGATTGTTC	2
GGTTTTCCTCGGCTTTG	2
GGTTTTTAAAATTTCAT	2
GNAAAAAAAAAAAAAAA	2
GNAAAAATAAAACTGAA	2
GNAACTTTGTGCATAGC	2
GNAATAATAAAACTATT	2
GNACTTTGGAAAACATT	2
GNCCAAGTGTAATTCCC	2
GTAAAAAAAAAAAAAAC	2
GTAAAAAAAATAAAAAT	2
GTAAAAAGCAAAAAAAA	2
GTAAAAAGCAGCAGCGT	2
GTAAAATCAAAAAAAAA	2
GTAAACCTTTGTTACTA	2
GTAAACGAAATAATACC	2
GTAACAAGTACTTTTAA	2
GTAACACATAAAAAAAA	2
GTAACCAAAAGAAAGAG	2
GTAACCGTTAAAAAAAA	2
GTAACTCCATAAACAGT	2
GTAACTCCTTTTTTTAT	2
GTAAGCAAAAAAAAAAC	2
GTAAGGGTTTTGACCTC	2
GTAAGTAGGAAGAAGTG	2
GTAATAAATTTGGAGAG	2
GTAATATTGGGACATCC	2
GTAATCCTGCTCAAATC	2
GTAATGGAGTAGCTGTT	2
GTACAGAGTGTTCTCAA	2
GTACCAAATGCGCTGGC	2
GTACCACTTTTGTGAGC	2
GTACCCAAAAAAAAAAA	2
GTACTATAACAGCTTCC	2
GTACTCTACTCAGTCCT	2
GTACTGCTTCTGTCTCA	2
GTACTGGAATTGCAAGA	2
GTACTGGATTGATGGAA	2
GTAGAAATCCCACTAAG	2
GTAGGACACACATTTGA	2
GTAGGTAAACATTTTTT	2
GTATACCGGGCAAGAAG	2
GTATCACAGCCTTGGGT	2
GTATCACTGATGTGTGC	2
GTATCTAATAAACGTCC	2
GTATTGGAACATTGAAA	2
GTATTTAAAGTTAGGGT	2
GTATTTATCGTCTATGT	2
GTATTTCTAACTCTTTA	2
GTATTTGTCCTGGAGAG	2
GTATTTTTCCCTAATGG	2
GTCAAAAAAAAAAAAAG	2
GTCAATATAAAAGGCTT	2
GTCACAACTACAACCAC	2
GTCACATAGCAGTATTT	2
GTCACATTATCCTGTTC	2
GTCACCCCGTAGAGTCA	2
GTCACTAACATTGTGTC	2
GTCAGATTACATCCTCT	2
GTCAGGACTGACTTTGC	2
GTCATCATTGCCGTCCC	2
GTCATCCATCAAGTAGA	2
GTCATCCGTGACACTCA	2
GTCCATATTTTTTACTA	2
GTCCATCAGAAAAGGCA	2
GTCCATTTATAATGCTA	2
GTCCCAGGGTGGGGGCA	2
GTCCTCTATCACAAGGG	2
GTCCTCTTTCAACATTT	2
GTCCTGTTTGCATCACT	2
GTCTCAGCGCGATCATT	2
GTCTCCCAAATAGAGAC	2
GTCTCCTGAAAGATTGG	2
GTCTCTAGCAAAAGTTT	2
GTCTCTCTTCAAAAAAA	2
GTCTCTGTTGGCAGCTT	2
GTCTGACCCCAGGCCCC	2
GTCTGTGTATGAATTCT	2
GTCTGTTCATAAAATTC	2
GTCTGTTCTTTTAATTC	2
GTCTTCTCCACGTCGCC	2
GTCTTTGGCCTCTAAAA	2
GTCTTTGGCCTCTTGAA	2
GTCTTTGGCCTCTTGCA	2
GTGAAAGTTAGTTCAGA	2
GTGAAGATAGCCCAGGA	2
GTGAAGCCAATATGGCG	2
GTGAAGGAAAAAAAAAA	2
GTGAAGGCCGGTAGTTC	2
GTGAAGGCGGTAGTTTT	2
GTGAATTCGAGGTGTGG	2
GTGACAAATCTTGTAAA	2
GTGACNACTGGGACCAC	2
GTGACTACAACCATCTG	2
GTGACTCACAACCGTCT	2
GTGACTTACAACCATCT	2
GTGAGGAGGCATCAGGG	2
GTGATAGTCATAGTAAG	2
GTGATGCAAGATTGAAA	2
GTGCAACCTTTGAAAAA	2
GTGCACAGACACAGGCA	2
GTGCACCTGACTGATGC	2
GTGCAGAGGGAGGGAGG	2
GTGCCAGAATATTCCAG	2
GTGCCCGGGATGTTCTC	2
GTGCGCTAGAGCGCAGT	2
GTGCTATGCAGCCAGCA	2
GTGCTGCATTTGGGGTA	2
GTGCTGGCAGCCTACGT	2
GTGCTGTGAGACTGTGG	2
GTGCTGTGGCTCAAGGG	2
GTGCTTATAAAGATTTA	2
GTGGACATATGAGCTGT	2
GTGGACTCACACAGCAG	2
GTGGAGGTGGCTGGTGT	2
GTGGATTCTGAATCACT	2
GTGGCCAAAGTGGATGA	2
GTGGCGGCTCGGATGGC	2
GTGGCTCAACAACCATC	2
GTGGCTCACAAACATCT	2
GTGGCTCACAAACCATC	2
GTGGCTCACAACCAACC	2
GTGGCTCACAACCATNT	2
GTGGCTCACAACCGTCT	2
GTGGCTCACAACCNTCT	2
GTGGCTCACAACCTCTT	2
GTGGCTCACAACGATCT	2
GTGGCTCACACCTATCT	2
GTGGCTCACAGCTGTCT	2
GTGGCTCACGACCACCT	2
GTGGCTCCCAACCATCT	2
GTGGCTCGCAGCCATCT	2
GTGGCTTACAGCCATCT	2
GTGGCTTTCAATTCCCA	2
GTGGGAAGGGGGAAGAG	2
GTGGGAGCATCCTTTAT	2
GTGGGAGGAGATAGAGT	2
GTGGGCTACTGTTCATA	2
GTGGTAAAATATTAGCT	2
GTGGTAGGTAGGAAGGA	2
GTGGTCCCTGTTTCAGC	2
GTGGTGATGTGCTTTCT	2
GTGGTGCATACTTTTTA	2
GTGTAAGCAGAATCTGG	2
GTGTACGGTGCCTACTT	2
GTGTATCTGGAAACCTT	2
GTGTATGAAATGGTGCA	2
GTGTATGACATCACCAG	2
GTGTATTCTGATTTCTT	2
GTGTCAGACTCTAGAAC	2
GTGTCGTTTCCATCCCT	2
GTGTCTATAGCAACGAG	2
GTGTCTTTCTTTTTCCC	2
GTGTGACTAATGTCATC	2
GTGTGATGCTGCATTAT	2
GTGTGGACATTGCAAGA	2
GTGTGGGGGAGTCGGTG	2
GTGTGTGCCCAGCAGCT	2
GTGTTCAGTCTATACCT	2
GTGTTCGATGTTGAGTG	2
GTGTTCGCCCTTGTGAC	2
GTGTTCTGTGCTTGCAA	2
GTGTTGAGACTGATGAA	2
GTGTTTGCCAGTAAAAA	2
GTGTTTGTTCAATCTTA	2
GTGTTTTCAGATACTTG	2
GTTAACAAATAAAACCA	2
GTTAAGTGAATGAATAA	2
GTTAATAGCTGGAAAAA	2
GTTAATGAGAAGCAGCT	2
GTTAATTCTCCTGAGTA	2
GTTAGACAAGGCAAGGA	2
GTTATCGGGGAGGGGCC	2
GTTATGAACCCCAGAGC	2
GTTATGGGGCAAAAAAA	2
GTTCAAATCACACATTT	2
GTTCAAGTATTAAGATG	2
GTTCACCGACGGCTGTT	2
GTTCATTTACAGATTTC	2
GTTCCAATAAAGTCTCT	2
GTTCCAGTATCACAAAA	2
GTTCCTTATAAAAGATG	2
GTTCTCGGNCTCGTGCT	2
GTTCTTAAAAGAGTATT	2
GTTCTTTCCTGATTTGA	2
GTTGAAAAAAAAAAAAA	2
GTTGAGGATTTCTTTTT	2
GTTGCTGGAAGGAGCTG	2
GTTGCTGGGACACTTCT	2
GTTGGCAAAAAAAAAAA	2
GTTGGCCAAAAAAAAAA	2
GTTGGCGGTGTGCTGGT	2
GTTGGCTGTTCTGCCTG	2
GTTGGTTGTAATTTTGC	2
GTTGGTTTCTCTTTTTA	2
GTTGGTTTTGATTAGCA	2
GTTGTACTACAATATAT	2
GTTGTAGACAATGTAAA	2
GTTGTCCAGGTCGGTTC	2
GTTGTGATTTTTTTTTG	2
GTTGTTGTTAATGAATT	2
GTTGTTTGTTGGTAAAC	2
GTTTACAGACTTGGCTG	2
GTTTAGCATTTAAGAGC	2
GTTTAGGGGCACAATGT	2
GTTTCAAGAAAATCTGG	2
GTTTCTGGTTGCATATT	2
GTTTGAATCATCAAAAA	2
GTTTGAGGTTTTACACA	2
GTTTGCAGAGGCGGCAG	2
GTTTTCCTTACCCCTTC	2
GTTTTGTGATCTCCTTG	2
GTTTTTACTATGGAAGG	2
NGAGGTTATGCCTGATC	2
NGATTTGGCCTGTTTGA	2
NGTAGCCACTTTGACAG	2
NTAGTCTTTGTGCACAC	2
TAAAAAAGCTTCTGGAC	2
TAAAAACAAGGAACTGC	2
TAAAAAGAAAGTCAGAA	2
TAAAAAGAAGAAAACAG	2
TAAAAATCAAGCAAGGA	2
TAAAAATGTTAGGATTT	2
TAAAACACGTAGAGTGC	2
TAAAACTAAAAAAAAAA	2
TAAAAGAAAAGTAGGAT	2
TAAAAGAAATGTTACTT	2
TAAAAGTTTTCAATATT	2
TAAAATAAATGTTATTT	2
TAAAATATTGAAGTGTC	2
TAAAATGAGCCTAAAGT	2
TAAAATTTGTACAAAAA	2
TAAACACTGTCAAGCTG	2
TAAACAGAAAAAAAAAA	2
TAAACAGAAGCTTACCA	2
TAAACAGTTAACCTTCT	2
TAAACCTGAATATTTTG	2
TAAACTGATCTTGGGAC	2
TAAACTGCTCTTTACTA	2
TAAACTGGATAGCGTGG	2
TAAACTGTGAGAAATCT	2
TAAAGCCATTACACAAA	2
TAAAGGGAGTGTTGTAG	2
TAAAGTAAATCATTTTG	2
TAAAGTACTCCACAATA	2
TAAAGTAGAGGAAGTCT	2
TAAAGTTAATCAGAAAC	2
TAAAGTTGTATGATATA	2
TAAATAAAGTAGGAAAA	2
TAAATAAGATGCCAAGA	2
TAAATAATTGTGTTAAT	2
TAAATACACATCTGGTT	2
TAAATATATGTATATTT	2
TAAATATTACTCTGTCC	2
TAAATATTCAAAAAAAA	2
TAAATGTGCAATGTATA	2
TAAATTATTCTGGATGT	2
TAAATTTCCCAGAGGTT	2
TAAATTTGAGTTTCAAT	2
TAAATTTTGCACAGTTA	2
TAACAAAGTATTTTGTA	2
TAACACCAAGCCTGCCC	2
TAACATTACTTCTTAGA	2
TAACCTCACAAACTGGT	2
TAACGCTGTTCCGAGTG	2
TAACGGAAAGGGCAACA	2
TAACTAATTTATTTGAA	2
TAACTCCCAGTGTGTTG	2
TAACTGCACAGCAGAAG	2
TAACTGCAGAGGAAGCT	2
TAACTTGGTTTTCATTA	2
TAAGAAAAAGCTGTATT	2
TAAGAACATAAAGACAT	2
TAAGAATGAAGTTCAAG	2
TAAGATTTATATAGTAT	2
TAAGCAACCTAAGTGAC	2
TAAGCTGTGTCCCAGCT	2
TAAGCTTTGATTTCGGG	2
TAAGGAACAAATGACTA	2
TAAGGCATACAGTGGTG	2
TAAGTAAATAAATAACT	2
TAAGTAGCAAACAGGGG	2
TAAGTCTTGGCTGCTGT	2
TAAGTGAAAAAAAATGT	2
TAATAAAAGTTCTTCAA	2
TAATAAACTTACTGTAT	2
TAATAAAGCTGAGAAGT	2
TAATAGATACAGCAGGT	2
TAATATAATTTGAAATA	2
TAATATCACTGTATCAG	2
TAATATTAACGTGATAG	2
TAATATTCATATATAAA	2
TAATCAAAATGTATTAC	2
TAATCATTTACTCTAGA	2
TAATCTACAGTAATAAA	2
TAATCTCAAGTATTTCA	2
TAATCTCCGAATAGGGA	2
TAATGCAAAAAAAAAAA	2
TAATTCAATAGTCTGTG	2
TAATTCAATTTGTACAA	2
TAATTCTAATTATTAAT	2
TAATTCTAGCTAGTTTT	2
TAATTCTCATTCAACTA	2
TAATTGCAACTGATTTC	2
TAATTGTCATAAATGCA	2
TAATTTACTTTCAGTTT	2
TAATTTTATCATTTATT	2
TAATTTTATTTTGCTTT	2
TACAAAGCCACCGCAGC	2
TACAATAAATGACAGTG	2
TACAATGTCTGTATGGA	2
TACAATTTACTAGCTCT	2
TACACAGTTCTCCTGGC	2
TACACATTTACTTGTAT	2
TACACCTCTATGCTTAT	2
TACACTTCACAATACAC	2
TACAGAACCCGAGTTTC	2
TACAGAAGGAGAAAATA	2
TACAGATTCTGCACAAT	2
TACAGATTGTCAGGGAA	2
TACAGCACACACAAGCC	2
TACAGTCTACCTTTGCC	2
TACAGTTAAACTGTGGC	2
TACAGTTTTTTTGGGGG	2
TACATAAAATAAATAAA	2
TACATAATAACGAGTGA	2
TACATAGAAATAGTGAC	2
TACATATACTGTAACAC	2
TACATCTAGATATTGTA	2
TACATTTCCTAAAGGAT	2
TACCAAGTTTCTGGTCA	2
TACCACCAGGCCTGGCT	2
TACCACCGTGCCCATCT	2
TACCCACCTAGTGGTCC	2
TACCCAGGCATTGCTGA	2
TACCCCAGAGTTTTGCC	2
TACCCCCACAAACTGGT	2
TACCCTCACAAACTGCT	2
TACCGAGAGTACCGGGA	2
TACCTGATGAGCTAAGT	2
TACCTGGCCTAGTTCCT	2
TACGGCAGCTGGTGCCC	2
TACGTGCAGGTCAAATT	2
TACTATTTACCCAGAAA	2
TACTCAACTATGTTAAG	2
TACTCACTCTGACTCTG	2
TACTCAGACTGTATTCA	2
TACTCAGGACAGAATCC	2
TACTCTGGCTTAAAAAA	2
TACTCTTCCCTTCTAAT	2
TACTCTTTCTGCTTTGT	2
TACTGCATCGTCAGTGC	2
TACTGCTATGCTGTTGG	2
TACTGGCTCACCTTCCA	2
TACTGGTAATAGTTGAC	2
TACTGTATGGAAAATGT	2
TACTGTGACTCGGTTGT	2
TACTGTTTCTGTAGTAA	2
TACTTATTTCACCGCTT	2
TACTTGGCTAAGGCTGC	2
TACTTGTACATAAATAA	2
TACTTTCAGAGGACCTC	2
TAGAAACAATGCATTTA	2
TAGAACCAATTTAAGCT	2
TAGAACGTCACGCGTGG	2
TAGAAGAGGAAGAAGGA	2
TAGAAGATCTCTAATAA	2
TAGAAGCAGAACTGTTT	2
TAGAATAATGATTCTTC	2
TAGACAAAACACCCATA	2
TAGACAGAAGTATTCCT	2
TAGACAGACACCTGCCA	2
TAGACCTGTTGGCCAGG	2
TAGACTTAGCTCAGATT	2
TAGAGAACGCAGAGCTT	2
TAGAGACTCAGTTTTTT	2
TAGAGAGAGAGACTATT	2
TAGAGAGGAGGCTGGCC	2
TAGATAAAGGATTTGTG	2
TAGATATGATTTGTTTT	2
TAGATATTGCTTAAATC	2
TAGATGTAATATATATT	2
TAGATTCTTCCAGCTTT	2
TAGCAAATAAAATAGAA	2
TAGCAATGGTAAAAAAT	2
TAGCACACAAGTTGGCC	2
TAGCACCAATTTCTCTT	2
TAGCAGAAAATCTGTGT	2
TAGCAGGAACCGGAGAT	2
TAGCATCTCAAGGTTTG	2
TAGCCCAGGGTGGCCTT	2
TAGCGGGGAGTAGCACT	2
TAGCTCTCTTAATACTC	2
TAGCTGAGTGAACACTG	2
TAGCTGGCTTTCCCCGG	2
TAGCTGTAGTTCACTGC	2
TAGGAACTAAAGTCCTT	2
TAGGATCAACACTGTGG	2
TAGGGGTACAGGGAGAG	2
TAGGGTATTGGGAATTA	2
TAGGTACAGGCTTACTC	2
TAGGTTTATGCCCAACT	2
TAGTAAACTCAGCACCC	2
TAGTAAATACTCAATAA	2
TAGTAGCGGGACTCATT	2
TAGTAGGCACTCAAGAA	2
TAGTGAAATGTGTTTGT	2
TAGTGAGGAGGATGCTG	2
TAGTGATCTGTGCAGGG	2
TAGTGTCCACCTGCCCA	2
TAGTGTTTTCTCATTCT	2
TAGTTAAAAAAATATTC	2
TAGTTACCCAAAAAAAA	2
TAGTTCAACTTGTAACA	2
TAGTTGAAACTATTTTT	2
TAGTTGCTGGGAATTGA	2
TAGTTTCCTCTCCTTGC	2
TAGTTTGTACAAAATGT	2
TAGTTTTTGATACTTTT	2
TATAAAGAATAAATTCC	2
TATAACAATGGAGATGC	2
TATAACTTTTTAAAATA	2
TATAAGCAACATAAAAA	2
TATAATGGCAAATGCAT	2
TATAATTTTTGTAAACT	2
TATACCATTTTTACAAA	2
TATACTAATGTGAATGC	2
TATAGACTATCATAGTA	2
TATAGATTTCAGACTAT	2
TATAGTCTTTAGGTAGT	2
TATAGTGTAAAATGTGA	2
TATATAATAAAAAATGT	2
TATATATTTGAACTAAT	2
TATATGTGTATTGGTGG	2
TATATTACCATTTTTTA	2
TATATTATAGAAATCCT	2
TATATTCCCAGCCTGAG	2
TATATTTTATATCATCC	2
TATATTTTATATGAAAG	2
TATCACACAAAAAAAAA	2
TATCACCATATCACCAG	2
TATCACCTCCTCTTTAG	2
TATCACTGAAACTGAAA	2
TATCAGTGCCTGGCTTT	2
TATCAGTTTCCCCCTAA	2
TATCCACATACAAATAA	2
TATCCACCAGTAACCCA	2
TATCCACTTGGTTTCTT	2
TATCTAGTTCACAGTAT	2
TATCTCCTCAGAAAACA	2
TATCTGCAGCCACAGAT	2
TATCTTCAGATGGAACG	2
TATGAAATAAAAAAAAA	2
TATGACGAAAGACAAAT	2
TATGACTACCTGCACCT	2
TATGAGAAAAGCAGACG	2
TATGATTTCTTGTCATA	2
TATGCTATATCTAGAAA	2
TATGCTGGATGTGGAAG	2
TATGCTGTGCTTTTGAG	2
TATGCTTTCTCCATTCA	2
TATGCTTTTTAAGCGGG	2
TATGGCAACACCAGATC	2
TATGTAACTTGTTAAAT	2
TATGTACTGATTTCTGA	2
TATGTAGCAACCAAAAA	2
TATGTAGCTTTGGAGTA	2
TATGTATGTGCAAATGT	2
TATGTCAAGCTGGTGGG	2
TATGTCAGTAAGGGTTG	2
TATGTCATCACACACAC	2
TATGTCCCCCTCCAATA	2
TATGTTAATACGATGAA	2
TATGTTGCTTGGTAACT	2
TATGTTGGAAAGAGAAG	2
TATGTTTTCAACCATCC	2
TATTAATTTCCTTCTTT	2
TATTAGGTGTACAAATG	2
TATTAGTTTTTGTTCTC	2
TATTATATATATTTTTG	2
TATTATATTCTCTATCC	2
TATTATGTGTATATTGT	2
TATTATTTAAATGATCA	2
TATTCAATTACTGTAGC	2
TATTCAGTTGCTAAATA	2
TATTCATATTATGTGTT	2
TATTCATCAAAAAAAAA	2
TATTCATCAGGAGGTCT	2
TATTCCTGAAATGGAGA	2
TATTCGTGTAAAGCATC	2
TATTCTAGAGATAGCTG	2
TATTCTCAACAAAGGCG	2
TATTGGGGACTTTTTAG	2
TATTGGTGTATAGTATT	2
TATTGTAAAGAAGAATA	2
TATTGTGTATTTCAAAT	2
TATTGTGTCCCCACATC	2
TATTTAAAATACAATTT	2
TATTTAATTAAAGAAGC	2
TATTTACTATTTACAAT	2
TATTTAGAACTGCACTT	2
TATTTATAGTGTTTTAG	2
TATTTATATGGCTCTTG	2
TATTTATTAAATATCCA	2
TATTTATTGACAAAAAA	2
TATTTCAGTTCCTGGAG	2
TATTTGATGTGAGTTTC	2
TATTTGATTCCGTTTCC	2
TATTTGCTACAAAGTAT	2
TATTTTAGTTTAATTTT	2
TATTTTCCCAGATCTCT	2
TATTTTCTCAAAATTTT	2
TATTTTGACCCATCAGT	2
TATTTTGGTCCCCTCCC	2
TATTTTTACTGATCACA	2
TATTTTTCTAGGCATAA	2
TCAAAAAAAAAAAAAAG	2
TCAAAAAAAAAAAAAAT	2
TCAAAATTTAAAAAAAA	2
TCAAACATCATCTAGAA	2
TCAAATTTCCATTTCTT	2
TCAACATCTAGGCTCCA	2
TCAACCTCTCAATGAAA	2
TCAACTTCCCGTAGACA	2
TCAAGAAAAAAAAAAAA	2
TCAAGATGGGTACTGCT	2
TCAAGGCCCTGCTAGTC	2
TCAATAAAAATAAAACA	2
TCAATAATAACAGGGTT	2
TCAATCATATAAAAACA	2
TCAATTAACTGTAAAAA	2
TCACAACATTGGAATAC	2
TCACACAAAGAAAGCTC	2
TCACCACTAACACATTT	2
TCACCAGGGAAAAGGGC	2
TCACGAAAAAGATGAAA	2
TCACGGAGTACTGTGTT	2
TCACTAAAGCGGGCCTT	2
TCACTCCAGAAGAGAAG	2
TCACTGAATAGATCGAC	2
TCACTTCATTTACAGTG	2
TCAGAAGACAATCGCCC	2
TCAGAAGCCGGCTTGAT	2
TCAGAATTAAACTCTTC	2
TCAGACGCGGCAGTGGA	2
TCAGAGCCCATATCTTC	2
TCAGATAAACACAAAAA	2
TCAGATAAACACAATGA	2
TCAGATATTTACATTAG	2
TCAGATTTGAACTAACG	2
TCAGCGTCCTGCAGTTC	2
TCAGGAAGATGAAACAT	2
TCAGTACAGAAAAATAG	2
TCAGTCAAAAAAAAAAA	2
TCAGTGTGGCGCTGGGC	2
TCATAGATTTAAAAAAA	2
TCATAGTAATAATGATT	2
TCATATAACTCCCTGTT	2
TCATATGTCATACCTGA	2
TCATATTTATTTGATGC	2
TCATCAGCTGCTGGGAC	2
TCATCTACATTAGAAAA	2
TCATTGTGCGCATCAAA	2
TCATTTATGGCTGCTCT	2
TCATTTTAACTTTTGTG	2
TCCAAAAACTATGATGG	2
TCCAAGCACAATAGCAC	2
TCCAATAAAGAGCCGAA	2
TCCAATAAAGAGGNGAA	2
TCCACGTTACCCCTGCT	2
TCCACTATTCCTGGGTC	2
TCCACTGGAACAGGAGA	2
TCCACTTGTCTGCCTCT	2
TCCAGATCGATGTGGAC	2
TCCAGCACCATATCTGC	2
TCCAGCAGTGCAGAGAG	2
TCCAGCCTGGAGCAGCT	2
TCCAGTAAAGAGCTGAA	2
TCCAGTTTTTCCAATAA	2
TCCATTAAAGTTCATTT	2
TCCCAATCTCATAACTG	2
TCCCACAGTTGCCACTG	2
TCCCAGCAGCCCACATC	2
TCCCATAAAGAGCTGAA	2
TCCCCCAGGCATTTGTC	2
TCCCCCAGGGCTGGGCT	2
TCCCCCTGTTAGTAGCA	2
TCCCCTCCTTAGCTCTC	2
TCCCCTGTGAACAGAGC	2
TCCCGAATTTCCTCTGC	2
TCCCTCAAAAAAAAAAA	2
TCCCTCACCTGTGTTTG	2
TCCCTGAATTAAAGTGG	2
TCCCTGCTGCTCTCCAA	2
TCCCTGGCCAGCCCAGA	2
TCCCTGGTTTATAACTA	2
TCCCTGTTGAATAAAGA	2
TCCCTTAACTACAAAAA	2
TCCCTTCAGAGGATGCC	2
TCCGAGGGGGAAGACCT	2
TCCGTAGCTTAAAAAAT	2
TCCTAAGCCGGAGTAAG	2
TCCTAGAAAATAGCTTT	2
TCCTAGTCACACTGGGG	2
TCCTCCTATTGATTGTT	2
TCCTCTGCTTCTCTGTC	2
TCCTGCCAATCTTAACC	2
TCCTGCTCTTTCCTAGC	2
TCCTGGAACGGTGCTCG	2
TCCTGTGGACCAATGCT	2
TCCTGTGTCCTGGAGAC	2
TCCTTATCTCCCAATAA	2
TCCTTGGCTTTAGGATT	2
TCGAAGGAGCAGTATCA	2
TCGACGTACATCGTTAG	2
TCGAGAGTATCACACAG	2
TCGCCATCACTTAAAGT	2
TCGCCTGGAATAAAGTG	2
TCGGACGTAATCGTTAG	2
TCGGACGTACACGTTAG	2
TCGGACGTACTCGTTAG	2
TCGGCTCTGTTGTGTTT	2
TCGGGATGATAACTGAA	2
TCGTAATTTTTGTTATA	2
TCGTCCCCCACCCTACT	2
TCGTGAGACGTCTCATT	2
TCGTTTTTCTTCAGAAG	2
TCTAAAAAAAAAAAAAA	2
TCTAAATATATTTTTAG	2
TCTAATCCCCTACCAAA	2
TCTACACATAAAATAAA	2
TCTAGATGAATCTGCAC	2
TCTAGTATTGGGTTTTT	2
TCTAGTTATTTTGATGC	2
TCTAGTTTTGTTTTTTT	2
TCTATAAGTTAGGCTAC	2
TCTATTCATTCACACAC	2
TCTCAGAATGAATAAAC	2
TCTCAGTCAGGTCCTTA	2
TCTCCACTGTGCACTGT	2
TCTCCTCGACCACCAAG	2
TCTCCTTCTATGGTAGG	2
TCTCGCAAGTCTGTGTT	2
TCTCGGTAGTGGTTTGG	2
TCTCGTTCTCTCTTAAG	2
TCTCGTTTTCATTTATT	2
TCTCGTTTTTAAAAAAA	2
TCTCTCCCGGAAGGTCC	2
TCTCTGAGGGTGTGCTT	2
TCTCTTCTCGAGTCCTT	2
TCTGAAAAAAAAAAAAA	2
TCTGACAAACCCGATAT	2
TCTGACAAAGAGTTAAA	2
TCTGAGAGTCCAAACAG	2
TCTGCCCCTCCCCCACA	2
TCTGCCTCTTGTGACTT	2
TCTGCCTGCTTTTTTGG	2
TCTGCTCGGACACTGAC	2
TCTGCTTGGACACTGAC	2
TCTGCTTGGACACTGAG	2
TCTGCTTGGTGACAGAC	2
TCTGGGCACCAGTGGAG	2
TCTGTAAAAAAATATTT	2
TCTGTAGCCAATGCTCT	2
TCTGTCCCATCCCTCTA	2
TCTGTCCTGTTCTCTGG	2
TCTGTGACAATGACCGT	2
TCTGTGTGTCACTTCCC	2
TCTGTTTACAATAAATG	2
TCTTAAGTAAGGCAGGA	2
TCTTATTGATAAACTGT	2
TCTTCAATGTTTTCTGT	2
TCTTCACTGTGTCTACT	2
TCTTCTGAGACTGAATA	2
TCTTGAAAACCAAAAAA	2
TCTTGAAATTAGAATAA	2
TCTTGCCAGTCACCTAT	2
TCTTGCCNGTCACCTAG	2
TCTTGGACTAGGCGTGA	2
TCTTGGGCTGATGCCGC	2
TCTTGTAAAAAAAAAAA	2
TCTTGTGCCCAGGAGAG	2
TCTTTCAACAATAGTTT	2
TCTTTCGTGTTAAGAAA	2
TCTTTCTATCACGTTGA	2
TCTTTCTTATTGTAAAT	2
TCTTTGGTGTCGCTGAG	2
TCTTTGTGGGACAACTG	2
TCTTTTTGTTATTTAAT	2
TGAAAAAAAAAAAAAAC	2
TGAAAAAAAAAAAAAAT	2
TGAAAAAAAAAATGGTG	2
TGAAAAAAATAAAATTA	2
TGAAAACATCCAATACT	2
TGAAAACCTAACAGTTA	2
TGAAACCAGTTTCTGTA	2
TGAAAGAATTGTGTTTT	2
TGAAAGACATTTCCCAA	2
TGAAAGATGCCAACGGC	2
TGAAATAAAATCGTGAC	2
TGAAATTGTCTCCCAAT	2
TGAACAAAAAAAAAAAA	2
TGAACCTAGAATTTAAA	2
TGAACCTTTGTCTCTCT	2
TGAACTTAGTGAGTCTT	2
TGAAGAAAAAACTGAGT	2
TGAAGGAAGTTCAGGAT	2
TGAAGGGGATTACAGGC	2
TGAAGGGGGAAGATGGT	2
TGAAGGTCTTCATCTGT	2
TGAATATCACATACATA	2
TGACAAAGGTGGAGAAG	2
TGACAACACACACTGAG	2
TGACAATACAGTGATAT	2
TGACAGGAGTGCAGACT	2
TGACCAAAAAAAAAAAA	2
TGACCCTATCCCTTCCG	2
TGACCCTCAGGCATACA	2
TGACCGACCGTGTTTCT	2
TGACCTACAGAGTTATG	2
TGACCTAGTAATGTTTG	2
TGACCTGGGGAGAAGGG	2
TGACTAGTTGTGACCTT	2
TGACTAGTTGTGTCCTG	2
TGACTATTAAAAACCCC	2
TGACTCAGGGGATTTAG	2
TGACTCTGCCAGTGTGG	2
TGACTCTGTTCTCTTAA	2
TGACTGGAAACTGCTGG	2
TGACTTAGGAAAAAAAA	2
TGACTTTTGGATGTTGG	2
TGAGCACTNTGAATGCC	2
TGAGCCATCTTGTCAAC	2
TGAGCTGGTCCTTATTT	2
TGAGCTTAATGCAGAAT	2
TGAGCTTTCTGCAGATA	2
TGAGGAAATTAAAGTTT	2
TGAGGAACAAGCAGTAT	2
TGAGGCCATAGCCTGGC	2
TGAGGGGCCAGTGGGGA	2
TGAGGGTGTACAGGAAG	2
TGAGTGGTTTGAGAAAT	2
TGAGTGTGTGAAGTTTC	2
TGAGTGTTCTTGTCCTG	2
TGAGTGTTTTTAATAAA	2
TGAGTTATAGTATTTCA	2
TGAGTTCTACTTTTTTG	2
TGAGTTTAGTGTTTTTG	2
TGATAGATTTATTACTT	2
TGATCAGTGGTATGCTT	2
TGATCATTGTGAACACC	2
TGATCTGTTGCTCATCC	2
TGATCTTCATAGCTCTG	2
TGATGACTTTTTTTTAA	2
TGATGGATTTACTTGGC	2
TGATGTGGAATCATCAA	2
TGATGTTAGGGGGAACA	2
TGATTACCCACCATCCC	2
TGATTCTTTTGTTCTTG	2
TGATTCTTTTTTCTCAA	2
TGATTGGTAGAGTGTTT	2
TGATTTTATTTTCTCCC	2
TGATTTTCATATTTATT	2
TGCAAAAAAAAAAAAAA	2
TGCAAAACACCAAATAA	2
TGCAAATATTAATAGGA	2
TGCAAGGAGTACGCTGC	2
TGCAAGGTGGAGAAGAG	2
TGCAAGTTGGTATGAAT	2
TGCAATGTTGTGACTTT	2
TGCACAGAGTGCTCAAC	2
TGCACTATTTAAATGTT	2
TGCACTTTAGAACTTTT	2
TGCAGACGCAGCCTGCA	2
TGCAGCAAAAATTCAGC	2
TGCAGCACTGACTTTGG	2
TGCAGTCATCTTTGCCC	2
TGCATATCATCCCATTG	2
TGCATCCTCACACCTCG	2
TGCATTAAGAGAAAAAA	2
TGCATTTATTATTATTT	2
TGCCAAAAAAAAAAAAA	2
TGCCAATTCTGACAAGA	2
TGCCACCACACCCTATG	2
TGCCACCTCGCCAGGCT	2
TGCCACCTGAGCCTCCA	2
TGCCAGGAAATACTTTT	2
TGCCCCACATTGCTGCT	2
TGCCCGTGAACCTGGAC	2
TGCCGTTTTGAGGCTTT	2
TGCCTAGCGGCTTCCGG	2
TGCCTGGAGGACGCCTG	2
TGCCTGGGAGGCAGGGG	2
TGCCTGGGTGGGATTAA	2
TGCCTTTAATTCCAGCA	2
TGCCTTTGGAAGGTGCA	2
TGCGATGGTGGTGAGAA	2
TGCGCAAAGAAGTAAAT	2
TGCGGACCCAATGTTAA	2
TGCTACCACACCTGACC	2
TGCTACCCTTCAAAAAA	2
TGCTACCCTTNTAAAAA	2
TGCTACCCTTTTAAAAA	2
TGCTACTTCACAGGTTA	2
TGCTATAATAAATAAAC	2
TGCTATTTCAAGTGAAT	2
TGCTCACACGCTCGGAC	2
TGCTCACAGCATTTCTC	2
TGCTCCGTGTACCTGAA	2
TGCTCTGTCCATTCTTC	2
TGCTGAGAGTATCCTTT	2
TGCTGCGAAAAAAAAAA	2
TGCTGTCTGCCCCCTGC	2
TGCTGTGTCTCCCCACA	2
TGCTTAAAACAGTGAAA	2
TGCTTATTCTGTTTCTT	2
TGCTTCCCAGAAAGGAG	2
TGCTTCTCGTCCTGACT	2
TGCTTGGATCAATCAGA	2
TGCTTTGAAAAGAAAAT	2
TGGAAAAATCAGCCTAG	2
TGGAAACACCAGGATCC	2
TGGAAAGTGAATTTGAA	2
TGGAAATGACCAAAAAA	2
TGGAACCACCTTGCAGG	2
TGGAACTCTTTCAGGGA	2
TGGAAGAAGAGGTGGGT	2
TGGAAGCTGACCAGGGG	2
TGGAAGTTTGTCTGCTG	2
TGGAATGCTCTAGATTG	2
TGGACACGAGGACCAGA	2
TGGACATAAATGTATCT	2
TGGACCCTGGTTTTGTG	2
TGGACTATTAAAAACCC	2
TGGACTTACCTCGAGCA	2
TGGAGAAATAAAAAAAT	2
TGGAGAAGGGTTAAGGC	2
TGGAGACCTAGAATGTT	2
TGGAGCAGGCACGGGCT	2
TGGAGTTACTGTATTAC	2
TGGATCATCAGGAAAAG	2
TGGATGTGTCTAGTTGT	2
TGGATTCATTTTTAATT	2
TGGCACTGGGCTTTCCC	2
TGGCAGAAGGCAGGCAA	2
TGGCAGACTTACGTTTT	2
TGGCCGGAGTGGCAAGG	2
TGGCCTCACTCTGGAGT	2
TGGCCTCACTGGAAGGC	2
TGGCGCGTTTCGGCATT	2
TGGCTACAGTGATCCTG	2
TGGCTACTAAACCATAT	2
TGGCTATGTAATTAAAT	2
TGGCTCAAGTTTGAATT	2
TGGCTGGGTGTTGCAGG	2
TGGCTTCAAAAGAGGGA	2
TGGGAAACTAAGCTAAC	2
TGGGACGAGGACTATAC	2
TGGGACTAAAGCAGATT	2
TGGGATGTGGACAGGGT	2
TGGGCCCAAATTTATGC	2
TGGGCTGCTGACTGGCC	2
TGGGGACACTGAAGGAA	2
TGGGGCGTTTCTGCATT	2
TGGGTATCCATAGAGGC	2
TGGGTTCTGGGGCACTT	2
TGGTAATGCATCCTAGG	2
TGGTAATGCTAAACTCT	2
TGGTACATATGCATATA	2
TGGTAGCAATCCTTAAC	2
TGGTATATGTTAAGGTG	2
TGGTATGTAGTCTGTGT	2
TGGTCACAAGGATATCT	2
TGGTCTCCCCGTCCTTG	2
TGGTGATATTACTGCTA	2
TGGTGGTATCTTTATTG	2
TGGTTAAATCCTTGCTT	2
TGGTTAATAAAGGAAGC	2
TGGTTATTTTGTATTTA	2
TGGTTCAGGTGATGCGT	2
TGGTTGCTGGGAATTTT	2
TGGTTGTTTAAACACAA	2
TGGTTTCATCGCAGGTG	2
TGGTTTTGGCAGCAATA	2
TGTAAAAAAAAATAGTT	2
TGTAACCATATATACAG	2
TGTAATTGTTGCATTTT	2
TGTACTGTACAATCAAA	2
TGTAGAGTTGATGTTTG	2
TGTAGATGCCATTTTTC	2
TGTAGGAAACATTTTGG	2
TGTAGTATGAACTTCCA	2
TGTAGTCGGATCCCTTT	2
TGTATAATATTAAAAGG	2
TGTATAGGGGTTAATAG	2
TGTATATAAGACAGCGG	2
TGTATATTGTCTGTTGT	2
TGTATGAATTGTAGAAA	2
TGTATGCAGTATTCGAG	2
TGTATTAACATAGGCAT	2
TGTATTGAATAAATCTC	2
TGTATTTTTGTTTATTG	2
TGTCAATGACAGATTAA	2
TGTCACACTTTACCACC	2
TGTCACCAACAAAGAAG	2
TGTCAGCCACCACAGAT	2
TGTCCGAGGGAGAAGTA	2
TGTCTATCTTAGATTTT	2
TGTCTCAGCCTGTCCCT	2
TGTCTGAGAGTGCATCT	2
TGTCTGTCCCAAAAATT	2
TGTCTGTCTACAGGGGA	2
TGTCTGTGATCTCCCTT	2
TGTCTTTAAGCTGTTTT	2
TGTGAAAGAACATACAA	2
TGTGAATACCAATGGCT	2
TGTGAGAGAAGGGTGAC	2
TGTGATGTGAGGTGAGG	2
TGTGATTAAATGTATTT	2
TGTGATTCCATAACCGG	2
TGTGATTTTTCACAATC	2
TGTGCACCCTAGCTTGG	2
TGTGCGATTGTTCATTG	2
TGTGCTTGGGGTGGGGA	2
TGTGGAAGTAGAGGGAG	2
TGTGGACCGGCCTGAAG	2
TGTGGCAGATTGCCCAT	2
TGTGGCCGATGTTTCCA	2
TGTGGTCTGGGAGATGT	2
TGTGTAATACGTTAAAT	2
TGTGTAGTTGTTAGTAC	2
TGTGTCAGTCCTGAGTC	2
TGTGTCCATTTGAATAT	2
TGTGTCCCATTCTCAGC	2
TGTGTCTATGTAAGTGC	2
TGTGTCTTAAATTATAT	2
TGTGTGAGGTGTTGTGA	2
TGTGTGCCACACACCCC	2
TGTGTGCCCCTGGTAGA	2
TGTGTGCGTGCCTGTCT	2
TGTGTGGTTGTGACTAT	2
TGTGTGTCACTGAAAAA	2
TGTGTGTCGCAGTAAAC	2
TGTGTGTGTAAAGCGTA	2
TGTGTGTGTGCGCAGGT	2
TGTGTGTGTGTGTGTGT	2
TGTGTTCAGTTAACCCT	2
TGTGTTCCACACAAACA	2
TGTGTTGAAAGCTCAGA	2
TGTGTTGAGGATACAGA	2
TGTGTTTCAATAAAGCT	2
TGTTAAAAAAAAAAAAA	2
TGTTAAGCCTAACCAGC	2
TGTTAAGGCTGTCTGTA	2
TGTTAGCATTTGATGTC	2
TGTTCAAAAAGCCCAGC	2
TGTTCATAGCAGCCTGC	2
TGTTCCTGATTAAGAGC	2
TGTTCTCATTCATATAA	2
TGTTCTGTAGGCAGTCA	2
TGTTGGCAAGTGAAAAA	2
TGTTGGCAGTTACTGAG	2
TGTTGGGAAAATTGAAA	2
TGTTTAACAGTATTAAA	2
TGTTTGTAAATACTCTG	2
TGTTTTCCCTGCTACGT	2
TGTTTTGAGCTATGCTT	2
TGTTTTTAGGTTTCATT	2
TGTTTTTGATGTTTTCT	2
TGTTTTTTTCCCCATTG	2
TNGAAATCAAAAAAAAA	2
TTAAAAAAAAAAAAAAN	2
TTAAAACCCTGGGGTTC	2
TTAAAACTGAAGCATAC	2
TTAAAGTAAAAAAAAAA	2
TTAAATGTCTAACCCAG	2
TTAACAAGACACTGTTT	2
TTAACACCTCTGCATAC	2
TTAACTCCTTAAAGATA	2
TTAACTTACCGTGCCAT	2
TTAATAAAGGGAACACT	2
TTAATAAATCATTCTCA	2
TTAATTGTGGAAAAGAA	2
TTAATTTGTTTGCAAAA	2
TTACAACCGCTTTGGGA	2
TTACAAGTGACATTGGG	2
TTACAATCTGCAGGCTG	2
TTACACGGGTTACACAG	2
TTACAGAAAGATATTAA	2
TTACATATGATTATATA	2
TTACCCACTTGACCATT	2
TTACCCTGAGATACACT	2
TTACTAACACCCCGTTT	2
TTACTAGACACTGAACG	2
TTACTAGGACTTCCACT	2
TTACTATAAATGAGATT	2
TTACTCATTTTAGAGTG	2
TTACTGAAAAATGATAA	2
TTACTGGACATCAAGAC	2
TTACTGTTGGTGTGGAC	2
TTACTTTGATGTATATC	2
TTACTTTGCTTTTTTTT	2
TTAGAAAACCTGTCTGA	2
TTAGAAAGAGATTGTTT	2
TTAGAAGGGAATCCTGT	2
TTAGAGGGATAAAAGAC	2
TTAGATTCTTGGTATAA	2
TTAGCAATCGATGTAGC	2
TTAGCAGTTGGTGAAGT	2
TTAGCTGAATTTGTCTG	2
TTAGCTGTACCAGTCAG	2
TTAGCTTGGAACAACCC	2
TTAGGAAAGACACAAAA	2
TTAGGAACAAGCTGAGC	2
TTAGTATGGGATCGATG	2
TTAGTGGGTGGGTAGGT	2
TTAGTTTACTGAACTTG	2
TTAGTTTTATATACAGC	2
TTATAGATACCATCAGC	2
TTATAGGTGGGAGTAGC	2
TTATAGTTTTGTAGCTG	2
TTATATATTTTATTATT	2
TTATCACTGTGGAAATA	2
TTATCAGCCAGACAGGA	2
TTATCATCTCCATTTTC	2
TTATCCATCTAATTCAA	2
TTATCTGTACAAGTTAC	2
TTATCTTTCAGAAAAGA	2
TTATGCTTGCAATAAAT	2
TTATGGATACTTTTAAA	2
TTATGTCGGATTTTACG	2
TTATGTTTGTATGTATG	2
TTATTTCCACAGTCCAG	2
TTATTTTTTATAACCTT	2
TTCAAATTTAATAAAGA	2
TTCAATAATAAATCCCA	2
TTCAATAATAAATCCTC	2
TTCAATACCCGTGTGTG	2
TTCACACTCATCAAGAA	2
TTCACTGAAGCCTTGTT	2
TTCACTGCTGAAGACCT	2
TTCAGAGGACATTTCCC	2
TTCAGCACTGACTGCAA	2
TTCAGGAAGGCCTCCTG	2
TTCAGGTCCTGATAATT	2
TTCATAGCCAAATTGTA	2
TTCATCAAAATGCCTCA	2
TTCATTGTTCATATATT	2
TTCCAAAAAAAAAAAAA	2
TTCCAATAATAAATCTC	2
TTCCAGAAAAGCCACAG	2
TTCCAGCAGTCAAATGT	2
TTCCAGTATGACTCTAC	2
TTCCATTATGCCTGGCA	2
TTCCCCGAAGGACAGAG	2
TTCCCTCCCACATATAC	2
TTCCCTGAGATTCTGTG	2
TTCCTAAATAAATGATA	2
TTCCTCAGTATGACTGG	2
TTCCTCCCTCTTGTTGT	2
TTCCTCCCTTGATGATA	2
TTCCTCGACTCAACAAA	2
TTCCTCTCCCTAAATCC	2
TTCCTGAGGCCCCAGCG	2
TTCCTGCCTTATGTCCT	2
TTCCTGCCTTGATGATA	2
TTCCTGTATCACACAGA	2
TTCCTTTAGTCTTAGAG	2
TTCCTTTTTACCTCTAA	2
TTCGCCACACCCTTTCC	2
TTCGGGACCAGGCTCGA	2
TTCGGGGCTGCGAAAAG	2
TTCGGTACATCAATAAA	2
TTCGTGGTCAAGGCCTA	2
TTCTAAAAAAAAAAAAA	2
TTCTAACCTTGTTTTCT	2
TTCTAGGACATTGACCC	2
TTCTAGGATATCACATT	2
TTCTAGTTGCTGTTAGG	2
TTCTAGTTTGTGGCACT	2
TTCTATGTGTGCATAGT	2
TTCTCCAGAAAGGACCT	2
TTCTCTGCTCAAAAAAA	2
TTCTCTTAATCACCCTG	2
TTCTGCTCCTAGGTCCT	2
TTCTGGACTGGCTATTT	2
TTCTGGCATTATATCAA	2
TTCTGGTCCCGAGCTCC	2
TTCTGTGGGTTTGAGAT	2
TTCTGTGTAATTATAAT	2
TTCTTAATGCAGTACAA	2
TTCTTAGTTTTACAAAA	2
TTCTTATAGAAAGTTTG	2
TTCTTCCTAGGGTAGCT	2
TTCTTCTGGTAGTGTTT	2
TTCTTGGGGAGGGAAAG	2
TTCTTGGTGTATTTCTT	2
TTCTTTCTCTTCGTTGG	2
TTCTTTTACCAAAAAAA	2
TTGAAAAAAAAAAAAAT	2
TTGAAACAAACAAACTC	2
TTGAAACGTGATTAAAG	2
TTGAAATAGTTAGCATT	2
TTGAAATGCAGATCCTG	2
TTGAAATGTTAAGTGCA	2
TTGAAGCTGAACCCTTC	2
TTGAATATGCCTTCCTT	2
TTGACTCTTACAGCCAC	2
TTGACTTTTGCAATAAA	2
TTGATATGGTAATATTT	2
TTGATGGGAATTTGTGT	2
TTGATGTATATACAGTA	2
TTGATGTTGTTGTTATT	2
TTGATTTTTTTTTTGAG	2
TTGCAAAGGGGAAAAGT	2
TTGCCTCTATGTCTCTT	2
TTGCCTTCCCTGTAAAT	2
TTGCCTTTGCCACTCTA	2
TTGCGGGCTTTGAACCG	2
TTGCTGCTTCCCTTTGC	2
TTGCTTAAGCTGGTAAT	2
TTGGAAACCCACACAGC	2
TTGGAATACTGTATAAA	2
TTGGACGTACATCGTTA	2
TTGGACTGAGCTAATCT	2
TTGGGAGCTAGGTTTAA	2
TTGGGGAGCTGATCATC	2
TTGGGTTTTGAACAGGC	2
TTGGTAGCAAAAAAAAA	2
TTGGTCACCTCTTCAGT	2
TTGGTGAAGGAAAAGGC	2
TTGGTGCGGCGTGGCTT	2
TTGGTTAAAAACAAGCA	2
TTGGTTAAAAGTATGCT	2
TTGGTTCAATAATGGCC	2
TTGGTTTGGTTGTGTGG	2
TTGTAAAATAGATAAAT	2
TTGTAATCCCCAGAATC	2
TTGTAATCTAGAAAGAA	2
TTGTAATGGTAAAGTAG	2
TTGTACCTAAACTATGT	2
TTGTAGGAAATAAATCT	2
TTGTATCTTCTTGTCTT	2
TTGTATTTATTGCTTTG	2
TTGTCACCATTCCAACC	2
TTGTCAGATTATTTATT	2
TTGTCCATTGATGCTTC	2
TTGTCTATGACACAGGA	2
TTGTGAGCAGGCAAGAG	2
TTGTGCACTATGGTCAG	2
TTGTGGTTCGCCCCTCC	2
TTGTGTTTGAAAAAAAA	2
TTGTTCACGGGTCCTTT	2
TTGTTGGGTTTTGAGTT	2
TTGTTTATTGAGAAGGG	2
TTGTTTCAAAAAAAAAA	2
TTGTTTGTTTGTTATGG	2
TTTAAAATATCTTTTAT	2
TTTAAAGGAAACCTGAG	2
TTTAAATAAAGTACCTT	2
TTTAACTATAAACACTG	2
TTTAAGAACATCTCCAT	2
TTTAAGATATGACATCT	2
TTTAAGCATAGGAATCC	2
TTTAAGGGAGGAGAGAG	2
TTTAATACAAGTGAAAG	2
TTTAATAGTCTTATGTG	2
TTTAATTAAACTTTATG	2
TTTACAATAAAAAAAAA	2
TTTACACTGACCAGTGC	2
TTTACACTGGCATTAGT	2
TTTACAGACCTATTTTT	2
TTTACAGCTGCTCTCAC	2
TTTACATAAGGTATCAA	2
TTTACATTTATATAAAA	2
TTTACCTGTGTTCACAC	2
TTTAGAAACTCCTTCTC	2
TTTAGCTTCTGAGGGGA	2
TTTAGGATAAAAATAAA	2
TTTATAACTTAGCCGAA	2
TTTATAGATGATGTTCT	2
TTTATATTAAAAGAAAA	2
TTTATGCTATCCATTCT	2
TTTATGGTATGACATAG	2
TTTATTAAATGAATGAG	2
TTTATTACAGCAAAAAA	2
TTTATTGACCAGACACG	2
TTTATTGCATCCTAACT	2
TTTATTTAAGAGGAAGA	2
TTTATTTTGGTATCTTC	2
TTTCAAATAACAACCTT	2
TTTCAAGATCCTGTTGT	2
TTTCAATTTTCTGTGTG	2
TTTCAGCAGACCGAAGC	2
TTTCATACAGTGTGGAG	2
TTTCTAAAAAAAAAAAA	2
TTTCTGATTTGCTGTTT	2
TTTCTGCATCCAGATAG	2
TTTCTTAAATAACTATC	2
TTTCTTCTTATTAAAGT	2
TTTCTTTCTGCACATCT	2
TTTCTTTTGTAATAAAA	2
TTTGAATTATGGTTGTT	2
TTTGACAGTGTGATCTC	2
TTTGAGGATAACGACTG	2
TTTGAGGATTGCAATGT	2
TTTGAGTCTTTAAAAAA	2
TTTGATATATACTTTTG	2
TTTGATGTAAAATATTT	2
TTTGCACAAATCCAATT	2
TTTGCACCAACCAAAAC	2
TTTGCAGGAGCGCTACC	2
TTTGCCCCACTCCACCA	2
TTTGCCTTCCTGGGAGA	2
TTTGCTTTGTTATAGGG	2
TTTGGTTCTCCAAAAAG	2
TTTGGTTTAATATTGTA	2
TTTGTAAGAACTATTTT	2
TTTGTATATAGATAGAA	2
TTTGTATATTGGCACAC	2
TTTGTATTATGTTTGGG	2
TTTGTCTCAGAGGTGTT	2
TTTGTTAAAAAAAAAAA	2
TTTGTTTATATTATAAA	2
TTTGTTTTATGTTCCTT	2
TTTTAAACTTGTCAAAA	2
TTTTAAATGAAAATTAA	2
TTTTAAATTCTGTAACT	2
TTTTACTTTCTCTTAAG	2
TTTTAGCCCCTTGACTC	2
TTTTAGTTGCATCTTTC	2
TTTTATAAAATAAAAAA	2
TTTTATGCAGAAGAAAA	2
TTTTATGTTCACATAAC	2
TTTTATTAAAGGGGATG	2
TTTTATTCTTATAAGGA	2
TTTTATTTCATAGCTTT	2
TTTTATTTTGCATTGGA	2
TTTTATTTTGTGACCAA	2
TTTTCAATGTACACTGT	2
TTTTCAATTCAAAAAAA	2
TTTTCAGTGGTTTGGAA	2
TTTTCCAGGGATATTTT	2
TTTTCGCTTTTTTTTTT	2
TTTTCTCTTCAACTGTT	2
TTTTCTCTTCTGCTTTA	2
TTTTCTTCCTCACATCC	2
TTTTCTTTGGCACTTCA	2
TTTTGAATAAAAGTACG	2
TTTTGAGCAATGCAAGG	2
TTTTGCTGTGAACACAC	2
TTTTGGTATACTTTGTG	2
TTTTGTAAAGTTTGTAG	2
TTTTGTTTCTGTCTTGT	2
TTTTGTTTTTGCCATTT	2
TTTTTAAATCAATAAAA	2
TTTTTAAGTGTGCTTTT	2
TTTTTATAAGTAAGTGT	2
TTTTTCACAGTTTCTAT	2
TTTTTCAGAAAGGCTTG	2
TTTTTCCTTTTTCTCGT	2
TTTTTCTTAAAATGTGG	2
TTTTTGCTTCTGTTAAA	2
TTTTTTAAAATATGGTC	2
TTTTTTTTAAACTGGAG	2
TTTTTTTTCTTTAAAAT	2
TTTTTTTTTTTCATTTT	2
AAAAAAAAAAAAAAACA	1
AAAAAAAAAAAAAAGAA	1
AAAAAAAAAAAGAGGGA	1
AAAAAAAAATTAAAACA	1
AAAAAAAATCTTGCACA	1
AAAAAAANAAAAAAAAA	1
AAAAAAGAAAAAAAAAA	1
AAAAAAGGTGGGTGTTT	1
AAAAAATACACAACATT	1
AAAAAATAGATTAATCA	1
AAAAAATCATCGTTGTA	1
AAAAACAAGTTGAAGAC	1
AAAAACCAATTTTAGTC	1
AAAAACCGAGTTTGTCT	1
AAAAACTATTGATAGCC	1
AAAAAGAAGCCATACAG	1
AAAAAGCTATTTCCTCA	1
AAAAAGCTGCTTCTCGT	1
AAAAAGTCAAGAACGTT	1
AAAAAGTGAATATCATT	1
AAAAAGTTACTTAAACT	1
AAAAAGTTGCCTTTCTG	1
AAAAATAAAAAAAAAAA	1
AAAAATAAAACCTGTGT	1
AAAAATAAATAAATAAA	1
AAAAATAAATTTCTCAA	1
AAAAATAATCGCTCACC	1
AAAAATACGGTGGAGAC	1
AAAAATATTTGCAAGTT	1
AAAAATCATCGNAGTAA	1
AAAAATCATTCGTTGTA	1
AAAAATCMTCSTTGTAA	1
AAAAATGGTGACAGTAT	1
AAAAATTATCGTTGTAA	1
AAAAATTTATTCACAAA	1
AAAAATTTCCTCTACAG	1
AAAACAAAGAAATAAAA	1
AAAACAAAGGTCATTGT	1
AAAACAACCTTTTCTTG	1
AAAACAAGCCACCATTC	1
AAAACACAAAATCACTA	1
AAAACACAAAGTTAGCT	1
AAAACACTGTCTTTCTC	1
AAAACAGTAAAACTTTG	1
AAAACAGTGGCCCGGTG	1
AAAACAGTGGCCGGNGG	1
AAAACAGTGGCCGGTGA	1
AAAACAGTGGCNGGTGG	1
AAAACATCTGCTGTTAC	1
AAAACATTCTATTAAAA	1
AAAACATTTGAAAGAAG	1
AAAACATTTGCTGCCTA	1
AAAACCACTCCTAGTGG	1
AAAACCATCGTGAGTCA	1
AAAACCTGTAACAAATT	1
AAAACGATTAAATTCTG	1
AAAACGCAAAAAAAAAA	1
AAAACGCTATTGGGCTA	1
AAAACNCTAAATAAAAT	1
AAAACTAGGGGAAGGTA	1
AAAACTCAAAGCAGTTT	1
AAAACTCCAGCAGACAA	1
AAAACTGAAAATAGAAC	1
AAAAGAAAAAAAAAAAA	1
AAAAGAAAATAAAAGAG	1
AAAAGAATTTGAGTTTG	1
AAAAGACAGACGAGCTC	1
AAAAGACAGACGGATTA	1
AAAAGATGAAAAAACTT	1
AAAAGATTATAGATTTT	1
AAAAGCAGGCAGAACAC	1
AAAAGCTAAGTAACCTG	1
AAAAGCTCTTTGTCCAG	1
AAAAGGATGGCACAACT	1
AAAAGGCAGATGTTAAA	1
AAAAGGCTTTATTTAGT	1
AAAAGGGGAACTGTCTA	1
AAAAGGTCAAAAAAAAA	1
AAAAGGTGCTCCGTGCT	1
AAAAGTAGATTTTCTAG	1
AAAAGTATGGTATGAAG	1
AAAAGTCCCACCTACTG	1
AAAAGTGGCAAGTCTCC	1
AAAAGTTAAAAAAAAAA	1
AAAAGTTGTCCATTCAT	1
AAAAGTTTGTTCTCTCT	1
AAAANTNNGCAATGGGG	1
AAAATAAAAGTGAAAAA	1
AAAATAAAATCAATAAA	1
AAAATAAACACGGTTCC	1
AAAATAAATAAATTATC	1
AAAATAAATCTTACCAG	1
AAAATAAATGAAACCGT	1
AAAATAATTATAAAACT	1
AAAATACCACCCACAGA	1
AAAATAGAAATTCCCCT	1
AAAATAGCATAGGAAGA	1
AAAATAGGCATTTGGCC	1
AAAATATAGTTGTCCAA	1
AAAATATATGTAAATTC	1
AAAATATTTAAAAAAAA	1
AAAATATTTGGCATTTT	1
AAAATCACCTTAAGGCG	1
AAAATCCTTATCATTCT	1
AAAATCNCCTTAAGGCT	1
AAAATCTTTATTTTTAA	1
AAAATGAAAAAAAAAAA	1
AAAATGAAATTACAATT	1
AAAATGAATGAATGATT	1
AAAATGACAAGCCAAAT	1
AAAATGATGAGACATTT	1
AAAATGCATTTGGCTGG	1
AAAATGGCAAACAGGGG	1
AAAATGTATATATAAAA	1
AAAATGTATCACCCGTT	1
AAAATGTCAATGAAATT	1
AAAATGTCTATATCCTT	1
AAAATGTGCTCCTGCTG	1
AAAATTACTAACTCTGT	1
AAAATTATTTTTTAAAC	1
AAAATTCTCACAGATCA	1
AAAATTGGAAGTTAGAG	1
AAAATTGTATAATTTTG	1
AAAATTTAAGGAATGTC	1
AAAATTTCATAAGACAT	1
AAAATTTTCAATAAAAA	1
AAACAAACAAACAAGCC	1
AAACAAACTCTTTGAGC	1
AAACACAATGACTGACC	1
AAACACCCCCCCTTTTT	1
AAACACTATGAAAAAAC	1
AAACACTTCCACATCTC	1
AAACAGAACTGTNGTCC	1
AAACAGAGGATCAGGTC	1
AAACAGAGTAAAATGAT	1
AAACAGTAGCTTGAAGT	1
AAACAGTGGCCGGTGGG	1
AAACAGTTCTGGGCATA	1
AAACATAATAAAAGGAT	1
AAACATACAACTTAAAA	1
AAACATCAAGTTTCAGA	1
AAACATTATGTGTTTTA	1
AAACCAAATCGAACTGT	1
AAACCAACACAATAAAC	1
AAACCAATTCCTATTTC	1
AAACCACACACTCTCGG	1
AAACCAGATCAGAAGTT	1
AAACCAGTAGGAATAAA	1
AAACCAGTGCCCCTTTN	1
AAACCATTAAACTGTGT	1
AAACCCCATCTCGAAAA	1
AAACCCTGGGTTTCAAT	1
AAACCCTGTTTGAGGCC	1
AAACCGTGCCTGCGCCT	1
AAACCGTGCTGTATAGT	1
AAACCTGAAACTGCCTT	1
AAACGCCATTTTGAATT	1
AAACGCTTTACCACTCG	1
AAACGGAGAATCATAAA	1
AAACGGTACCTGCAGGC	1
AAACTACACTGTGATGC	1
AAACTATGATGTTGGGA	1
AAACTATTGAAATGGCC	1
AAACTCAAACAAGCCTG	1
AAACTCACCCAAGCCGC	1
AAACTCAGAAAAAAAAT	1
AAACTCCCCTAGTTGTC	1
AAACTCTGGTTTTTAAA	1
AAACTGAAAACCTTCTA	1
AAACTGACACTTCGTAG	1
AAACTGTTTGCTTTGTT	1
AAACTTACAGCTCTGAG	1
AAACTTCATAATACAAA	1
AAACTTGTCTGACTGTC	1
AAACTTGTGGTGTGAGA	1
AAACTTTGTAATTCTGT	1
AAACTTTGTATAAAAAA	1
AAAGAAAAACCAATTGC	1
AAAGAAACAGGTGAAGG	1
AAAGAAATAGGAAGACT	1
AAAGAAATGTTATGTAG	1
AAAGAACCCAGCCCCAC	1
AAAGAACGGATCTACAT	1
AAAGAACTAAGGAACAG	1
AAAGAACTCACACTGGA	1
AAAGAACTTTAACTGGT	1
AAAGAAGCAGCTGTGTG	1
AAAGAAGCGACATATAC	1
AAAGAAGTTAAATCACT	1
AAAGAATCGTGTACTGA	1
AAAGAATTACACATCTC	1
AAAGAATTCATACTGGA	1
AAAGAATTGATTTTACA	1
AAAGACAAAGACAACTT	1
AAAGACCCAATAAAAAG	1
AAAGACTCTACAGAGAT	1
AAAGACTTAAAAGTTTA	1
AAAGAGACCATTCAATA	1
AAAGAGGCAAGACGAAA	1
AAAGAGTATGAAGGAGG	1
AAAGAGTCTTTTGTTAG	1
AAAGANCTCATTGATTA	1
AAAGATAAAAAAAAAAA	1
AAAGATAAATATAGTGA	1
AAAGATGAAATGAATGT	1
AAAGATGAGATTGTAAA	1
AAAGATGGCAGGGGGTT	1
AAAGATGGCAGGGTGTT	1
AAAGATGGTCTGGGTTT	1
AAAGATTTTGAAGAGAG	1
AAAGCAACTTCCCAATA	1
AAAGCAGTAAATCATCC	1
AAAGCTGCCTGTAGAAC	1
AAAGCTTGTTTGGCTAG	1
AAAGGAAAAAAAAAAAA	1
AAAGGAACCTCTGTGGC	1
AAAGGACACTTTTTTAA	1
AAAGGACCTCACTTCTC	1
AAAGGAGAAAAAAGGGG	1
AAAGGCAGGAGAGAGCA	1
AAAGGCATTGGAAAAAC	1
AAAGGCCTTGAGGGTGG	1
AAAGGCTAAACTGCAAA	1
AAAGGGATTGAGGGTGA	1
AAAGGGGATAACTTTTG	1
AAAGGTCTGAATCTGCT	1
AAAGGTGTGGAACAGGA	1
AAAGGTTACCTTCAGGT	1
AAAGGTTTTTATCATTG	1
AAAGTAAACAGTTCACA	1
AAAGTAAAGACTGGTTT	1
AAAGTAAAGGCTTGGGG	1
AAAGTAAGTCACCAGGA	1
AAAGTACTTTTTTTATA	1
AAAGTATCAATGGTTAT	1
AAAGTATGTACACACTG	1
AAAGTATTCCCTAAGTT	1
AAAGTATTCCTAAGTTT	1
AAAGTCAATTTAAAATG	1
AAAGTCCAAAAAAAAAA	1
AAAGTCCAAAAAAAAAG	1
AAAGTGAAGAAGGGGAC	1
AAAGTGAGGTTCCTGTT	1
AAAGTGCCAAAGGTACA	1
AAAGTGGAATTTTCTAA	1
AAAGTGGACGGGGAGGT	1
AAAGTGGGAGCTACTGC	1
AAAGTNGTATTCCTAAT	1
AAAGTTCGGAAATGCTC	1
AAAGTTTATTTCTAGCC	1
AAAGTTTGTAAGTTCTT	1
AAANCACTAAATAAAAT	1
AAANTATGTACACACTG	1
AAATAAAAAAAAAAAAC	1
AAATAAAAATAANNNTT	1
AAATAAAAATGAGTAAA	1
AAATAAAACAGGCAACC	1
AAATAAAACTGCCNGTG	1
AAATAAAAGAAAGATGG	1
AAATAAAAGTATCACAA	1
AAATAAACAAAATCTTA	1
AAATAAACAAATCTTTT	1
AAATAAACCTGAATGAA	1
AAATAAAGATTCTTGGA	1
AAATAAAGTCCTGAAAA	1
AAATAAAGTGAGGAAAA	1
AAATAAATAAAAAATTC	1
AAATAAATAAATCTTTT	1
AAATAAATAATAAATAA	1
AAATAAATCTTAAAAAA	1
AAATAAATGCCATCTCT	1
AAATAAATGTTACATTT	1
AAATAAGTAAAAAAATA	1
AAATACAACTGTTTTAG	1
AAATACAGAAAAAAAAA	1
AAATACCCACTATGAAA	1
AAATACGAAGTGTGTTG	1
AAATACTCTGTATTCAG	1
AAATAGACAATTTCCCC	1
AAATAGACAGACTGGTT	1
AAATAGATTAAATATTT	1
AAATATATAAATCTTAA	1
AAATATATAGCAATTTG	1
AAATATGTCAGCCATCG	1
AAATATTCCACAGGACA	1
AAATATTCCACCTGCAG	1
AAATATTGATGTGTTTT	1
AAATATTGGTGCGATCA	1
AAATATTGTAGTCATTA	1
AAATATTTCAGAAACCC	1
AAATCAAAGGTCAGAGG	1
AAATCAAGTGACAGTCC	1
AAATCACAATTAATATC	1
AAATCACATTTAAAATA	1
AAATCAGATATATTGTT	1
AAATCAGGAGGCTCATC	1
AAATCAGTGTTAACAGT	1
AAATCCCAATGGTGTAG	1
AAATCCTGCAGACCACA	1
AAATCCTTTAACTGTTT	1
AAATCCTTTCAACTTTG	1
AAATCNCATTTAAAATA	1
AAATCTAAATCAAATGT	1
AAATCTAACACTCTCTT	1
AAATCTAGGATGCCAAT	1
AAATCTATTCCATTTCT	1
AAATCTCTTAAAGGAAG	1
AAATCTGAAAGCAAGCC	1
AAATCTGAAATGNAATA	1
AAATCTTTAATGAAAAA	1
AAATCTTTTCACTTCGG	1
AAATGAAAAGCAGACAA	1
AAATGAAAGTGTCTGGA	1
AAATGAAGGTCACCTCT	1
AAATGAAGTGCGTTAAG	1
AAATGAATGTGCCTATC	1
AAATGACCTTTACTCTG	1
AAATGACTGTTCTAGAG	1
AAATGAGAAGCCCTCCG	1
AAATGATAAAAACAACT	1
AAATGCACACAGCTCTG	1
AAATGCTAAGTAGCATT	1
AAATGCTCATTGTGCAT	1
AAATGCTGCCTCAAAAA	1
AAATGGACACTAGCAAT	1
AAATGGGAAAAGAAAAA	1
AAATGGTAAAGGCCCAA	1
AAATGGTATTAATTACA	1
AAATGGTGACGTTTAAT	1
AAATGTAATAAATACAT	1
AAATGTACATTTTGTAG	1
AAATGTGAAGTTAAAAC	1
AAATGTGAATAAATGGA	1
AAATGTGTTAAATTCTT	1
AAATTACCCTTTGGATC	1
AAATTACCTCCAAGGCA	1
AAATTATAGTGTATGGT	1
AAATTATTACAGAATTA	1
AAATTATTGGCTCAACT	1
AAATTCTCTATGGTGGT	1
AAATTCTGCTGCTTAGA	1
AAATTGCATCAATAACT	1
AAATTGCTTCAGCTTTA	1
AAATTGGACACACCAGC	1
AAATTGTAAAAAAAAAA	1
AAATTTAAACTACAAAA	1
AAATTTACTGTTGCGTT	1
AAATTTGAAATATAAAG	1
AAATTTGTTTTTTTACT	1
AACAAAAAGCCAGCACA	1
AACAAAACCAGTTTAGT	1
AACAAAATCTCTACATT	1
AACAAAATTCAAAGTCC	1
AACAAACCGCTTGTCCG	1
AACAAACGGTAAAAAAA	1
AACAAACGGTCCCCTGC	1
AACAAATGCAAAACCAA	1
AACAACCCCCTGTTGCC	1
AACAACCTGCTGCAAAA	1
AACAAGAAATTGGAAAT	1
AACAAGTCAAAAAAAAA	1
AACAAGTCTTTGTTTTG	1
AACAAGTGAAGAATGCT	1
AACAATAAATTGTATTT	1
AACAATAACCAACACGG	1
AACAATTTGTCAACATT	1
AACACACTGTTGCTAAT	1
AACACAGAGATGTTCTG	1
AACACAGTTCAGTGGGA	1
AACACATAATGCCTTTT	1
AACACATCAGCTAGCAA	1
AACACCTAGATAGCATT	1
AACACCTTGCAAAAGCA	1
AACACGGCACCATTAAG	1
AACACGTTTTTGGTAAG	1
AACACNCCTACCTGGGA	1
AACACTCATAGAGGTTC	1
AACACTGATTGGATTTA	1
AACACTGGCTGCAATAG	1
AACACTTGCGGCCTTCC	1
AACACTTTTGCCAGTTT	1
AACAGAAAATAACGTTC	1
AACAGAAACACCTTTAT	1
AACAGAAAGCTTATGGC	1
AACAGAAATCACTATAC	1
AACAGAAATTAAAGTAA	1
AACAGAATAATAAAAAA	1
AACAGACATCTATTATT	1
AACAGAGTTATCTGTAC	1
AACAGCCAGTGTCTGAA	1
AACAGCGAGGTATCAGC	1
AACAGGAGATTAAATTC	1
AACAGGCTTCGCAGCCC	1
AACAGGGGTTGGGGATT	1
AACAGTCCTTTGCAGTG	1
AACAGTCTTCAGCCACA	1
AACAGTGACAAAGCTAA	1
AACAGTGTGTACCAGTT	1
AACAGTTATCTGGGGAT	1
AACAGTTTAACAGGCTT	1
AACAGTTTTCCATTAAA	1
AACATAAAAAAAAAAAA	1
AACATAAAATAAATAAA	1
AACATAATGAAAACATT	1
AACATACACTTAAATAA	1
AACATAGAGAAACAGAA	1
AACATATCTATGGTACA	1
AACATATTTTTCTGATA	1
AACATCCCGTACAGGCC	1
AACATCTGTCGGATTGT	1
AACATTATTATTCTATA	1
AACATTCTCTGTAGGCT	1
AACATTCTGTGCCTTCT	1
AACATTGACGGAATAAA	1
AACATTGGAAAGAGATG	1
AACATTNGAAAAAAAAA	1
AACATTTCTCGGACTTT	1
AACATTTGCAAAAAAAG	1
AACATTTGTCAGAAAAA	1
AACATTTGTTACTATAG	1
AACCAAACAAGCTTACA	1
AACCAAGTATTACTGCC	1
AACCACCAATTCGAGCC	1
AACCATTCATTGCTACC	1
AACCCAAACAGAAAAAA	1
AACCCAGCCTTATCCTT	1
AACCCAGGTCCTTGTGT	1
AACCCATCTCTCTATTC	1
AACCCCCAATATCAGGG	1
AACCCGGCTCCCCAGCT	1
AACCCGGGCTAATGGGA	1
AACCCTCCCCCTGTATT	1
AACCGTACTGCTCCTAA	1
AACCGTCTCTATCGATA	1
AACCTATCTGGAAAGAA	1
AACCTCTATGCTAAAGG	1
AACCTGGGTGAGAGCCC	1
AACCTTAGAGCTGGGTG	1
AACCTTTAAAGATGTGT	1
AACCTTTTCAAAAAACT	1
AACGAACGGGGAAGAGA	1
AACGAGGAATCCCCACA	1
AACGAGGAATTCCCGTA	1
AACGAGGAGATCATCAA	1
AACGAGGGAATTCCCAG	1
AACGAGTAAACCACAAT	1
AACGCAGAGAATATTTA	1
AACGCCAACCTAGAAAG	1
AACGCCAAGTAACCAGA	1
AACGGAAGCAAAAAAAA	1
AACGGCTTTCAAATTGG	1
AACGGGCCTGAATTCTG	1
AACGTGCCTGAATTCTG	1
AACGTGCTCTGCTCAGA	1
AACGTGGACCCTGGCAC	1
AACGTGGCCAAAAACCA	1
AACGTGTTAACCTCTGG	1
AACTAAAAAAAAAAAAT	1
AACTAAAATTTAAAAAA	1
AACTAACAAAACAAACT	1
AACTACACCTGCTGCAA	1
AACTACACTGCACTCCT	1
AACTACCCCATACAATC	1
AACTACCTGCTGTTTTC	1
AACTAGCCTTTGAATTT	1
AACTAGGAAGCCGGGCT	1
AACTAGGATACTTATGA	1
AACTAGTGGGTGGGTTA	1
AACTATAGAGAAGGAAA	1
AACTCAGACACCAGGAT	1
AACTCAGAGATCTGAGC	1
AACTCATACTCATAGTA	1
AACTCCAAAATACAGTA	1
AACTCCAGAACTGAAGC	1
AACTCCTGGACACTGCT	1
AACTCGCAAAGGGATGC	1
AACTCTGAGCGATTTCC	1
AACTCTGCCTGGTATTG	1
AACTCTTGTTTTGTAAG	1
AACTCTTTCTGCTTTGT	1
AACTGAAAGTAATCACC	1
AACTGAAGGGAACGTGC	1
AACTGCACTGGGGATTT	1
AACTGCCCTTAACAAGC	1
AACTGGCTGCCCTATCC	1
AACTGGGGACAATAGGG	1
AACTGTCAAAAATGAGC	1
AACTGTCGAAGCCGCCA	1
AACTGTCTCACACTGAC	1
AACTGTGATATCTACCA	1
AACTGTGTGTTTGTTTT	1
AACTGTGTTGTGTGGAT	1
AACTGTTCTATATCNGG	1
AACTGTTCTATATCTGG	1
AACTTAAAAGAGAAAAA	1
AACTTAAAAGAGAATTG	1
AACTTACACTAAAAAAA	1
AACTTACCCTTTGGATC	1
AACTTCAGGAAGGAAGG	1
AACTTCAGGAAGGGAGA	1
AACTTCAGGGAAGGGAG	1
AACTTCCTGCAGACTGG	1
AACTTCTGTGCTGCCTT	1
AACTTCTGTTTGTCTCC	1
AACTTCTTGTACCCAAA	1
AACTTGAACTGGTTTGT	1
AACTTGCAATGAAGCCG	1
AACTTGCCAGCTAAGGC	1
AACTTGCTTGGAGTGCA	1
AACTTGGGAGTACTCCG	1
AACTTGGGTAAGCCACC	1
AACTTGTAATTCTCTTG	1
AACTTGTATATAAAATT	1
AACTTGTCCCAGGCCTA	1
AACTTTAAAAAAAAAAA	1
AACTTTAGGTACACATA	1
AACTTTCTGGGGGCTTC	1
AACTTTCTTGACCAGCT	1
AACTTTTCCTCCCAACT	1
AACTTTTCTCGGTCCTC	1
AACTTTTGAAGATTAAG	1
AACTTTTTTTTTTTTTA	1
AAGAAAACCGCATCCCT	1
AAGAAAAGNNATGACAA	1
AAGAAACCCTTTCTCAA	1
AAGAAACTAGTAAATGT	1
AAGAAACTCAGTAGAAC	1
AAGAAACTCAWTAGAAC	1
AAGAAACTGTGTACAGT	1
AAGAAAGGAGAAAAAGG	1
AAGAAAGTCGCATCCTT	1
AAGAAATAAAAAAAAAA	1
AAGAAATATATAATATA	1
AAGAAATTATTAAAAAA	1
AAGAACAAACAAGTCTG	1
AAGAACCAACTTGGTAA	1
AAGAACCACCTGGTGAC	1
AAGAACGCAAAATGCTG	1
AAGAACTAATGCTAGGA	1
AAGAACTATGGTCTCGT	1
AAGAACTTTTGGAGACT	1
AAGAAGAAAAAAAAAAA	1
AAGAAGCAAGCCAACAA	1
AAGAAGCCTGGGCTATG	1
AAGAAGCNNAAGGGAAG	1
AAGAAGCTGGGCTATGA	1
AAGAAGGACAACACGAC	1
AAGAAGGACAACACGGT	1
AAGAATACGTATCTTCC	1
AAGAATGCCTCTACCCC	1
AAGAATTAAAATACAGC	1
AAGAATTAAAATATTCT	1
AAGAATTATTTATTATT	1
AAGAATTCACATATCAG	1
AAGAATTGGTTATGCCA	1
AAGACAAGCACAATGCT	1
AAGACAATACCTCTGTG	1
AAGACACACTCTATTTC	1
AAGACAGAAAGAAAAAA	1
AAGACAGGGACAGTGTA	1
AAGACAGGGGCCTCCTT	1
AAGACAGTGGAGGACAA	1
AAGACCAAAAACCAAAA	1
AAGACCACAAAGAGGGG	1
AAGACCAGTCCCTAGGA	1
AAGACCCTGCTTATGAG	1
AAGACCTAAAAAAAAAA	1
AAGACCTGGTGCACAGA	1
AAGACCTTTCTACTGCT	1
AAGACGCTGTGGCAGCT	1
AAGACTATAAGTGAGCC	1
AAGACTATTAACATTGA	1
AAGACTCATAGATAGGC	1
AAGACTGTGAAGGATGT	1
AAGACTTTAGGCACTTG	1
AAGACTTTATTTTTTTT	1
AAGAGAAATGTTTGTCT	1
AAGAGAAGAATGGGGGA	1
AAGAGAAGCAGAAAAAC	1
AAGAGAAGCGGAAGACC	1
AAGAGAAGCTGAAGATC	1
AAGAGAAGCTGAAKACC	1
AAGAGAAGCTGANGACC	1
AAGAGAAGCTGNAGACC	1
AAGAGAAGGAACTGAAA	1
AAGAGAAGGCTGAAGAC	1
AAGAGAAGNTGAAGACC	1
AAGAGAAGTTGGGCCCA	1
AAGAGAASCTGAAGACC	1
AAGAGAATGAGGCGTTT	1
AAGAGAATTGCTTCTTT	1
AAGAGACCTAAAGTCAA	1
AAGAGAGATCCTATTAA	1
AAGAGCAAACATTTTCT	1
AAGAGCACAACTTGATG	1
AAGAGCACNAGTATTTT	1
AAGAGCAGCCGCTACCT	1
AAGAGCCACCAGGGGAC	1
AAGAGCGGCCGCTTCCT	1
AAGAGCTGTTAATATCT	1
AAGAGCTTGACAGATCT	1
AAGAGGAAGCCGTCGAT	1
AAGAGGAGGATCCACCT	1
AAGAGGAGGGCGGCGGA	1
AAGAGGATGGGATTGAA	1
AAGAGGCAACTCATACA	1
AAGAGGCAAGACGAAAG	1
AAGAGGCAAGACGAAGA	1
AAGAGGCAAGACSAAAA	1
AAGAGGCAAGATGAAAA	1
AAGAGGCGAGACGAAAA	1
AAGAGGCNAGACGAAAA	1
AAGAGGGTGTGTGTATC	1
AAGAGTACCACAGTTGT	1
AAGAGTTACGTGAAGCT	1
AAGAGTTCAATAAAGGT	1
AAGAGTTTGCCTAAGTT	1
AAGATAAAAGTGAACAT	1
AAGATACATAAATAAAT	1
AAGATACNTTTATTTTG	1
AAGATACTACAGTTTGT	1
AAGATACTTTGTTTATA	1
AAGATAGCTACAGTGTA	1
AAGATATTCCTAATGCC	1
AAGATCAAGATCCATTG	1
AAGATCAAGATGCATTG	1
AAGATCAAGATTATTGC	1
AAGATCACACCATCAAA	1
AAGATCATTACAAGGAC	1
AAGATCCATCTGTGTAA	1
AAGATCCCACGGGTGGG	1
AAGATCCCCTGTAATGA	1
AAGATGCCTACTTGCTG	1
AAGATGCTGCTTATGTA	1
AAGATGCTTCTGTTGAC	1
AAGATGGAGTCTCAGGG	1
AAGATGGGCTGGAAGGA	1
AAGATGGTGGTTTCAGA	1
AAGATGTCCCAGTCTCA	1
AAGATNTTCGTGAAGAC	1
AAGATTAAGATTATTGA	1
AAGATTAANCTGAAGAC	1
AAGATTACCTATGCCAA	1
AAGATTAGGTGAAAAGG	1
AAGATTAGGTTTGTGTT	1
AAGATTATAATATGTGC	1
AAGATTGTTCACATATC	1
AAGATTTTGGTCCACAC	1
AAGATTTTTAAATAAAG	1
AAGCAAACAGGTTGCCC	1
AAGCAAAGCCTCTTAAG	1
AAGCAAATAAGACCTAT	1
AAGCAACGATAAAAAAA	1
AAGCAACTATCTTTTAT	1
AAGCAAGAAGCTGAGGA	1
AAGCAAGGTGGTCAAGG	1
AAGCAATCAGAGATATC	1
AAGCACATACAGATGTT	1
AAGCAGACTGGTCAAGA	1
AAGCAGAGATAGGCGAA	1
AAGCAGATCATTGGTGT	1
AAGCAGCGTGTACTATC	1
AAGCAGCTGTAACTCAG	1
AAGCAGGACCAGTAAGG	1
AAGCAGGCACAGCGGTA	1
AAGCAGGGAATAAAGAT	1
AAGCAGGTGTTACGTGT	1
AAGCAGTGTGTAAGTAG	1
AAGCAGTTTATTAGAAG	1
AAGCATTCTTTTTCTTT	1
AAGCATTTGATGACTCT	1
AAGCCACACAACATAAA	1
AAGCCACTCAGGTTTGG	1
AAGCCATTCTCTTCATC	1
AAGCCATTTGTCAATTC	1
AAGCCATTTTGTCAATT	1
AAGCCCACGCCTGACAG	1
AAGCCCAGCAGGTGATG	1
AAGCCCCATAGGATCCG	1
AAGCCGATGAAGAGCCA	1
AAGCCGGGACAGCGAGA	1
AAGCCTACGGAGAGTGC	1
AAGCCTCCTGCCTACCT	1
AAGCCTTAAAAAAAACA	1
AAGCCTTGACAACCCAG	1
AAGCCTTGAGAACTCTT	1
AAGCGACAGAGACACCC	1
AAGCGATTCTGAGTACG	1
AAGCGCAAAAAAAAAAG	1
AAGCGCGATCTCGGGCA	1
AAGCGCTATCTGAAGAA	1
AAGCGGGTTCACGTCGT	1
AAGCTACCAGCTTCCCC	1
AAGCTACCTTTTTCCTT	1
AAGCTATCTTCAGGCCG	1
AAGCTCAAAGTTTATCT	1
AAGCTCAGTGGTAGAGC	1
AAGCTCATATACTTTTT	1
AAGCTCTCTGAGATCAA	1
AAGCTGAACAGGAGATC	1
AAGCTGAAGCTCCAGTT	1
AAGCTGCCACAGCCACC	1
AAGCTGGAAGGAAGCCT	1
AAGCTGGAGGAGGGCAA	1
AAGCTGGGGAAAGAGCT	1
AAGCTGTTTGCTGAGCT	1
AAGCTGTTTTTTTGTTT	1
AAGCTTTAGACATTTGG	1
AAGCTTTGAGTGATCTT	1
AAGGAAAGGAACTCAGT	1
AAGGAAATGAGATGGGT	1
AAGGAACTATCAAAAAC	1
AAGGAAGAGATGGGCTC	1
AAGGAAGCAGCTGTGTG	1
AAGGAAGCCAAAGAGAA	1
AAGGAAGCTCCATTTCC	1
AAGGAAGGACTGGCTGC	1
AAGGAAGGATAATGATG	1
AAGGAATCAAAAGAATG	1
AAGGAATGGGAGGAGGG	1
AAGGAATTCTGATTTTT	1
AAGGACAGCTCCGAAAA	1
AAGGACGACACAAACCA	1
AAGGACGTTCACAGGAG	1
AAGGACTACTCTTACCA	1
AAGGACTTCAGGCCTCG	1
AAGGAGAAAAAAAAAAA	1
AAGGAGAACTTGAAGAA	1
AAGGAGACGTCATATGA	1
AAGGAGATGGGAACTCN	1
AAGGAGATGGGAGCTCC	1
AAGGAGATTATGTTGTG	1
AAGGAGGAGTTCTCGCG	1
AAGGAGGGAGGTGGGCT	1
AAGGAGTATTTGACCAA	1
AAGGAGTTACAATAGTC	1
AAGGAGTTTGAACGTGA	1
AAGGANGAGGAGAAGAT	1
AAGGATAAAAAAAAAAA	1
AAGGATAGAAAAAAAAA	1
AAGGATGGGAGGAGGGA	1
AAGGCAAAATACCCATA	1
AAGGCAAGAAGCGAAGG	1
AAGGCAAGCATTGATTT	1
AAGGCACAATCAGAGTG	1
AAGGCAGAAAATGTTTG	1
AAGGCAGAATGCTTGCT	1
AAGGCAGAGCCCAGTGT	1
AAGGCAGCTTTTCTTTT	1
AAGGCGCTCACCAGAAG	1
AAGGCGTCCACATCCTC	1
AAGGCTTTGCAATTATT	1
AAGGGAGAGACGGGATA	1
AAGGGAGAGGAGACTCT	1
AAGGGAGATGGGAACTC	1
AAGGGAGTATTTGACCA	1
AAGGGCAACGACATTAG	1
AAGGGCCATCATAGTCC	1
AAGGGCTGTTCTTACTT	1
AAGGGCTGTTGAATTTT	1
AAGGGCTTGCTCAGGCC	1
AAGGGCTTTGCAATTAA	1
AAGGGCTTTGTGTTTAC	1
AAGGGGGAAGAGATTGC	1
AAGGGTAAAAGGCCACC	1
AAGGGTCCCCCGGCTGC	1
AAGGGTTACCAAACTGC	1
AAGGGTTTGTAGTTGAG	1
AAGGTCACAGTTGTGGT	1
AAGGTCAGCACAAAGTC	1
AAGGTCCTGAGATTTGA	1
AAGGTCTATTCTTTGCA	1
AAGGTCTGGGTGAGCTC	1
AAGGTGCTAGGTTGAGA	1
AAGGTGCTAGGTTGGGA	1
AAGGTGGAAGAGATTCC	1
AAGGTGGAATTACCACA	1
AAGGTTAAATAAAGCAT	1
AAGGTTTAAGATGATTT	1
AAGTAAACTTCAGAACA	1
AAGTAAATAAATAAAAT	1
AAGTAAATTTAAGTTCT	1
AAGTAAGATTGCTACCA	1
AAGTAAGTGTCTTTTTT	1
AAGTAATACCAACAACA	1
AAGTAATTGAGCTTCTC	1
AAGTACAAGGTTTAATC	1
AAGTACAATGTCTAAAA	1
AAGTACAGGGGAGTGGG	1
AAGTACTGCTCTGGAAC	1
AAGTAGAGGGAAAAAAA	1
AAGTAGCACTATTTACT	1
AAGTAGGTGAGCTACCA	1
AAGTAGTCCTGAGAAGA	1
AAGTATAACTGGGGAGA	1
AAGTATCCTTTTCATTG	1
AAGTATTCCTGTGGCCT	1
AAGTATTGATAGTGGAG	1
AAGTATTGCCTTCTGTT	1
AAGTCAAGCCCCTAACT	1
AAGTCAAGTCATTTCCT	1
AAGTCAATACTTCTCAG	1
AAGTCACATATTTGGTT	1
AAGTCACATTACACTGA	1
AAGTCACGGGAAAGGGT	1
AAGTCAGGAAGGAACAG	1
AAGTCCACAATCTCTCC	1
AAGTCCTAGGGGAGGCT	1
AAGTCCTGTTTCGTTGT	1
AAGTCCTTTTGAATGCC	1
AAGTCGGGATTCAGGAG	1
AAGTCTAAGCTTCCAGC	1
AAGTCTGTCAAGACCAT	1
AAGTCTTTCTTCATAAA	1
AAGTGAATAAAAAAGTC	1
AAGTGAGCAACACACTA	1
AAGTGCAAAAAAAAAAA	1
AAGTGCCCACAGCTCAG	1
AAGTGCTGTAAGCCAGG	1
AAGTGGCTTGACTACTT	1
AAGTGGCTTGCTTGGAT	1
AAGTGGGTGGCCTTATT	1
AAGTGTATTAGTTCCTT	1
AAGTGTCTAGAATTGAT	1
AAGTGTCTCCNCTGAGG	1
AAGTGTGAAATCCGAAG	1
AAGTGTGACATCGATAT	1
AAGTGTGCCAGGTAATC	1
AAGTTAACCTGTCAGAA	1
AAGTTAAGAGAAAACTC	1
AAGTTATAATCCTTTTT	1
AAGTTCAGTCTCCTCCC	1
AAGTTCATTATTTTGTG	1
AAGTTCCAGGGAGGGAG	1
AAGTTCTGGCTAGTCTT	1
AAGTTGATTGTGGCCAC	1
AAGTTGTTTGATAGAGC	1
AAGTTTAAAAAAAAAAA	1
AAGTTTCCACTTAGAAA	1
AAGTTTCCCCACTGGAG	1
AAGTTTGGTTATTTTAT	1
AANAANCAAGACGAAAA	1
AANAATAAATAATGATT	1
AANAATTATTTATTATT	1
AANACTTTATTTTTTTT	1
AANGATAAAAAAAAAAA	1
AANGGAGTCCCATTTGT	1
AATAAAAAAAGTTACCA	1
AATAAAAAAGAAAAAGA	1
AATAAAAAAGTGGATTT	1
AATAAAAACAACCAAAA	1
AATAAAAACAACGTCTA	1
AATAAAAACCAATAAAA	1
AATAAAAACCCAGATTG	1
AATAAAAGTTCCCTATT	1
AATAAAATAATCTTTTC	1
AATAAAATAGTCAAAAA	1
AATAAAATAGTCTAAAA	1
AATAAAATGTTATTTCG	1
AATAAAATTAGGTTAAA	1
AATAAAATTCTTATGGG	1
AATAAACAACAACTCTG	1
AATAAACAGTTTGGACA	1
AATAAACNTTTATTATT	1
AATAAACTCAGTACCAT	1
AATAAACTTTGCTGNCC	1
AATAAACTTTTTCACGT	1
AATAAACTTTTTCACTG	1
AATAAAGACAGTGTGTT	1
AATAAAGACCTCATCTC	1
AATAAAGACTTTCTTCA	1
AATAAAGGGAAAAACCT	1
AATAAAGTTTCTGACCT	1
AATAAANTATGTTAAAC	1
AATAAATAAACTCGGTA	1
AATAAATAAATCTTTAA	1
AATAAATACAACTTTTA	1
AATAAATATTTGGATTT	1
AATAAATCCCTAGGCCA	1
AATAAATGACCNAATCT	1
AATAAATGGGGCAAAAC	1
AATAAATGTATTTTGTA	1
AATAAATTAAGGGAAGG	1
AATAAATTACTTCATCA	1
AATAACACATAAAAAAA	1
AATAACGGTGAGATTCT	1
AATAACTAGGATACAAC	1
AATAAGCCNAAAAAAAA	1
AATAAGCTTCAAAAAAA	1
AATAATAAAACTTGCTG	1
AATAATAAATAAATCTT	1
AATAATGATTTTTAAAG	1
AATAATTGAAGTATTTG	1
AATAATTTAAAAAAAAA	1
AATAATTTATGCTTTTT	1
AATACACCAAAAAAAAA	1
AATACATCATTAAAAGA	1
AATACCAAAAAAAAAAA	1
AATACCAGCTACTCTTT	1
AATACCTGAGAGATGTT	1
AATACTAACGTTTAACC	1
AATACTAACGTTTAATC	1
AATACTATTCTAAGCAT	1
AATACTTTTGTATTGAT	1
AATACTTTTGTNTTGCT	1
AATAGAAGCTGAAGACC	1
AATAGAATAGACTCCAT	1
AATAGATAAGGACCTTC	1
AATAGATGGGTTTATTT	1
AATAGCAAAAACAAAAA	1
AATAGCCAGCTACGGTG	1
AATAGCCTGTGTTTTAA	1
AATAGCTCCAATCCTCT	1
AATAGGCAAGACGAATA	1
AATAGTTTGAACCCTTC	1
AATATAAAAACTGAACC	1
AATATAAAAGCTATTGA	1
AATATAAGAGAGTTTTG	1
AATATAATACTCAATTT	1
AATATAGAAGCTTTGGT	1
AATATAGCATTGGAACA	1
AATATATTATTCATTGA	1
AATATCTATTTGGATCA	1
AATATGGTAAAAAAAAA	1
AATATGGTCACTGGGTT	1
AATATGTTTCTGAAAAA	1
AATATTAAAAAAAAAAG	1
AATATTAAAGTGTGTCA	1
AATATTCCAATATTCCA	1
AATATTGAAGAGTCAAA	1
AATATTGGAGACACCAT	1
AATATTTATATGGTAGC	1
AATATTTCAGTGGTGCT	1
AATCAACCCGCCTATGT	1
AATCAACCCGTCCTATG	1
AATCAACCCGTCTATGC	1
AATCAACCCGTCTATGG	1
AATCAACCCGTCTGTGT	1
AATCACACAAGACTTCC	1
AATCACTGGAATGAAAA	1
AATCAGAATTTTTATAT	1
AATCAGTCCCATTAACT	1
AATCAGTGGGAGACCAG	1
AATCATCTAATATGAGC	1
AATCATCTGTCTGAGCT	1
AATCCCGAAAACATAAG	1
AATCCGGAGGCCAACCA	1
AATCCGGAGGCCAGCCA	1
AATCCTGGTAATTCATC	1
AATCCTGTCCGCTTAAT	1
AATCCTTGATGTTTGCC	1
AATCGCTTCTCTTTGGA	1
AATCGGAACAAAAGAGA	1
AATCGGAGGCCAACCAC	1
AATCGGAGGCCAACCAN	1
AATCGGAGGCCAACTAG	1
AATCGGAGGCCCAACCA	1
AATCGGAGGGCCAACCA	1
AATCGTAGTGCCCTGTT	1
AATCTACATATGGTGTT	1
AATCTACTAATGTGATT	1
AATCTCCCACATCCCAA	1
AATCTCTTCAATGTGGT	1
AATCTGATGTTAGCGTG	1
AATCTGGTCGCTGGACA	1
AATCTGGTTGCTGACAT	1
AATCTTAGAAAATAAAG	1
AATCTTCTCAGCCAAGC	1
AATCTTGTCAGATCTCC	1
AATCTTTCTTTGTTCTT	1
AATCTTTTTCTTCCACA	1
AATGAAATATGAAATTA	1
AATGAATAACATAACCA	1
AATGAATAGTCTGTGTG	1
AATGACAAAATTAAAAA	1
AATGACCTGGTGTCTGA	1
AATGACTCCTGGGGAGC	1
AATGAGAAATGCCAAAT	1
AATGAGAAGGAATTAGA	1
AATGAGAAGGTCATTTC	1
AATGAGAAGTTCCCAGG	1
AATGAGATCAGAGCCAA	1
AATGAGATTGATAACAA	1
AATGAGCCTTCTTGAAT	1
AATGAGCTTCTTGAAAG	1
AATGAGCTTCTTGAATT	1
AATGAGTCCTTGTTATA	1
AATGATACTGTAACACA	1
AATGATACTTTGTTTAA	1
AATGATCTTTTGTGGGT	1
AATGCAAATTCACAAAC	1
AATGCACACACAGGTGA	1
AATGCACCTGCCAGCGA	1
AATGCCATCTTTATGAA	1
AATGCCTTCCCGGGGTC	1
AATGCTACATAAAAAAA	1
AATGCTGACAAAATATG	1
AATGCTGCTGCTGTGAG	1
AATGCTTCTCTGTAGTA	1
AATGCTTTAAAAAAAAA	1
AATGCTTTCTTTTCCAG	1
AATGGAAAAAAAAAAAA	1
AATGGAAATCGGTCCAG	1
AATGGAAGGGTTAACCT	1
AATGGACATACAACATC	1
AATGGAGTCACACCATC	1
AATGGCAATTTACACCC	1
AATGGCACTAAAAGGTT	1
AATGGCATTAAGATTCT	1
AATGGCCCTGGAGCTGT	1
AATGGCTGATTCTGATA	1
AATGGGAAACTGCAAAT	1
AATGGTACAAAGGTGAA	1
AATGGTGGAGCCCAGCC	1
AATGGTGTGTAGCCATT	1
AATGTAAATATAAAACA	1
AATGTAACCCAGCACTT	1
AATGTAAGGGGACAGCT	1
AATGTACATTTATATGA	1
AATGTATTAAAGTATAA	1
AATGTCAGCAGTAAAAG	1
AATGTCTCAGAAATGAG	1
AATGTCTTAAAACTAAA	1
AATGTGAAAATACCACC	1
AATGTGACCATCCAGTA	1
AATGTGACCATCNANTA	1
AATGTGATAAAGCCTTT	1
AATGTGCTACTCTCAGA	1
AATGTTAAAGATTAATA	1
AATGTTAACATTCTGAC	1
AATGTTAATATTCTGAC	1
AATGTTATATATTCTGT	1
AATGTTGCCTGCTGCTT	1
AATGTTTATTTTTTAAT	1
AATGTTTGGAAAGTCCT	1
AATNCGGAGGCCAACCA	1
AATNTTAGAAAATAAAG	1
AATTAAAAAAAAAAAAA	1
AATTAAAATGCCTTTGA	1
AATTAAAGCTGGATTTA	1
AATTAAAGGGGAACCTT	1
AATTAAATATTTGTCAA	1
AATTAAATCTTTTTACT	1
AATTAAGTAGGAAAAAA	1
AATTAAGTGATAAAAAA	1
AATTAATAAAATAAATG	1
AATTAATTAAATTGTGG	1
AATTACAGATTAGAGTT	1
AATTACTACTAATAAAA	1
AATTACTGACGAGGTAT	1
AATTACTTTGACCTCAA	1
AATTAGAAGCGTGCTTC	1
AATTAGAATCAGATTTT	1
AATTAGATCCTCCCCTG	1
AATTAGCAGTTCTTGCA	1
AATTAGGCNAACGTTTA	1
AATTAGTGGGTGGGTTA	1
AATTATGGTCAGAGGCC	1
AATTATTCATTACAGGA	1
AATTATTCTTAGCAAAT	1
AATTATTTTCAGTTGTC	1
AATTCAATTAAGAAAAA	1
AATTCCAGGTCCAGTGC	1
AATTCCCACGTTTAAGA	1
AATTCCCCTAAGCCCTA	1
AATTCCTAAATATAAAA	1
AATTCCTTTATATTTCT	1
AATTCGGAGGCCAACCA	1
AATTCGTGCGTGCTAAA	1
AATTCTATCAAATAAAA	1
AATTGATGGCAGACCTG	1
AATTGCAAAAAAAAAAA	1
AATTGCCTTATTCAGTT	1
AATTGGAGTATCCCCCC	1
AATTGTACAGTGTTCCA	1
AATTGTCATTATAACTC	1
AATTTAAAATTAAAGGC	1
AATTTACCAATTTTCAG	1
AATTTCAGAAAGCCTAC	1
AATTTCCCCTCAACAAA	1
AATTTCTTAATTACTGG	1
AATTTGAAGGGGAAAGA	1
AATTTGACAATGGTCAA	1
AATTTGCAAACAAAAAA	1
AATTTGCAAACAGTTAA	1
AATTTGTGATATAAGTA	1
AATTTGTGCCTATAAAC	1
AATTTTAAAAATAAAAA	1
AATTTTAAATCCTTTAA	1
AATTTTAATAACACTTT	1
AATTTTAGAAAAACACA	1
AATTTTTACCATCTGAA	1
ACAAAAACAAAAAAAAA	1
ACAAAAATCAAAACAAG	1
ACAAAAATGAAGGAGCT	1
ACAAAAATGTTTTATTT	1
ACAAAAGACAGACAGAA	1
ACAAAATAACCACTGTT	1
ACAAAATGTTAAAATGA	1
ACAAACACAAGGACAGA	1
ACAAACAGAAATAAAGA	1
ACAAACCTCCATTGTTC	1
ACAAACCTCGGGGGAAA	1
ACAAAGATTTGAATTTA	1
ACAAAGGAAAAAGGACA	1
ACAAAGGAGGAGTGGGA	1
ACAAAGGCGGGTTTCAT	1
ACAAAGGTAGAGAAAAG	1
ACAAAGTAGATTTGTAG	1
ACAAAGTGAATACATTG	1
ACAAAGTGCAAACAAAA	1
ACAAAGTGCAAACACCT	1
ACAAAGTTTTAAAAAGC	1
ACAAATAAGTACAAACT	1
ACAAATCTGGAGGTCTT	1
ACAAATGCTTGTGTGCT	1
ACAAATGGTGTACATAT	1
ACAAATTAAAAAAAAAA	1
ACAAATTANGAATAAAA	1
ACAAATTATTTGACCAT	1
ACAAATTTAAATAAAAA	1
ACAACAAAAAAAAAAAA	1
ACAACAATGGCTGGTGG	1
ACAACACTGTTTAAATA	1
ACAACAGAAGCCAAGAG	1
ACAACAGGGTTTGGAGC	1
ACAACATACTTCATTGG	1
ACAACCCGAGTGACCTT	1
ACAACCGTTCGTGTTGG	1
ACAACTAACAGCATTAA	1
ACAACTACATACAGCTT	1
ACAACTTCCNGAGCCTC	1
ACAACTTCCTGGGCCTC	1
ACAACTTCTGACACCAC	1
ACAACTTGGGAATAAAT	1
ACAAGAAGGTGACAAGG	1
ACAAGACACAAAAAGAT	1
ACAAGAGGAGGCACCTT	1
ACAAGGGGGCTTAGCTT	1
ACAAGGGGTTGGGGATT	1
ACAAGGGTTAAAAAAAA	1
ACAAGTATACTTCATCC	1
ACAAGTATACTTNNTTT	1
ACAAGTCCCCTTCCTTA	1
ACAAGTTTGTTTAGAGC	1
ACAATAAAGGTCACGGG	1
ACAATAAATGTCTTAAA	1
ACAATAACATCGTGAGT	1
ACAATACTGGGGTCCTC	1
ACAATGAACTAATAAAC	1
ACAATGGCACGGAGCCT	1
ACAATGTCAACACCGGT	1
ACAATTAAAATCTGTGC	1
ACAATTAAAATGGAACT	1
ACAATTTCTGCCATATT	1
ACAATTTGAGGTTGGAG	1
ACAATTTTAGGGGCAGG	1
ACACAAAAAAAAAAAAA	1
ACACAACTGGTTGTGGG	1
ACACAATCCAGCACTTG	1
ACACACAATATGGTGTT	1
ACACACACGCCANNTCT	1
ACACACACGCCATCCTC	1
ACACACATACATACACA	1
ACACAGCCACAATCTGC	1
ACACAGCCCCTGTCGGG	1
ACACAGGTGTGGTGATC	1
ACACAGGTTTGGATAAA	1
ACACAGTTCAGTCTGGT	1
ACACATCCCGGGAGTTG	1
ACACATCTTGCCTTAAC	1
ACACATTTTCATTTCCC	1
ACACCAATGTCTGAAAA	1
ACACCAGACCTGGGCAC	1
ACACCAGGCTGACCTCT	1
ACACCAGTACTACAGTC	1
ACACCATCACACCAGGT	1
ACACCGAGGACTGGGGC	1
ACACCTAACTAGGTAGG	1
ACACCTAGGTTTGATTC	1
ACACCTGTGGCCCCCTG	1
ACACCTTAAAAATAAAA	1
ACACGCCCCCANCACAC	1
ACACGGAAGGTAGAGGA	1
ACACGGAGGAGGACACC	1
ACACGGCCAATCCGCTT	1
ACACGGGAATAAATTCA	1
ACACGGGGAGAAATCAA	1
ACACGGGGCTCTTGTGG	1
ACACGTTAGTATTTCTC	1
ACACTAAATGTTTTTAC	1
ACACTAAGACCTGGAGA	1
ACACTACTCACAATTTT	1
ACACTATAAAGAAAGCT	1
ACACTCCGTTCACAGAT	1
ACACTGAACACTGTARA	1
ACACTGAACACTGTATA	1
ACACTGAACGCTGTAGA	1
ACACTGAGCACTGTACA	1
ACACTGAGTTAAGAGAG	1
ACACTGAGTTAAGAGCT	1
ACACTGGAACACTGTAG	1
ACACTGTCACACTGGGC	1
ACACTGTGTGTGTGTGA	1
ACACTTGGGATCTTCTG	1
ACACTTTGTGCAGCTGG	1
ACACTTTTCCAATTTGG	1
ACAGAAAACTTTGAAGA	1
ACAGAAAAGTAGTTTTA	1
ACAGAAAGGAGACTGGG	1
ACAGAAAGTGGTGTGAT	1
ACAGAAATGCCATCGCT	1
ACAGAACGGTTGCGCAG	1
ACAGAAGCTGGCGGAGT	1
ACAGAATCTCCAGTTGC	1
ACAGAATCTTTAAAAAA	1
ACAGACAGACAGGTGAC	1
ACAGACAGAGACTTGAC	1
ACAGACAGNAACATTTC	1
ACAGACCGAACATTTCC	1
ACAGAGCAACGCTTGTG	1
ACAGAGGACAACAAACA	1
ACAGAGGGAATGGGGAT	1
ACAGAGTAAGTGGTCTA	1
ACAGATCAGAAAGAAAA	1
ACAGATGAAAGTGTGCG	1
ACAGATGTATCCCATAT	1
ACAGATGTGGCTGTAGT	1
ACAGATTGTTGAAATCT	1
ACAGATTTACAAAGCCT	1
ACAGCAAAGCCCTTTGA	1
ACAGCAAGTTCAATGTT	1
ACAGCAGGAGCTGCCTG	1
ACAGCATATTTTTCCTT	1
ACAGCATTGTTGTATGT	1
ACAGCCACACTGCCAGT	1
ACAGCCAGACAGCAGGA	1
ACAGCCAGGGCTACACA	1
ACAGCCCAGAAAAAAAC	1
ACAGCCCGCAGGTATTC	1
ACAGCCGCACATTCTGA	1
ACAGCCGTGGGGCACCT	1
ACAGCNACNCAACTACT	1
ACAGCTACAGTGTACTT	1
ACAGCTCACAGCTGTCT	1
ACAGCTGGAACTACATA	1
ACAGCTGTCTATGCAGG	1
ACAGGAGACTGTGAGGT	1
ACAGGCAAGGAACAGTG	1
ACAGGCACNAGGACCCC	1
ACAGGCTATGGGCGACC	1
ACAGGCTGTGCCTCTTC	1
ACAGGGAAAGCAAAGAG	1
ACAGGGGGGATTTTTTT	1
ACAGGGTGAGGACCCAC	1
ACAGGTCAACAAAAAAA	1
ACAGGTTATGTGATGGC	1
ACAGTAAATATCGTAAC	1
ACAGTAAGAATCTGGGC	1
ACAGTACCAGCTAATGT	1
ACAGTAGACTCTTGTGC	1
ACAGTAGGCTAATAAAA	1
ACAGTCACCGACTACCT	1
ACAGTCTCGCCACAGAA	1
ACAGTCTGGTTTCTTTT	1
ACAGTCTTATGGTTATG	1
ACAGTGATCACAGCCTA	1
ACAGTGCACCAGGGGTA	1
ACAGTGGGGATTTTTTA	1
ACAGTGGGGGAATGAGC	1
ACAGTTAAGGTTGTGTT	1
ACAGTTACCTGTTCCAC	1
ACANAAAAAAATTCTTG	1
ACATAAAATAAAAAAAA	1
ACATACTGTTAAATACT	1
ACATAGAATCTAGCCAA	1
ACATATAAAATTACAAG	1
ACATATATATGAATAAT	1
ACATATGTAATAATATC	1
ACATATTAAAGCATCAA	1
ACATCACAATACAATTT	1
ACATCACATAAAGAAAT	1
ACATCAGACGTATCTCT	1
ACATCATAGATGACGTC	1
ACATCATAGATGGCATC	1
ACATCATAGGATGACAT	1
ACATCCTCCCTCTCGTC	1
ACATCCTGAAGTGTGGC	1
ACATCCTTGTGCGTTCC	1
ACATCCTTTGCACCATC	1
ACATCTCTGAAGCAAAG	1
ACATTAAAAAGAACAAA	1
ACATTAAAGTCTGAGGA	1
ACATTAAGATTGTTGAG	1
ACATTAATTAACGGAGC	1
ACATTCGCTTGATATTA	1
ACATTCTGCAACAGAAG	1
ACATTGAGAATAGTGAA	1
ACATTGCAAAACAATTC	1
ACATTTAAAAAAAAAAA	1
ACATTTAAAACAAAAAA	1
ACATTTATTGGGTGGTG	1
ACATTTATTGGTCAGAT	1
ACATTTCATCTGGGTGG	1
ACATTTCCCCTCAAGCA	1
ACATTTCTACTCCATAA	1
ACATTTCTACTCCTCTT	1
ACATTTCTGCAATATTT	1
ACATTTGGATTTCTTCT	1
ACATTTGGTCCACAATG	1
ACATTTTAAAAAAATGT	1
ACATTTTGCAAAGCGTT	1
ACATTTTTAAGGCTTCC	1
ACATTTTTACANTAGTT	1
ACCAAAAGAGCAAGCCA	1
ACCAAAAGTGACTTCGG	1
ACCAAAATCTACGGAGG	1
ACCAAACATTCTGTGTT	1
ACCAAACTATTGTAAAG	1
ACCAAACTCCTAATGTA	1
ACCAAAGGCTGTCCGAG	1
ACCAAATAAAATTCCAT	1
ACCAAATAGAAAATTTA	1
ACCAAATAGACCATTGC	1
ACCAACAGAGCAGGATT	1
ACCAACAGAGCCGAGCA	1
ACCAACAGAGGCCGAGC	1
ACCAACCTTTTAATGAA	1
ACCAACGNAAACATTTA	1
ACCAACTCTATGTCCTT	1
ACCAACTCTATGTCTTT	1
ACCAAGACAACTCTTAT	1
ACCAAGGACAACAACCT	1
ACCAAGGCAGCAAAGCT	1
ACCAAGTGTGCTGTGGT	1
ACCAAGTTCCCACTTCT	1
ACCAATGACTCTGTGCT	1
ACCAATGCTTTGCTGAG	1
ACCACAACTGGTTGTGA	1
ACCACAGACATCAGTTC	1
ACCACAGCCCGGCGGGG	1
ACCACAGTAAAATNTGA	1
ACCACAGTGAGCTGGGT	1
ACCACCAAGGAGAGTGT	1
ACCACCTACTGGCAACT	1
ACCACCTTGTCAGATTT	1
ACCACGNAAGGACCTGC	1
ACCACTGCACCATCAGA	1
ACCACTGGAAAATCCAG	1
ACCAGAGATGAATTCAG	1
ACCAGANAGGAAGGAGA	1
ACCAGATAACACTACTC	1
ACCAGCAATAGAAACTC	1
ACCAGCCAGGTGGGCCC	1
ACCAGCCCAGGTGGCCC	1
ACCAGCTCCGGAAAAAA	1
ACCAGGCAACAGAACTT	1
ACCAGGCTCCAAGCCTC	1
ACCAGGCTGGGTCCGGA	1
ACCAGGTCGATGCAGAC	1
ACCAGTAGCTTATAAGG	1
ACCAGTCACCACAAACA	1
ACCAGTTAAATGATAGT	1
ACCATACTGCCTTCCCA	1
ACCATCATTACCTTTTT	1
ACCATCTGTAATTGGAT	1
ACCATTAAAACTGGTGA	1
ACCATTAAGATTGTTGA	1
ACCATTTAAATGTGCAG	1
ACCATTTATTTGCATAA	1
ACCATTTTATCTGGTGA	1
ACCCAACCGTTAAATAG	1
ACCCACAAGCTAGAGGT	1
ACCCACATCAAGAGTGA	1
ACCCACGTGGCTTGCTA	1
ACCCACTAAATATATTT	1
ACCCACTGCCTCAGTGG	1
ACCCAGCAATCTCCACC	1
ACCCAGGCTGGAGTAGA	1
ACCCCACTCCCCCACTC	1
ACCCCAGAACAACTGGA	1
ACCCCCAGCCCCCCATC	1
ACCCCCGCCGAGGCNCC	1
ACCCCGTTCAGTCACCT	1
ACCCCTATGCAGCCTTG	1
ACCCCTCCCCTGGCCCG	1
ACCCCTCCTTGCCCATC	1
ACCCCTGCTGCAGCAAC	1
ACCCGAAAAAAAAAAAA	1
ACCCGCAACAATGAGCT	1
ACCCGCCAGAAGCCTGT	1
ACCCGCCCCAAGTCGGC	1
ACCCGCCGGCGCTTCCC	1
ACCCGCCGGGCAGCTTT	1
ACCCGCCGGGGCAGCTT	1
ACCCGGATGGCCGCTGA	1
ACCCGGCAGCTGCTTCC	1
ACCCGGGCCAAGAAAAA	1
ACCCGTGGCCCCTCCTG	1
ACCCNCCNGGNNACTTC	1
ACCCTAATTATATTCTA	1
ACCCTACACATAAAAAA	1
ACCCTAGCTCAAAATAA	1
ACCCTCAAAAAAAAAAA	1
ACCCTCAGCCACTTTGC	1
ACCCTCCCAAGGTGAAG	1
ACCCTCCGGAGGCGCGG	1
ACCCTGATATAGAGAAT	1
ACCCTGCCCCCTCCCGG	1
ACCCTGGCCGCGGCGCT	1
ACCCTGGTCCCCTCAGT	1
ACCCTGTTTCTCCAGTA	1
ACCCTTAGAAAACTGCT	1
ACCCTTCCCTACAGCCT	1
ACCCTTGCCATCAAACT	1
ACCCTTGCTGTGTCCCT	1
ACCCTTTTGCACAGCTC	1
ACCCTTTTGGTAGTATT	1
ACCGAAACCAAATGGGA	1
ACCGAAGGACTACAAGA	1
ACCGAGAAGAGAGTTCC	1
ACCGAGGAGGACAAGAA	1
ACCGAGGTAACCGAGTA	1
ACCGGAGTGTTTCGGGG	1
ACCGGCCTTAGCTATGA	1
ACCGGGGCACAACGGTC	1
ACCGTCTCGCCACAGAA	1
ACCGTCTTGTAATGGGA	1
ACCGTTAAGCTGTTTTC	1
ACCTAAATAAAAAAAAA	1
ACCTAAATAATTACTTT	1
ACCTAACTGACCNGTCG	1
ACCTAAGCAATGCATTT	1
ACCTAATGTATACAAAG	1
ACCTACAACCTGGAAAG	1
ACCTACACAGAATCCAC	1
ACCTACCCAGGCAGCCT	1
ACCTAGGAAGAGCCAGC	1
ACCTAGGGTCTAAAGCC	1
ACCTATACTTATTTCCA	1
ACCTATATTGTGTCAAC	1
ACCTATATTGTGTTAAA	1
ACCTATGGCACCTGCAC	1
ACCTATTTGTGTGGTTA	1
ACCTCACTCAGAAAAAC	1
ACCTCAGTGTTGCCACA	1
ACCTCATTGGGGCACAG	1
ACCTCATTTCCAGCCTC	1
ACCTCCAAAACTTGGAC	1
ACCTCCAGGCACTGGGC	1
ACCTCCCTAAGATTTAG	1
ACCTCCCTCCAGGGCCA	1
ACCTCCGTGTATGGTAC	1
ACCTCCTCCTCCTCCAC	1
ACCTCCTGGGTCGAGAT	1
ACCTCCTTCAAGAGCAC	1
ACCTCGACAATCCTGGG	1
ACCTCTCGGATCGTACT	1
ACCTCTGAAATATTATA	1
ACCTCTGGTGTTTCAAT	1
ACCTCTTCACCTCCTGC	1
ACCTCTTGGTGAAAGTG	1
ACCTCTTTCTCCAAATA	1
ACCTGAGCAGTAAAAAA	1
ACCTGAGCCCACCCCCT	1
ACCTGCCACCTCTGCTT	1
ACCTGCCAGGCCATCAC	1
ACCTGCCCAGTTTGCCA	1
ACCTGGCAGGCAGCACC	1
ACCTGGTTGCTGGGGAA	1
ACCTGTCTGCTCTACCA	1
ACCTGTGCCCACCTCCT	1
ACCTGTGTATATTTTGC	1
ACCTGTGTTCTGGAAAT	1
ACCTTAAAAAAATGAAT	1
ACCTTAAATTTTCTCTT	1
ACCTTATATTGTGTTAA	1
ACCTTCCATCATAACTT	1
ACCTTCTGAATTCAATT	1
ACCTTCTGTACGGATTT	1
ACCTTGGAGAAGAAAAT	1
ACCTTGGTGCATAGGTT	1
ACCTTGGTGNAATAGGT	1
ACCTTGGTGTAAAGGTT	1
ACCTTGGTGTGCAGGTT	1
ACCTTGTCCTGGCCCAC	1
ACCTTTACATTGCTTCT	1
ACCTTTTTTTCAGGTTT	1
ACGAAATGTGTATCTTG	1
ACGAACCTATTCTGAAG	1
ACGAACTNCTCCCCTAA	1
ACGAAGTTGCCCCTTTT	1
ACGACAAAGTTTAAAGG	1
ACGACAGACTGAACCCA	1
ACGACCGAGACCTTCGT	1
ACGACGGCCGTTGCCAA	1
ACGAGAACAGATGGGGA	1
ACGAGAAGGCACAAAGC	1
ACGAGATGGTACTGCCA	1
ACGAGGAAGGGATTGGC	1
ACGAGGACTCTCCTGAC	1
ACGAGGATGCCCAAGGT	1
ACGAGGGCACAGGCTAA	1
ACGAGTGCACTCGATAC	1
ACGATAGTGGACCAAAC	1
ACGATCATCAGGGAAAA	1
ACGATGAATCTTACCTT	1
ACGATGACCCAAACCGC	1
ACGATGCTGGTTTCTTT	1
ACGCAGACAAATACATT	1
ACGCCCGAACCCTGAAC	1
ACGCCCTCAGAAATGGC	1
ACGCCTAGCAGCAGTGC	1
ACGCCTCAAAGTAAAAG	1
ACGCCTGCCAGGGGGAC	1
ACGCGAACCACACCGCA	1
ACGCNGAATAAATGTGT	1
ACGCTCACTATAAAAAA	1
ACGCTCCCAGCAGCAGA	1
ACGCTGAACACTGTAGA	1
ACGCTGACATAAAGGGA	1
ACGCTGACGCTCGGGGG	1
ACGCTTTCAGACATAGC	1
ACGGACAAATAAAACTG	1
ACGGCAGCGTAAGCAAC	1
ACGGCCCAACTCAAACG	1
ACGGCCTTTTCCTGATT	1
ACGGCGACAGGATGGGC	1
ACGGCGCGGCTGTCGGC	1
ACGGCGGCGGCGACCGT	1
ACGGGCCTCACAATGTA	1
ACGGGGATGTACGGGGA	1
ACGNCTCAAAGTAAAAG	1
ACGNCTGGTCAGAGAGA	1
ACGTAAAAAAAAAAAAA	1
ACGTAAAATCATTTTAT	1
ACGTAAACCTTGATGTA	1
ACGTAAACCTTGTCCCC	1
ACGTCTCAAAGTAAAAC	1
ACGTCTCCATTCGTTGA	1
ACGTGAACAGGCTGTTT	1
ACGTGAACTTGTTTGAA	1
ACGTGAAGGAGCAGTTT	1
ACGTGAAGGTTGGGAAC	1
ACGTGACAGCACAGGAC	1
ACGTGCATCATCATTTG	1
ACGTGCTCTCTCATCCT	1
ACGTGGACTTACCTCCA	1
ACGTGGCGCAGTTCTGC	1
ACGTGGGGATTTTTTTA	1
ACGTGGTGTGACTGATA	1
ACGTNTCAAAGTAAAAG	1
ACGTTACAACAGCTNGG	1
ACGTTAGGGATTTGATT	1
ACGTTCCTAAGGTGGAA	1
ACGTTCTACATTTCTTA	1
ACGTTGCAGTATTTTTT	1
ACGTTTATAAAGNGGAC	1
ACGTTTCTTCCACTTGT	1
ACGTTTTCCGTTTTTTT	1
ACNATGTTAAATCTAAA	1
ACSAGTTACCAACTCTT	1
ACSTCTCMAAGTAAAAG	1
ACTAAAAAAAAAAAAAG	1
ACTAAAACAATTCTATT	1
ACTAAAACATACTAAGG	1
ACTAAAATATACCCCTT	1
ACTAAAGAAGTTTTCTC	1
ACTAAATTGAACTGCAC	1
ACTAACTGCGAATTCAA	1
ACTAAGCTTCGAGGCCC	1
ACTAATAGTAGGAGAGA	1
ACTAATTAAAAAAAAAA	1
ACTACAAAGGGAAAGAC	1
ACTACAAATATCCGGTG	1
ACTACAGAAAAAAAAAA	1
ACTACAGCCTTTGAACT	1
ACTACATACAGTACATC	1
ACTACCTGAAAATTTCC	1
ACTACGACAGTTGTACT	1
ACTACGAGTGTTGACAG	1
ACTACTGCAGGTGTGGG	1
ACTACTGCGCATTAGTT	1
ACTAGAATGTCAGCTTT	1
ACTAGGACTGCAAGTCT	1
ACTAGGGAATAACTAGA	1
ACTAGTCGCTGAATACA	1
ACTAGTGAGGCTGAGTC	1
ACTAGTGGCAGCTGGTC	1
ACTATAAAATAGTGTCA	1
ACTATAAATTGTTAGAT	1
ACTATACACCTTGTCCT	1
ACTATATTATTATTCTT	1
ACTATCGTGTATGGATT	1
ACTATGTTCTTAGCCAG	1
ACTATTTTAGGTATTTT	1
ACTCAAAAAAAAAAAAT	1
ACTCAAATAAAAAAAAA	1
ACTCAAATGGCCAAAAA	1
ACTCAAATTTTAGAATG	1
ACTCACTTTTGTGCCTT	1
ACTCAGCACAAGCAACA	1
ACTCAGCACTATGGTAT	1
ACTCAGGCATATGCAGT	1
ACTCAGGTGCCCTCAGG	1
ACTCATAACTGTAACTA	1
ACTCATACTCTGAACTC	1
ACTCATTTACTTACAAA	1
ACTCCAAAGTTTACAAA	1
ACTCCAGCTACATATGT	1
ACTCCCCCTTATCAGTG	1
ACTCCMCCCATTATTCT	1
ACTCCNNGCNNTTCCNN	1
ACTCCTCAAAACCCAAC	1
ACTCCTCCTAAGGGCAA	1
ACTCCTCTTGATGCTAC	1
ACTCCTGCCACCCCGGT	1
ACTCCTGTCGGTCCACT	1
ACTCGGATGCCGTGCTG	1
ACTCGGGTCCCAAGCAC	1
ACTCGTGGAACCTGTGA	1
ACTCGTGGCCAATAAAT	1
ACTCGTGGTCTGGATGG	1
ACTCTAATGCTATGCGG	1
ACTCTCAGCCAAAAAAA	1
ACTCTCCCTGTGCACCG	1
ACTCTGACAGGCTTTGC	1
ACTCTGANATAGCAGGG	1
ACTCTGCTTCAGAATAT	1
ACTCTGTGGATAAGATT	1
ACTCTTCAACAGGGGTG	1
ACTCTTTAATCACTGGT	1
ACTCTTTCGCATCTGGA	1
ACTGAAAAAAAAAAAAC	1
ACTGAAGTCCGAGCTAG	1
ACTGACACGAGTCCCAG	1
ACTGACACTGCCTGCTT	1
ACTGACAGGCATTTCCT	1
ACTGACATACATACTCA	1
ACTGACCAAAAAAAAAA	1
ACTGACCACAGGGAAAG	1
ACTGACCACTGGGCTAG	1
ACTGACCACTGGTAAAA	1
ACTGACCCTCCTGGCCC	1
ACTGACGCAACTCTGCC	1
ACTGACTAACCTCTGTT	1
ACTGACTTGAATATTTT	1
ACTGAGACCTGGAGTGG	1
ACTGAGCCCATTGATGA	1
ACTGAGCTACTGACCTT	1
ACTGAGGACTGGAATGC	1
ACTGAGGGACCAACTGG	1
ACTGAGGGTAAAGGACA	1
ACTGAGTGCTTTGATGT	1
ACTGATAAAAAAAAAAA	1
ACTGATAATGGCAAGAG	1
ACTGATAATGGCTCAGC	1
ACTGATCAAAAAAAAAA	1
ACTGATGATAGATTTTA	1
ACTGCAGAGGCAGCCCA	1
ACTGCATACTGCACCCA	1
ACTGCCCTCCTAAAGAC	1
ACTGCCTATGGGACCAG	1
ACTGCCTGGTGTTCCCC	1
ACTGCTGCAAGGTATGG	1
ACTGCTGGTGGGCTTGG	1
ACTGCTGTGTGCTGTGG	1
ACTGCTTTTCCCCCTTG	1
ACTGGACATCTTGCCTT	1
ACTGGATGGACCATCTT	1
ACTGGCTATGGGATGCC	1
ACTGGCTTTTCCTCCTT	1
ACTGGGACAGACAGCAG	1
ACTGGGGAAATTACACT	1
ACTGGGTCTCCAAAATA	1
ACTGGTATGAGGGAGGG	1
ACTGGTCTCCTTCAAGG	1
ACTGTAAAAAAAAAAAA	1
ACTGTAAGGAAGCCGGA	1
ACTGTACATAAAACTTT	1
ACTGTAGATGAGGATAG	1
ACTGTAGATGAGGATAT	1
ACTGTAGCCAATGCTCT	1
ACTGTAGCTTCTTGCAG	1
ACTGTAGTGCCTCCTTT	1
ACTGTAGTTTTTTTTTT	1
ACTGTATCCTGAGTACT	1
ACTGTATGGTGGTGCCT	1
ACTGTGAGGGGTGCAAC	1
ACTGTGATGGTGAAACT	1
ACTGTGCGCCCCCTTCA	1
ACTGTGGATAAGTTTCT	1
ACTGTGGCAATTTTTAA	1
ACTGTGTAATCAAGATT	1
ACTGTGTCAGAAAAAAA	1
ACTGTGTCAGACAAAAA	1
ACTGTTGATCATAGGTG	1
ACTGTTTTCTCCCCACT	1
ACTGTTTTTCCTTAAAT	1
ACTGTTTTTTAAAAAAA	1
ACTGTTTTTTATGAAAA	1
ACTGTTTTTTATGAAGT	1
ACTNGAAGCTCTAGTTT	1
ACTTAAAAGGTGCTTGA	1
ACTTACAAGGTATCATT	1
ACTTAGACTGTCAAAAA	1
ACTTAGCAGCCGTGAAA	1
ACTTAGGGTCCCCAAGC	1
ACTTAGGTNGTACAATT	1
ACTTAGTTGTAAAATTA	1
ACTTATATTCAAATCAA	1
ACTTATGGCACAATAAA	1
ACTTATTTATTTACAAA	1
ACTTCAAATAAAANGAG	1
ACTTCAAATAGTAAAAA	1
ACTTCACAAATTCTTCA	1
ACTTCACACACACTGTT	1
ACTTCACTGAAGCTGTT	1
ACTTCATAGATGAGACT	1
ACTTCCTATAAAATAAA	1
ACTTCCTTCTGCCTCAA	1
ACTTCCTTTAAATCTGC	1
ACTTCCTTTGGTGATGA	1
ACTTCTCTGGAAAGGTA	1
ACTTCTTAAAGTCTATA	1
ACTTGACTCTCAGACAT	1
ACTTGATAAATTAAGTA	1
ACTTGATATATATAAAG	1
ACTTGCAGTGTGATGCT	1
ACTTGCCTGTGCTCTTG	1
ACTTGGAACCATTTCGT	1
ACTTGTGAGTCCTAATG	1
ACTTGTGTAAAAGAAGA	1
ACTTGTTTTCCCGTTGC	1
ACTTTAACAAGAAACTC	1
ACTTTAACAAGAAATTC	1
ACTTTAACCACTGTTGG	1
ACTTTAAGGACGGCATT	1
ACTTTAATGCCAACCCT	1
ACTTTACAGAAACAATA	1
ACTTTATTTTGCTTTTG	1
ACTTTCACGAAAGACTT	1
ACTTTCAGTGGCCTTGT	1
ACTTTCCTATTGAGAAT	1
ACTTTGAATAAAACTAG	1
ACTTTGACTGAGCTACT	1
ACTTTGTGGTTTGTCTG	1
ACTTTGTTCTGTGTTCC	1
ACTTTTAAGTATTTTTT	1
ACTTTTATTTATTTTTT	1
ACTTTTCAATTCCTCAG	1
ACTTTTCTTAAAATAGT	1
ACTTTTTGGACATACTT	1
ACTTTTTTCTTTCTTTC	1
AGAAAAAAAAAGAAAAA	1
AGAAAAATAAAGATACA	1
AGAAAAATTGTCCTGTC	1
AGAAAACACAATTATCC	1
AGAAAACCAAGAAAAAA	1
AGAAAACCAGATCAAGA	1
AGAAAAGAGTGTTTGCC	1
AGAAAAGATGCTCCCTC	1
AGAAAAGCAAGAAAAAT	1
AGAAAAGGTCAAATGGA	1
AGAAAAGGTGTTGTTGG	1
AGAAAAGTATATGAAAT	1
AGAAAATACATAGAATG	1
AGAAAATGTTAATATCA	1
AGAAACACGTCCTGAGG	1
AGAAACCAAGCAACTTA	1
AGAAACTATGTTTTGAG	1
AGAAACTCGGTTCCACT	1
AGAAACTCTATTAAAAG	1
AGAAACTCTATTAAAGG	1
AGAAACTGGCCAGCCCA	1
AGAAACTTCTGAAAAGA	1
AGAAAGAGGGAACCAGG	1
AGAAAGATGGACAGATC	1
AGAAAGCTCACACTACA	1
AGAAAGCTTAAACAATC	1
AGAAAGCTTCAAACACT	1
AGAAAGGTGTCCCAGGA	1
AGAAAGTCATTAAGCTT	1
AGAAATACAAAAAAAAA	1
AGAAATACAATTTAAAA	1
AGAAATACTTTAAGTCT	1
AGAAATCCNAAAAAAAA	1
AGAAATGAAAGGGAAGT	1
AGAAATGCAAAGCAATA	1
AGAAATGCTTCTCATTT	1
AGAAATTAAATAAAAAG	1
AGAAATTCCTATCTTAC	1
AGAAATTGACATAAAAA	1
AGAACAAAATTAAAAAA	1
AGAACAATTAGGTTGGT	1
AGAACACATTTAATGCA	1
AGAACACGGGGCTTCNG	1
AGAACAGAAAAAAAAAA	1
AGAACAGAAACTACCTT	1
AGAACAGCAAAACTGTA	1
AGAACAGCTTAGAAATA	1
AGAACATACAGTGTGCC	1
AGAACCCAGTCTACACC	1
AGAACCCGGCTGGAGCC	1
AGAACCTAGTCAGGGAG	1
AGAACGTTGCTGCAGAT	1
AGAACTAAAAAAAAATT	1
AGAACTATGCACTAATC	1
AGAACTCAGAACCCGAC	1
AGAACTCCAGAGTCTGA	1
AGAACTGAAGTTGTGCT	1
AGAACTGCAAAAAATAT	1
AGAACTGTGTCAGCTGC	1
AGAAGAAGAACATTTTC	1
AGAAGATATTACCCATT	1
AGAAGCATCCCTGAAGA	1
AGAAGCCCTGGGTCCTG	1
AGAAGCTGTTTGACCTG	1
AGAAGGACCTCGGAGGC	1
AGAAGGACGTCGTGAAA	1
AGAAGGAGGCATTGTAT	1
AGAAGGATGACCCTCCG	1
AGAAGGTACTGAATGAG	1
AGAAGGTAGACAGCCTG	1
AGAAGTCTATGCTGTTT	1
AGAAGTGCCACAAAGAG	1
AGAAGTGTCTGTAAAGA	1
AGAAGTGTGTGCGACTG	1
AGAAGTGTTTGGAGTTT	1
AGAATAAAAAATGGAGT	1
AGAATATAAGACAAAAA	1
AGAATATCGTCATCGCT	1
AGAATATCGTCATNGCT	1
AGAATCAACCCTCACTG	1
AGAATCCACACGGAGAA	1
AGAATCCTGTACAAGGC	1
AGAATCCTGTTTCTGAG	1
AGAATGAGTGCTCTGAT	1
AGAATGCATTTAAAAAA	1
AGAATGGTGTATGCTAA	1
AGAATGTAACCTACCTA	1
AGAATGTCAGCATCCTG	1
AGAATGTGCCGCGGAAA	1
AGAATGTTCTGACTTTG	1
AGAATGTTGATTTCAAG	1
AGAATTGCCATTTATTC	1
AGAATTGTAATGTTTTA	1
AGAATTTAAATCTATTC	1
AGAATTTACCAGCAGAA	1
AGAATTTGAGGAGGGGA	1
AGAATTTGCTGTAACAT	1
AGAATTTTTTTTTTTTT	1
AGACAAAAAAAAAAAAA	1
AGACAAAAATTAGTCCT	1
AGACAACCTGTTCAGCC	1
AGACAACTCCATCTTTT	1
AGACAAGAAAGCACTCT	1
AGACAATAAGATCAAAT	1
AGACACAACTGAGTCTC	1
AGACACAGTAGAACCCT	1
AGACACAGTTTTATTGA	1
AGACACTCCTCAGACTA	1
AGACACTGCCTCTAAAT	1
AGACACTGTAGTCAGAG	1
AGACACTGTCTTAAAAA	1
AGACACTTNGTCATATG	1
AGACAGAGCGAGATGGG	1
AGACAGATAAGGGCAGA	1
AGACATTTTTAACTAAA	1
AGACCAAAAGCTGGAGG	1
AGACCACACAGAGTTTT	1
AGACCACCCGCAGTGAC	1
AGACCACTGCTCACTGC	1
AGACCACTGGAAAACAG	1
AGACCAGACTGTTTAAA	1
AGACCAGGTTCTCCAGG	1
AGACCCACTTCCGCTCT	1
AGACCCAGCTGTAAGGC	1
AGACCCAGTCTCAAAAA	1
AGACCCGCCTCAGGAGA	1
AGACCCTATCTCAAAAA	1
AGACCCTGCCTCAAAAA	1
AGACCCTGTCTCAGAAA	1
AGACCCTGTTTCCAAAT	1
AGACCTGAAAACTTCCT	1
AGACCTTTTTGAAGTAG	1
AGACGACATACTGGGAA	1
AGACGAGACTTGCGATC	1
AGACGCCTCCCTGACGA	1
AGACGGAGCCTACGACT	1
AGACGGGGCAGAGGGAC	1
AGACGGTTTGAAACTGT	1
AGACGTAAATATAAACT	1
AGACGTTACATTGGGAG	1
AGACGTTGCTGCTGCGG	1
AGACGTTGTGTGACTTT	1
AGACTACCGGGCTGGTG	1
AGACTAGAACTCAGAAT	1
AGACTCTGGGTTCAATT	1
AGACTCTGTCTCATAGA	1
AGACTCTTTGCTTAGGT	1
AGACTCTTTTAAGAGAC	1
AGACTGATAAGCATTTC	1
AGACTGTATACMTTATT	1
AGACTGTCCCCGCCCAG	1
AGACTTTAGAGACAAGG	1
AGACTTTATTGGTAAAC	1
AGACTTTATTGGTTTTC	1
AGACTTTCAGGTGACGA	1
AGACTTTTATACAAAAA	1
AGACTTTTATACMAAAA	1
AGACTTTTCTATTTCCC	1
AGACTTTTTCGTCTTTC	1
AGAGAAAAAAAAATGTG	1
AGAGAAAAAAAGAAAAC	1
AGAGAAAAAGAAGCAAA	1
AGAGAAAAGGAATCAGT	1
AGAGAAACACAAGCTTG	1
AGAGAAACATCTGCCTT	1
AGAGAACCAGTGGTGAA	1
AGAGAAGCATAATTACA	1
AGAGAAGCTGAAGACCA	1
AGAGAAGCTGAAGACCT	1
AGAGAAGGCTGAAGACC	1
AGAGAATAAGTGTACCC	1
AGAGAATTCCTACTGGT	1
AGAGACAGAGTGCACAG	1
AGAGACCTATTAAAGAG	1
AGAGAGAGAGAGAGAGA	1
AGAGAGATGGTTTTATT	1
AGAGAGCAGGAGGAGAG	1
AGAGAGCCATAAACTAT	1
AGAGAGCGCACACTCAT	1
AGAGAGCTGTAGGGGAG	1
AGAGAGGAAGGGATCTG	1
AGAGAGGCAGAGAAGAC	1
AGAGAGGCAGCAGANAA	1
AGAGAGGCAGCAGGAAC	1
AGAGAGGCAGCANAGAA	1
AGAGAGGCAGCARAGAA	1
AGAGAGGCAGNCAGAGG	1
AGAGAGGNCAGCAGAGA	1
AGAGAGTATTTTTCAAG	1
AGAGATCTTGATAAAAC	1
AGAGATGACAGAGGAGG	1
AGAGATGACCCTCTTTC	1
AGAGATGAGAGAGGGGA	1
AGAGATGAGAGGTGGGG	1
AGAGCAAAGCACTCGGG	1
AGAGCAGAAATAAATGA	1
AGAGCAGATTCTTATAA	1
AGAGCAGCTCAGTGAAC	1
AGAGCATACACCTTCAA	1
AGAGCCCACCACAGGAG	1
AGAGCTATTGCCCCAGC	1
AGAGCTCAAAGTCACAA	1
AGAGCTCATTGTTATTC	1
AGAGCTGGACAATAAAC	1
AGAGCTTAGGCCAGGCA	1
AGAGGAATTGCATATGG	1
AGAGGACCCCGGGGAGA	1
AGAGGAGATGTGAATAC	1
AGAGGAGCCGCCGGGAG	1
AGAGGCAAACTGCTATA	1
AGAGGCACCAGTGCCAC	1
AGAGGCGTAGAATAAGT	1
AGAGGCTACCCCTTCAG	1
AGAGGGAGGGGAAAAGA	1
AGAGGGCCACGTGGAGG	1
AGAGGGTCCCAGTGTTT	1
AGAGGGTGTGCAGGACC	1
AGAGGKGGAGAATAAGT	1
AGAGGTGGTTACATCGG	1
AGAGGTGTAGAAAAAGT	1
AGAGGTGTAGAATAAGG	1
AGAGGTGTAGGAATAAG	1
AGAGGTTTGGAGAAGAG	1
AGAGTAAAGTCCCCAGC	1
AGAGTAATCAAAAAAAA	1
AGAGTAATCAAAAAAAC	1
AGAGTACCATACAGAAG	1
AGAGTATGGAAATAAAA	1
AGAGTATTTGTTCTTTT	1
AGAGTCACGCAGTTACT	1
AGAGTCCTCTATGAAGC	1
AGAGTCGGCTGCGGAAT	1
AGAGTCTTTTTAAGATT	1
AGAGTGAGCAGGTGTAA	1
AGAGTGCAAGGGGTGTC	1
AGAGTTCTTCTGAGAGT	1
AGAGTTCTTTCTTATCA	1
AGAGTTGACACAGTCAC	1
AGAGTTTACTATGAAAA	1
AGAGTTTGTGTTTTCTT	1
AGATAAAAAAAAAAAAC	1
AGATAAAAACACTCAAG	1
AGATAAGCTGAGGTGTT	1
AGATAAGTGTTGTTTCT	1
AGATAATGCAGAATAAA	1
AGATACAGTCTCCTCTA	1
AGATAGGAAAGCTATGA	1
AGATAGGAATAAAGTAT	1
AGATATCTCTTCAGCCC	1
AGATATTAAAGGATTTT	1
AGATATTGGTTGAAGCT	1
AGATCACAAATTCTCTG	1
AGATCCAGAGTGACGTG	1
AGATCCCACACCTGCCT	1
AGATCCTATCTCAGGAG	1
AGATCTCAGCCAAAGGA	1
AGATCTCAGGCCATTTG	1
AGATCTCCCCCTCTGGG	1
AGATCTCCGCAGATCAC	1
AGATCTGAAACAAAGCA	1
AGATCTGAAGCTACAGC	1
AGATGAAAAAGAGGGTC	1
AGATGAACTCAAATAAA	1
AGATGAGACTGTGGGGC	1
AGATGAGCCAGGCCCCT	1
AGATGATTTGCTTTTTT	1
AGATGCACAGAGCCCCT	1
AGATGCCCAACCCAACA	1
AGATGGCTGCCTTCSAA	1
AGATGGCTGCMTTCCAA	1
AGATGGGAGATAAAAGA	1
AGATGGTGGTGTATGAA	1
AGATGGTTGCTATGTTC	1
AGATGTAAAAGTGTCTT	1
AGATGTACCGTACCTTT	1
AGATGTACNGTACCTTT	1
AGATGTCTATTTTGTGT	1
AGATGTGTAAAATAAAA	1
AGATGTTCTGCTCAGAT	1
AGATGTTGGCATAATGT	1
AGATTACCACAGGAACC	1
AGATTCCAAGACTTTTG	1
AGATTGCACCCTGTGAG	1
AGATTGTCCAAGACAAA	1
AGATTTCCTGCCCTGCT	1
AGATTTCTTATTACACA	1
AGATTTTTAATGTTTAC	1
AGCAAAAGCAAAGATGA	1
AGCAAAAGCCCACCTTA	1
AGCAAAAGTAAAAAAAA	1
AGCAAAATATGGCGAAA	1
AGCAAACCAAGAACCAA	1
AGCAAACCCCCAACAGC	1
AGCAAAGAAAAAAAAAG	1
AGCAAAGAANAAAAAAC	1
AGCAAAGACAAAAAAAA	1
AGCAAAGACTTTTGGCT	1
AGCAAAGGGTGACTTGT	1
AGCAACAAAGGAGGCCC	1
AGCAACACCGAGTGGGG	1
AGCAACCCCGAGGGACT	1
AGCAAGATGGTGTCTGC	1
AGCAAGGACAGGGGGAC	1
AGCAAGGGATGGGGGCA	1
AGCACAGCAAACACAAT	1
AGCACAGCAGAACGGGT	1
AGCACAGCCACCGGTTG	1
AGCACAGCTTCTTTGCG	1
AGCACAGTTTCTGCTTT	1
AGCACCAGCGCCCAGGG	1
AGCACCAGCGTGCTGAG	1
AGCACCAGGCTTTGCTC	1
AGCACCGTGAGCAGCCT	1
AGCACCTCATCTGCTGG	1
AGCACCTCCAGTGAAAG	1
AGCACTAGTGATCCAGT	1
AGCACTCCCTTTACCCC	1
AGCACTCGACTGTCACT	1
AGCACTCSACTGTCACT	1
AGCACTGCAAAAGACAG	1
AGCACTGCAGCGATTGC	1
AGCACTGTGTAGCTGTG	1
AGCACTTCTGCTTTTTT	1
AGCACTTGGAAGGGCCA	1
AGCAGAATCTCAAGGTT	1
AGCAGACCACTCTGAAT	1
AGCAGAGAGCCAGGTGG	1
AGCAGAGGTACTGGCAG	1
AGCAGATCTGCACTGGG	1
AGCAGCAAATACCTCCA	1
AGCAGCAACTGCACACT	1
AGCAGCACAGAATGGGG	1
AGCAGCAGCACTTGTAC	1
AGCAGCCATCCTCAAAA	1
AGCAGCTCACTGTACAA	1
AGCAGCTGCTTCTGGCA	1
AGCAGGATGGCCTGCAC	1
AGCAGGGCATTGAGGTT	1
AGCAGGGCCCGGGCCCT	1
AGCAGGGTTGGGTGTTG	1
AGCAGTACCCCCTGGCC	1
AGCAGTAGTGCCATTTA	1
AGCAGTGAATAGTTTTA	1
AGCAGTGGTCTAAAGTC	1
AGCAGTTCCTTCAGCCA	1
AGCATAAACAAAAGAAC	1
AGCATAAATAAAATAGT	1
AGCATAGGTACTATCTT	1
AGCATAGTTTAAATGTA	1
AGCATATGGTTCCTGGT	1
AGCATCACCCACGTCCC	1
AGCATCAGAAAGGGGAA	1
AGCATCCCTATGGACGG	1
AGCATCTGCACCGTCCT	1
AGCATTCAGCCTGCGGA	1
AGCCAAAAACCCAAACG	1
AGCCACCAAAAAAAAAA	1
AGCCACCACACCTGGAA	1
AGCCACCAGGCCTAACA	1
AGCCACCATTAAAAACC	1
AGCCACCTGTCCTCCTG	1
AGCCAGACGCCGGAAGA	1
AGCCAGAGTTCAGAAAA	1
AGCCAGCCCCAGCTTCA	1
AGCCAGTGAGGGACTAC	1
AGCCAGTGTTGATTTAA	1
AGCCATCCCTTCAACTA	1
AGCCATCCCTTCANCTA	1
AGCCCAAAATAGAATCC	1
AGCCCAAACCAAGGTGA	1
AGCCCAATGGCGTGATC	1
AGCCCAGAGCTGGAGTC	1
AGCCCATCACAGCCAAA	1
AGCCCATTCTAAACAAA	1
AGCCCCCAAAAATGTTC	1
AGCCCCCTCTGTCGATT	1
AGCCCGGAGCCGAGCTC	1
AGCCCTATGTTTCTGAA	1
AGCCCTGCCTCAGTGCC	1
AGCCCTGGCTGTAAACA	1
AGCCCTTGCTCCCCGTT	1
AGCCGCACCGGCCCTGC	1
AGCCGGGGAACGCCTGG	1
AGCCGGGTCTGATGGTT	1
AGCCGNTGTAAAAAAAA	1
AGCCGTCCCTTCACTAC	1
AGCCGTGAAGTGCAGTC	1
AGCCTACAGAGGCCCCT	1
AGCCTAGAAGAAGCCAA	1
AGCCTAGGTGTCCAAGG	1
AGCCTCCAGGGTGAGCT	1
AGCCTCCAGTAGGTGCT	1
AGCCTCCGTTTGGCAAG	1
AGCCTCTAGGAATCAAG	1
AGCCTCTTCACTTTTTG	1
AGCCTCTTTTTCAGCCC	1
AGCCTGAGCCTGAGCCC	1
AGCCTGATTTGCACTAA	1
AGCCTGCACCAGGACCC	1
AGCCTGGAAAAAAAAAA	1
AGCCTGGACTCAGAAAA	1
AGCCTGGCTTTTGACCA	1
AGCCTGTATATTCACTG	1
AGCCTGTTTTCATAATA	1
AGCCTTGCCCAAGTGTA	1
AGCCTTTAGTCCCCAGC	1
AGCCTTTCCCCGTGTCC	1
AGCGAACGATTTTCTCA	1
AGCGACAAACTCAGAGA	1
AGCGACTGTGGCGGGTT	1
AGCGAGGCGGGCGAGGC	1
AGCGAGTGAGGGAGGCG	1
AGCGATGGCGTGTCTTT	1
AGCGCCCGAAAGAGCAG	1
AGCGCGGGCAGGAGTTC	1
AGCGGCCCAAATGTGCT	1
AGCGGTCCCTTCACTAG	1
AGCGTAACCGGACCCTG	1
AGCNCCCCTGGGACTCC	1
AGCTAAAAAAAAAAAAA	1
AGCTAAAAGAAATGTCT	1
AGCTAAGAGAGGGGGAC	1
AGCTAATTTCATCTAAA	1
AGCTACCTCCCTCTTTT	1
AGCTACTTAAGAAAGAC	1
AGCTAGCAGGGGCCACA	1
AGCTAGCTACCAACTGG	1
AGCTATAAAGAAAGGCC	1
AGCTATAAAGCAAAAAG	1
AGCTATATTTGATAGCG	1
AGCTATGCTACAGAAAA	1
AGCTATGGCCCTCTGCA	1
AGCTATTGTGTGGGTAC	1
AGCTATTTTCACTGGGA	1
AGCTCACCTCTCTGCGC	1
AGCTCAGTGATTACCAA	1
AGCTCATAAAAGTTTTT	1
AGCTCTCACTGTCAAGA	1
AGCTCTGAGTCTGAACC	1
AGCTCTGGCTTCAGTTT	1
AGCTCTTAATTTCCAGC	1
AGCTGAATACTTTCAAT	1
AGCTGACAGTGTNTCCT	1
AGCTGAGCAACAGGAGA	1
AGCTGAGCCGGGCAGGA	1
AGCTGAGCGAAGCTTGT	1
AGCTGATTGGTTCCGGG	1
AGCTGCCAACAATGCTT	1
AGCTGCCCCTGGATTCC	1
AGCTGCCCTCTGCAGCC	1
AGCTGCGCCTGCGCGGC	1
AGCTGCTACAAGCGAAT	1
AGCTGCTGAGCACCAAA	1
AGCTGCTGGAAACACAG	1
AGCTGGCCCATCAGTGG	1
AGCTGGCCTCAGTCTTT	1
AGCTGGGAGGAGATGGG	1
AGCTGGGTGGATAGCTC	1
AGCTGTAATGGGGGGCG	1
AGCTGTATATTCACTGG	1
AGCTGTATTCTTCACAG	1
AGCTGTCACTGCTCCTA	1
AGCTGTGGCTTCACAGC	1
AGCTGTGTCCCGAAGAG	1
AGCTGTGTGGGAGTGGC	1
AGCTGTTCTAAGCTGAA	1
AGCTGTTGTGGAAACCT	1
AGCTTACACACGTGGGG	1
AGCTTCAGCTCTGACTG	1
AGCTTCTCAAGGCCCTG	1
AGCTTCTGATGGGAAAA	1
AGCTTGCAGNGATTCTC	1
AGCTTGCTGTGACTGTA	1
AGCTTGGCATCCTGCAG	1
AGCTTGGCTTGCCGCCT	1
AGCTTGTTTTTACTTTT	1
AGCTTTCCTGGCAGGCC	1
AGCTTTCTTATACATCT	1
AGCTTTGCTCCCTCCCT	1
AGCTTTTGTCCTGCCTG	1
AGCTTTTGTGTCTTCAA	1
AGCTTTTGTTTTTTCAA	1
AGGAAAAAAAAAAAAAA	1
AGGAAAAAAACAAAAGC	1
AGGAAAAAGGAGTTTAA	1
AGGAAAATGAAAATCAA	1
AGGAAAGCACAGGGAAG	1
AGGAAATAGTCTGGGTG	1
AGGAAATGTAAACTAGT	1
AGGAACAGCAGGTGCAG	1
AGGAACAGGAGTTCAAG	1
AGGAACAGTATTAAAAA	1
AGGAACTGTATTAAAAA	1
AGGAACTGTATTAAAAG	1
AGGAAGAATCTAATATA	1
AGGAAGAATGTCCCGAA	1
AGGAAGACATTGATAGT	1
AGGAAGCAAATAAAACC	1
AGGAAGCAGCAGCAGCC	1
AGGAAGGGTGTTAACAC	1
AGGAAGGTGCCTGATGC	1
AGGAAGGTGCTGCAATA	1
AGGAAGGTGTGTATTTC	1
AGGAAGTGTATTAAAGG	1
AGGAATAAATGCAGAGA	1
AGGACAAACGTGGAGGT	1
AGGACACCACTGTGCCT	1
AGGACACCGCAAAAAAA	1
AGGACAGAGGTTCCCTT	1
AGGACAGGGAGGGCTTT	1
AGGACATTTTTATTGGG	1
AGGACCAAGAAGTGCTG	1
AGGACCAGGAGCACCTG	1
AGGACMGCAACGGTTGC	1
AGGACTAGGTCGCCAGG	1
AGGACTCGGTGTTGCTG	1
AGGACTGAAAGACAAAG	1
AGGACTGCTGAGAATTC	1
AGGACTGGGGTTTTTAT	1
AGGAGAAAATTCTTGAT	1
AGGAGAAAGGACTGGAC	1
AGGAGAACCTGGTCCGG	1
AGGAGAAGCTGAAGACC	1
AGGAGAAGTGAGGTGCT	1
AGGAGATACTAGAAGGA	1
AGGAGATCATTGCCTGC	1
AGGAGCAGGAAACAACA	1
AGGAGCATCGTTCTGGG	1
AGGAGCTCAGTCTATTG	1
AGGAGGAAACAACAGAC	1
AGGAGGCCACACAAAGA	1
AGGAGGCTACACAAAGG	1
AGGAGGCTACACAANGA	1
AGGAGGCTACMCAAAGA	1
AGGAGGCTACMCMAAGA	1
AGGAGGCTACNCAAAGA	1
AGGAGGGACAGTGATTC	1
AGGAGGGATAAGNGCTG	1
AGGAGGGCTTAAAGATT	1
AGGAGGGTACACAAAGA	1
AGGAGGTGTAGAATAAG	1
AGGAGGTTACACAAAGA	1
AGGAGGTTNCACAANGA	1
AGGAGTAACTCAATTTC	1
AGGAGTGAAAAGGGCGC	1
AGGAGTTAGGGTCCCGG	1
AGGAGTTTAAGATGGCA	1
AGGATACAATACAGAAA	1
AGGATCATTTGTTTCTT	1
AGGATGAAGTTCACAAG	1
AGGATGTGAATAAATGG	1
AGGATGTGGAGAACATT	1
AGGATTAGCCATCTAAA	1
AGGATTATGAGTTAAAA	1
AGGATTGCCAAAGAGGA	1
AGGATTGTGCATTCAAT	1
AGGATTGTGGACCTTGG	1
AGGATTTATTGTGCATA	1
AGGATTTTAATAAATTC	1
AGGCAAAAAAAAAAAAA	1
AGGCAAAAACAGAATTG	1
AGGCACAAACAGTCTTT	1
AGGCACTTCCTCATATG	1
AGGCAGAACAGTTGNCT	1
AGGCAGACAGCTGCTGT	1
AGGCAGACAGTTGANGT	1
AGGCAGACAGTTGCNNC	1
AGGCAGACAGTTGCTCT	1
AGGCAGACAGTTGCTGC	1
AGGCAGACTCTGGAGAA	1
AGGCAGCACAGCAGTCT	1
AGGCAGGATACAGGCAA	1
AGGCAGGGGAAGCACTG	1
AGGCARACAGTTGCTGT	1
AGGCATACTCCTCTGAC	1
AGGCATTACCACTNGAA	1
AGGCATTACCACTTCAG	1
AGGCATTACTACTTGAA	1
AGGCCAAGAGGAGGCGA	1
AGGCCACCAGAAAAATG	1
AGGCCAGACAGTTGCTG	1
AGGCCAGGAAGGCAAGT	1
AGGCCCAAGTCCTTCAC	1
AGGCCCTAAGCTCAGTT	1
AGGCCCTGAGGAAGAAG	1
AGGCCCTGGATTCAGCC	1
AGGCCCTTTCTTTTAAA	1
AGGCCGCCCAGAACCCC	1
AGGCCGGTCAAGCTGGT	1
AGGCCTAGAGAGAAAGA	1
AGGCCTAGTAGACAGCG	1
AGGCCTATCTGTGGAAC	1
AGGCCTGCCTCCGGAAA	1
AGGCCTTGCCTCATAAA	1
AGGCGATACAAGGAGCT	1
AGGCGCAGACTCCGGGG	1
AGGCGGCAGCAGCATCT	1
AGGCGTCGCAAGTCTCT	1
AGGCGTTCCTGGGACGA	1
AGGCGTTTGGTTTGCTT	1
AGGCTATGTTGTAAGAG	1
AGGCTCAGAAATCAATA	1
AGGCTCAGTCTTCCCCA	1
AGGCTCATACAGAAGCG	1
AGGCTCCAGCACTCCGA	1
AGGCTCTGGCTCGGGCA	1
AGGCTGAAAGAAGAAGG	1
AGGCTGACAGGTAATGT	1
AGGCTGGACCTGACTGA	1
AGGCTGGAGGAGGAAAG	1
AGGCTGGTATCCACACT	1
AGGCTGTGAGGAGGACC	1
AGGCTGTGCTGATCCCG	1
AGGCTTCAGTTTTATTG	1
AGGCTTCCTACTCCAGA	1
AGGCTTGCAAATCATAT	1
AGGCTTTCTCCGTATAG	1
AGGGAAATGGGACATTT	1
AGGGAAGAAAAAAAAAA	1
AGGGAAGCACTCTTCTT	1
AGGGAAGTTCGAGATCT	1
AGGGAATTCTGCTAGCA	1
AGGGACCTCCAGTCAAA	1
AGGGACGGTATAGATGA	1
AGGGACTCAGGATTGAA	1
AGGGACTGTCTTAAGCC	1
AGGGAGAGTCCCTGAAG	1
AGGGAGAGTCGAGTACC	1
AGGGAGCCGCAGCTGCC	1
AGGGAGCTGTCCAAAGA	1
AGGGATCGCTCCCACAT	1
AGGGCACCAGGGCTGTG	1
AGGGCAGACAGTTGCTG	1
AGGGCAGAGTCCACAGT	1
AGGGCAGTAGCTGCACT	1
AGGGCCAAATCCAGGCC	1
AGGGCCACCCTGACCCT	1
AGGGCCACGGGTTCTTT	1
AGGGCCAGGATGCTGGC	1
AGGGCCATCCGCAGGGN	1
AGGGCCCAATGTGTGAT	1
AGGGCCCTCTGGATGCT	1
AGGGGAAAGAGGAAGAA	1
AGGGGATATGTCTGACT	1
AGGGGCAGGACGACCCT	1
AGGGGCATAGTAAATGT	1
AGGGGCTATTTGACATT	1
AGGGGCTCACAGAAGAC	1
AGGGGCTGATTGAAGGT	1
AGGGGCTGCCTGAGCCG	1
AGGGGGATTGGGAAACA	1
AGGGGGTGGCTAAAGGG	1
AGGGGTTTGTTGTTGTT	1
AGGGTAACTGCTTGCCC	1
AGGGTAGCGGCCGTCCA	1
AGGGTCAGAGATCATTA	1
AGGGTCCAGCTCACTAC	1
AGGGTCCTATACTATAT	1
AGGGTCTATTCTTTGCA	1
AGGGTGAATGTGGACAA	1
AGGGTGACAGTGGCAGC	1
AGGGTGGCGGCCGTCCA	1
AGGGTGGCGGTGGAGTG	1
AGGGTTGAAAATACTTT	1
AGGGTTTTACAAAAAGC	1
AGGNCTTACCACTTGAA	1
AGGTAAAGGAGTTTAGC	1
AGGTACTTCATATTTAT	1
AGGTACTTCTTTCTGGG	1
AGGTATAGGTCCCTAGA	1
AGGTATCCCTTAGTGTC	1
AGGTATTGTACAAAGTT	1
AGGTATTTTTAGCTCTC	1
AGGTCCCATCTCATTTT	1
AGGTCCCGTGCGCAGAC	1
AGGTCCCTNNGCGTCCG	1
AGGTCGAGATGGGACAA	1
AGGTCGGGTGGAAGTAA	1
AGGTCGTTGCCAGGATC	1
AGGTCTACGAGAACAAG	1
AGGTGAACAAGCAGTTC	1
AGGTGCAGCTTTTGTTT	1
AGGTGCGGAAGGTCCTC	1
AGGTGCTGAAGGAGAAC	1
AGGTGGATCTAGGCCTA	1
AGGTGGCCCGAGTGTTT	1
AGGTGGGGGGATAGGCC	1
AGGTGGGTGGGGGTAGG	1
AGGTGTACTATTAATTT	1
AGGTGTGCTGTGTTCCT	1
AGGTGTGTGGCCCCTCA	1
AGGTNGGGTGGAAGTAC	1
AGGTTACTTTCACTCTC	1
AGGTTCCAGCCTCTGTG	1
AGGTTCTAGATTCTGTT	1
AGGTTCTAGCCAACCTA	1
AGGTTCTAGGTTCAGTT	1
AGGTTCTTCCCCAAACC	1
AGGTTCTTTATCAAAAC	1
AGGTTGACACTTAAGAA	1
AGGTTGAGGGGACCAAA	1
AGGTTGCTGAGGTGGGG	1
AGGTTGGCCGTCAGCGG	1
AGGTTGGGGATTTGGCT	1
AGGTTTAGTGGAAAATG	1
AGGTTTATACTATTAAA	1
AGGTTTATGCTGTGGAT	1
AGGTTTATTTAAAGATT	1
AGGTTTTCTTACCAGTA	1
AGGTTTTTTAAATTGAG	1
AGNAAATCAAAAAAAAA	1
AGNAAATCTAGGTAGGC	1
AGNGATTCAAACAACCA	1
AGNGCTGGGGACTTGAA	1
AGNTCTAAGGCGACTTA	1
AGTAAAAAAAAAAAAAA	1
AGTAAAACTTGTAATAA	1
AGTAAAAGAAAGCCTCT	1
AGTAAAAGAAAGCTTTT	1
AGTAAAAGTTCCATATT	1
AGTAACAATGTCAAAAA	1
AGTAACTGCACCTGTAG	1
AGTAAGATTGAAGATCT	1
AGTAAGCACTACAGCAA	1
AGTAAGTCAACATTTTT	1
AGTAAGTGCAGCAGTTC	1
AGTAATCCTAAATTCTC	1
AGTAATCCTAAATTCTT	1
AGTAATTAACCCTAGTC	1
AGTAATTTTGAAGTTTT	1
AGTACAGCCGAGTGATG	1
AGTACAGTCAGCAAGGC	1
AGTACATTCAAAAAAAA	1
AGTACATTCAAGAAAAA	1
AGTACATTTCAACAGTC	1
AGTACCAAGATTAAAGG	1
AGTACCACATATCACAC	1
AGTACCCCCATTCCCCT	1
AGTACGCACTGCCCTTG	1
AGTACGCGCTTCCTGCT	1
AGTACMGTCMGCAAGGC	1
AGTACTTGGGAGAGGTG	1
AGTACTTTAATTAGAAC	1
AGTAGAACTGTAAATTT	1
AGTAGCCACTTTGACAG	1
AGTAGCTGTTNCAGTTG	1
AGTAGGCTACACAAAGA	1
AGTAGGCTCAGCTGTGG	1
AGTAGTAGTTATTTGGA	1
AGTAGTGTTTCTTCAAA	1
AGTATAAGAGAGTTTTG	1
AGTATAATACTGAAATG	1
AGTATCCTGCGGGAGGC	1
AGTATGAGACAGAACTG	1
AGTATGATAGAAATACA	1
AGTATGTTTGCAGGCTT	1
AGTATTACTTCAAAATC	1
AGTATTTTGTTATGACT	1
AGTCAAAATAAACCTTT	1
AGTCAACAGCGGTTCTT	1
AGTCACATAGCTACTTA	1
AGTCACATTTAAATGGG	1
AGTCACCATTCTAGAAA	1
AGTCACGAGTTCACTTT	1
AGTCACTTGTCCTTGCA	1
AGTCAGAATATAGATGA	1
AGTCAGACTGTAGGGTA	1
AGTCAGCTGCACTCTGG	1
AGTCAGGTAGAGTAAAT	1
AGTCAGTGATGAGTGTG	1
AGTCATAGCATCAAAAA	1
AGTCATATTCTCAACCT	1
AGTCATATTTAAATGGG	1
AGTCATCCAGCCTTTGT	1
AGTCATTTGTGGACATT	1
AGTCATTTTTTCTTTTT	1
AGTCCAAGGGCAGCCTG	1
AGTCCCACAAAACGTCG	1
AGTCCCTATGTGAATCT	1
AGTCCTCTGCTCTACCC	1
AGTCCTGAGAGAAAGCC	1
AGTCCTTCTTAGGAAAG	1
AGTCCTTTGGCAAAAAA	1
AGTCGGAGTGGCCAACA	1
AGTCGTGACGTTTGACT	1
AGTCTAAAGCCAGCCAT	1
AGTCTATGGTATGCAAA	1
AGTCTCAAAAAAAAAAA	1
AGTCTCCACCTTCATTA	1
AGTCTCCTCAATAAACC	1
AGTCTCTAGGGAAATCC	1
AGTCTGAGCCCTTCAGC	1
AGTCTGCTATCTTCCTT	1
AGTCTGGAGCATCTATC	1
AGTCTGGATAGTATCAG	1
AGTCTGGCGAACACTCT	1
AGTCTGGTGAGGGAAGG	1
AGTCTTCTAATGATTAC	1
AGTCTTTAACAAGCTTG	1
AGTGAAAAATTCTGCAT	1
AGTGAAAAGCGTGAATT	1
AGTGAAAAGTACAAGCT	1
AGTGAAATTTAGAAATT	1
AGTGAAGTTTTCCTTTG	1
AGTGAATGGACGAAGAA	1
AGTGACACAGCAACTTT	1
AGTGACACTGAGTTAAA	1
AGTGACAGTAAAAGCGA	1
AGTGACAGTCGTGAAGT	1
AGTGACCCCAGCTGGAA	1
AGTGACTACAGAGCCTT	1
AGTGAGACAAAAAAAAA	1
AGTGAGACAAGAATACA	1
AGTGAGCTGTAAACTAG	1
AGTGAGTTATTATTTTT	1
AGTGATTTGTTCAGCAG	1
AGTGCAACCTTTAATCC	1
AGTGCAGCTTCATACCC	1
AGTGCAGGGAAGTTATC	1
AGTGCAGGGGAAACACT	1
AGTGCCAATAAATCTTT	1
AGTGCGTGCGTGCGTGC	1
AGTGCTAGGATTAAAGG	1
AGTGCTAGGATTATGGA	1
AGTGCTAGGATTTATGG	1
AGTGCTCAGAGCCCGGC	1
AGTGCTGTAAGAAGAAG	1
AGTGCTGTGGAAGCAGC	1
AGTGCTTGTAGAACACA	1
AGTGGAGCACCTCTTAC	1
AGTGGAGGGAAGAGTGA	1
AGTGGCGTAGAAAAGAG	1
AGTGGGATGGGGTGGGG	1
AGTGGGCTGCAGCCTCG	1
AGTGGTATGTGCATCCG	1
AGTGGTCAAGCNTCAGA	1
AGTGGTGGGTGGAAGGG	1
AGTGGTTTGCAGCTGAA	1
AGTGTAGTCTGTGTGGG	1
AGTGTATGTGCATACCG	1
AGTGTCACGGTGGTTAC	1
AGTGTCCTGGGCAGGGA	1
AGTGTCGCCGTGCTTGA	1
AGTGTCTTTGGGTAACT	1
AGTGTGCAGAAGGTGGA	1
AGTGTGCCAGCATCAAT	1
AGTGTGGAGACAGAGTG	1
AGTGTGTGTGTGGGAGT	1
AGTGTTGCATATTTGGA	1
AGTGTTTATTGCACAAA	1
AGTGTTTTATTTATTTC	1
AGTGTTTTCTAAGTAAA	1
AGTGTTTTCTAAGTANN	1
AGTNGGAAACGGGGAAT	1
AGTTAAGCACACTTGTT	1
AGTTACAGCAATGAGGA	1
AGTTACTGTGACAATAC	1
AGTTACTTCTTTTCTTT	1
AGTTATCAAATGATGGT	1
AGTTATCTAGATGCTTA	1
AGTTATGTCTCAAACTA	1
AGTTATTCTGAGCTATA	1
AGTTATTTTGATTGAGA	1
AGTTCAAACCTGTACGT	1
AGTTCAAGACCAGTCTG	1
AGTTCAAGACCTGGACT	1
AGTTCAAGATCATCTTG	1
AGTTCAAGGATAGTGTG	1
AGTTCAATTCCCAGCAA	1
AGTTCACTGAACTCTCA	1
AGTTCCAGAGGTAGGAG	1
AGTTCCAGGCTAGCCAG	1
AGTTCCCCGGATGCCTG	1
AGTTCCGTTAGTCCAGA	1
AGTTCCNNNNANGACGT	1
AGTTCGATCCCAAGGAC	1
AGTTCTAGGTTCACTGA	1
AGTTCTCTGAAGAGCTG	1
AGTTCTGCTTGAACCAT	1
AGTTCTTTTAAGTGACC	1
AGTTGAGCTGATCGCGA	1
AGTTGTGGTTTTGGTGG	1
AGTTGTTAAGTGCTTAG	1
AGTTGTTGTTGAGTACT	1
AGTTGTTTTAATTTGTT	1
AGTTTAAAGCAAAGCAG	1
AGTTTAAGGGCTTGTCT	1
AGTTTACCGCAGAAACC	1
AGTTTATTATTCAATAA	1
AGTTTCACTCACTTTGA	1
AGTTTCAGTGGCCTTGT	1
AGTTTCCCATCCGGATG	1
AGTTTCCTGACCTCCAA	1
AGTTTGAAGCCAACTCG	1
AGTTTGAGACCAATCTT	1
AGTTTGCACACGGCGGC	1
AGTTTGTTGCATTCCTT	1
AGTTTTAGTCTTCTCCA	1
AGTTTTAGTGGGGCCTC	1
AGTTTTATTTAAGACAA	1
AGTTTTATTTTTACTTT	1
AGTTTTGCTGNTTTTAA	1
AGTTTTGTGTATGACAA	1
AGTTTTTCTAATGCAAT	1
AGTTTTTTGGTTGCTCA	1
ANAAATACAATTTACAG	1
ANAGCAGGCCAATAAAT	1
ANAGTCCTCCAGCGCTG	1
ANGCTGTGGAAACCTGT	1
ANGGCATCGTGGCCAAC	1
ANGTAGCCAGGACAGAG	1
ANGTTTTATTCTTTGNN	1
ANNAGACAAAACATATA	1
ANTAAAACTAACAAATG	1
ATAAAAAANNNAAAAAA	1
ATAAAAAATGAAAACGT	1
ATAAAAAGAGGCTGAGA	1
ATAAAAAGATCTTAACT	1
ATAAAAATGGAATTGTT	1
ATAAAACAGTATGCAAA	1
ATAAAACTTTATTTTAG	1
ATAAAAGCAAAGCCTTC	1
ATAAAAGTCCTGCAGCA	1
ATAAAATCAGTCTTGAG	1
ATAAAATCTCTGATACA	1
ATAAAATTGAGATGTGT	1
ATAAACAAAAATCCATT	1
ATAAACACAAAAAAAAA	1
ATAAACGAGTTGTTTCT	1
ATAAACTAAGCTTAAAA	1
ATAAACTGCAKTTTAAA	1
ATAAAGAAAACAGACAT	1
ATAAAGAGAGCAGGCCC	1
ATAAAGAGGAGCAAAGC	1
ATAAAGCTCAGATCCGA	1
ATAAAGGAAAAAAAAAA	1
ATAAAGGAATAGAAAGG	1
ATAAAGGTTCACTTTTA	1
ATAAAGTCTGTTATTAG	1
ATAAAGTGGCAAGAGAT	1
ATAAAGTTCAAAACAGC	1
ATAAAGTTCACACCANG	1
ATAAATAAAAACATTNG	1
ATAAATAAAAACATTTG	1
ATAAATACAAAGGGAAA	1
ATAAATGAATAAAGGAA	1
ATAAATGTTTTACAATT	1
ATAACACATAAAAAAAC	1
ATAACACATAAAAAAAT	1
ATAACACATAAAAAATA	1
ATAACACATAAAAACAA	1
ATAACACATAAAAAGAA	1
ATAACACATAAAACAAA	1
ATAACACATAAAGAAAA	1
ATAACACATAAAGACCT	1
ATAACACATAAATAAAA	1
ATAACACATAATAAAAA	1
ATAACACATNANAAAAA	1
ATAACACGTAAAAAAAA	1
ATAACACNTAAAAAAAA	1
ATAACAGCCGTGTGAGA	1
ATAACAGTTACAGAACA	1
ATAACCACTGCAACTGT	1
ATAACCCATTAAAAAAA	1
ATAACCTGTCATATTAT	1
ATAACCTTCTAACTACT	1
ATAACGCATAAAAAAAA	1
ATAACTCAAAAAAAAAA	1
ATAACTCAAAGCTATAA	1
ATAACTCAGAAGGTGGT	1
ATAACTGACACTTCGTA	1
ATAACTGGGCTAGAAGC	1
ATAACTGGTACCTGTGA	1
ATAAGAAAATAAAAGAG	1
ATAAGACTATTTAGAAG	1
ATAAGCATATCAATAAA	1
ATAAGCCACTTGATTTC	1
ATAAGCCTTTATTTGAA	1
ATAAGTCCCAGGACAGC	1
ATAAGTTACTGGAAACT	1
ATAATAAAACAAAGTTA	1
ATAATCACCTTAAAAAA	1
ATAATCACCTTAAGGGC	1
ATAATCACCTTANGGCT	1
ATAATCCCGCTGTTAAT	1
ATAATGGACTGAACTCT	1
ATAATGTATACCTTCAA	1
ATAATTCACTGATTTCC	1
ATAATTTAAAATGGAAA	1
ATAATTTATCGTTTATA	1
ATAATTTCATTGTATTT	1
ATAATTTGGGNNGTAGT	1
ATACAAAATATGTAATT	1
ATACAAAATGACACCTT	1
ATACAAAGAAAATGTGT	1
ATACACAATGATGAATG	1
ATACACAGTCAGCCATC	1
ATACACATCACGACTCC	1
ATACACTGTAAAAACTG	1
ATACAGCCACGGACTCC	1
ATACAGGGACTGCAGGA	1
ATACAGTACAGTGTTTG	1
ATACATACTACNTAGTA	1
ATACATACTANGTAGAA	1
ATACATTTCATCTTGCT	1
ATACCAAAAGAGGAGAC	1
ATACCAGAAATTGGTTT	1
ATACCCAAATAATGAGA	1
ATACCCAAATCTATGTT	1
ATACCTACTGGGCTACA	1
ATACCTGGTAAAAACCT	1
ATACCTGTCTGCACCTG	1
ATACGAAAATGCTGTAC	1
ATACGGACACTTCGTAG	1
ATACNGACACTTNGTAG	1
ATACTAATGGATCAAAC	1
ATACTCATTTTTCAGCT	1
ATACTGAAANTTTNTAG	1
ATACTGAAGTCTACCAT	1
ATACTGACACCTCGTAG	1
ATACTGACACNTTNGTA	1
ATACTGACACTNAGTAG	1
ATACTGACACTTAAGTA	1
ATACTGACACTTCCGTA	1
ATACTGACACTTCGKAG	1
ATACTGACACTTCGTAA	1
ATACTGACACTTCGTAC	1
ATACTGACACTTCGTAN	1
ATACTGACACTTCGTAR	1
ATACTGACACTTCKTAG	1
ATACTGACAGCTTCGTA	1
ATACTGACANTTCGTAG	1
ATACTGACCTTCGTAGA	1
ATACTGACMCTTCSTAG	1
ATACTGAGAATGACAGT	1
ATACTGCACACTTCGTA	1
ATACTGCCACTTCGTAG	1
ATACTGGACACTTCGGT	1
ATACTGGGAACGTCTCA	1
ATACTGNCNCTTTGTAG	1
ATACTGTAAAGTATATT	1
ATACTTAAGTTATTCTT	1
ATACTTTATTTAAACAC	1
ATAGAAAAAAAAAAAAA	1
ATAGAAATGGGAGCTTT	1
ATAGAAATGGGGACAGA	1
ATAGAAATGGTCAAGTC	1
ATAGAAATTATATTGTC	1
ATAGAAGTACCATTCAG	1
ATAGACGCAATGCATCA	1
ATAGACTTTCACGAATC	1
ATAGAGCAATTCGTGTT	1
ATAGAGGAGCCTGTCCC	1
ATAGATCTTACTAAATA	1
ATAGATGAAGAAGGAGC	1
ATAGCACATAAAAAAAA	1
ATAGCAGCACAGAGGTG	1
ATAGCCCAGTTGTTCCT	1
ATAGCCTCTTGTGTTTT	1
ATAGCTACTGTGAAGTA	1
ATAGCTTCTGAAGAAAT	1
ATAGCTTTCTACACTGA	1
ATAGCTTTCTACGCTGT	1
ATAGCTTTCTACNANGT	1
ATAGGAAACAGAAAAAA	1
ATAGGATACAGGGTGGA	1
ATAGGATAGNCTTTTTG	1
ATAGGATATGGAATTCC	1
ATAGGATTCTCTGAGAA	1
ATAGGATTTTAGCCTAA	1
ATAGGCAAGCACTCTAC	1
ATAGGCTTGGGCCTCTT	1
ATAGGGACTAAGTGGTA	1
ATAGGGCCTCTGAAATG	1
ATAGGGCTGTGGAGTTC	1
ATAGGGTCACATTAGTT	1
ATAGTAAGAGGCAAGAA	1
ATAGTAGCTTTGAATCT	1
ATAGTAGTAAATAGATT	1
ATAGTATATTTAAGTGA	1
ATAGTCTATTCTGTGAG	1
ATAGTTCCTATGGTTTT	1
ATAGTTGAATCAGAAAC	1
ATAGTTTGTGAATTACC	1
ATANTGACACTTCNTAG	1
ATASGATAGCTTTTTGT	1
ATATAAAACACACTAGG	1
ATATAAAATAGACTGTG	1
ATATAACATTTTAAACT	1
ATATAATACAAAATTAA	1
ATATAATGAATAATATT	1
ATATAATGAGTAATAAT	1
ATATACAACTTTTATAA	1
ATATACAACTTTTATAT	1
ATATACACCAATTCCAA	1
ATATACTCTATGATAAG	1
ATATACTGTACCATCAA	1
ATATATAATAGCCAAAA	1
ATATATACACTCTGACC	1
ATATATAGACACAGGTA	1
ATATATATTTGTAACTT	1
ATATATGGTCNGTATAC	1
ATATATGTTAAGTAGTA	1
ATATATTAACTACATTT	1
ATATATTTAGGGATTTT	1
ATATCAAAGCTAGACTG	1
ATATCACAGTGTGTCAA	1
ATATCAGTACTTGCAGA	1
ATATCTGTAAAGCTTGA	1
ATATCTGTCTTANGGGT	1
ATATGAAGGAAAAAATA	1
ATATGACGTCCCCCTCT	1
ATATGGGGACCGCAGAA	1
ATATGTAATTACAGCAG	1
ATATGTAGGACAAGTTC	1
ATATTAGCAAAGGTAAA	1
ATATTCCTTTATTAGTG	1
ATATTGTCAAACTGTTT	1
ATATTTAGTGAGGACTT	1
ATATTTATTACGTGCCA	1
ATATTTCAAATACAAAC	1
ATATTTCTTCATATGTG	1
ATATTTGGAAACTGGTG	1
ATATTTGTGCACACCTA	1
ATATTTGTGGAACTGTT	1
ATATTTTACTGGTATGA	1
ATATTTTAGCAGCATTT	1
ATATTTTCAACATTCAC	1
ATATTTTCTGGTATGAA	1
ATATTTTCTGTATTGGT	1
ATATTTTTAAAAAAAAT	1
ATATTTTTAATGACAAA	1
ATCAAAAACCAGAATTT	1
ATCAAACTATATTGAAT	1
ATCAACACCGCAACTTT	1
ATCAACACCGGCAACCT	1
ATCAACAGTCGTCTTCA	1
ATCAACATAAATGTATA	1
ATCAACATAACNGTGGT	1
ATCAACATAACTGAAAA	1
ATCAACATTCAAGAAAA	1
ATCAAGGAAGGAGCAAC	1
ATCAAGGAGGCCACTCT	1
ATCAAGGGGCTTCACCT	1
ATCAAGGGGGTGACACT	1
ATCAAGGGTGGGACACT	1
ATCAAGGGTGNGACACT	1
ATCAAGTAAAGAAACAG	1
ATCAAGTACGCTACATC	1
ATCAAGTTTGAAGAGCC	1
ATCAATAGCGCCACTCT	1
ATCAATATAAAAAAAAA	1
ATCACAGAAGGCAAACA	1
ATCACAGGAGACAACCC	1
ATCACAGGCCGCACCAC	1
ATCACCTGATTCCTGAC	1
ATCACCTTTCTACCTCA	1
ATCACTCCAAGTTGACA	1
ATCACTTGATGTAAATT	1
ATCAGAATGAAGAAAAC	1
ATCAGAGTCCACATCAT	1
ATCAGCACCGCATTGAG	1
ATCAGCTTGGTCAATAA	1
ATCAGGACTTCTGTGTA	1
ATCAGGCCTCCTGGGAA	1
ATCAGGGTGCTGTCTTT	1
ATCAGTACTGCCTGTCC	1
ATCAGTGCCCCTGTCCA	1
ATCAGTGGCTNNGAATG	1
ATCAGTGGCTTNGAATG	1
ATCATAAAATTTAAATT	1
ATCATATTATCTGAAAA	1
ATCATCTTTGCCAAGGA	1
ATCATTCTTTACTGGTT	1
ATCATTTCCGAATTATT	1
ATCATTTGACTTCACTG	1
ATCCAAAAAAAACAAGT	1
ATCCAAACTAATGTTCT	1
ATCCAATACAGCGCTTC	1
ATCCACTCCATCGTTCC	1
ATCCACTTCTGTCTGAG	1
ATCCAGAAAAACAAACA	1
ATCCAGGAGATTCAANM	1
ATCCAGGGACACCATTT	1
ATCCAGTGGCTCAGCGG	1
ATCCATATGTTAAAATT	1
ATCCATTTCTGAGCAGT	1
ATCCCAACCTCTTTGGT	1
ATCCCAGGGTAAGCCAG	1
ATCCCAGTACTAAACAA	1
ATCCCCCAAGCCTCAGG	1
ATCCCGGCGCCCACAAG	1
ATCCCTAAATTCAACAC	1
ATCCCTAGCTTCGCTAG	1
ATCCCTGCGCAGAAGTA	1
ATCCCTGCTGTTGGCAA	1
ATCCGAGAAAGAGAGAG	1
ATCCGATTCATTCTCAT	1
ATCCGATTCATTGTCAT	1
ATCCGCAGTATGCAGTA	1
ATCCGCCAATAAACTTC	1
ATCCGTCTGAGGAACCC	1
ATCCTCCAAGCAGACCT	1
ATCCTCCTGAAATCTGA	1
ATCCTGAAGCCCCACTT	1
ATCCTGTCGGCGTCCCG	1
ATCCTGTCTGTCATCTT	1
ATCCTGTTAACCGCGGC	1
ATCCTGTTAATGCGCTT	1
ATCCTTAACGGAAAAAA	1
ATCCTTCAACAAGGCTC	1
ATCCTTCAATTAAAAAA	1
ATCCTTTCTGCTTTCTC	1
ATCCTTTGCTGAATGAA	1
ATCGAAAGATACTCAAG	1
ATCGCGTCATCAAGGGG	1
ATCGCTGTCATCAAGGG	1
ATCGGCCGTACTGGCCG	1
ATCGTGGAGCTGATCTG	1
ATCGTTTCTTTCATCTG	1
ATCMACACCSCAACCTT	1
ATCTAAAAAAAAAAAAA	1
ATCTAATATAGTACTGG	1
ATCTACTCCAGCCCCAC	1
ATCTAGGACACCAGTCC	1
ATCTATTCTCTTGAAGA	1
ATCTATTGGAAGTTCCG	1
ATCTCAAGATGAAATGA	1
ATCTCAATTTGTACAAA	1
ATCTCAGTAGTATTCCT	1
ATCTCATCCTCCCTCAT	1
ATCTCCCTGGAGGAAAA	1
ATCTCGAAGGTCTCTCT	1
ATCTCTGGCCTGGTGAT	1
ATCTCTTTTCCCTTCCT	1
ATCTGAAATGTCTTGAT	1
ATCTGAGTTCAAGTAAC	1
ATCTGATGTCCCTTGCC	1
ATCTGCCNGTCTGGGAG	1
ATCTGGGGAACAGATGT	1
ATCTGGTGAGATCATAG	1
ATCTGGTGAGCTGATGT	1
ATCTGTACATAGTACAT	1
ATCTGTATCCTAACTTC	1
ATCTGTCCATTAATGAG	1
ATCTGTCGTACTTTGTT	1
ATCTGTCTATTGGAGAG	1
ATCTGTGACACCAGGCC	1
ATCTGTGCCATCCTGGA	1
ATCTGTGCCATCCTGGG	1
ATCTGTGGTGGTTTTAA	1
ATCTNCCATAGTTCTGA	1
ATCTTAGTCTGAAGACT	1
ATCTTATTGTTAAAAAA	1
ATCTTCACCTGCTGCTT	1
ATCTTCACTTTGATGCC	1
ATCTTCCAAACAACATA	1
ATCTTCCCGGGGTCTTT	1
ATCTTCCTGGTTTTCTC	1
ATCTTCCTTCGAATGTG	1
ATCTTCTTGTGACAGTC	1
ATCTTGATGTAGATTGT	1
ATCTTGGCGTTGCATTC	1
ATCTTTAAAAAAAAAAA	1
ATCTTTCTGTCTGGCTG	1
ATCTTTTCCGGAAAGGG	1
ATCTTTTCTCTCTGAAA	1
ATCTTTTTAGAAACGCT	1
ATGAAAAAAAAAAAAAG	1
ATGAAAAAAAAAAAAAT	1
ATGAAAAACTCAAAAAA	1
ATGAAAACAAGCATTTT	1
ATGAAAAGAAAAAAGCA	1
ATGAAAAGAAAAAAGCC	1
ATGAAAAGACCCTGAAA	1
ATGAAACCTTGTCATTT	1
ATGAAATAATTAACTTT	1
ATGAAATCAAAAAAAAT	1
ATGAAATCAAAAAAACA	1
ATGAAATCAAANAAAAA	1
ATGAAATCAACAAAAAA	1
ATGAAATCACCAAAAAA	1
ATGAAATCNAAAAAAAA	1
ATGAAATTAATTTGACT	1
ATGAAATTACAATTAAA	1
ATGAACTCATTTATTAC	1
ATGAACTGTAGAGCTTC	1
ATGAACTTCCTGGGCCC	1
ATGAAGCCAGTCATTCA	1
ATGAAGGTATGCTTGAG	1
ATGAAGTACTACTATGA	1
ATGAAGTATATTACTTC	1
ATGAAGTGCTACCCAGA	1
ATGAATGTATTTCATAG	1
ATGAATGTATTTCATAT	1
ATGAATTAGTTATATGT	1
ATGAATTATGTAATATA	1
ATGACAAAGACATAAAA	1
ATGACAAGTCTTACACT	1
ATGACAAGTTAACACCT	1
ATGACAATAAAGGGAGA	1
ATGACAATGGACCAAGC	1
ATGACAATTCTTACACA	1
ATGACACCCCAGGGATG	1
ATGACACGGAGAGAGGC	1
ATGACAGAGACTGAAAC	1
ATGACAGTGATAGTGTC	1
ATGACATTGACAGAGTA	1
ATGACCAAAGCTTAGAA	1
ATGACCACAACATTGAG	1
ATGACCACAACATTGCG	1
ATGACCATTAAATAGCC	1
ATGACCCAGTGTGAAGA	1
ATGACCCCGGTGATCTT	1
ATGACGACTTGGACCTG	1
ATGACTACAACATTGTG	1
ATGACTATTAACAATCA	1
ATGACTCGTGACAGTCT	1
ATGACTTGGCCAATGTC	1
ATGAGAACCTCATCAGC	1
ATGAGAATCATTTGGGA	1
ATGAGAATGGCCAAGAC	1
ATGAGAGCCCGTGGAGA	1
ATGAGATTAATAAAGCC	1
ATGAGATTTCAGCTTGG	1
ATGAGCCTGATCCTGGA	1
ATGAGGAACTTCCCTTA	1
ATGAGGGTGCTGTCTTT	1
ATGAGGTATGAAAGCTC	1
ATGAGTTCACATCAGCT	1
ATGAGTTCCAGGGCAGC	1
ATGAGTTGACACTCTCC	1
ATGAGTTTATTTCACAG	1
ATGAGTTTTCATTGTTC	1
ATGATAAAGAATTTTCA	1
ATGATAATAGACTGAGC	1
ATGATAATGAACTAAAC	1
ATGATAATGGACTAACA	1
ATGATAATGGACTAAGC	1
ATGATAATGGACTAGAC	1
ATGATAATGGACTGAAC	1
ATGATAATGTACTATCC	1
ATGATAGCCTCCTCCCC	1
ATGATCCAGGCAAAGGA	1
ATGATCGTGGACTAAAC	1
ATGATCTGATCCAATGT	1
ATGATGATGAAGAAGAA	1
ATGATGATGATGATGAT	1
ATGATGCAACAATAAAT	1
ATGATGCACGGAGGAGG	1
ATGATGCTGTTTCCTCG	1
ATGATTCAGACTGAACC	1
ATGATTCTCTGTATGAC	1
ATGATTTAAAAAAAAAA	1
ATGATTTATTTCTTATT	1
ATGATTTTGATGCCAAT	1
ATGCAAAATAAAAATTT	1
ATGCAAAATCACAAAGA	1
ATGCAAACGTAGGTGGA	1
ATGCAAATTTCTAAGGA	1
ATGCAACTANNAATAAA	1
ATGCACACGTGTTTATT	1
ATGCACAGAAACCAGGG	1
ATGCACAGAAATACAAA	1
ATGCACTTTGAAGATGT	1
ATGCAGAATTTCGGGTT	1
ATGCAGAGCGCCACAGA	1
ATGCAGAGCTGGCTCCC	1
ATGCAGAGTTAACCAAA	1
ATGCAGGGCAGGACCTC	1
ATGCAGTCCCGGGAACG	1
ATGCARAGTTTCAAGGG	1
ATGCATTTCTAAATTTG	1
ATGCATTTTTTCTCTTT	1
ATGCCAAACTCAAAAAA	1
ATGCCAAACTCTAAAAA	1
ATGCCAAATGAGAATGG	1
ATGCCAAGCTTCCTCAC	1
ATGCCACAGCTTCCATA	1
ATGCCACCGTCCGTTTG	1
ATGCCATTTAATTCACG	1
ATGCCATTTGATTAAAG	1
ATGCCCATTCTGGAAGA	1
ATGCCCATTCTGGAAGG	1
ATGCCCGGCTGGCTGCA	1
ATGCCCTCGGAAAAGCT	1
ATGCCGCTGAAGACAAG	1
ATGCCGCTGAAGGCAAG	1
ATGCCGGTGAGTCGCCG	1
ATGCCGTCTTACTGACT	1
ATGCCTAGAGTCACACC	1
ATGCCTCACTTCACATC	1
ATGCCTCATCAGCAGCC	1
ATGCCTCCAGAGAAAGG	1
ATGCCTCTTCACAGCAA	1
ATGCCTGAGGCAAAACA	1
ATGCCTGGCAAAGACTG	1
ATGCCTGTTCCTTTAAG	1
ATGCCTTTGGGCCCTCC	1
ATGCCTTTGTACTTGCT	1
ATGCGGACGCGGCCCGG	1
ATGCGTAATCGGTTTCA	1
ATGCTAAGAGATGATTG	1
ATGCTAGACCACCTCAA	1
ATGCTAGCTTTGGGGAC	1
ATGCTATGGACTCCTAC	1
ATGCTCAAGCCTCCTCT	1
ATGCTCACTGTGGCTGC	1
ATGCTCATTACTTTGGT	1
ATGCTCGTGACTTGCCG	1
ATGCTCTCTCAAAAGGA	1
ATGCTCTGGGCATTTTT	1
ATGCTGAGCAAAATTGA	1
ATGCTGATGGTTGCCTT	1
ATGCTGCAATCAAACTT	1
ATGCTGCGTCACACCGG	1
ATGCTGGAGGACTTAAA	1
ATGCTGGGGAAGGCAAA	1
ATGCTGTGGTAGCATTG	1
ATGCTGTTTGACCCACA	1
ATGCTTGGGTCAGGGTG	1
ATGCTTTATAGGAAAAT	1
ATGCTTTTGATAACAAC	1
ATGGAAAAGTCATTTTC	1
ATGGAAAGAGTCTGTAT	1
ATGGAAAGCTCATAAAT	1
ATGGAAAGGAAGTTGAT	1
ATGGAAATACTTAAAGA	1
ATGGAACATTAAACTAT	1
ATGGAAGATGCAAATGA	1
ATGGAATCAAAAAAAAA	1
ATGGACCTGTTGCCGGT	1
ATGGACGCAACTGAAGA	1
ATGGACTATTAGCAAGC	1
ATGGACTCAGGGATGGA	1
ATGGACTCTTCATTCCT	1
ATGGACTTTATGTAAAA	1
ATGGAGAAGTTGATGAA	1
ATGGAGAGAAATCTTAA	1
ATGGAGATTAATGAAGT	1
ATGGAGCAGAACTGTCT	1
ATGGAGCCAATGTAGAT	1
ATGGAGCGGGAGCGCAA	1
ATGGAGGTGCCAGGGGT	1
ATGGAGGTGTTCCTTCA	1
ATGGATCCCCTGGGTGG	1
ATGGATGAACANTAAAT	1
ATGGATTAGTCGGATTC	1
ATGGCAATTTCTGTATA	1
ATGGCACATCCCTGTAA	1
ATGGCCCTTCTTACCCG	1
ATGGCCGGCTTGGATGA	1
ATGGCGGAGGTCTGGAA	1
ATGGCTAACAATCATCT	1
ATGGCTAGAAGTAGCCC	1
ATGGCTATCAACTCAAA	1
ATGGCTCACAACCNTCT	1
ATGGCTCATAACCATCT	1
ATGGCTGTGCTGNGCTA	1
ATGGCTGTGGACTATGA	1
ATGGCTTCTGTTTGTGT	1
ATGGGAAGAGAAGAGGG	1
ATGGGAAGGGGGTCTGG	1
ATGGGAATGTTGATCTA	1
ATGGGACAGTGTGCAGT	1
ATGGGACTTTTAANACN	1
ATGGGAGCTGGTTTCAA	1
ATGGGATAGTAAGTAAG	1
ATGGGATTTTTTTTTTT	1
ATGGGCAAAAAAAAAAA	1
ATGGGCAAGCCGGAGGG	1
ATGGGCCAAAAAAAAAA	1
ATGGGCCCGCCGCGAGC	1
ATGGGGAAGTGGTTTCT	1
ATGGGGAGGCCGTTGAG	1
ATGGGGGAGGGCAGGTA	1
ATGGGGGATGGCCTGGA	1
ATGGGGTCGCAGGTGTT	1
ATGGGGTTTGAACTGAG	1
ATGGGNGGAATAAAGAA	1
ATGGGTAGGCTGTGGGG	1
ATGGGTCATCCTAACTT	1
ATGGGTCTCGCACAGTT	1
ATGGGTCTGTGGGGGCG	1
ATGGGTGAGAATGTTGG	1
ATGGGTGGAATAAGGAA	1
ATGGGTGGCTATGAAAT	1
ATGGGTGGTGCCATCCC	1
ATGGGTTGCCCAGCCAC	1
ATGGTAAAAAAAAAAAA	1
ATGGTATAAATCTTTAA	1
ATGGTCAACTTTGGATA	1
ATGGTCAGCACTTATCG	1
ATGGTCCTCCTGAAATC	1
ATGGTCTAGCCCGGAGC	1
ATGGTGACACTTCGTAG	1
ATGGTGACAGGGATATC	1
ATGGTGACTCTAACACA	1
ATGGTGACTCTCTTGGC	1
ATGGTGATCACACGACA	1
ATGGTGATCACACGCTC	1
ATGGTGCCTTTTGTTAG	1
ATGGTGGNAGTATAAGC	1
ATGGTGGTGGGAGATCA	1
ATGGTTAGGGACCTGGG	1
ATGGTTATTTCCGTGGG	1
ATGGTTTGCTAAGTCGG	1
ATGNAAATCAAAAAAAA	1
ATGNTGCCTTCTATAAC	1
ATGTAAAGTGAATAAGT	1
ATGTAACAAATACACAA	1
ATGTAACTCCAGAAAGA	1
ATGTAATAAAAAAAAAA	1
ATGTACAGGTTACACAT	1
ATGTACCTCGGGGAACT	1
ATGTACTCTACCCCCAG	1
ATGTAGACACTTTCTTA	1
ATGTAGCGCTGTACTNG	1
ATGTAGGACTCAACTGT	1
ATGTAGTCCCTAACTAC	1
ATGTAGTTATAGTGGCT	1
ATGTANTAGTGTCTTAC	1
ATGTATCAGACACAATT	1
ATGTATCCCACCTGCCG	1
ATGTATCGAATACTGTT	1
ATGTATGTGACTTGAAC	1
ATGTATTAAACCCTCTC	1
ATGTATTTTTATCTTAC	1
ATGTCAAAAAAAAAAAA	1
ATGTCAAAAAAAAAAAC	1
ATGTCAAAGCATTTGTT	1
ATGTCACCAATCCCAAC	1
ATGTCAGTGCTTACATT	1
ATGTCAGTTGATNGTCA	1
ATGTCAGTTGATTGTCA	1
ATGTCAGTTTTGATCTT	1
ATGTCCACAATGGGGAC	1
ATGTCCTCCGTGCTTAT	1
ATGTCCTCCTTGCTGGA	1
ATGTCGCTCTAGCCCGG	1
ATGTCGCTGCCCGTTTG	1
ATGTCTAAATGTAATGG	1
ATGTCTAAGCTTCGAAA	1
ATGTCTATGAGTTTGTT	1
ATGTCTCAAAGTAAAAG	1
ATGTCTGAGTTCAAGGC	1
ATGTGAAATGAGGGGAA	1
ATGTGAAATTCACAAAG	1
ATGTGACTAAACACTGT	1
ATGTGACTCTTCATATA	1
ATGTGCTTCCGGTGCAC	1
ATGTGGAACCCAATGAA	1
ATGTGGGGATCGCTGTG	1
ATGTGGTTGTGCTGTCT	1
ATGTGTGCAAATATTGG	1
ATGTGTGGGTGCCTGTG	1
ATGTGTTTGTGCTATAG	1
ATGTGTTTGTGGCTATA	1
ATGTTAAGTGAGAAAAA	1
ATGTTAGGAACTCCGCT	1
ATGTTCCCACCCACCTC	1
ATGTTCTACATTTCTTA	1
ATGTTCTACTCTTAAAT	1
ATGTTCTTTTCCATTCT	1
ATGTTGAACACTCGGTT	1
ATGTTGAGACCTCAAAA	1
ATGTTGAGGAAACTGAT	1
ATGTTGAGTATGACCAT	1
ATGTTGATGGAGGGTTT	1
ATGTTGGTGCCAGGTGA	1
ATGTTTAAGGATACAGG	1
ATGTTTAAGGCCACATA	1
ATGTTTAATACTAATAC	1
ATGTTTGCCCAAAATTT	1
ATGTTTGGGGAGTTTAC	1
ATGTTTTAATGTTGCTT	1
ATGTTTTATCACAGTAA	1
ATGTTTTCTAAAGGCCT	1
ATGTTTTTTCGGTTGGG	1
ATNNTGACACTTCGTAG	1
ATTAAAAAAAAAAAAAA	1
ATTAAAAACAAGCTGTG	1
ATTAAAAACAAGGAGTG	1
ATTAAAAATAGACTTAA	1
ATTAAAACTGGAAAAAA	1
ATTAAAAGAAAGCCTTT	1
ATTAAAAGGGAAGGTCA	1
ATTAAAAGGGACGGCCG	1
ATTAAAATAAGTTTGTA	1
ATTAAAATATACTTACT	1
ATTAAAATGGTAGCCCC	1
ATTAAACTAGGNANGGG	1
ATTAAATAAAGGGTTCT	1
ATTAAATATTCATTCCT	1
ATTAAATCATTACGACA	1
ATTAACACATAAAAAAA	1
ATTAACAGGGGTATAAA	1
ATTAACTGAGTTAGGGC	1
ATTAAGAGAGTTCCGGG	1
ATTAAGAGGAAACTCCA	1
ATTAAGAGGGACCCCTG	1
ATTAAGAGGGACCTGCG	1
ATTAAGAGGGACGGTCG	1
ATTAAGAGGGACGTGTG	1
ATTAAGAGGGACTGTAG	1
ATTAAGGTGCTTTACAA	1
ATTAAGGTGCTTTNCAA	1
ATTAAGTTCCCCTGCCA	1
ATTAAGTTTATGACCAT	1
ATTAATAAAAAAGGCAA	1
ATTAATGAATGAGTTCG	1
ATTAATGTGCAACTGTC	1
ATTAATTTTAATGTAAT	1
ATTACAAGTGACATTGG	1
ATTACAGACTTAAAAAA	1
ATTACAGTCACAAAATT	1
ATTACATCCACTTTGTT	1
ATTACCCTGCGTCTTCT	1
ATTACCTATTAATGTTT	1
ATTACGGTGGACGGGAA	1
ATTACGGTGGATGGGNA	1
ATTACTAGAGATGTTCT	1
ATTACTAGAGNATGTTT	1
ATTAGACATTTTGACTT	1
ATTAGCCTTTCTTCATT	1
ATTAGCTTAGAAAAATG	1
ATTAGGACTGGAGTCCT	1
ATTAGGTCTCAGAACTA	1
ATTATACCACTCAGCCC	1
ATTATATTATTATTCTT	1
ATTATGTAAATTCAGGA	1
ATTATGTCTACTGCCTC	1
ATTATTAAAATGAAGTA	1
ATTATTAAACACCCAAT	1
ATTATTATTGTTTAAAA	1
ATTATTCAGTTTTTAAT	1
ATTATTGCTATTGATAT	1
ATTATTTAAAAAACAAA	1
ATTATTTATATGAAAAA	1
ATTATTTGGTGTGCTTG	1
ATTATTTTTCCAAATGA	1
ATTCAAAGGCAGACTTT	1
ATTCAACATAAACCATT	1
ATTCAACTACTAATAAA	1
ATTCAAGCTTTATTATT	1
ATTCAATCATAGAAGAT	1
ATTCAATTTTGGCATTT	1
ATTCACAGCTATGGAGA	1
ATTCACCCTTGTATGAT	1
ATTCACTGCTGAAGACC	1
ATTCAGCACCTATGAAC	1
ATTCAGGCTTCGAAGTC	1
ATTCAGGGTCCCAGGGT	1
ATTCATAATGTTTATCT	1
ATTCATTGACTAAAAAA	1
ATTCCAAAACAAAATGA	1
ATTCCAGGTGCTGCTTG	1
ATTCCCATATGCCCTGT	1
ATTCCCTTTGACCAGGT	1
ATTCCTGCCAATTTTCC	1
ATTCCTGCTGCCTCCTC	1
ATTCCTTAAAGTCTGGA	1
ATTCCTTCCAAAGATAG	1
ATTCCTTCCTGTTCTGA	1
ATTCCTTGCGTAGCTCT	1
ATTCGAACAGCATCCAC	1
ATTCGAGGCCCAAGTGA	1
ATTCGTTTAAAAAAAAA	1
ATTCTAGCTACTTTGTC	1
ATTCTATATCATAAACA	1
ATTCTATCGGTAAAAAA	1
ATTCTCACAGGACTTTG	1
ATTCTCACCTTGAAAAA	1
ATTCTCTCTAGAGCAGC	1
ATTCTCTTTCCGTGGAA	1
ATTCTGATGATACTNGT	1
ATTCTGCAAATCATATC	1
ATTCTGTAGCTCTAGAT	1
ATTCTGTATTTGCAAGT	1
ATTCTGTTCACATCTCT	1
ATTCTTAAAAATCAGTC	1
ATTCTTTCCTTCCTTAG	1
ATTCTTTCCTTCCTTAN	1
ATTCTTTGACTTGGCAT	1
ATTCTTTTTATGAAGCA	1
ATTGAAACACGGGGGGA	1
ATTGAAACCAAGGAGGA	1
ATTGAAATTAGCAGGAC	1
ATTGACATAAAACTGGA	1
ATTGAGAAGGAGGCAAA	1
ATTGAGAGACTGTCCCC	1
ATTGAGATGTTTGGATG	1
ATTGATAGCTGGACAGA	1
ATTGATTGCTGAAACTT	1
ATTGCAAGCTGCGCTTC	1
ATTGCATTTCAGTCAGA	1
ATTGCCTACAATAAGGA	1
ATTGCTATCTATGGCAC	1
ATTGCTATGTATGGGAC	1
ATTGCTCTAAGAGACCG	1
ATTGCTTCCTGAGTCTA	1
ATTGGAAATTTAATTTN	1
ATTGGAAGCAGGACTCC	1
ATTGGGAAACTGTTGAC	1
ATTGGGTATAGCAAAAA	1
ATTGGGTGTGGGTTTGC	1
ATTGGTCCTGGGGGTAC	1
ATTGGTCCTTGTGCTTA	1
ATTGGTGACCAGCAACT	1
ATTGGTGACGTAATGTG	1
ATTGGTGCCAAGGAAAT	1
ATTGGTGCTCGGTTTTA	1
ATTGTATCATTTTAGAC	1
ATTGTATTTACTTTCCT	1
ATTGTCCCCTTTAGTTA	1
ATTGTCTTTTCCTATTT	1
ATTGTGAACAATCTTTT	1
ATTGTGACTGTGGTCTT	1
ATTGTGCAGAATAAACG	1
ATTGTGCAGCATAAACG	1
ATTGTGCCATTGAAAAA	1
ATTGTGCCATTGTAAAA	1
ATTGTGTACAGAGTAGA	1
ATTGTGTTTGCAGGTCT	1
ATTGTTGAAAAAGCGAA	1
ATTGTTTACAAGTTAAA	1
ATTGTTTTCCATCCATT	1
ATTNGAAATAATAAAAT	1
ATTNTTTNTGAAAAGTA	1
ATTTAAAAAAAAAAAAA	1
ATTTAAAATAAAATATC	1
ATTTAAATTTTATTGAA	1
ATTTAACAGAAAAAAAA	1
ATTTAACCTTGGAATCA	1
ATTTAATATAAAAAAAA	1
ATTTACAACAGTTGAGG	1
ATTTACCGTGAACATTA	1
ATTTACTTAGATTTACT	1
ATTTAGAGGGGCTTTTT	1
ATTTATAAAGCCACTTT	1
ATTTATAACAATTCATC	1
ATTTATGTGAAATATTG	1
ATTTATTAATATTCAGA	1
ATTTATTACTATTTTAA	1
ATTTATTTCCAAAAGAC	1
ATTTCAAACACAGTCAT	1
ATTTCAGGGTTGTCCTT	1
ATTTCATCTCACCCAGT	1
ATTTCATTGGGGAATTT	1
ATTTCCAATGTTACCCA	1
ATTTCCAGGTGAGAGTT	1
ATTTCGCAAGTCTTCCA	1
ATTTCTAATACCTAGAT	1
ATTTCTCTATACATTTT	1
ATTTCTCTTAAAAAAAA	1
ATTTCTCTTCAAAAAAA	1
ATTTCTCTTGGGCACTT	1
ATTTCTGAAGAATAAAT	1
ATTTCTGAATGTTTCCT	1
ATTTCTGCACAGATTCT	1
ATTTCTTTGGTGATTTC	1
ATTTCTTTGTTCTCACC	1
ATTTGAAAAAAAAAAAA	1
ATTTGAAATAATAAAAA	1
ATTTGAAATCCAAGAAG	1
ATTTGAATAAATAAAAT	1
ATTTGACAAATGGGAAA	1
ATTTGACTGTTTCTCCA	1
ATTTGAGAAGCCAATTT	1
ATTTGAGAAGCTGTACA	1
ATTTGAGAGCCNGGGAA	1
ATTTGAGAGCCTGGGAA	1
ATTTGCTCTTACAATAG	1
ATTTGCTGAGTCAAAGT	1
ATTTGGACTTTTATACA	1
ATTTGGGGGTGGGAACC	1
ATTTGNATCTACATCAT	1
ATTTGTACTNCCTGTCC	1
ATTTGTAGTATAATAAT	1
ATTTGTATCTACMTCAT	1
ATTTGTATTCATCTTTT	1
ATTTGTCTCCCATTCCC	1
ATTTGTCTGTGGATCAG	1
ATTTGTTGTGATTTAAA	1
ATTTTAAAAAATGATTG	1
ATTTTAATAAAAAATGT	1
ATTTTAATACTCTGAAG	1
ATTTTAATGGTGATACT	1
ATTTTAATTCTCACTTT	1
ATTTTACCTAGTGAAGA	1
ATTTTATATTAAAAGAC	1
ATTTTCAAAAAAAAAGA	1
ATTTTCAAACACTTTGC	1
ATTTTCAGAACTTCATC	1
ATTTTCTGAGAACAATT	1
ATTTTCTGCCGATTCTG	1
ATTTTGATATACAAAGA	1
ATTTTGATCAGGAAACT	1
ATTTTGATCTGAGTTTC	1
ATTTTGATTGGGTGAAG	1
ATTTTGTACTATATTGA	1
ATTTTGTTACGGCAAGT	1
ATTTTTAAACCAAGTAG	1
ATTTTTAAATAACCTTT	1
ATTTTTAAATCCGTAGA	1
ATTTTTAGTCTGTCTTT	1
ATTTTTCAAAAAAAAAA	1
ATTTTTCTCACAAGTCT	1
ATTTTTCTTTCCAAAAG	1
ATTTTTCTTTGTGAACA	1
ATTTTTGAGGTGAAACT	1
ATTTTTGAGGTGNAACT	1
ATTTTTGTTTAAAAAAA	1
ATTTTTTTCTGTCAAAA	1
AWGAGAAGCTGAAGACC	1
CAAAAAAAAAAAAAAAC	1
CAAAAAAAAAATAATGT	1
CAAAAAAAACAAAAAAA	1
CAAAAAAAATAATGTAA	1
CAAAAAAAATAATGTAT	1
CAAAAAAATATTACATC	1
CAAAAAATTAAAAACAA	1
CAAAAACAATCATATGT	1
CAAAAACACATCATTTG	1
CAAAAACTCCCAAGGTC	1
CAAAAAGCGATGGTTGA	1
CAAAAATAAGCGCTAGA	1
CAAAAATCATAACCAAA	1
CAAAAATCCCTGAAAGA	1
CAAAAATCTACACAAAT	1
CAAAAATTCCTAGAAGA	1
CAAAACAAACAGCACTT	1
CAAAACAAATCATAAAG	1
CAAAACACCCAGATACA	1
CAAAACCAAACTGTTTA	1
CAAAACCCTGGGTTCGG	1
CAAAACCTAAGTTNGGA	1
CAAAAGAAAAAAGAAAA	1
CAAAAGAAGGCGAATTA	1
CAAAAGAATTTCATTTC	1
CAAAAGAGCATTCTAAA	1
CAAAAGATTTTAATTAA	1
CAAAAGGAAGGGGGATG	1
CAAAAGGTCTGACACTG	1
CAAAAGTAAGGGTTTAG	1
CAAAAGTATTTTCGAAA	1
CAAAATAAAATATACTT	1
CAAAATAATGAAGATGA	1
CAAAATAGTTTTNTGCA	1
CAAAATCTGCTAGGACT	1
CAAAATCTTGTAGAAAG	1
CAAAATGTTGCAGTATT	1
CAAACAAAAAAAAAAAA	1
CAAACAACAGGACTGGA	1
CAAACAATCTTGAGGGG	1
CAAACAATGAGCCTCTT	1
CAAACAGACTTTTGGAA	1
CAAACAGCTGCAAGTGA	1
CAAACAGTAGCATATGG	1
CAAACATCCATAAACCA	1
CAAACATCCATAAACCT	1
CAAACATCCATTTAATA	1
CAAACATTCAGAGTAAC	1
CAAACCATTAGGAGACA	1
CAAACCCAGCAGAAATA	1
CAAACCTGAAGCTCTTT	1
CAAACGCAGTCTGAAAA	1
CAAACGCTTAAGCAGAG	1
CAAACGTTGGTTGCGTG	1
CAAACTAAGTTCTTCCA	1
CAAACTCTGACTCACGA	1
CAAACTCTTCCTAGAGT	1
CAAACTGCCACTCCCTG	1
CAAACTGCCCCCACCTT	1
CAAACTGCTCAGGGAAT	1
CAAACTTCAAAAAAAAA	1
CAAAGAAGNGAAGGGGG	1
CAAAGACGTGGACCTTG	1
CAAAGATTAAGAATTAA	1
CAAAGCAAAACTCCATC	1
CAAAGCAAGGAGACTCC	1
CAAAGCACTTTTGTTTT	1
CAAAGCAGCAGTTCTGG	1
CAAAGCTAGTGTTCTAC	1
CAAAGCTCACTCAGAGG	1
CAAAGCTCTAAGGAGAG	1
CAAAGCTTCAGGCTGCC	1
CAAAGGAAAGGAACGTA	1
CAAAGGAGCGTGTGTAG	1
CAAAGGCACAATAAAAT	1
CAAAGGGAGACAGGCCA	1
CAAAGGGAGCAGGTGAG	1
CAAAGGTGACAGGCCGC	1
CAAAGTAAGAATGCTGG	1
CAAAGTAATAAAACAAT	1
CAAAGTAGGGGAGCCCC	1
CAAAGTCATCCTTAGCT	1
CAAAGTCCTCGTCTGTT	1
CAAAGTGTATTCTGCAK	1
CAAAGTTCACTCTTCTC	1
CAAAGTTCTGGCCCTCC	1
CAAAGTTTTATTAATCG	1
CAAAGTTTTCTATGTCT	1
CAAATAAAAGTTCTTGG	1
CAAATAAAGTCTGTAGA	1
CAAATAAATACTTTGAT	1
CAAATAAGGACAAGATG	1
CAAATACACAAATTCAT	1
CAAATACATTGCCCCCT	1
CAAATACGAAGACCTGA	1
CAAATAGGCAAGGGTGG	1
CAAATATAGTATCTGCT	1
CAAATATTATAAAATTT	1
CAAATATTTTCAACTTT	1
CAAATCAACATATTTCC	1
CAAATCCCTCCTTTCAT	1
CAAATCGGTCTTGGCTT	1
CAAATGAAGAGCAGCAG	1
CAAATGAAGTGTGCCAN	1
CAAATGAAGTGTTGCCA	1
CAAATGACTGCAATTTT	1
CAAATGAGGTATCCCCT	1
CAAATGGACAGAGAAAG	1
CAAATGGAGTGTGCCAG	1
CAAATGGATCACACAGA	1
CAAATGGGCAACACTGT	1
CAAATGTGGCCCTCCCT	1
CAAATGTTCTGTACTCG	1
CAAATTAAAAAAAAAAA	1
CAAATTAAAAAAGCAAC	1
CAAATTAAAATAATTAG	1
CAAATTACTAACTACAG	1
CAAATTACTANCTACAG	1
CAAATTCTATGTGGTGT	1
CAAATTGTTGATATGAA	1
CAAATTGTTGATATGAC	1
CAAATTGTTGATATGAG	1
CAAATTTAATTTGTCCC	1
CAAATTTATATCACACA	1
CAAATTTGTTAAAAGGT	1
CAAATTTTACATATATA	1
CAAATTTTATTTACTGT	1
CAACAAAAATACACAAA	1
CAACAAACAGCCTTTGC	1
CAACAAAGGTTTTTTTC	1
CAACAACAAGGGAGCCA	1
CAACAACAAGGGAGTGG	1
CAACAAGTAAGCAAACT	1
CAACAATCTGCCCGGGA	1
CAACAATTCTCTCACCC	1
CAACACACATCCAAAAA	1
CAACACACATCCATTCA	1
CAACACAGGCCGGTGAG	1
CAACACAGTATCACTGA	1
CAACACCACCACCTGGT	1
CAACACCACCCAATATA	1
CAACACCCAACACATAT	1
CAACACCCAGAGAAGGC	1
CAACACTTCTTGCTCTT	1
CAACAGCCTGCGGTTCA	1
CAACAGCTGCCCTAGGG	1
CAACATAAAAAAAAAAA	1
CAACATAGATCAAGAAA	1
CAACATATATACTTCTT	1
CAACATCCATAAACCGG	1
CAACATCGATACATTGA	1
CAACCACTAGTTCTATG	1
CAACCCAACAGAAACGG	1
CAACCCAGGCCCACCCC	1
CAACCCAGGCCGACGAG	1
CAACCCTTNACCTGTTT	1
CAACCGTCATCTTCAAA	1
CAACCGTGTATTAATTG	1
CAACCTCATAAAGTAGC	1
CAACCTCGAACATAGAT	1
CAACCTGTAAACACCAC	1
CAACCTTCCTGCAAAGG	1
CAACCTTGGAGCCACAC	1
CAACCTTTTTTTTTTTT	1
CAACGAACAGAGCTGGA	1
CAACGGGGCTGTCTGCA	1
CAACGGTCGGAGTTAAT	1
CAACGTCCCTTGGAGAA	1
CAACGTGAATACAGTTT	1
CAACTAACAGTTAATAA	1
CAACTAGGAGGCCCTGA	1
CAACTATAGAGAAAGGA	1
CAACTCACGCCCCTTCC	1
CAACTCAGGCGCTGGAG	1
CAACTGAGAATGAACTT	1
CAACTGGCCAAGCAGCT	1
CAACTGTATTTATTCTG	1
CAACTGTTTCCATTATT	1
CAACTTCCCGAGTTTCT	1
CAACTTCTGCTTGTTTG	1
CAACTTTAAAGATTTCA	1
CAACTTTATTATAAACA	1
CAACTTTTTTTCTTTAA	1
CAAGAAAAACCAGCGAC	1
CAAGAAAAAGCTCCATT	1
CAAGAAAATAAACCCAT	1
CAAGAAACTGAGTCCTC	1
CAAGAACAAAAAATTGA	1
CAAGAACACAAATTAGA	1
CAAGAACCACCTCAAAA	1
CAAGAACCACCTCACCC	1
CAAGAAGCGGGGCAAGC	1
CAAGAAGCTCTTTGCAT	1
CAAGAAGGCAGAAGTTA	1
CAAGACCCCATCTCAAG	1
CAAGACGAGGGCGCAAA	1
CAAGACTGAAATTATTA	1
CAAGAGAGGGAAGGACT	1
CAAGAGGAAATTGTAGG	1
CAAGANAAATTTATTTG	1
CAAGATAAATGAATTTG	1
CAAGATAAATTTATTCG	1
CAAGATAAGAAGGTTAC	1
CAAGATAGGGGAAATAC	1
CAAGATGACTCAAGTTT	1
CAAGATTAGTAGAATCA	1
CAAGATTATAACTGTTA	1
CAAGATTGCATATTAAG	1
CAAGCAAAATACACATA	1
CAAGCACACCCAAAGAA	1
CAAGCCAACCCAGAACC	1
CAAGCCAGAAAAAAAAT	1
CAAGCCTACTCTGGACA	1
CAAGCCTTCCTTATAAA	1
CAAGCGCTATAATTACT	1
CAAGCGCTTAAGCAGAG	1
CAAGCGTTTTTTTGTTT	1
CAAGCTAGAACACTAGC	1
CAAGCTCTCTTGAGATT	1
CAAGCTGCAAGCGTGAC	1
CAAGCTTACAGCGGGGG	1
CAAGCTTGGTCTTTAGT	1
CAAGCTTTAGAACCTGA	1
CAAGCTTTGTCAAACTT	1
CAAGCTTTTGGATGTCA	1
CAAGCTTTTTCTTTAAA	1
CAAGGAACCATCTCCCC	1
CAAGGAAGCCACCAGCT	1
CAAGGAAGTGTCTCTTC	1
CAAGGAGAGATTGCTAC	1
CAAGGAGCACACTGCTT	1
CAAGGAGGAACTGGTTA	1
CAAGGATACAGTTTATT	1
CAAGGATGACAGGCCGC	1
CAAGGATGTCATCGAGG	1
CAAGGCAAACACACTAC	1
CAAGGCAAGCTCTTTAC	1
CAAGGCCACAGGATAGG	1
CAAGGCCCCAGCTCCNA	1
CAAGGCCTACGGACTTT	1
CAAGGCCTGGATTATCT	1
CAAGGCTGCCTAGGCTC	1
CAAGGCTGGATTCTCAA	1
CAAGGGAAGTGGAGGAG	1
CAAGGGACAANATGCGT	1
CAAGGGACCTACATTCC	1
CAAGGGATTTTGCTAAA	1
CAAGGGCAAAAAAAAAT	1
CAAGGGCAGTATGGCCT	1
CAAGGGGCAGGAGATGA	1
CAAGGGTAACCCTGTGG	1
CAAGGTAACAGGCCGCT	1
CAAGGTCTCGCTACCCT	1
CAAGGTGACAGGCTGCT	1
CAAGGTGACATCGACAA	1
CAAGGTGGAAGAGATTG	1
CAAGTAACGCTGAGTCC	1
CAAGTACAGAGCTAAGA	1
CAAGTACCACACACTGT	1
CAAGTCAAGGCTGAATG	1
CAAGTCATTTTTGTCAT	1
CAAGTGAAAAAAAAAAA	1
CAAGTGAGGAATGGGAG	1
CAAGTGCTGCCCTCTAG	1
CAAGTGGCAGGCACGTG	1
CAAGTGGGAGATGGTGG	1
CAAGTGGTGCACAGACT	1
CAAGTGTAATGTATGTG	1
CAAGTTCCTTTCCCTCT	1
CAAGTTCTGATCTTGAG	1
CAAGTTCTTCCTTATAA	1
CAAGTTGGTGAAGGAAA	1
CAAGTTGTGCCGAGCTT	1
CAAGTTTAATCAGAGTG	1
CAAGTTTACCGTAACTT	1
CAANCTGCAACTTCCCT	1
CAATAAAAAAAAAAAAA	1
CAATAAAAGGGTATCTT	1
CAATAAACTGAAAAGAC	1
CAATAAACTGAAAAGAT	1
CAATAAACTGAANAGAG	1
CAATAAACTGNAAAAGA	1
CAATAAAGGACATTTCC	1
CAATAAAGTTGTTTATG	1
CAATAAAGTTTCATTTG	1
CAATAAATATACAACTT	1
CAATAAATCAGTAACCA	1
CAATAAATGACGATTAC	1
CAATAAATGCGTTTATT	1
CAATAAATTAATTAATT	1
CAATAAGCTGAAAAGAG	1
CAATAATGGTGTAAAAT	1
CAATACATACTTGGTTC	1
CAATACTGACAAATTTG	1
CAATACTGACAACTTCA	1
CAATAGAAAATATGAGG	1
CAATAGAATTCAAGTNG	1
CAATAGAGTTCAAGTTG	1
CAATAGGGGAAGTATCT	1
CAATANAATTCAAGTTG	1
CAATATACAAGTAATAA	1
CAATCATATAGCATTTT	1
CAATCCAATCATAAGAC	1
CAATCCCCATCAAAATT	1
CAATCCGCTACATTAGG	1
CAATCCTTCTGCCTCAG	1
CAATCTATAAAATATTA	1
CAATCTGCNCACGCGGC	1
CAATCTTGTAATGTGGC	1
CAATGAACCAAAAAAAA	1
CAATGAACTTGATGGCA	1
CAATGACTTTCTTTATT	1
CAATGACTTTTAGAAAC	1
CAATGCAAGGGAAACCC	1
CAATGCCTTGAGGAGGT	1
CAATGCTTTGTGGGAAA	1
CAATGGACAGATTAGAA	1
CAATGGGAGGAANAGGA	1
CAATGGGTGCTAATCGC	1
CAATGGTTACGCCACTC	1
CAATGTAAAGAAATCTA	1
CAATGTAGCACTGAAGG	1
CAATGTAGCGGGACATT	1
CAATGTAGGGCTCCACG	1
CAATGTGCTGTAAGAAC	1
CAATTACATCTTTTTCT	1
CAATTACTTTCTCTATG	1
CAATTATCACTTTTTTC	1
CAATTATTTAAATGACA	1
CAATTCAAGTGGACAAG	1
CAATTCATTCAAAGACT	1
CAATTCCATCTCGGGCA	1
CAATTCCATCTCNGGGN	1
CAATTCCTGTGGAAGAG	1
CAATTGATATGAATAAT	1
CAATTGGCTCAATAAAG	1
CAATTGGTTCMATAAAG	1
CAATTTCAGGCCAGTCT	1
CAATTTCCTCTCGGAAA	1
CAATTTCCTGGCCTTCC	1
CAATTTGGACTAGTTTA	1
CAATTTTGTAGTTTAAA	1
CACAAAAAAAAAAAAAA	1
CACAAAACGGTAGTCTT	1
CACAAAATAAAATTATT	1
CACAAAATAAATAAACT	1
CACAAACGGTAGCCTTG	1
CACAAACGGTAGTCTNG	1
CACAAACGGTAGTGATG	1
CACAAACGGTNAGTCTT	1
CACAAAGAATACCCATT	1
CACAAAGACTTGTAAAA	1
CACAAAGCAGGGGGTGG	1
CACAAATAAAAAAAAAA	1
CACAAATGTATGCATAT	1
CACAAATGTGCGACCCC	1
CACAACCGGTAAAAAAA	1
CACAACCTCACAGCTTT	1
CACAACTCGCTGGGGGA	1
CACAAGAGACAAAAGCT	1
CACAAGATGGGGTGGCC	1
CACAAGCAGAGAAAAAG	1
CACAAGGCTGTGGTGGA	1
CACAAGGTCAGGAGATG	1
CACAAGTACCAGCCGCG	1
CACAAGTGGGATGCTGC	1
CACAATAAACCAGTTCA	1
CACAATAAATAAAAAAA	1
CACAATATTGTTAAAAA	1
CACAATCACAATAGTTT	1
CACAATGAAAGATGTAC	1
CACACAAAAAAATAAAT	1
CACACAAAACTTTGATG	1
CACACAAATCGATATTT	1
CACACACAAACACACAA	1
CACACACAACAAAAGGA	1
CACACACAACCCAGAGC	1
CACACACAATTCATTTA	1
CACACACACACACACTT	1
CACACACACATACATTT	1
CACACACACCTGTCTAC	1
CACACACACGTACACAC	1
CACACACATACACGTAA	1
CACACACCCAAAGAGTC	1
CACACACCTGCCAGCCT	1
CACACACGTCTGGGGAG	1
CACACACTCATTCCAAA	1
CACACACTGACTCCACA	1
CACACACTTATACACAA	1
CACACAGAATGCAGCCA	1
CACACAGACACACAGAG	1
CACACAGAGAGTGCCTT	1
CACACAGCCAAGAAGAT	1
CACACAGGAATGGAAAC	1
CACACAGGAGCCCAAGG	1
CACACAGGCAAAATACC	1
CACACATAAAACTCAGG	1
CACACATACACACAACA	1
CACACATAGGAATATGT	1
CACACATATAGGCATAC	1
CACACCACAGCAATAAC	1
CACACCAGCGACTGACC	1
CACACCAGTTACTTCCT	1
CACACCCAGCCTTTCCT	1
CACACCCCCAAGATGTA	1
CACACCCTTGCATACGT	1
CACACCTCAGGTTCCCT	1
CACACGCAACACGCAAC	1
CACACGCACAAAAAAAA	1
CACACGCACGTACCTGT	1
CACACGGTCAGTGTGAC	1
CACACTAACCAACTCCG	1
CACACTAACCAACTCTG	1
CACACTCACGTTTCCTC	1
CACACTCCTCACCCACA	1
CACACTCTGGACTTTAA	1
CACACTGTTAATTGAAC	1
CACACTTTCTTTGCATA	1
CACAGAACCTACTAGAA	1
CACAGAACTGGTAAGCA	1
CACAGAAGAGATCTTAG	1
CACAGAATACATATACC	1
CACAGAATTTTAAACCC	1
CACAGACATACGTGCAG	1
CACAGACCCCGCCAGGA	1
CACAGAGAGAGAGAAAG	1
CACAGAGCTCTGTAGGC	1
CACAGATACAGCAGAAG	1
CACAGATGAGAAGCTAC	1
CACAGATGCAATTTAAT	1
CACAGCAAGGGCAGAAG	1
CACAGCAAGTGTTTATT	1
CACAGCCAAAAAAAAAA	1
CACAGCGGTACGTGAGT	1
CACAGCTCAGCAACACA	1
CACAGCTGATTTTTTTT	1
CACAGGACGTGTGTTTC	1
CACAGGATGCTTCCCAC	1
CACAGGGCAGCAGATGA	1
CACAGGGCGTTCACCAC	1
CACAGGTAACTTATTTT	1
CACAGGTTACTTTGTTT	1
CACAGTAAAAAAAAAAA	1
CACAGTCCAGCTTCATA	1
CACAGTGCGCCAGGCAC	1
CACAGTTCCTGTGTTCA	1
CACATAAAACACAGTTC	1
CACATAAAATACTTCCT	1
CACATAACACTGTCCAA	1
CACATACAACTAAATCA	1
CACATACATATGTGTAA	1
CACATAGAACACTCTTA	1
CACATAGTTTTTATTTT	1
CACATATAAATTTGGTT	1
CACATATGTGCACACAT	1
CACATCACGTGTGTTAG	1
CACATCAGCTATTACAC	1
CACATCCCCACGTCGGG	1
CACATCCGGTGTAGGAA	1
CACATCTATAAATAGTT	1
CACATCTGGGGTAGGAA	1
CACATCTGGTGTAGNAA	1
CACATCTGGTTTTGGAA	1
CACATNCTGGTGTAGGA	1
CACATNTGGTGTAGGAA	1
CACATTAACCCAGTCTC	1
CACATTCCCCTCCTCTG	1
CACATTCTGTATGTTTT	1
CACCAAACTTCAAAAAA	1
CACCAACCTTGACTTTC	1
CACCAACGTANANACAG	1
CACCAATAAGAGACCAC	1
CACCACACTCACAGTCT	1
CACCACATAGTAAATTC	1
CACCACCAAAAAAAAAC	1
CACCACCACCGCCCTGC	1
CACCACCACTCGCCATT	1
CACCACCACTGCCTGGC	1
CACCACCACTGTCCCAC	1
CACCACGCACCAGCGGT	1
CACCACTACTTCCTGTT	1
CACCACTGTTGCCTGCA	1
CACCACTGTTGCCTTCG	1
CACCACTGTTGTCTTCA	1
CACCACTTGTTGGGATG	1
CACCAGAAATTGCTCGA	1
CACCAGAGCTCACCAGT	1
CACCAGCACGCATAGCA	1
CACCAGCAGTCTTGCAA	1
CACCAGGCCAGCACGCA	1
CACCAGGGACCCTGATG	1
CACCAGGGTGAGATGTA	1
CACCAGGTAGAAGGATG	1
CACCAGNCACAGNCAGT	1
CACCAGTGAGCTGGCTA	1
CACCAGTGTGCCTCTGA	1
CACCAGTTTATTGATGA	1
CACCANCACAGCAGTTC	1
CACCATAATAAGCCCTG	1
CACCATAATCGCTGTAT	1
CACCATAGGAAAGGCCA	1
CACCATTCAGACTTGTT	1
CACCATTTCCCCACCAT	1
CACCCACCAATAAAGAC	1
CACCCAGTCATTTCATT	1
CACCCCAAGTCCTGGCT	1
CACCCCAATCCCAATCT	1
CACCCCAATCCCACTCT	1
CACCCCCACCACCACCA	1
CACCCCCACTGTGTAGT	1
CACCCCTAGTTTAAGTA	1
CACCCCTCCAGCTTTCT	1
CACCCCTTCTCTGGACA	1
CACCCGCCTTAACTAAT	1
CACCCTCTGTCCTATCT	1
CACCCTCTGTTGTCCTG	1
CACCCTGGGTAGAAAGT	1
CACCCTGTGGGTGACCC	1
CACCGCGAACGGGTTTG	1
CACCGCGCGGCCTTCGT	1
CACCGGGGAGTCACCAT	1
CACCGGGGAGTCAGATT	1
CACCGTTATGCACGGCC	1
CACCTAATGTAAATCTA	1
CACCTCATAAAACCATC	1
CACCTCTGGTAGCAGGA	1
CACCTGCCTCTGCCCTC	1
CACCTGGCATCGGTCGA	1
CACCTGTACCAATGACA	1
CACCTGTGGAAGTTAAA	1
CACCTGTTTCACTGTGA	1
CACCTTGGTACAGAAAA	1
CACCTTTAGTGGAGTTT	1
CACGAAGGTGTCATAAT	1
CACGAATTCTCATTAAA	1
CACGACAAGAAACCATT	1
CACGACCTTCAAAGGCT	1
CACGACTCACTCTAGAC	1
CACGAGGCTGCTGTAAG	1
CACGATAGATGATGATC	1
CACGCAAACTGTAAGAC	1
CACGCACGTACATACAA	1
CACGCACGTGTGCGTGC	1
CACGCATTGCTCAGGGT	1
CACGCCAGGAGCCTGGC	1
CACGCCCCCTGGTTGCC	1
CACGCCCCTCTGGACAA	1
CACGCCCTCTCTGGACA	1
CACGCCTATCAAAAAAA	1
CACGCCTCTCCGGACAA	1
CACGCCTTCTCTGGACA	1
CACGCGCATACACACAC	1
CACGCTACTGACAGCGC	1
CACGCTAGGCAAACTGT	1
CACGGAGGATTCTCTCC	1
CACGGGCCCTCGGTTGT	1
CACGGGTGCACTGCTGG	1
CACGGGTTGGGGATTTA	1
CACGGTACACAGAATAA	1
CACGGTATGTACTCACT	1
CACGTAAAATAAATATA	1
CACGTCCACCCTGTGTT	1
CACGTCTCAAAGTAAAA	1
CACGTGCACATCCACAG	1
CACGTGGCTAGGCTAGG	1
CACGTTATCTTTAAAAG	1
CACGTTCTTAGGGAGAA	1
CACNCCTCTCTGGACAA	1
CACTACAAAAAAAAAAA	1
CACTACCAAATACGCCT	1
CACTAGGAGTCTGTAAC	1
CACTAGTGGCCTACTTC	1
CACTATATTGGAAAATA	1
CACTATCTCCTCAGGTG	1
CACTATGAAAACAAAAT	1
CACTATTGTGAAAAAAA	1
CACTCAATATGCCCAGC	1
CACTCACACTGCCACTG	1
CACTCACTGATAAGTAG	1
CACTCAGGACTTTGTCC	1
CACTCAGTTATTTCCAG	1
CACTCATACACACACCC	1
CACTCCCAATACGTGTG	1
CACTCCTGGCTCCAAAA	1
CACTCGTTAGGTTCNTN	1
CACTCTAGGCAACTGTT	1
CACTCTATCCGGGGANA	1
CACTCTCGCGCNTATTT	1
CACTCTTCTGGTCAGAA	1
CACTGAAATAAACCCTG	1
CACTGAGNAAGAGGGCC	1
CACTGCATTTGTATATA	1
CACTGCCTTCATTTATT	1
CACTGCCTTTATCTTTT	1
CACTGCTGAGCCTGAGC	1
CACTGGAGGTTCAAAAG	1
CACTGGAGGTTCATCTT	1
CACTGGCGTCCTTAACC	1
CACTGGCTGCGGTCTGC	1
CACTGGGTTCAAACAGA	1
CACTGGTATTACATTTA	1
CACTGTAAATAAACGTT	1
CACTGTAGCACAGGCAA	1
CACTGTATGTATATTTT	1
CACTGTCCTTTTTTTTT	1
CACTGTCTGTACATACT	1
CACTGTGAGGCAGAGAC	1
CACTGTGAGTACTGTGC	1
CACTGTGCCTCTGAAAG	1
CACTGTTTACACTAAGT	1
CACTTAAAAAAAAAAAA	1
CACTTAAAAAAAAAAAC	1
CACTTAAAAGTACAGTT	1
CACTTAAAATAAAAAAA	1
CACTTAACAATACGTTT	1
CACTTAAGAGATAAAAC	1
CACTTACACCTTTAAAA	1
CACTTAGCAAACCTGTC	1
CACTTAGGAAGCTCACC	1
CACTTATAAGNAATGTG	1
CACTTCAAACAAACTTT	1
CACTTCCATTGCAAGCC	1
CACTTCTAGTATGGCTC	1
CACTTGAAAACCACCGG	1
CACTTGATCGCCACAGT	1
CACTTGGATAAGTCTTC	1
CACTTTACTTTTTTTAA	1
CACTTTAGAAATGAACG	1
CACTTTAGTTTTGTTTT	1
CACTTTCAGCGTCAGAA	1
CACTTTCTCAATAAATG	1
CACTTTGGAAACGATTT	1
CACTTTGGAGTTGATGC	1
CACTTTGTGTGTCTCCT	1
CACTTTTAAAAATTAAC	1
CACTTTTATTATCTTCT	1
CACTTTTTTTTTTTTAG	1
CAGAAAAAAAAAAAAAC	1
CAGAAAAACACAAGGCC	1
CAGAAAAATAAGGTAGT	1
CAGAAAAGAACTCAGCT	1
CAGAAAAGAAGCCCTTG	1
CAGAAAATGGTTGCAGA	1
CAGAAAATTTTATAATT	1
CAGAAACAAGGTCTGGT	1
CAGAAACATATACATTG	1
CAGAAACATCGAAAGGA	1
CAGAAACATCGAAAGGG	1
CAGAAACMACAGAAAAG	1
CAGAAAGCAAAGTGTTC	1
CAGAAAGTCTTCATTTT	1
CAGAAATAAACACTGCC	1
CAGAAATATATTCCTTA	1
CAGAAATCTTCCACCGT	1
CAGAACACACCAGGATT	1
CAGAACATTGTGTATGC	1
CAGAACCCAAGGCAATA	1
CAGAACCCACNACAATA	1
CAGAACCCGCGACAATA	1
CAGAACTAACTACAGGG	1
CAGAAGAAAATTTAAAA	1
CAGAAGACATTTAAAAA	1
CAGAAGACATTTTAAAA	1
CAGAAGAGGAGGAAGGT	1
CAGAAGATAGAAGAAGT	1
CAGAAGCACTCTGCTCT	1
CAGAAGCAGAACCCCCA	1
CAGAAGCAGACGTGAGT	1
CAGAAGCCCTCAAGTGA	1
CAGAAGCTTCTCTCTGG	1
CAGAAGGATCTCCATAG	1
CAGAAGGCACGGGGTTC	1
CAGAAGGCCCTGACCTT	1
CAGAAGGGTACAGTTAC	1
CAGAAGTCAGAATTTCC	1
CAGAATAATGCCMAATC	1
CAGAATATAATTTTTCT	1
CAGAATGTTCATCGATT	1
CAGAATGTTGCAGTATT	1
CAGAATGTTTCCTCAAA	1
CAGAATTAAACACAAGC	1
CAGAATTAACTACAGGG	1
CAGAATTTATTTCATTG	1
CAGACAAAACACCAGTG	1
CAGACAAAACATCAATG	1
CAGACAAACAATAAAAG	1
CAGACAATGCCTCTATG	1
CAGACACACAGCGGGGA	1
CAGACACAGTGCTGTTG	1
CAGACACAGTTGCCTCC	1
CAGACACTATTAGAGAC	1
CAGACACTCAAACTGCC	1
CAGACAGAATGCTATAT	1
CAGACAGACTAGGGAGC	1
CAGACAGAGCATTCATA	1
CAGACAGATGCTACGGT	1
CAGACAGATGTAAGGAC	1
CAGACAGCAGTGGCTCA	1
CAGACAGTCTTCAGATT	1
CAGACATCAAGCCCTAC	1
CAGACATCCATAAACCG	1
CAGACATCTGCTTGCGG	1
CAGACCAAGTCTGAGGA	1
CAGACCCCATCTCAAAC	1
CAGACCTGGTTATTAGA	1
CAGACCTTGGGATTGGT	1
CAGACGGAAACACCACA	1
CAGACMCCCCTGTAACC	1
CAGACTAGAGGAAGGCT	1
CAGACTATGTTCCAGAG	1
CAGACTATGTTCCNAGT	1
CAGACTCAGGGGGTTCC	1
CAGACTGAAAGCTGTTT	1
CAGACTGATATCGAGTT	1
CAGACTGTTCCTTTTCG	1
CAGACTTAAGAGCAGAT	1
CAGACTTAGAGCGAGGT	1
CAGACTTTCTGCTGACC	1
CAGAGAAAGAAAGTCCT	1
CAGAGAACACCACCTTG	1
CAGAGAAGGAGAGATGT	1
CAGAGAATATATATTGT	1
CAGAGACTGCAGCTGCC	1
CAGAGAGCCACACACAT	1
CAGAGCAAAAAAAAAAC	1
CAGAGCAACAGAAAAAA	1
CAGAGCAATAAACTGTC	1
CAGAGCCACCCACATAT	1
CAGAGCCCAGGAGAGCC	1
CAGAGCCCCCGCCAGCC	1
CAGAGCCGGAGCCTGAA	1
CAGAGCTTGCTTGGTTG	1
CAGAGCTTTAAAAAAAA	1
CAGAGCTTTAAGCAAAA	1
CAGAGGACAAGCTCCAG	1
CAGAGGAGGGCAGGAAA	1
CAGAGGCACAATAAAAA	1
CAGAGGCAGGGGGATCT	1
CAGAGGCCCTGTAGAAA	1
CAGAGGGTCCAGCTGGN	1
CAGAGGTCAAAAAAAAA	1
CAGAGGTCCTGTTTGAT	1
CAGAGGTGTAAACTAGT	1
CAGAGTAGGATCGGAAG	1
CAGAGTCGCCTGCCTCA	1
CAGAGTTAGTTCCTAGA	1
CAGAGTTCTGACAAGAC	1
CAGANTTGCTCAATGTT	1
CAGATAACAAGTTTCCT	1
CAGATAATGTAGTTCAC	1
CAGATAATNGAAGAAAA	1
CAGATAGAGTACTCATA	1
CAGATAGCCCAACACTT	1
CAGATATACAGCCGCCA	1
CAGATATATAAAGTAAA	1
CAGATATATACAGACAC	1
CAGATATCAATGACACA	1
CAGATATCCCAAAGTGG	1
CAGATATGAGGTAAACT	1
CAGATCAGCGCCACGCT	1
CAGATCCATATCCTAGC	1
CAGATCCCATCCCCACC	1
CAGATCCCTCAGTTCCT	1
CAGATCCTATAGTCCTG	1
CAGATCTATAGTCCTGC	1
CAGATCTTCNTGAAGAC	1
CAGATCTTTGTGAAGAT	1
CAGATCTTTGTGAGGAC	1
CAGATGAGATGTAACTA	1
CAGATGAGCAAAAAAAA	1
CAGATGAGCAAGACCAC	1
CAGATGATTGTGATTGC	1
CAGATGCAACGCTGTAT	1
CAGATGCAGATCAGCTT	1
CAGATGCCAAACAAAAA	1
CAGATGCCACCACCTGG	1
CAGATGGGGATCTGACT	1
CAGATGGTGCATTATAG	1
CAGATGTACATACAGAG	1
CAGATGTATATGTCCTG	1
CAGATGTCTGCCCCAGC	1
CAGATGTTCCCTATGGA	1
CAGATNCTTCGTGAAGA	1
CAGATNTTCGTGAAGAC	1
CAGATTCGCTCCTTGAA	1
CAGATTCTTTGTGAAGA	1
CAGATTTAAAAAAGAAA	1
CAGATTTAAGATCACAT	1
CAGATTTCTACAAAACT	1
CAGATTTCTCTGCTTTG	1
CAGATTTGGATGTATAA	1
CAGATTTTAAAGAAAAG	1
CAGATTTTTGTTTTGTT	1
CAGCAAAGGAGTAGTTC	1
CAGCAAGCAGATTGGGG	1
CAGCAAGCTTGTATCCT	1
CAGCAAGGGGATTGGGG	1
CAGCAAGTGACTGACCT	1
CAGCAATGGCAGAAGAA	1
CAGCACAAGTATTAACC	1
CAGCACAGCGTAACATA	1
CAGCACCACTCCAGGCC	1
CAGCACCATTTATGAAA	1
CAGCACGAGTCCGCTCA	1
CAGCACGGCCTATACAG	1
CAGCACTGCAACCTNGC	1
CAGCACTGCTTTCTGAA	1
CAGCAGCTTTCTTCTGC	1
CAGCAGGATGTGAGATC	1
CAGCAGGTCTAAGGCCA	1
CAGCAGNAACTCCCCTA	1
CAGCAGTAACTTCATAC	1
CAGCATAAAAAAAAAAA	1
CAGCATATGGCAAATGG	1
CAGCATCCACAGGCAAA	1
CAGCATCTTAGATACTA	1
CAGCATTGAGAGAGCAG	1
CAGCCAAATTTACAGGA	1
CAGCCAAGCTCTGCGCT	1
CAGCCACACCAATCACA	1
CAGCCAGCCCACCAAGG	1
CAGCCATTCACCCCTCC	1
CAGCCATTTTTCCAACA	1
CAGCCCAAACCGTTTTC	1
CAGCCCACGCCCGACAG	1
CAGCCCACGCCCTGACA	1
CAGCCCACGCCNGACAG	1
CAGCCCACGCCTGGCAG	1
CAGCCCACGCCTGNACA	1
CAGCCCACGGCCTGACA	1
CAGCCCACTTTGGCACC	1
CAGCCCAGCAAGACCAG	1
CAGCCCCAAAGGGGCAG	1
CAGCCCGGGAAGCCAGG	1
CAGCCCTGTCGTATGGG	1
CAGCCCTGTGCCTGGAA	1
CAGCCCTTCTTGGTGAT	1
CAGCCNCTCACCTGTAC	1
CAGCCTACAGTCATATT	1
CAGCCTCCCTGGAGCCT	1
CAGCCTCCTGTGTCTTT	1
CAGCCTGCCTTGTCCAC	1
CAGCCTGGGCTTCTCTT	1
CAGCCTGGGGGGATCCC	1
CAGCCTGTTAGCCCCAC	1
CAGCCTTCTTTCTTCCA	1
CAGCGATTCTTTAAGAA	1
CAGCGCCAGTGGGCAAA	1
CAGCGGCCCTCTACAGA	1
CAGCGTCATCTAGTGAT	1
CAGCTAATTAAAGAGAA	1
CAGCTACACTGGTTTGT	1
CAGCTACCTATTGTTAG	1
CAGCTATGGATGCTGGT	1
CAGCTCAAGGAAAATCC	1
CAGCTCACGCCTGACAG	1
CAGCTCATCTAAGAGGA	1
CAGCTCCTACCTCCCCA	1
CAGCTCGCCACGCGGGT	1
CAGCTCGGCCTATACAG	1
CAGCTCGGTCGGTAGAG	1
CAGCTCTACTTTGGAAT	1
CAGCTCTCAGGAGAAGA	1
CAGCTCTGGGCGTGGCA	1
CAGCTCTTAGCTGGTGC	1
CAGCTCTTTATTGTTTC	1
CAGCTCTTTGTCCGCGC	1
CAGCTGAAGGACTTGGT	1
CAGCTGATCTGCCAAGT	1
CAGCTGCCCGCATTTCT	1
CAGCTGGCAGCAAGAAT	1
CAGCTGGCCATCACCGG	1
CAGCTGGCCGACATCCC	1
CAGCTGGTTTATATTTA	1
CAGCTGTACCCTGGCTG	1
CAGCTGTATGCTCACTC	1
CAGCTTAAAGCAAAAAA	1
CAGCTTCAGATAGATCT	1
CAGCTTCCAGCACACAC	1
CAGCTTCTGCAGATGAT	1
CAGCTTCTTCACCAAGT	1
CAGCTTGAAAAAGATCC	1
CAGCTTGACAACACAAA	1
CAGCTTGTGGAATTGTA	1
CAGCTTTGCTGCCTGAC	1
CAGCTTTTCCTCTTACA	1
CAGGAAAAACACCATTC	1
CAGGAAAAAGCTCCATT	1
CAGGAAAACCCGTAGAG	1
CAGGAAAATGCTATTAC	1
CAGGAAACACACTTCAG	1
CAGGAAACAGTCCTATG	1
CAGGAAACGTAATTTGG	1
CAGGAAACTATCTGCAT	1
CAGGAAAGCTCTTCCTT	1
CAGGAACATTGAAAACA	1
CAGGAACTGAAGGACCA	1
CAGGAAGAAGTTGAGGG	1
CAGGAAGACCCTGTGGC	1
CAGGAAGGAGCCCTGCC	1
CAGGAAGTTGAAAGGCA	1
CAGGACAAACACCAATA	1
CAGGACAAAGAGGGAGA	1
CAGGACAACTGTTTGTT	1
CAGGACCATTCCCGGCC	1
CAGGACCTTCGCAGTTC	1
CAGGACCTTCGCAKTTC	1
CAGGAGAAATTACATTG	1
CAGGAGAGGATTTATTA	1
CAGGAGCAGAGGAGAGG	1
CAGGAGGAGTTCNCGCG	1
CAGGAGGCTCATTCTGT	1
CAGGAGGCTCTGTGTTT	1
CAGGAGGGCACTGCAGG	1
CAGGAGGGGCTGGGGAT	1
CAGGAGGTTCACAGTTA	1
CAGGAGTAGATTGTTGC	1
CAGGAGTGGGCCGCACG	1
CAGGATAAATTTATTTG	1
CAGGATACATCTAGAGA	1
CAGGATATGGGGAATAA	1
CAGGATCTATCCCTGGA	1
CAGGATGCAAAGAAGAA	1
CAGGATGCAAAGGAAGA	1
CAGGATGGAGCTGGTGG	1
CAGGATGTGGTGGAAGA	1
CAGGCAAAACACACACA	1
CAGGCAAAACACCACTG	1
CAGGCAAAACACCCATA	1
CAGGCAAAACACTCGTG	1
CAGGCAAAACATAAAGT	1
CAGGCAAAACATACAAA	1
CAGGCAAAACGCCATAC	1
CAGGCAAAAGACCCATA	1
CAGGCAAAATACCATAT	1
CAGGCAAAATAGTGCAC	1
CAGGCAAAATATTCCTG	1
CAGGCAAAATGCCAATA	1
CAGGCAAACACATCTGT	1
CAGGCAAGACTGCACTC	1
CAGGCACATTTTAGGTA	1
CAGGCACTCAGGACACA	1
CAGGCAGAAACACCTGT	1
CAGGCAGAAAGCTATAT	1
CAGGCAGAACACCCATA	1
CAGGCAGAACACCMATG	1
CAGGCAGAATGCTGTAT	1
CAGGCAGGACATTGTAC	1
CAGGCAGGCAGTTCCTC	1
CAGGCCAAACACTCACA	1
CAGGCCAGAGCCAAAGC	1
CAGGCCCAAAAAAAAAA	1
CAGGCCCAGTGGCGTCT	1
CAGGCCCCAGAGAAAAC	1
CAGGCCCTCAAGGGCCA	1
CAGGCGTGGACGGTGAT	1
CAGGCTAATGCTGAGTA	1
CAGGCTCTTGCCTTAGG	1
CAGGCTGATGGGCCTCG	1
CAGGCTTCCAGCACACA	1
CAGGCTTCGTCACTGTT	1
CAGGCTTGTAACTACGT	1
CAGGCTTGTTTATAGCG	1
CAGGGAAAACACTCATA	1
CAGGGAATGAAGCGCTC	1
CAGGGACACTGATGGGT	1
CAGGGACACTGCAGCCC	1
CAGGGAGCACATCTTGT	1
CAGGGATTAGAGGCTCG	1
CAGGGCAGGCCCCACTC	1
CAGGGCCACGATGCACT	1
CAGGGCCTTCTCTAGTC	1
CAGGGCGATGGTGAAGA	1
CAGGGCGCCAGCACTTC	1
CAGGGCTGGCCCCTGGG	1
CAGGGCTTGTGGCTTCC	1
CAGGGGCGGCCCTGGGC	1
CAGGGGCGGCTTTGGGA	1
CAGGGGCGTGCATTGAC	1
CAGGGGCTCCCTTATTG	1
CAGGGGGCTGGGGATTT	1
CAGGGGTCAACTTTAAT	1
CAGGGGTGCAGGGGCTG	1
CAGGGGTTGGGGATTTG	1
CAGGGGTTGGTAGAGCA	1
CAGGGTAAAAACCTTGA	1
CAGGGTAGGGTCGGAAG	1
CAGGGTCACCTACTGTC	1
CAGGGTGACAGGCCGCT	1
CAGGGTGATGGGGAAGA	1
CAGGGTGCTCGAGATCC	1
CAGGTAAAACACCCCTG	1
CAGGTAAGAAGAAAAGG	1
CAGGTAGAACACTGTAC	1
CAGGTAGCAACTGGCTT	1
CAGGTCACCCTGAAGAC	1
CAGGTCAGGAAGGAACT	1
CAGGTCAGTTTGTCAAC	1
CAGGTCATTAATAAACC	1
CAGGTCCTAGGAATTGA	1
CAGGTCTGCCCTTTAAG	1
CAGGTGAGAACCAAGCT	1
CAGGTGCAACACTGTAT	1
CAGGTGCAGAGCTTCAG	1
CAGGTGCCCTCGCTCCG	1
CAGGTGCCCTCGCTTCG	1
CAGGTGCCTCCGTCTCC	1
CAGGTGCTGAGCACCCT	1
CAGGTGGCATCCCGTTT	1
CAGGTGGCGCCTGCTGC	1
CAGGTGGTACAGACATA	1
CAGGTGGTGGTTGACAG	1
CAGGTGTACATACAGAT	1
CAGGTGTCAGCGAAGGT	1
CAGGTGTGTGTATAAAA	1
CAGGTNTTCGTGAAGAC	1
CAGGTTAAAATTTTTTG	1
CAGGTTAACTTAAAATT	1
CAGGTTAATATTAGTTA	1
CAGGTTAGAGAGGGGGG	1
CAGGTTCTGGCTTGGGG	1
CAGGTTGACAGACCGAC	1
CAGGTTGGTTGATTAAA	1
CAGGTTTTTCTGGCTAC	1
CAGNTTGGGGTGAATTG	1
CAGTAAAATACAAGTCA	1
CAGTAAAGGCGCCATCT	1
CAGTAAAGGTGTTCTTT	1
CAGTAAGGGCTTGTACA	1
CAGTAAGTTTTGAATGA	1
CAGTAATTCAACTGGAA	1
CAGTAATTTTTTCAGTG	1
CAGTACAACCGACGCTT	1
CAGTACACAAACACTCA	1
CAGTACAGTATTTGTTC	1
CAGTACTGTAATCCCCG	1
CAGTAGAAGAGTTGCCC	1
CAGTAGCACAGCCATTG	1
CAGTAGCGGACGTGTCT	1
CAGTAGGACATCACTTT	1
CAGTATATAAAACAGCT	1
CAGTATCTATGACCTAT	1
CAGTATGAAGAAGGTCT	1
CAGTATTGTTTTGTCCA	1
CAGTCAAAAACACTGAT	1
CAGTCAAAACACCAGTG	1
CAGTCAACTTCTCAATG	1
CAGTCAATATTTTGTAC	1
CAGTCAGAAAGCTGTAC	1
CAGTCAGAGGCAGGCTA	1
CAGTCAGGTGGTCTCCT	1
CAGTCATTAAAGGTCTG	1
CAGTCATTCTAAGAACC	1
CAGTCATTCTAGAAAAC	1
CAGTCATTCTCAATAAA	1
CAGTCCAGGGCAGAAAG	1
CAGTCCATTCTTAGTTC	1
CAGTCCCCTCCTGGACA	1
CAGTCCGGGCAGAAAGT	1
CAGTCCTGCTGGGACCT	1
CAGTCCTTCTTCGTCCT	1
CAGTCTAGTACATAAAA	1
CAGTCTCAAAAACAACT	1
CAGTCTCATTAAAATGC	1
CAGTCTGGGGTGCTGAC	1
CAGTGAAAAAAAAAAAG	1
CAGTGAAAAAAGAAAAA	1
CAGTGAAGGCAATGCAC	1
CAGTGACGTGGAAACAG	1
CAGTGAGGACAAGGCTG	1
CAGTGATGAGCATTTAA	1
CAGTGCAAGTTTCAAGC	1
CAGTGCAGCAGTGTGTG	1
CAGTGCCCACTGTATTC	1
CAGTGCTGATGATTACC	1
CAGTGGAAAGCTAGAGC	1
CAGTGGAGGAGGTGGTG	1
CAGTGGCACTGAGCACA	1
CAGTGGGTGGGCACNGT	1
CAGTGGTAAGAAGTAGT	1
CAGTGGTACAAGGGATC	1
CAGTGGTATGAAGCATT	1
CAGTGGTCACTTACACC	1
CAGTGTAATTTTGTATT	1
CAGTGTATGGATGACAG	1
CAGTGTCTGTCCCCTAA	1
CAGTTAAAAAAAAAAAT	1
CAGTTAATAAGTATCCA	1
CAGTTATAAAAANCAGC	1
CAGTTATAAAAATCAGG	1
CAGTTATCTATCGCTTT	1
CAGTTATTAATTTATTA	1
CAGTTCAGGGGCCTGGT	1
CAGTTCTCTATTTTGTT	1
CAGTTCTGCAAGATGGC	1
CAGTTCTGTATCTCAGA	1
CAGTTGCCCACACTAGA	1
CAGTTGCTGCGAGACAA	1
CAGTTGCTTAGAGACAA	1
CAGTTGGCAGTGTGTCT	1
CAGTTGGTGGCAGCAAC	1
CAGTTGTACATACAGAG	1
CAGTTGTTACTTCAGTA	1
CAGTTTAATCAGAGTGC	1
CAGTTTATGTTGCTTTT	1
CAGTTTATTTTTGCTAT	1
CAGTTTGAAAGAACAAA	1
CAGTTTGCTTAGCCAGT	1
CAGTTTGGGTGGAATTG	1
CAGTTTGTAAAAAAAAA	1
CAGTTTTCAAAGAAAAG	1
CAGTTTTCAAAGNAAAG	1
CAGTTTTCCAAGAGGCC	1
CAMRCCTCTCTGGACAA	1
CANATAANAATTTAACT	1
CANATCTTCNTGAANAC	1
CANGTAAAACATCCATT	1
CANGTCAGGCTGCCTTT	1
CANTAGTNTGATNCANC	1
CARCTGGCCATCACCGC	1
CASAGTTTCCCAAGGCC	1
CASTTGGGTTTTAGCTG	1
CATAAAAAAAATCTTGG	1
CATAAAATAAAAAACTC	1
CATAAAATAAGTAAACC	1
CATAAAATATTTAAGGT	1
CATAAAATTAAAACAAA	1
CATAAAGTTTAGTGGGA	1
CATAAATAGTATTATTT	1
CATAAATCTATATACAG	1
CATAACAATTATTGCAC	1
CATAACGTGTGTGGTAG	1
CATAAGCTACAGTCTCA	1
CATAAGCTCGTCACCAG	1
CATAAGTTGCTCTTTAC	1
CATAATCATTACCAGAT	1
CATAATCTGAAAAAAAA	1
CATAATTACAAATCTGT	1
CATAATTTTGGACTGGC	1
CATACAAACAGCAACAA	1
CATACAAAGGTACTTAT	1
CATACAAATTAACTTTG	1
CATACAAGTTCAGATCC	1
CATACAAGTTTCATAAC	1
CATACACAAACCACGCT	1
CATACAGATTAGGAAAG	1
CATACAGCCAGCTGCTG	1
CATACAGGGCAAAAACC	1
CATACAGTCAATACATT	1
CATACATACATATATAT	1
CATACATACGGTATTCA	1
CATACATATATATATAT	1
CATACATATATATCCCT	1
CATACCATATAGTAAAC	1
CATACCCCCAAACAAAT	1
CATACCTCTTGACCAAC	1
CATACCTGGTTTCTGAA	1
CATACCTGTCAATTTAC	1
CATACTATATATNTGGG	1
CATACTCCATCGATGTC	1
CATACTCCATNGATGTT	1
CATACTGACCACTTCGT	1
CATACTGCACTAATGTA	1
CATACTGTGCTGCNTTT	1
CATACTTATAGAATATT	1
CATACTTGGGAACAAAA	1
CATACTTGTTTGTACTG	1
CATAGAACACTGGTTCC	1
CATAGACATAAAATAAA	1
CATAGCCCTCGAAGTAC	1
CATAGCCGGCACAGCTC	1
CATAGCTTTTGCATTTA	1
CATAGGAGAATGAGATC	1
CATAGGCTGCTATGTGA	1
CATAGGGCAACTGTAAC	1
CATAGGTTTGACAATTT	1
CATAGTTCTTATATAAA	1
CATATAAAAATATATGT	1
CATATAACATACACATA	1
CATATAATGGCAGATGT	1
CATATATCCACACACCT	1
CATATATGCGGTCACTT	1
CATATATGTTTAGCCTA	1
CATATCATTTACAGTAT	1
CATATCTACATATTTAT	1
CATATGAAGTTTTATTC	1
CATATGAATATTTTAAG	1
CATATGACTAATTGTTG	1
CATATGATAGTCAAAGT	1
CATATGATTGTAAAATA	1
CATATGCATTTGGAGGT	1
CATATGCCCACACATAA	1
CATATGGAGGGAGCCTG	1
CATATGGTGCACAAAAA	1
CATATGTATTTTTAAAT	1
CATATGTCTAAAAAAGG	1
CATATTCAGTTAGTCAA	1
CATATTCATACACAAAT	1
CATATTCATAGTTAGGC	1
CATATTCCATAAAAACA	1
CATATTTTACAACTTCC	1
CATCAACACAACTGGTC	1
CATCAACTTATTTTCTC	1
CATCACACATTAAAAAC	1
CATCACACCCGATTTCT	1
CATCACTTGGATATGGC	1
CATCAGAGGCTTTCAAA	1
CATCATCAATGTCCGGT	1
CATCATTCCGTGNNTGA	1
CATCATTGGTTTTGGCA	1
CATCATTTGAGCAATTC	1
CATCCACACACACTTGC	1
CATCCATCACCCAGCTC	1
CATCCCAACAGGGGGGC	1
CATCCCAACAGGGGGTT	1
CATCCCAGCCCAGCTAC	1
CATCCCCACCAGAGGAA	1
CATCCCCACCTTCTGAC	1
CATCCCGCGCGCCCCGC	1
CATCCCTTCTACACTCG	1
CATCCCTTGATGTTTGC	1
CATCCTATCAGATCACC	1
CATCCTTATACTGTGAC	1
CATCCTTGGGTGGGAGC	1
CATCCTTGNATGTTTGC	1
CATCGACACCTTTGGAA	1
CATCGCATTTTGAGAAA	1
CATCGCCACCACCAAAA	1
CATCTAAAAAAAAAAAA	1
CATCTACAGCAGCGTGG	1
CATCTCACAAATAAACT	1
CATCTCACTCTGGGTGT	1
CATCTCCCCTCTGTTAA	1
CATCTCCCTAATGACAG	1
CATCTGAACTGCACCCA	1
CATCTGAGAAGACGCAG	1
CATCTGAGCTAGTCTTA	1
CATCTGCTTCTGTATCC	1
CATCTGCTTCTGTATGC	1
CATCTGGGATTGCTGCT	1
CATCTGTACAAACCTTT	1
CATCTGTGGCAGAGTTA	1
CATCTTCSCCMATACSA	1
CATCTTCTGTATTTACC	1
CATCTTGACAATGGTNC	1
CATCTTGCAAGCAAATC	1
CATCTTGGTTGGCTAGG	1
CATCTTTAAAGGACCGT	1
CATTAAAATTCTTCTAT	1
CATTAAAATTCTTNTAT	1
CATTAAAATTCTTTTAT	1
CATTAATAAAAATGGGT	1
CATTAATAGGAATTTCA	1
CATTAATAGGGAGGGAG	1
CATTAATAGTAAGAATT	1
CATTACACTATCATACA	1
CATTACTTGGTATATAT	1
CATTAGACTGTAAGGAC	1
CATTAGTGACAGGGTTG	1
CATTATAACTTNGAAAC	1
CATTATAGTTACAATGG	1
CATTATATATACCCACT	1
CATTATTAAGAGGTCTG	1
CATTATTCGGAGTAAAG	1
CATTATTTATAAACAAC	1
CATTATTTTTTCCAATC	1
CATTCAAAAAAAAAAAG	1
CATTCAGAAAAAGCTAG	1
CATTCAGACAAAACACN	1
CATTCATTTTACAAATG	1
CATTCCAAATGCCCCCT	1
CATTCCACACATTAAAG	1
CATTCCCTGAACTCTAC	1
CATTCGGACTCTGTCAC	1
CATTCTAATAAATAATT	1
CATTCTCTATCGCTCCT	1
CATTCTGTTAGGTGGTT	1
CATTCTGTTCTTTAAGA	1
CATTCTTCAAAGCCAAA	1
CATTCTTCAAAGCCATA	1
CATTCTTGTTTTCTCCA	1
CATTCTTTCCTGGNGCT	1
CATTCTTTTTAAAAAAA	1
CATTGACTCACCAGCTC	1
CATTGACTCCTCATTGA	1
CATTGAGTGTCCCTGGC	1
CATTGCAAACACAGTGT	1
CATTGCCACAGAATCCA	1
CATTGCCCAGGGCGAGC	1
CATTGCCTTCCAATAAA	1
CATTGCTCGTAAGAAGT	1
CATTGGAAACAACAGTG	1
CATTGGACACACACGCA	1
CATTGGCCCGCGAGGCG	1
CATTGGGCACATCCCAC	1
CATTGGGCTATTGCTCA	1
CATTGTAACTTGCAAAC	1
CATTGTGTCATCTCGCA	1
CATTGTTAGTAAAATTG	1
CATTGTTAGTGTCACAG	1
CATTGTTCACCACCAGG	1
CATTNATGTGCTGTGTT	1
CATTTAAACTCTGCCAG	1
CATTTAAGTACAGAAAG	1
CATTTAATCACAGTGCT	1
CATTTACAAACCCTTGG	1
CATTTACAATAGAATGC	1
CATTTATAAATAATTTT	1
CATTTCAATAAACATTT	1
CATTTCCCCTAGCCACT	1
CATTTCCTAAAAAAAAA	1
CATTTCCTAGCTAGTAA	1
CATTTCCTGAGTGAACC	1
CATTTCTACTGTAGTCT	1
CATTTCTATAGTCTATC	1
CATTTCTCATAAAAAAA	1
CATTTCTGTAAGAATGT	1
CATTTCTTAAAAAAAAA	1
CATTTCTTAGGCAGTAC	1
CATTTGAAAAGTGTGAC	1
CATTTGAAATTGATAAA	1
CATTTGACTTCACAGTC	1
CATTTGCACAGTATAAC	1
CATTTGGATATTAAAAC	1
CATTTGGTTGTCTGCAT	1
CATTTGTCAGCTTTTGT	1
CATTTGTGCTCTTGAAA	1
CATTTGTGTTTGTGTGG	1
CATTTGTTTCTGTGCTT	1
CATTTTACATATTTATG	1
CATTTTCAGTCAGGAAA	1
CATTTTCCTGGCAAAAT	1
CATTTTCGCCAATACGA	1
CATTTTCGGGCAAAATC	1
CATTTTCTGGCCAAAAT	1
CATTTTGAGAGCATTTC	1
CATTTTGATGACTGATA	1
CATTTTGTATCAAATCC	1
CATTTTGTTTTTTCCTT	1
CATTTTTAAAACAGTAA	1
CATTTTTCTGGAGCAAG	1
CATTTTTGTTTTATTGT	1
CATTTTTNCTAGGACAG	1
CATTTTTTTCCCTACGT	1
CCAAAAACATTGTTTAT	1
CCAAAAATTAGTAAATC	1
CCAAAACAGACTGGTGA	1
CCAAAAGGTGTTTCGTG	1
CCAAACCACATCCTTTC	1
CCAAACCTGGTTCCTTA	1
CCAAACGCGTAACAATT	1
CCAAACTCCACTTCTGT	1
CCAAACTTTCGGACCTT	1
CCAAAGAGTTGGGTTTC	1
CCAAAGATGAACAGGTT	1
CCAAAGGCTGGATGACC	1
CCAAAGGGCACAAGAGA	1
CCAAAGNCCAGTTGTCT	1
CCAAAGTCTNTNCATTA	1
CCAAAGTGAAAAAAAAA	1
CCAAAGTGCTGACTATC	1
CCAAANTCAGGTTAANA	1
CCAAATACAGCTTCCGG	1
CCAAATGCTTTTAGGTA	1
CCAAATGGTTTCCAAGG	1
CCAAATGTTTCACTTCG	1
CCAACAARAATGCATTG	1
CCAACACTCAGGAACCT	1
CCAACACTGAGANGGAG	1
CCAACATCAATTAAAGC	1
CCAACCACTCCAAAATT	1
CCAACTCCTGAAAAAAA	1
CCAACTGGGGTTGTTCC	1
CCAACTTTAAAAAGAGC	1
CCAACTTTTGTCACCTT	1
CCAAGAAAACAAGGGTG	1
CCAAGAAAGGCCAGGGT	1
CCAAGAATTTGGAGTCT	1
CCAAGATGCCACTTCTT	1
CCAAGCCAGGGGCTCCA	1
CCAAGCCCCAAGCTCTG	1
CCAAGGAAAACACCNAA	1
CCAAGGAAAACNCCAAA	1
CCAAGGCCCAGCCAGGA	1
CCAAGGCCTCCCTCCCT	1
CCAAGGCGGCCAGAAGG	1
CCAAGGCTCGAGTCAGC	1
CCAAGGCTGCTCTCACC	1
CCAAGGGACCATAGGTT	1
CCAAGGGGTTGGAGAGG	1
CCAAGTAAAGGAACTCC	1
CCAAGTAATAACTGTAG	1
CCAAGTACACACCGTTT	1
CCAAGTCGGGCATCACT	1
CCAAGTGAAGTGGAAAT	1
CCAAGTTGTAGGGGAGA	1
CCAAGTTTAATAGTAAA	1
CCAATAAAAGGGNATCT	1
CCAATAAAATAGGAAAT	1
CCAATAAACTGAAAAGA	1
CCAATAAAGACTGATAC	1
CCAATAATGTCAAAGAA	1
CCAATATAAAAATCAAA	1
CCAATATACAAGTAATA	1
CCAATCACCGTACCGTT	1
CCAATCTTTAAACCTGG	1
CCAATCTTTTAANNTAA	1
CCAATGCTGTAACCACT	1
CCAATGGTCCCTTACTG	1
CCAATGTATATGCTGCA	1
CCAATTCCTCCTCCCCC	1
CCAATTCTAAGCTCTTC	1
CCAATTTACACCACCCC	1
CCAATTTTAACTGGTAT	1
CCACAAAAAAAAAAAAA	1
CCACAACCACCCTTTTC	1
CCACAAGGCAAGATGAC	1
CCACAATAAAAAGGCTT	1
CCACACATACTGTTTAA	1
CCACACCCTTTTTTGTC	1
CCACACTTTTAAAAAAA	1
CCACAGATGAATGGTTT	1
CCACAGCTAAGAATCTC	1
CCACAGTTTCCCCATCT	1
CCACAGTTTCTAAGGGT	1
CCACCACCAAAGAAAGA	1
CCACCACCACCTGCCAC	1
CCACCACTACACACACA	1
CCACCAGGGTTTTTCTA	1
CCACCATCATTTCTGAG	1
CCACCCCACTGCCCACT	1
CCACCCTCTCTGCTCTC	1
CCACCGTTCTGTAAATT	1
CCACCTAGTGGCTTCCT	1
CCACCTCCCTCCGAGTA	1
CCACCTCCTGGCCCTGT	1
CCACCTCTCCCCTCCCA	1
CCACGAATGTGACAGAG	1
CCACGAGGTGTGTTTTA	1
CCACGCCTCTCTGGACA	1
CCACGGGGACCCAGGGT	1
CCACGTACAAAGCCCTG	1
CCACGTCTGTGGGCAGC	1
CCACGTGGCCAGCTGAG	1
CCACNGTTTCCATCCCG	1
CCACTAACACTTAAACT	1
CCACTATGTTTAAGCAA	1
CCACTCGATGCACACGA	1
CCACTCTCAGTCAACAG	1
CCACTGAACTGTATAAA	1
CCACTGAGCGCTTTCTC	1
CCACTGCCACTGTGAGC	1
CCACTGCCCCACCTCCC	1
CCACTGGAGTAACACTG	1
CCACTGGGCTTTGAAAT	1
CCACTGTCTACCGGGCC	1
CCACTGTGAGCACGGTC	1
CCACTGTTTCCATCCCG	1
CCACTTGAGAGCGGTGA	1
CCACTTGAGAGTCTTTT	1
CCACTTTGGCTTGTATA	1
CCAGAAACAGACTGGTG	1
CCAGAAAGGGCTCCTCA	1
CCAGAACAGACTGGAGA	1
CCAGAACAGACTGGKGA	1
CCAGAACAGANTGGTGA	1
CCAGAACAGCCTGGTGA	1
CCAGAACAGNACTGGTG	1
CCAGAACATCACAGGCG	1
CCAGAATAAACTGTAGC	1
CCAGAATCAGCAGTGAC	1
CCAGACTATGTTCCAAG	1
CCAGACTGATCACTGCA	1
CCAGAGCAGACTGGTGA	1
CCAGAGCCCGTGCCTCC	1
CCAGAGCTCAGCGGAAT	1
CCAGAGCTGCTGAACCT	1
CCAGAGGGCTGCTGCAA	1
CCAGAGGGTTTTCAAGA	1
CCAGAGGTTAAAATAAT	1
CCAGAGTAAATAAGAGC	1
CCAGAGTAACTGATTTT	1
CCAGAGTCAGGTTAAGA	1
CCAGAGTCAGGTTAATA	1
CCAGAGTCCAGTGCATC	1
CCAGAGTCTCGTTCGTT	1
CCAGATCCTGGTGCTGG	1
CCAGATGACAGAAGTGA	1
CCAGATGAGCAGAGAGA	1
CCAGATTTATTACTTAT	1
CCAGCACTCTAGAGGCA	1
CCAGCAGAGTCCACAGA	1
CCAGCAGCTGTCGAGCA	1
CCAGCCAGCGTCACACA	1
CCAGCCTGTGAGGCCCC	1
CCAGCCTGTTCCTCCGG	1
CCAGCTAAGACCTTTTC	1
CCAGCTCTGCTGACACT	1
CCAGCTCTTGTCCAGTA	1
CCAGCTGACCCCTCCCC	1
CCAGCTTCTTTTAATGA	1
CCAGGAAGCCAGGCCAG	1
CCAGGAATCTGAAAATT	1
CCAGGAGCTCTGACCCC	1
CCAGGAGGATTCAGTAA	1
CCAGGATCCTGGGTGTC	1
CCAGGATGCCCCTTTTC	1
CCAGGCAAACAGGCAGA	1
CCAGGCAAGCAGTCTAC	1
CCAGGCAGCCTTCCAGG	1
CCAGGCAGTGAAGAGAC	1
CCAGGCCTCCAGACCAT	1
CCAGGCTGCGTTATATA	1
CCAGGCTTCCCAACTTG	1
CCAGGGACTGACAGAAG	1
CCAGGGATCTAGCTCAG	1
CCAGGGGCGGGCGCTCC	1
CCAGGGTTCGGAGCGAC	1
CCAGGTCCACGGGGTAG	1
CCAGGTTAAAAAAAAAA	1
CCAGGTTGTGTCCCTCA	1
CCAGGTTTTTTATTGGT	1
CCAGTAGATTTCTTGGG	1
CCAGTCCTGTTGTTCTA	1
CCAGTCTTTGTGCACAC	1
CCAGTGCAGAGGCAGAC	1
CCAGTGCCTCACAGAGG	1
CCAGTGCTTCCAGTGGC	1
CCAGTGGCTTCATTGGT	1
CCAGTGGGGGGGTGGCC	1
CCAGTGGTACCATCTTT	1
CCAGTGTGAAGTTTCCA	1
CCAGTGTGCTCATCCGC	1
CCAGTGTGGCCTGCCTG	1
CCAGTTCTGTATTCTCT	1
CCAGTTGTATTGAATCA	1
CCANAACAGACTGGTGA	1
CCATAAAAAAATAAATG	1
CCATAAATGCTAAGATT	1
CCATAATAATCAGTGAG	1
CCATAATGGTATCTGTT	1
CCATAGGTGCTAGGGTT	1
CCATAGTCTCAGCACTC	1
CCATATAGGGCTAAGGA	1
CCATCAGAAACAGTTCT	1
CCATCCAGTCTTCTGCC	1
CCATCCTGCGTGNTGGA	1
CCATCCTGTGTCTGGAC	1
CCATCGAGTCTTTGTAC	1
CCATCGCCAGTGTTGTT	1
CCATCTAGGTATCGGTT	1
CCATCTAGTGAGGGGCC	1
CCATCTGAAAGCAAATT	1
CCATCTGAGTTGCTTTG	1
CCATTAAAGCCTTCACC	1
CCATTAATTTCAATAAA	1
CCATTACTGAAGCAGGC	1
CCATTCATCCAAAGCTT	1
CCATTCATCCACGCATC	1
CCATTCTGAAAAAAAAA	1
CCATTGACTTGTATGCT	1
CCATTGTAAATGTGAGA	1
CCATTGTAAATTTCACC	1
CCATTGTCTGGCCAAAG	1
CCATTGTGGCGACGGAT	1
CCATTTAAAAGGGGTTA	1
CCATTTAATGAGCACAG	1
CCATTTAGGAGACAATT	1
CCATTTGGTTTTATTTA	1
CCATTTGTGAACAAAAA	1
CCATTTGTGAACACAGA	1
CCATTTTAATAAAACGA	1
CCCAAAAACATAGTGGT	1
CCCAAAAGAAAGGCTGA	1
CCCAAAAGAGAGCCCCA	1
CCCAAAAGGTGGACAGA	1
CCCAAACAAGAGAAAAG	1
CCCAAACACCCCNAGCT	1
CCCAAAGGCTTAGCAAG	1
CCCAAAGGGGGTTGGGG	1
CCCAACAGTCAATAAGG	1
CCCAACCAGAGACCTCT	1
CCCAAGGGGACCACTCC	1
CCCAAGGGTTTTGAGAT	1
CCCAAGTGTGAAAATGA	1
CCCAATAAACAAATTCC	1
CCCAATAGCCCAATAAA	1
CCCAATTAAAAATCTTC	1
CCCAATTTTCATTAAAG	1
CCCACAAGCATTGGCTG	1
CCCACAAGGTACTCTGC	1
CCCACAAGGTAGGTTTG	1
CCCACACTTTTTGGGTG	1
CCCACAGCATATCTTGG	1
CCCACAGCCCAGCTTAG	1
CCCACAGCTGGGGCAGG	1
CCCACATACAAGTATAG	1
CCCACATACNAGTATAT	1
CCCACATATTTAGNCTA	1
CCCACATATTTATTCTA	1
CCCACATCAAATCACTG	1
CCCACATTTCACTTTAC	1
CCCACCCAGCCTCTATG	1
CCCACCCTCTCCACCCT	1
CCCACCTCCGAGCCCCC	1
CCCACTCATTTCCTTGC	1
CCCACTGAATGTCCTTT	1
CCCACTGAGTTCAGGTC	1
CCCACTGGCCAATCTGA	1
CCCACTTGTTCTCTTCA	1
CCCAGAAAAAAAAAAAA	1
CCCAGAAAAAAAAAAAT	1
CCCAGAAACATTTGTTC	1
CCCAGAACGACTGGTGA	1
CCCAGACNGAAATAAAA	1
CCCAGACTCCGAGGACT	1
CCCAGAGAGAGAGAAAG	1
CCCAGAGGCCTTTTTCT	1
CCCAGATGCTTTGAGAG	1
CCCAGCAACTCAGTGTC	1
CCCAGCACACCCTTCCC	1
CCCAGCACTTGTGTTTA	1
CCCAGCAGAGGTGTGCA	1
CCCAGCAGGCACATCAC	1
CCCAGCAGTTAAAAAAA	1
CCCAGCCATTGTGATAT	1
CCCAGCCCACCCAAATA	1
CCCAGCCCTTGAATTTT	1
CCCAGCTAGATACTTGA	1
CCCAGCTCCGGAAAAAA	1
CCCAGCTCCTTTTTAAA	1
CCCAGCTGGAAGTGTTT	1
CCCAGCTGTTTTTGTTC	1
CCCAGCTTGTCAGTTTG	1
CCCAGGAGGGACTGAGG	1
CCCAGGGCTGCGGACAT	1
CCCAGGTACTAACCCAA	1
CCCAGNCCTAAGAAAAA	1
CCCAGTAGTCACATTCC	1
CCCAGTCACTGATTTGG	1
CCCAGTCTTCATTAAAG	1
CCCAGTGTCACCGGCAC	1
CCCAGTGTCACCTTTTT	1
CCCAGTTAAGTCAGCTC	1
CCCAGTTCTCATTAAAG	1
CCCAGTTTATGCCCACT	1
CCCAGTTTTCATTTAAA	1
CCCAGTTTTCGTTAAAG	1
CCCAGTTTTCMTTAAAG	1
CCCAGTTTTNAATAAAG	1
CCCATAAATCGCAGCAC	1
CCCATAATCNCCTTCCT	1
CCCATAGGCCAATCTGA	1
CCCATATATGTGTAACC	1
CCCATATGAAAATACTA	1
CCCATCAACAGTGCAGC	1
CCCATCAAGATTAATCT	1
CCCATTAAATTGCATCC	1
CCCATTCATTATGTGAA	1
CCCATTTTGGCAAGGGA	1
CCCATTTTTTTTTATAA	1
CCCCAAACTCCTTAAAT	1
CCCCAACATTCTTCTGT	1
CCCCAACCAATTATCAA	1
CCCCAACCCTACCTTTC	1
CCCCAAGGAACTCCCAA	1
CCCCACAAGGTACTCTG	1
CCCCACACAGCAGTTTG	1
CCCCACAGAAGAACTGG	1
CCCCACAGGGCAGATCT	1
CCCCACATAGTCTTCAT	1
CCCCACCAAGAGCTCCT	1
CCCCACCACCCAAGATA	1
CCCCACCCACACTCTGT	1
CCCCACCCACTCCCATC	1
CCCCACCCATACCCAGC	1
CCCCACCCNCTCCCACC	1
CCCCAGAAAGTGAAAAT	1
CCCCAGAGGCTTCCCAG	1
CCCCAGCTGTTCCCACC	1
CCCCAGGACACAAGCCA	1
CCCCAGGCTGGCGCGGG	1
CCCCAGGTCAGAAATCT	1
CCCCATAAATAAATTGA	1
CCCCATCTCCACCTAGG	1
CCCCATTCCCAACTCCT	1
CCCCCACACGTCGTGTG	1
CCCCCAGCGTCCTCCTT	1
CCCCCAGCTCCGGGGGG	1
CCCCCAGGACTGAGTAA	1
CCCCCATCAGTAATCCC	1
CCCCCATCCTGGGCACC	1
CCCCCCAAGTTAAGTGC	1
CCCCCCAGGAGAGTGTG	1
CCCCCCCAGATTGAGAC	1
CCCCCCCCACCCTCTCC	1
CCCCCCCCACCTCTNNN	1
CCCCCCCTTCCAAAGGA	1
CCCCCCCTTCCTTCTTT	1
CCCCCCGACACGCGAGA	1
CCCCCCTGTAATNTGGG	1
CCCCCCTGTACGGTCTG	1
CCCCCCTTTAGAGGTCT	1
CCCCCTAAAAAAAAAAA	1
CCCCCTCAGGACCTCCA	1
CCCCCTCCAGTTTCATT	1
CCCCCTCCAGTTTCCAA	1
CCCCCTCCCCTCCCTCT	1
CCCCCTCCCCTTTTTGT	1
CCCCCTCTGAGGCGAAG	1
CCCCCTGCTCCTGTGCC	1
CCCCCTTTAAATGAGTG	1
CCCCGAACAAAGTGTTC	1
CCCCGCCCTGCTAGGCT	1
CCCCGCCTCCTCAAGCC	1
CCCCGCGTCNAAACCAC	1
CCCCGGGTGCCAGTGGT	1
CCCCGTTCCAGCCTGCC	1
CCCCGTTTTCCTTAAAG	1
CCCCTAAATAATAACCT	1
CCCCTATCTTGTAGTCA	1
CCCCTCAGCCTCTTCCG	1
CCCCTCCCCCTGCTGGC	1
CCCCTCCCTAAACCCCT	1
CCCCTCCCTTGACTTGT	1
CCCCTCCTGTCAGCGTC	1
CCCCTCTGTGAGGCCCC	1
CCCCTCTTCTGGTGTGT	1
CCCCTGAGTCCACACCG	1
CCCCTGCAGATTGGGAG	1
CCCCTGCCCACCACCCC	1
CCCCTGGCAACTCATAC	1
CCCCTGGCAACTCCTAC	1
CCCCTGTCACCTCCCTT	1
CCCCTGTCTCACCTGGT	1
CCCCTTAGTAGTATTCG	1
CCCCTTCAGTGTTCACT	1
CCCCTTGTGCAAAAGCT	1
CCCCTTTTTTTTTGTCC	1
CCCGAGTTTCTTCCTGT	1
CCCGCACTGAAGCAAGA	1
CCCGGACAATGGATGGA	1
CCCGGACGGAGACAAGG	1
CCCGGAGGGCTGCTTCT	1
CCCGGCTGAGGCAGGGG	1
CCCGGGAAAGAAGAAAC	1
CCCGGGAAATGCAGTGG	1
CCCGGGCCCAGAGTCGT	1
CCCGGGGAGCCAGGAAC	1
CCCGGGGCGAGGTTTAG	1
CCCGGTGCCTATCACCC	1
CCCGTAATTCCAGCATT	1
CCCGTGGGGACTACCTC	1
CCCGTGGGTGATATTCC	1
CCCGTGTCTGTATAATC	1
CCCGTGTGCTCATCCGG	1
CCCGTGTGCTCNTCCGC	1
CCCGTTCNCCTGATCTC	1
CCCNGAATTTTATATAC	1
CCCNGTTTTCATTAAAG	1
CCCTAAACAAACTCTAT	1
CCCTAAAGAGGGACCGG	1
CCCTAACCCCCTGCCCT	1
CCCTAATGGTAGATCAG	1
CCCTAATTATAAATCAC	1
CCCTACCAAGACACTGA	1
CCCTACCATATGATCTA	1
CCCTACTGGTTCAGGGC	1
CCCTAGCCAGGGCAGTC	1
CCCTAGGAGCGCTGATG	1
CCCTAGGGCCTCTCCCA	1
CCCTANGTTNGTGCCTT	1
CCCTATCTACTACTATG	1
CCCTATGGGGGGGGGAT	1
CCCTATGGTGGGTGATC	1
CCCTATTTTTACCATAA	1
CCCTCAGAAACATACAG	1
CCCTCAGCGGTGGACTG	1
CCCTCAGCTCTGTTCTA	1
CCCTCAGGCATACATAT	1
CCCTCATCAAGTCTCTG	1
CCCTCATTGCTTCCTGT	1
CCCTCCCCAAACTTGTT	1
CCCTCCCTTCTCTCGAA	1
CCCTCGAATTTTGGGAC	1
CCCTCGGAACCGCATTT	1
CCCTCGGAACTGGGGAG	1
CCCTCTCCCTGGGCAGA	1
CCCTCTGTGCCACCCCA	1
CCCTCTTCTGGTGCGTC	1
CCCTCTTCTGGTGTATC	1
CCCTGAAACTGAACCTT	1
CCCTGAAGGTTTCCTAC	1
CCCTGAATAAACTCTAA	1
CCCTGAATAAACTCTAT	1
CCCTGAGTCCACCCCGG	1
CCCTGAGTCTACACTGA	1
CCCTGAGTTCCTGTGGG	1
CCCTGCAGATTGGGAGA	1
CCCTGCAGCTCAAAAAA	1
CCCTGCGTTCTCTGCAG	1
CCCTGCTCATCATACTG	1
CCCTGGCTCTACTTGTA	1
CCCTGGCTGGTCCAGAA	1
CCCTGGGCAACTTTGTG	1
CCCTGGGTCCACACCGG	1
CCCTGGTACTTCATTGG	1
CCCTGGTGACTTCATTG	1
CCCTGGTTGTCCTGCTC	1
CCCTGTACCTGGTTTCT	1
CCCTGTAGTCCACACCG	1
CCCTGTCAGCCTTCTGC	1
CCCTGTGCAAAAAAAGA	1
CCCTGTGGGAAGGNCTC	1
CCCTGTGTCTGAGGGGC	1
CCCTGTTTGCAAAAATT	1
CCCTNGNTNTTATNCCT	1
CCCTTAACAAGCCAGTT	1
CCCTTAATCTCAGAACC	1
CCCTTACCCAGCCTAAA	1
CCCTTAGTGCTGCTGTG	1
CCCTTCCCTGCCTATCA	1
CCCTTCGTCACTCAGGC	1
CCCTTCTCCTAGATCTG	1
CCCTTCTTCACCCCAGC	1
CCCTTGCTGCCACCTCT	1
CCCTTGCTTTTTTGCCT	1
CCCTTGGCAAAATAAAA	1
CCCTTGGCCCTGCGCAG	1
CCCTTNTGGAAGCCCTG	1
CCCTTTATGTCCATTCT	1
CCCTTTGAGAGCGCAGT	1
CCCTTTGTGATCTTAAG	1
CCCTTTTATGTTAATTT	1
CCCTTTTGCCACCTTTG	1
CCCTTTTTATTCTCTCT	1
CCGAAATGTCAGATTCT	1
CCGAATCCCAGCAGCCC	1
CCGAATGCCCAGGAATG	1
CCGAATGTCAAGGTGGC	1
CCGACAGTCGAATCTAA	1
CCGACATTGCCAGGGTC	1
CCGACCTAGTGTTCTTC	1
CCGACGGGCAGTTTTGG	1
CCGACGGGCGCTGTTAG	1
CCGACTGTTTTTCTAAT	1
CCGAGAGAGTGCTGAGG	1
CCGAGATCACTGAGACG	1
CCGAGGAAAACACCAAA	1
CCGAGGTCAGTGGCATT	1
CCGAGTACCTGGAGAAA	1
CCGAGTCTACCATCTCG	1
CCGATAAAAAGGGAGAC	1
CCGATAATTTATTGAAC	1
CCGATGGCCAGAAGTAC	1
CCGCACGGTGGGGGAGA	1
CCGCAGGCTCAGACTGT	1
CCGCCAGGCTTCCCACC	1
CCGCCCAAAGACGGCAA	1
CCGCCCAAAGCCGACAA	1
CCGCCCAAATACGACAA	1
CCGCCCAGGTCTCTCAG	1
CCGCCCCTCAGGCGGAG	1
CCGCCCCTCANGCGGAN	1
CCGCCCTTCNGGATGCC	1
CCGCCGCGGATGCTTTT	1
CCGCCTCTATGTCACTT	1
CCGCCTGGAGAAACCTG	1
CCGCGGAGAGAACCCTG	1
CCGCGGGGCAGTGTGGG	1
CCGCTACCCCCTGACAN	1
CCGCTATAACAGCAGTC	1
CCGCTGCCCCGAAATCG	1
CCGCTGGTTCCAGCAGA	1
CCGCTGTAAATAGACTC	1
CCGGAAGGCTGCAGCAA	1
CCGGAATTACCAGACAG	1
CCGGAATTTTTCTCCAA	1
CCGGACTCTTGGGACAA	1
CCGGAGTGCCAAATGTG	1
CCGGCTAGCTTTGTGAT	1
CCGGCTGTGGGGATCCA	1
CCGGCTTTCGCTTTCTN	1
CCGGGAGAAATGTGACC	1
CCGGGAGTGTGGATTCT	1
CCGGGGAGGAGCGCCTC	1
CCGGGGATAGAAGCCTT	1
CCGGGGGGGGGGGGAGT	1
CCGGGGTGACTCTCTCC	1
CCGGGNATGGGAGCTTT	1
CCGGGTTAAAGCCTGGG	1
CCGGTAATCCAAGGGAG	1
CCGGTCACCGGACACAA	1
CCGGTGCTCCTGGCCTC	1
CCGGTGGGTGATATTCC	1
CCGGTTCTTAAAGGTTC	1
CCGNATCCCAGCCGNCC	1
CCGTACAGTAAGAAAAA	1
CCGTCCCTCATCTTCTC	1
CCGTCCCTGATCTGTCT	1
CCGTGACCTCAAGAGGT	1
CCGTGACCTCACTGTGC	1
CCGTGACTTAAGACTCA	1
CCGTGCCGGAGGGAGGA	1
CCGTGCTCATACAGACG	1
CCGTGGGCGATATTCCT	1
CCGTGGGTGANATTCCT	1
CCGTGGGTGATAATCCT	1
CCGTGGGTGATATTACC	1
CCGTGGGTGATATTCCC	1
CCGTGGGTTGATATTCC	1
CCGTGGTGATATTCCCT	1
CCGTGTGCTGCACTGAG	1
CCGTGTGGTACCTTCCT	1
CCGTGTGTGGTATGCAT	1
CCGTTATGACCCTGGTC	1
CCGTTCNGGATTAATAA	1
CCGTTCTATCTAATGTC	1
CCGWGGGTGATATTCCT	1
CCMAGGAAAACACCAAA	1
CCNAANGGGCACCTAGA	1
CCNGAACAGACTGGTGA	1
CCNGAACAGANTGGGGA	1
CCNGTGCNGAAGCNGAC	1
CCNNGAAGGTGACAAGG	1
CCNTACNGGCGCTGACC	1
CCNTCACTGCCACTCAG	1
CCNTGATTTTATATACT	1
CCTAAAAGAGCACTGCA	1
CCTAAAATTAAACATTA	1
CCTAAAATTTAAAGCAC	1
CCTAAAGTGCCATTTGA	1
CCTAACATTGACTTAAA	1
CCTAAGAGGGGCTTGGA	1
CCTAAGTATGATACAGG	1
CCTAATAAATTGTGTGC	1
CCTAATGTATACAAAGG	1
CCTAATTAAAAAGAAAA	1
CCTACAAACATTGTTTT	1
CCTACAATAAATAAATA	1
CCTACACTCAGTAGACA	1
CCTACCAAAAAAAAAAA	1
CCTACCAAGAACACTGA	1
CCTACCAAGACACTGAC	1
CCTACCAATATTTAGTC	1
CCTACCCAGACACTGAG	1
CCTACCCCAGGGCTGAT	1
CCTACCCTTGTGTTGTA	1
CCTACCGCAGGGCTGAT	1
CCTACCTGGATGCTGCC	1
CCTACCTGGTTTGTTTG	1
CCTACGGCCAACATTTA	1
CCTACGGTCCTAGCACA	1
CCTACTAACCAGAANTG	1
CCTACTTAAAAAAAAAA	1
CCTACTTACAGAGTTGT	1
CCTAGAACAGGAAATAG	1
CCTAGAACTCCTCCACT	1
CCTAGAGTGATATGGAA	1
CCTAGCAAAAAAAAAAA	1
CCTAGCAAGTACTTTTT	1
CCTAGCATTCTTGAAGC	1
CCTAGCCCCTCCCACAG	1
CCTAGGAGTGATTGTCA	1
CCTAGGATCGGCGCTGC	1
CCTAGGCCCTGGCTCCA	1
CCTAGTGACAGGGCTTG	1
CCTAGTTACGAACTGTG	1
CCTATAAAGTACTTTTT	1
CCTATAGTCTAGCCTCT	1
CCTATATTTATCTGAGT	1
CCTATCAGTTCGCCAAC	1
CCTATCGAGCGCAAGGC	1
CCTATGAGGGTCAAGCT	1
CCTATGCCCTGTGACCC	1
CCTATGGAGACTGTCGC	1
CCTATGGATCACCNGGA	1
CCTATGGATCACNGGAA	1
CCTATGGCTTCTCTAGC	1
CCTATGGGCTGCCTTTG	1
CCTATTATCCCAGCACT	1
CCTATTCCAAGGTTGGC	1
CCTATTTTAAATAAAAT	1
CCTATTTTCCTGAGGAG	1
CCTCAAGTGCTGGCTGC	1
CCTCAAGTTTTTATTCC	1
CCTCACAGCAGTCTGTC	1
CCTCACCTTAGGGGCCA	1
CCTCACTGCATTGTAAC	1
CCTCACTTTAAAGAAAT	1
CCTCACTTTAAATAAAG	1
CCTCAGAAGCAGATGGA	1
CCTCAGAGGAGCAGAGT	1
CCTCAGAGTTGAGAGAC	1
CCTCAGCCAGTGCATAC	1
CCTCAGCCGGTGCCTAC	1
CCTCAGGCCAGTGCCTA	1
CCTCAGTCAGTGCCTAC	1
CCTCAGTGTGAGGGGCT	1
CCTCAGTNGTAGAGCTT	1
CCTCAGTTGTAGAGCTT	1
CCTCATAGCCCTACCGA	1
CCTCATTCTAGAGCCCA	1
CCTCCAGCCGGACCACC	1
CCTCCCACCCACAAATA	1
CCTCCCAGAGCTTGTCA	1
CCTCCCCACCCCCAACT	1
CCTCCCCAGGCTTGATG	1
CCTCCCGAGGAGCACAG	1
CCTCCCTTTCAATCCCA	1
CCTCCGGCCCTTCGGTT	1
CCTCCTGTCCCTACATT	1
CCTCGGAGATCTCGGTT	1
CCTCGGCTTCCCGAGTG	1
CCTCGGTGGAAGGTGGC	1
CCTCGTCCCAGTAACTG	1
CCTCGTGGCTGATTGAT	1
CCTCTAAAAAAAAAAAA	1
CCTCTAACCCCAGCACT	1
CCTCTAATCCTAGCATT	1
CCTCTACTCGGTCCAGA	1
CCTCTCATTTGTATGTT	1
CCTCTCGATCGGCTATG	1
CCTCTCTGCGTTACCAC	1
CCTCTCTTTGTTCCTGT	1
CCTCTGAAGAAATGTTA	1
CCTCTGCAGTTCACCTG	1
CCTCTGCTAGGACAGAA	1
CCTCTGGAGCCTTTGAC	1
CCTCTGTGAGCACCGTG	1
CCTCTGTTCCTAGTTCC	1
CCTCTTAAGATCCAATT	1
CCTCTTCTCCCTGTGCT	1
CCTCTTGTTATAAAAAA	1
CCTGAAAGTGTAGCTAT	1
CCTGAAATCCCAGCCCT	1
CCTGAACTTTAAGAAAC	1
CCTGAAGGTCACTTACT	1
CCTGACAGCACGGGTTT	1
CCTGACGTTGGGGAATG	1
CCTGACTCGTGCCTGGC	1
CCTGACTGGTCCCCTTA	1
CCTGAGAACCCAAAGAA	1
CCTGAGCTGATTGGCAA	1
CCTGAGGACATAATGTT	1
CCTGAGGCACAGGTTCA	1
CCTGAGGCCTCACCTAG	1
CCTGAGGCCTTGGGTTC	1
CCTGAGGCTGTTTAGAC	1
CCTGAGGTTGTGTTTGT	1
CCTGAGTCCACACCGGG	1
CCTGAGTCGTTGCTATT	1
CCTGATACCAGGTAGCC	1
CCTGATGTAAAAAGAAT	1
CCTGATTTATGTGGTGC	1
CCTGCAACCTCAGCAGT	1
CCTGCAACCTTGGCGCT	1
CCTGCAAGGGTGGGACT	1
CCTGCACACAACACATA	1
CCTGCAGGCAACACACC	1
CCTGCATCCGAGCGCGA	1
CCTGCCAAGAGACGAAA	1
CCTGCCCAAGGCCTTCT	1
CCTGCCCTACCAGGCTG	1
CCTGCCCTGCCCTGTTG	1
CCTGCCCTGTGAGCTAG	1
CCTGCCCTTTATTTGAG	1
CCTGCCTCTCAGGCACC	1
CCTGCCTCTGTGGGGTG	1
CCTGCCTGAGATAAACA	1
CCTGCCTGCTGATCAGT	1
CCTGCCTGCTTCCCACC	1
CCTGCCTGGATGCTGCC	1
CCTGCCTGGATGCTGCT	1
CCTGCGCTCTGGCTCAG	1
CCTGCTCTGCCTTCTGA	1
CCTGCTGCTCACGCACT	1
CCTGCTTCCCCCAAACC	1
CCTGCTTGGGAAGATAA	1
CCTGGAACAGAATTCTG	1
CCTGGAAGGCCAACACT	1
CCTGGACTGAACCCCAC	1
CCTGGAGAACGTGAGCC	1
CCTGGAGCACGTTCCGN	1
CCTGGAGCAGCNNCTGT	1
CCTGGAGCTCAGGCTTG	1
CCTGGATCGTAGTGATG	1
CCTGGATGACTGTGTGA	1
CCTGGCAGAGTCCTCTG	1
CCTGGCATTTGTGACTT	1
CCTGGCTTACAACCCTG	1
CCTGGCTTCAAAGCAGA	1
CCTGGGAAACACCCTGG	1
CCTGGGAAATGCAGTGG	1
CCTGGGCACCTACAGGA	1
CCTGGGGGGCACCTAGA	1
CCTGGGGTGTTGACAGG	1
CCTGGGTCTCCTCCCCA	1
CCTGGGTGCTGGAAGGC	1
CCTGGTGCCCGAGGAAC	1
CCTGGTGCTATACTCCT	1
CCTGGTTATACTGAGTA	1
CCTGGTTCATAAAAGAA	1
CCTGNAGGCTGTTAGAC	1
CCTGTAATCCCAGCACT	1
CCTGTAATCCCCGCACT	1
CCTGTAATCCTGCATCC	1
CCTGTAATCTCTGGCAC	1
CCTGTAATTCCAGCATT	1
CCTGTACACCAAAAAAA	1
CCTGTATTCCATAAGGT	1
CCTGTCAAAAAAAAAAA	1
CCTGTCAAACTCTTGAG	1
CCTGTCACCTAACCACC	1
CCTGTCACTCAGGAGTC	1
CCTGTCCAGGCCTTCAC	1
CCTGTCTGTGTTAGGTA	1
CCTGTCTTTTAACTTGT	1
CCTGTGATCTCATCATT	1
CCTGTGATGCTGTCCAC	1
CCTGTGATGGTAACGCC	1
CCTGTGCTCCTAGCACT	1
CCTGTGGAGTAGGCACC	1
CCTGTGGATCCCAGCAC	1
CCTGTGGATCCGAATGA	1
CCTGTGGATGTCTTGCT	1
CCTGTGGGTAAAAAAAA	1
CCTGTGGTCTCAGCACT	1
CCTGTGTAGCTGCTGTC	1
CCTGTTCCTACGGGACT	1
CCTGTTCTCGGGGAGAA	1
CCTGTTTGGAGGNNACA	1
CCTGTTTTGCTGGAATT	1
CCTTAAGTCTGTTAAAT	1
CCTTAATCCCAGCACTT	1
CCTTACACTTGTNCCAG	1
CCTTACAGAGCCCTCAC	1
CCTTAGAATCATTTGTA	1
CCTTAGCTACAGTGAAA	1
CCTTAGCTGAGTCTAGA	1
CCTTAGCTGGGCTGTGC	1
CCTTATATTCCTGCTAA	1
CCTTATTGTTCATCAGA	1
CCTTCAATCTCAAGAGG	1
CCTTCAATGTTGGCCCC	1
CCTTCAGATGCCCTTTT	1
CCTTCAGTTGTAAGTGG	1
CCTTCCAAGAGGAGCCT	1
CCTTCCAATAAAAGATA	1
CCTTCCACCATCTGACA	1
CCTTCCACTTGATTTTT	1
CCTTCCATACCAAATAG	1
CCTTCCCTTGACACATT	1
CCTTCCCTTTCACAGGC	1
CCTTCCTGTAAACCAAT	1
CCTTCCTTCCTCCGCTT	1
CCTTCCTTGCGTGAGCA	1
CCTTCGCTTTATTCCCA	1
CCTTCGTTACAAAACGT	1
CCTTCTAAAACGTCTAA	1
CCTTCTATCCCAGCACT	1
CCTTCTCATTTGTATGT	1
CCTTCTCTGAAGATCAC	1
CCTTCTTCTGGTGTGTC	1
CCTTGAAAAGAGGACTG	1
CCTTGAAGCACAGTGTT	1
CCTTGACGGCAAAAAAA	1
CCTTGAGTCTTTCCCAG	1
CCTTGCAAGTCCTTGTC	1
CCTTGCACAAATGTGGG	1
CCTTGCAGGCAGTAGCC	1
CCTTGCCAACCTGAGAA	1
CCTTGCTCAGCTTACTT	1
CCTTGCTGGTCACATTG	1
CCTTGCTTTTAAACAAA	1
CCTTGGAAAGACTTAAG	1
CCTTGGAAAGTATTCTC	1
CCTTGGACAACTACATA	1
CCTTGGATTCTGAGTCT	1
CCTTGGATTGTGCCCTG	1
CCTTGGCAGTGGCCTGC	1
CCTTGGGGCGCAGGGCA	1
CCTTGGGGGAGGGGCCC	1
CCTTGGGTTCAATCTCC	1
CCTTGTCCTTTCCAACC	1
CCTTGTCTCAGTACAAA	1
CCTTGTGCTGTTAATAG	1
CCTTGTGGGAACTTTAG	1
CCTTGTGGGAGCCATTG	1
CCTTTAAAAAAAAAAAA	1
CCTTTAAAAATGTTTAA	1
CCTTTAAAATTCCAGCC	1
CCTTTAACCCCATCACT	1
CCTTTAAGCCTAGCATT	1
CCTTTAATAAACTTGAG	1
CCTTTAATACCAGCCTG	1
CCTTTAATCCCAGGCAG	1
CCTTTAATCCCGGCACC	1
CCTTTAATCCTAGCACT	1
CCTTTAATCGCAGCACT	1
CCTTTAATTCCACTACT	1
CCTTTAATTCCAGGCAG	1
CCTTTACAAAACCTTTC	1
CCTTTAGTCCCGTACTC	1
CCTTTATAATTTAGTCA	1
CCTTTATCCTTCAAAGT	1
CCTTTATTCCTNTCTTT	1
CCTTTCAAAAAAAAAAT	1
CCTTTCAGTCAGTGCTG	1
CCTTTCCATCAAGTGAC	1
CCTTTCCTAGTTTATTA	1
CCTTTCTGATAAGTAGA	1
CCTTTCTTTCTTTCTTT	1
CCTTTGACAAATTAATT	1
CCTTTGAGGATCTCTCT	1
CCTTTGATAACATTTTT	1
CCTTTGATCCTAGCACT	1
CCTTTGCCTAAAAAAAA	1
CCTTTGCTGCCACAGAG	1
CCTTTTCCCACGTATGA	1
CCTTTTCCCCAAAGGCA	1
CCTTTTCCTCCCCGGAT	1
CCTTTTCCTTTAGTGAT	1
CCTTTTCCTTTAGTGGC	1
CCTTTTCTCTTGCTGCC	1
CCTTTTGTTATAAAAAA	1
CCTTTTTATGCTGTAAT	1
CCTTTTTTTTTCTTCAA	1
CGAAAAAAAAAAAAAAC	1
CGAAAAATGGCTTAAAA	1
CGAAAATCTCCAGGACT	1
CGAAACATCATACAGAC	1
CGAAACTGGAGCTAGAC	1
CGAAAGTCAGGCCTGTA	1
CGAACCCTCACAGTGAT	1
CGAACTCNTCACAGTGA	1
CGAACTCTACACAGTGA	1
CGAACTCTCACAGNGNA	1
CGAACTCTCACAGTGGA	1
CGAACTCTCACAGTGTT	1
CGAACTCYCACAGTGAT	1
CGAACTGTCACAGTGAT	1
CGAACTTTNCACAGTGA	1
CGAAGAGCCCACTTTCT	1
CGAAGCTCAGTTCAGTC	1
CGAAGCTCCTTCAACGT	1
CGAAGGCCCGTATGAGC	1
CGAAGGTGGTGCCGTGG	1
CGAAGTTACAAATATAG	1
CGAATAAACTGAAAAGG	1
CGAATCCATATATATCA	1
CGAATCTTAAGAGCCCA	1
CGAATGAAGTGAGTGGG	1
CGAATGTTAGAGCATTA	1
CGAATTTGGATGGTCGT	1
CGACAAAGGGTACAAGC	1
CGACAACAACCATCACC	1
CGACAATACTCTTAGAA	1
CGACAATAGGTGGGCAA	1
CGACAGTCGACTNCTTA	1
CGACCTGATACTGCCGA	1
CGACCTTGTTCGGGNTA	1
CGACCTTGTTCGGGTTA	1
CGACTATTAAAAACCCT	1
CGACTGCCGTAAACTCC	1
CGACTGCCTGGATGTCA	1
CGACTGGAGGCGGGGCT	1
CGAGACCTTGGATGCTT	1
CGAGAGGCATCCTCATC	1
CGAGATCTCAAGTCGGG	1
CGAGATGAAGTCCTGGA	1
CGAGCAGGGACATCTAG	1
CGAGCCGTTAGGATGCC	1
CGAGCTCTCACAGTGAT	1
CGAGGAACACCAGCTCT	1
CGAGGCCACCAGCAGCC	1
CGAGGGAGAACTGGTGG	1
CGAGGGCCAGNCAGCCA	1
CGAGGGGGAGAACTGAC	1
CGAGGTGATGTTAGTGG	1
CGAGGTGCACATTGCCG	1
CGAGTTTAAATAACACT	1
CGANGCTCAGGACTCCC	1
CGATAATGGTGAAAAAT	1
CGATAGCTGCAGAGATG	1
CGATCAGTGCTACTGCT	1
CGATCCTGGATGGTATC	1
CGATCGTGACCGTTCCC	1
CGATCTGGGTCTTGAAA	1
CGATGCCCTCAAGATGC	1
CGATGGAAAAGGTTAAA	1
CGATGGATCAGAATGTG	1
CGATGGCTGTGGAGGGG	1
CGATGGGGCTTAGTCCC	1
CGATGTGGTTTTGCCAA	1
CGATGTTTATTACTTTT	1
CGATTATAACTTTCTTA	1
CGATTCATCTCCTCATC	1
CGATTGAGTCTATTTTC	1
CGCAAAAAAAAAAAAAA	1
CGCAAAGACAGACATTT	1
CGCAAAGTAGTCTTAGT	1
CGCAACATTGCGCCCAA	1
CGCAAGAAGGTGCGCAA	1
CGCAAGATGCGTGCCTG	1
CGCAAGGCCCTGAGCCA	1
CGCAAGGCCCTGGATGC	1
CGCACAGGCTGGAATGC	1
CGCACAGGGGAGGGCTT	1
CGCACCCATTGGCAGGG	1
CGCACCTCACTNGAGTC	1
CGCACCTCACTTGTGCC	1
CGCACCTCTCTCTCTGC	1
CGCACGCGCGCGCACAC	1
CGCACGGCCCTGAGTTC	1
CGCACGTGCACACGTAT	1
CGCACTCCCATCTCCCA	1
CGCACTGAGAATGTTAA	1
CGCAGAACCAGTTCAGA	1
CGCAGGCAAAAGTTTAC	1
CGCAGTCGGCACAATAC	1
CGCATACACAGGTGTAC	1
CGCATTCTTTTTTATTT	1
CGCATTGACATTGCCGG	1
CGCCAATAGTGATGGCA	1
CGCCACAAGGAGGGTCT	1
CGCCAGCTGAAACTTGG	1
CGCCAGGCCCTGAGTTC	1
CGCCAGTCTGTGGAGAG	1
CGCCATCCAGAGGGCCT	1
CGCCCCGCCCCTGCCCC	1
CGCCCCGCGTCCTCGGG	1
CGCCCCTGAAGCTCTGT	1
CGCCCCTGAAGGNTNTG	1
CGCCCGCAGGCAGCGTG	1
CGCCCGCCTGAAGTCAC	1
CGCCCTCCCTCTTGAAA	1
CGCCCTTGAGCAACTGC	1
CGCCGGTTCCAGCAGAA	1
CGCCGTGGGGCGCCCCA	1
CGCCTACCCCACCTGTT	1
CGCCTGCCCCTGGCATT	1
CGCCTGCTAACCAAGAA	1
CGCCTGCTAGCCAACCA	1
CGCCTGCTAGCCNGGGG	1
CGCCTGGAGCAGCTGGA	1
CGCCTGTTCTGTGTCCC	1
CGCCTTTCAGAAATTCA	1
CGCGAGCAGCTGCCCCC	1
CGCGAGCGCGCGTACAC	1
CGCGCCCAGTCCCAGGC	1
CGCGCGCTCTGGGCCCA	1
CGCGGACTAGATGCGGT	1
CGCGGCCGCAGGCTTTC	1
CGCGGTTCCAGCAGAAC	1
CGCGTCACTAATTAGAT	1
CGCGTCCACTAATTAGA	1
CGCGTGCCATCCACTCC	1
CGCGTGGGTGTGCTCAC	1
CGCGTTAAAATAACTGT	1
CGCGTTTTATTAATAAA	1
CGCTAAGAATGATTTCA	1
CGCTACCCTTCTAAAAA	1
CGCTACCTGATGGAGGA	1
CGCTACGTTGCCTCTTA	1
CGCTAGAACACTGGCTC	1
CGCTCAATATCCTCCTT	1
CGCTCAGTCCTCATCTC	1
CGCTCCAGCCAACAAAT	1
CGCTCCTAGATCAGCTC	1
CGCTCCTGGCTGGAGCC	1
CGCTCCTTGAGCACAGG	1
CGCTCGACCTGCGCCTT	1
CGCTCTGTCATTGAGCT	1
CGCTCTTCTGGGAGAGG	1
CGCTGACATAATGCCAA	1
CGCTGACTCTATGGTGG	1
CGCTGAGTCCAGGAAGG	1
CGCTGCTACCCGCCCCG	1
CGCTGCTGTTCTGTACC	1
CGCTGGCAATGCCAGGC	1
CGCTGGGGGGAAGGCTT	1
CGCTGGGTTCCAGCAGA	1
CGCTGGTTCCAACAGAA	1
CGCTGGTTCCAGCANAA	1
CGCTGGTTCCAGCCGAA	1
CGCTGGTTGCCAGCAGA	1
CGCTGTAGACCAGGTGC	1
CGCTGTCGAATCCGCTC	1
CGCTTAATAAAGAGATG	1
CGCTTGCTAGCCAACCG	1
CGCTTGGGTCCTGCGAT	1
CGGAAAAAAAAAAAAAA	1
CGGAAAGACCTTTAGAC	1
CGGAAATGATGTCCACC	1
CGGAACACCAGAATGAA	1
CGGAACTCTCACAGTGA	1
CGGAAGAAAGACGAAGG	1
CGGAAGAAATCTCATCG	1
CGGAAGGAAGAGCCTAG	1
CGGAAGGGCGGCGGCCA	1
CGGAAGGGGGCGGCCAA	1
CGGAAGGGGGGGGCCAA	1
CGGAAGGGGGGGGGCCA	1
CGGAAGGNGGCGGCCAA	1
CGGAAGGTGATGGGCTA	1
CGGAANGNGGCGGCCAA	1
CGGAATGGGGCTGACTA	1
CGGAATTCAATTCTGCT	1
CGGACACAGTTAGGAAC	1
CGGACCACGCCCGCCGA	1
CGGACCAGTGGGACCGA	1
CGGAGAGGAGGGCTCTT	1
CGGAGCCCCAACGTCCG	1
CGGAGCGCAAGCGGAAT	1
CGGAGGAGAGAAACTCA	1
CGGAGGCGGGTTCGTTC	1
CGGAGGCTCTTTGGGCC	1
CGGAGGGCGGCGGCCAA	1
CGGAGTACTTCCCTGGC	1
CGGATAGGTGGTGAGGG	1
CGGATCAAGCACAGCGG	1
CGGATCAGTATAAGGAG	1
CGGATCATACAATCTTG	1
CGGATCCGAGTGGGGGA	1
CGGATCCTCCAAAAAAA	1
CGGATCCTGAGAACTTC	1
CGGATCGCACACCAGCG	1
CGGATCTCCTGGTGTTG	1
CGGATCTGCTGCATCTG	1
CGGATCTTCGTGAAGAC	1
CGGATGATCAGATGTGC	1
CGGATTCTAGGGTGATG	1
CGGCAAAATTATTAGAG	1
CGGCAAGCAGGAGAGGT	1
CGGCACTGCCTGGTTCT	1
CGGCAGACAAGGGGTCC	1
CGGCAGCTGGGAGTGGC	1
CGGCAGGTGCCCAGCAT	1
CGGCAGTGGCCAGGAAA	1
CGGCATCATCGAGTGAG	1
CGGCATTGTGTGCCGTC	1
CGGCATTTTACTAAATC	1
CGGCCAGGACGCCGGGG	1
CGGCCCACATCCTGGGC	1
CGGCGGCGCTAGGGCGC	1
CGGCNATGTGTAAGCTT	1
CGGCTAAGTAAATTTCC	1
CGGCTGCGAGAAAAATT	1
CGGCTGGTGAACTCCTC	1
CGGCTTCAGAATCAGAG	1
CGGCTTTAGAACCTGAC	1
CGGGAAATGATTTGACT	1
CGGGAAGGCGGCGGCCA	1
CGGGAATAGCTACTGTC	1
CGGGACACTTTATTTGC	1
CGGGACCTGCAGCCACT	1
CGGGAGATCAAAGGCGA	1
CGGGAGTGCCTTCAGTC	1
CGGGATAAACTGTACAG	1
CGGGATCTGCTCTAAGA	1
CGGGATGATGATTGCTA	1
CGGGATGCTGCTCTGAG	1
CGGGATTTCAAGCGATT	1
CGGGCAGAAAGCTGTAT	1
CGGGCAGNAAAGCTGTA	1
CGGGCCTCCCGCCCGCC	1
CGGGCGTGCGGGGCTTC	1
CGGGCTAGTGGTGGTGA	1
CGGGCTGCTGGGGCAGT	1
CGGGCTGGGGATGACCT	1
CGGGGCTGTTTGGTTAA	1
CGGGGGAGGGGGAGGGT	1
CGGGGGTTTGCAGGAGG	1
CGGGGTCTGCTCTGAGA	1
CGGGTAGGATCGGGAAG	1
CGGGTGATGAAGTTCAG	1
CGGGTGCTGAGCAAGAA	1
CGGGTTGTCTAAAAATA	1
CGGGTTGTGGCGTCGGA	1
CGGTAAGGCGGCGGCCA	1
CGGTACCTGGCTGAAAT	1
CGGTACTCCTGCAGTTT	1
CGGTATCCAGGGACCCA	1
CGGTATGCTGTGGTGTC	1
CGGTCAAATACCTAAAA	1
CGGTCAGCCTCATCCAG	1
CGGTCGAGGACACCGGG	1
CGGTCTTATGTATGGAT	1
CGGTGCGGATTCGGAAA	1
CGGTGCTATGACTGAGG	1
CGGTGCTGCCTATTCCG	1
CGGTGGAAGGAGTGAAC	1
CGGTGGTTACAGAAAAT	1
CGGTTCAATGAGATTTT	1
CGGTTGCTGGGAATTGA	1
CGGTTGCTGGGGAATTG	1
CGGTTTATACTATTAAA	1
CGNAAGGCGGCGGCCAA	1
CGNTGGTTCCAGCAGAA	1
CGTAACGACGATTTCTC	1
CGTACAGTCAGGCATAC	1
CGTACCAGCCTNTCCAC	1
CGTACCTACTGGTAACC	1
CGTAGGAGCACACGGTG	1
CGTAGGCCCCCCGCCTT	1
CGTAGGGTAGCTTTTCC	1
CGTATCCAGAGGATGGG	1
CGTATGAAAAATAATAC	1
CGTCAAGCGCGCACCCT	1
CGTCACCACAGCTGGCT	1
CGTCATTGGTGTCTAAC	1
CGTCCCACAAGACTTCT	1
CGTCCCCAAAAAAAAAA	1
CGTCCCCCCACCCCTGG	1
CGTCCGTGGAGAATGCT	1
CGTCCTGGTCGCACCTC	1
CGTCCTTTATTCCATTA	1
CGTCGAGGTTCAAGGCT	1
CGTCGGCTGCGCCAAAG	1
CGTCTAAACAAGCTGCA	1
CGTCTCCAGTCTGCATC	1
CGTCTCCGTGTGTCTGT	1
CGTCTGCTCCAGGAAAA	1
CGTCTGGACCAACTTTT	1
CGTCTGGACTTGGCTGG	1
CGTCTGGTCTGGCTAGC	1
CGTCTGTTTCCTTCAGT	1
CGTCTTCATCCTTCCCC	1
CGTCTTCATCCTTCCCT	1
CGTGAAATTCCTGTTCA	1
CGTGACCCAGCGATAGC	1
CGTGAGAGAGTCAGTGA	1
CGTGAGGGGGTCGAACC	1
CGTGATATACTCAATAC	1
CGTGATGGAGTGTTTGG	1
CGTGATGTGTCATCATC	1
CGTGATGTGTGCATCAT	1
CGTGCACACACACACAC	1
CGTGCATAGCCTGCCGC	1
CGTGCCAGAACTTGATT	1
CGTGCCTCCTTTCCCAG	1
CGTGCTCTAATCGAGTC	1
CGTGCTGGCAATGGCTT	1
CGTGCTGGCATCTTGTC	1
CGTGGAATTTGTTTTTT	1
CGTGGCCACTCGCCCAG	1
CGTGGGACTCCCCTTGC	1
CGTGGGATCTCTGCTTC	1
CGTGGGCTTGCCGTGTA	1
CGTGGGGCTGGGGATTT	1
CGTGGTATCGTCTTCTA	1
CGTGGTCCCAGGTGCCA	1
CGTGTCAGGTCTTTAAT	1
CGTGTCATAGCAATGCC	1
CGTGTCGTTAGCAAAGA	1
CGTGTGCAGGCCCGGCG	1
CGTGTGCCCGGGCCTGC	1
CGTGTGCGCTTCTTTCC	1
CGTGTGCGTGCTCCCAG	1
CGTGTGGAGTTCAAGTC	1
CGTGTGTGTTGAACTCT	1
CGTGTTACTCATCAAAA	1
CGTGTTCAACTCTTCCT	1
CGTGTTCTCATCAAAAA	1
CGTGTTCTCATCACCTA	1
CGTGTTCTGGTTAGTTG	1
CGTTAAAAATAAAGTTG	1
CGTTACACAGTCCGCTA	1
CGTTACCACTACAATGG	1
CGTTACTAATACAAACA	1
CGTTATTACACTTTCCT	1
CGTTCCTCTTGCTTTAA	1
CGTTCTAAGGGGAGATT	1
CGTTCTATCGGACCACC	1
CGTTCTCCTATTCTGAA	1
CGTTGATCTTGCAGTTT	1
CGTTGTTTTTCCTTTTA	1
CGTTTAATTCCAGCACT	1
CGTTTATGTTTAATTTG	1
CGTTTTCTGATAACTCA	1
CGTTTTTGGAGGGTAAA	1
CMAACGGAAAAGTCAGG	1
CMACAAAACCTTTATTA	1
CMCAGGAATCCTGACAG	1
CMGAACCCACGACAATA	1
CMGCACTGCTCTGGGAA	1
CNAAAANNANACAAAAA	1
CNAAAGAATAAAGNCAA	1
CNAAATACTGCAGATTT	1
CNAACTCTCACAGTGAG	1
CNAACTCTCACAGTGAT	1
CNAAGAGTTGGGTTTCT	1
CNAATTTACAACCCCCA	1
CNAGATTGATCCTGCCT	1
CNATACCTCTGTGCCTC	1
CNCACTAACCAACTCTG	1
CNCAGTTTTCATTAAAG	1
CNCCTGCTAGCCAACCG	1
CNCGCCTCTCTGGACAA	1
CNCTGGTTCCAGCAGAA	1
CNCTTTTTTTTTTTTTA	1
CNGAAGGCGGCGGCCAA	1
CNTTCCACCAGAAAGCC	1
CNTTCCNCCNGAAAGCC	1
CRGAAGGCGGCGGCCAA	1
CTAAAAAAAAAAAAAAC	1
CTAAAAATAACTGATTG	1
CTAAAACATCAATAGTT	1
CTAAAACGTGTGTGTGT	1
CTAAAACTCCTAGCATC	1
CTAAAATATCTCAACAA	1
CTAAAATATCTCAGAGA	1
CTAAACAATGCTGATTT	1
CTAAACATTGAAAAAAA	1
CTAAACCAGTCAGAAGC	1
CTAAACCGAACTGTAGA	1
CTAAACTAGCAAATGTT	1
CTAAACTCCAACTCCAG	1
CTAAAGACCCTGCTCAT	1
CTAAAGACTGTAGGAAT	1
CTAAAGATCAAGGAAGA	1
CTAAAGCACTCAGCTTT	1
CTAAATAAACGTTATTT	1
CTAAATATATTTTTCAG	1
CTAAATCTATTCACGAA	1
CTAAATGTGAATTGGAA	1
CTAACACATAAAAAAAA	1
CTAACACTAGTAGTGAC	1
CTAACATACAGACGGTT	1
CTAACCACTGACCTATA	1
CTAACCTTCGGGAAGTT	1
CTAACGAAAAAACTTCC	1
CTAACGAGGTAGATTTC	1
CTAACGCAGCAGTTGCA	1
CTAACGCTAATAAAATC	1
CTAACGTTGTACCTGTT	1
CTAACTAAAAATTAAGT	1
CTAACTACTCTCTTGGG	1
CTAACTAGCATTTTAAA	1
CTAACTAGTATGTGTGC	1
CTAACTAGTTACGAAAC	1
CTAACTAGTTACGCAAC	1
CTAACTAGTTACGCCAC	1
CTAACTAGTTACGCGCC	1
CTAACTAGTTCTAATAA	1
CTAACTCTCACAGTGAT	1
CTAACTNACGTGCCTGT	1
CTAACTTCTTGAGTGCT	1
CTAACTTTTTCTGGCGT	1
CTAAGACAAAATTGATT	1
CTAAGACTGGGACCAGC	1
CTAAGATTTTGGAAGAC	1
CTAAGCAACACTTTTTA	1
CTAAGCAGATGCCCTAC	1
CTAAGCCTCCCTTGCTC	1
CTAAGCCTGTGCTTTAC	1
CTAAGCTAAACTGCTTT	1
CTAAGGAAAGTGGGATA	1
CTAAGGATAAGTGGTGT	1
CTAAGGATAGGTGGTGT	1
CTAAGGGAAGTGGGATA	1
CTAAGGGGTTCCGCTGT	1
CTAAGTACSCSCGCCTC	1
CTAAGTGTCTTTCTAGT	1
CTAAGTTAAAAGGGTAA	1
CTAAGTTCTGGAAATAA	1
CTAATAAAACATTTCTA	1
CTAATAAACTTTTTAAA	1
CTAATAAAGTATCTAGC	1
CTAATAAATACTTTTTA	1
CTAATAAGGTATTTCAT	1
CTAATATCAGTCTTTTA	1
CTAATATGATAAAAACT	1
CTAATGATGACCAGTGA	1
CTAATGGAAAATGTCTT	1
CTAATGGGACTGCCAAA	1
CTAATGGGCCTTACTGG	1
CTAATGGTGATAAAAAA	1
CTAATGGTGATATTTTC	1
CTAATTGTTTTTCTTAC	1
CTAATTTTTACTTAGAT	1
CTACAAAACGTCATTCT	1
CTACAAGTTGCTGCTTC	1
CTACAATTATTTTGGCT	1
CTACAATTATTTTGNCT	1
CTACACAAGCATTGAGA	1
CTACACTGACCATAATT	1
CTACACTGTTTTACAAA	1
CTACACTTGATACTAAA	1
CTACAGAGTAACCTTTA	1
CTACAGATAATTTATGT	1
CTACAGCCGAGGTGTGC	1
CTACATCTCCTCCCCTT	1
CTACATTGAATAGCTTG	1
CTACCACGCTCAGTTCA	1
CTACCACTTCAGTATTT	1
CTACCAGACTTGGGCCA	1
CTACCAGAGAGAGGTCA	1
CTACCCACTACAGCCAG	1
CTACCTCAGCAGACTCC	1
CTACCTCCACACGAGCC	1
CTACCTCCATTTCGGAT	1
CTACCTGCTCTGCAGTG	1
CTACCTTTCACAGTGCA	1
CTACGGCTTCGTAGATG	1
CTACGGTTGCAATTACT	1
CTACGGTTGCAATTCNG	1
CTACGTAAAGCATCCCT	1
CTACTAACACAGAAAAT	1
CTACTAGAGGAGGCCTG	1
CTACTAGGTGGCTAAGC	1
CTACTCTCCACAGTGAC	1
CTACTGGATTTCTACCC	1
CTACTGTACTTGAATGG	1
CTACTTCCAGCTCTGCC	1
CTACTTCTGTACAGTTG	1
CTACTTCTGTCACAAGG	1
CTACTTCTGTGCTTCTG	1
CTACTTGTTTCCTTTGG	1
CTACTTTAATGTACTGG	1
CTACTTTACACAAATAG	1
CTAGAATGATAAACATC	1
CTAGAATTAAATCAACA	1
CTAGACAAAGATCTTTT	1
CTAGACAGAATTCCTAA	1
CTAGACAGAGGCATTAT	1
CTAGACAGCAAAGAAAA	1
CTAGACTGGACAGGTCC	1
CTAGAGGAAGTGGGATA	1
CTAGATACCAGGGAAAA	1
CTAGATATTAAGATTGT	1
CTAGCAGGGCAACAGGG	1
CTAGCCAGCTACTTCCT	1
CTAGCCCAGTGCTCTAC	1
CTAGCCTCGGGTTTGTT	1
CTAGCCTGGAGCATATA	1
CTAGCTGGCATTTTCCC	1
CTAGCTTCTACAATCAC	1
CTAGCTTGTGCTTGTAA	1
CTAGGAAAAAAAAAAAA	1
CTAGGAGCAAAGAGGCT	1
CTAGGATGCTGCTGGCT	1
CTAGGCAAACCCTGATA	1
CTAGGCAAACGATGACT	1
CTAGGCAAGTGCTCTAC	1
CTAGGCAGCCAGATGCT	1
CTAGGCATATGTGGTCC	1
CTAGGCATCTGCTCTGC	1
CTAGGCTCTAAATCAAT	1
CTAGGGCCCTTTCAGCC	1
CTAGGGGAGAGGGGAAA	1
CTAGGGTTTCTTTCCCC	1
CTAGGTAAACGTGTCTT	1
CTAGGTAAGAACATTAC	1
CTAGGTCTACGTAGTTC	1
CTAGTAAGATTAATCCA	1
CTAGTAGATACGTATGT	1
CTAGTCAGCTTGCAGTA	1
CTAGTCCTTGTGCACAC	1
CTAGTCGCAACTACCGT	1
CTAGTCTGAGGTCCTGA	1
CTAGTCTTGGTGCACAC	1
CTAGTCTTTGGGCACAC	1
CTAGTCTTTGTGCACAA	1
CTAGTCTTTGTGCATAC	1
CTAGTCTTTGTGCCNCA	1
CTAGTCTTTGTGNACAC	1
CTAGTGAGAACATATTT	1
CTAGTGTCAAATTTGTT	1
CTAGTGTCCTTGTCTGC	1
CTAGTGTTCAGCTTTTC	1
CTAGTTTTACCATTTNG	1
CTAGTTTTTGTGCACAC	1
CTANATCTTTGTGCACA	1
CTANTCTTTGTGCACAC	1
CTATAAATGCACTGTGT	1
CTATAAATTGAGATGAG	1
CTATAATTACTTGTCTG	1
CTATACCTCTGTGCCTC	1
CTATACTGTTCCCTTTC	1
CTATAGAAAAGAGAAGA	1
CTATAGACTCCGATATC	1
CTATATACCAGGGGTTT	1
CTATATCCTCTTCTCAC	1
CTATATTAACTGAGCTT	1
CTATCAGAAGAATTCTG	1
CTATCCACCAGCAATTA	1
CTATCGATGGAAAAAAA	1
CTATCGATGGGAAAAAA	1
CTATCTGTAAGCCCTCT	1
CTATCTTAAGAAATCAG	1
CTATCTTTCCTAGNATA	1
CTATGAACACAGAGACA	1
CTATGATTAACAAGCTG	1
CTATGCTGATGTAATGG	1
CTATGCTGCCCAGACTG	1
CTATGGCTTCTCTAGTC	1
CTATGGGCTTCTCTAGC	1
CTATGTAAAATGAGCCT	1
CTATGTCCCGGTGGAAA	1
CTATGTTGTAAAGCACT	1
CTATNCTTACCTCTGTG	1
CTATTAACAGGCTTGTT	1
CTATTAGGATTAAAAAA	1
CTATTATTTTATTCAAT	1
CTATTCACAATTATTTC	1
CTATTCACAGCATCAAT	1
CTATTCACGTGGTGGGT	1
CTATTCAGCATNGATGC	1
CTATTCTACCCACTCAG	1
CTATTGAGAAAGACGCT	1
CTATTGTAAATAATTGA	1
CTATTGTGTTAAAAGTG	1
CTATTGTTTTTACATTA	1
CTATTNAATTTTGCCCT	1
CTATTTAAAATATTTTT	1
CTATTTAATTTNAAAAA	1
CTATTTATTTTATTAAA	1
CTATTTATTTTATTTCT	1
CTATTTGAGTTGTTCAA	1
CTATTTGGGCCGTGTGG	1
CTATTTTACTATCTTCT	1
CTATTTTATTATCTTCG	1
CTATTTTATTATNTTCT	1
CTATTTTTATAGTTGCT	1
CTCAAAAAAAAAAAAAA	1
CTCAAAACACGAAACAA	1
CTCAAACACCAGACTCT	1
CTCAAAGCGAAGCAGGA	1
CTCAAAGTAGCCTGTGC	1
CTCAAATGCTGGTCCCT	1
CTCAAATGCTTCGAATT	1
CTCAACAAAAAGGGGTT	1
CTCAAGCGAAGCAGACC	1
CTCAAGGCCAAGAGATT	1
CTCAAGTCAGCCGTGCT	1
CTCAAGTTGTTACGGAT	1
CTCAATAAAGATGAATT	1
CTCAATAAATGGTTGAA	1
CTCAATGCACTGGGTTT	1
CTCAATGCAGTCTTTAA	1
CTCACAAATCAGCAACA	1
CTCACAAGCGTCCCCCT	1
CTCACAAGGTACTGCTT	1
CTCACAAGTATGCACAG	1
CTCACAATTGCTGTAAC	1
CTCACACAGACTGCGTT	1
CTCACACTAGACTAGGA	1
CTCACCAGTTTGGTCTT	1
CTCACCCATCCGGGCCC	1
CTCACCTCTAGTTTGGG	1
CTCACGGGTACTATCTT	1
CTCACGGGTCTGTTCTT	1
CTCACTACAGTGAGGGT	1
CTCACTAGCTTTTGTTT	1
CTCACTCTCACAGTGAT	1
CTCACTCTTAAATAGCC	1
CTCACTCTTCTTCCCTC	1
CTCACTCTTGGCAAGCT	1
CTCACTGCTGGGCTTTC	1
CTCACTNTTNTTCCCTC	1
CTCACTTAATAAAAGCT	1
CTCAGAAAAAAAAAAAA	1
CTCAGAAGCCTNGGGCA	1
CTCAGAGGTCCTACTGC	1
CTCAGAGTCTGCAGATT	1
CTCAGATTTATATATCA	1
CTCAGCAAACTGCACCA	1
CTCAGCAACTGTATCTC	1
CTCAGCAGTTCCGTTTA	1
CTCAGCCACTTAAGAGT	1
CTCAGCCAGCTATCCAA	1
CTCAGCCCCCTCGCTGC	1
CTCAGCCTTCCCAGCTC	1
CTCAGCGCTGGCCCCGA	1
CTCAGCTAATAATGATT	1
CTCAGCTCCCATTTCTC	1
CTCAGCTGTCCAATGGA	1
CTCAGGAACTGAAAGGG	1
CTCAGGCGAAAAAAAAG	1
CTCAGGCTCTATGAGAA	1
CTCAGGTTAATGAGATT	1
CTCAGTAACAGCAGGTT	1
CTCAGTCAGCTCCTAGT	1
CTCAGTCAGCTCCTATC	1
CTCAGTGGCCGCCATTC	1
CTCAGTGTGGGGATTCC	1
CTCAGTTCCAATTTTCT	1
CTCAGTTCTTAGGTTCT	1
CTCAGTTGAGACCCCAG	1
CTCANACAGTGGTTCTT	1
CTCATATAGTATGTACT	1
CTCATATGCTACTACTT	1
CTCATCAGAAAACACAG	1
CTCATCATCTCAGTACT	1
CTCATCCTCTGGTGCTT	1
CTCATCGACCATCATCA	1
CTCATCTGTTTCCCATT	1
CTCATTCTGTGAATTTC	1
CTCATTTGCAGAAAAAA	1
CTCCAAAAAAAAAAAAA	1
CTCCAAGAGGATGAACT	1
CTCCAATAAACCTCGTT	1
CTCCAATAAACCTTGTT	1
CTCCAATGACCCAGCCC	1
CTCCACACAAGGCAGGT	1
CTCCACCAATCCCTAGG	1
CTCCACCGACGCCTTGC	1
CTCCACCTGAGATCTGC	1
CTCCACGGGAAAGGGAG	1
CTCCACTAAAAAAAAAA	1
CTCCACTAGTTCATAGC	1
CTCCACTATGTTCACAG	1
CTCCACTATTTTATTAA	1
CTCCACTTGACATTGGT	1
CTCCAGAAAAAAAAAAA	1
CTCCAGACACTAAAGAA	1
CTCCAGATGCTCAATAA	1
CTCCAGCCCATCATTTG	1
CTCCAGCTGTTCTCAGN	1
CTCCAGGACATATTTGG	1
CTCCAGTAAAGCACTTG	1
CTCCAGTTAATACCTAG	1
CTCCATAAGGTGCCGGC	1
CTCCATTCAGAGATGCT	1
CTCCCACCTTAATGACA	1
CTCCCACCTTAATGATA	1
CTCCCACCTTGATGATA	1
CTCCCACCTTGGGATGG	1
CTCCCACTTTGATGATA	1
CTCCCATAAGAAGTAGT	1
CTCCCATTTCCAAGCCT	1
CTCCCCAGGATGAAAGG	1
CTCCCCATCGTAGCCCA	1
CTCCCCATTCCCCTAGC	1
CTCCCCGTTGGGAAACA	1
CTCCCGACAACTTTCTC	1
CTCCCGATCCTGCTGTC	1
CTCCCTACAATAATGAT	1
CTCCCTCACAATAATGA	1
CTCCCTGAAGCACCACC	1
CTCCCTGGACACCTGGG	1
CTCCCTTCCTCCCGTAT	1
CTCCCTTGTGCTGACTT	1
CTCCCTTTGAAGGTCTC	1
CTCCCTTTTGGCTGTGA	1
CTCCCTTTTTATTAGTT	1
CTCCGAAAAAAAGAACC	1
CTCCGAGAGGACATACC	1
CTCCGAGGAGAGATGTT	1
CTCCGCAGAGGACATCC	1
CTCCGGGATGGGAGCTA	1
CTCCGGGTGGCCTCTGA	1
CTCCGTAAGCCCCTGTG	1
CTCCGTTTTGTTCAGTT	1
CTCCNTGCGTGGACACG	1
CTCCTAAAGGTACGTTC	1
CTCCTAAGCACTTAGGC	1
CTCCTAAGTCACAACAG	1
CTCCTACTCCTTCTGCT	1
CTCCTAGAACGGACATT	1
CTCCTCCCCACCAAGCC	1
CTCCTCCCCAGGCTGCT	1
CTCCTCCCTGAGGGCAG	1
CTCCTCCCTTTCAAGCC	1
CTCCTGAATAAAAAAAA	1
CTCCTGCAAGCCAATGG	1
CTCCTGCCNTGGCTGTC	1
CTCCTGCCTTGCGTCTG	1
CTCCTGCCTTGGNGTCT	1
CTCCTGGAATCCCAGAA	1
CTCCTGGGAAAGGTATT	1
CTCCTGGTTGAGGCTCT	1
CTCCTGTGGACATTGTC	1
CTCCTGTTGCAAATGCT	1
CTCCTTCCAAATACCCT	1
CTCCTTCCTCACCAGAG	1
CTCCTTCCTTCCCTTCA	1
CTCCTTGCAGGAGGGCA	1
CTCCTTGCCCAGTGTGA	1
CTCCTTGGCGAGGTAGC	1
CTCCTTGTGGCCTTTTT	1
CTCCTTTCTGAGCTCAG	1
CTCCTTTTAAAAGTATT	1
CTCGAAGTCCCCAGTTC	1
CTCGACACTCTGAGTCA	1
CTCGACAGCTTGCTAGT	1
CTCGAGTTTCNTTCCTG	1
CTCGATCGGTACTTTGA	1
CTCGCACAGTGCGCCAA	1
CTCGCCGCAGACGCCCC	1
CTCGCTAAAAACAACTA	1
CTCGCTAGTGGTTAGTN	1
CTCGCTGCAGCAGCTCC	1
CTCGCTGCCACTGTCAG	1
CTCGCTTCTGTGTGTCG	1
CTCGGCAAACACAACCT	1
CTCGGCTCAGCCACACA	1
CTCGGGCTCGGTCTCGA	1
CTCGGGTTTCTTCCTGT	1
CTCGGTGCTTTTTCCTC	1
CTCGGTGTCTTTGATAG	1
CTCGTAGTTTTCAGAGC	1
CTCGTCTATTTTATATT	1
CTCGTGCGCACGCACAC	1
CTCGTGTAGTGGGCGTT	1
CTCGTTTCTTCNTGTGA	1
CTCNGCCCCCAAATAAC	1
CTCTAAAAAAAAAAAAA	1
CTCTAACTGAAGGGGAA	1
CTCTACCCACAGCTCTC	1
CTCTACTCCAGCCCCAC	1
CTCTAGACACCTGTATT	1
CTCTATACTGACAGCAG	1
CTCTATGGTGTGATACA	1
CTCTATGTTTGTGCCTT	1
CTCTATTTAAATTTGTT	1
CTCTCATCTTGTGTGCT	1
CTCTCATTGAATTTTTA	1
CTCTCCATAGAAGGAAA	1
CTCTCCCCCATAACTCT	1
CTCTCCTCAAGAGGGAA	1
CTCTCCTTCTGCCTCAG	1
CTCTCCTTGGGCAGGAA	1
CTCTCCTTGGTACTTCA	1
CTCTCGATGGGAAACAG	1
CTCTCGGTTTCNGGAGA	1
CTCTCTCCACATACCAG	1
CTCTCTCCCAGATCCTT	1
CTCTCTCCCCACCACTG	1
CTCTCTCCTGTTTTGGG	1
CTCTCTGCCTCTGTGTA	1
CTCTCTTCATAGTTGAT	1
CTCTCTTCTGGTGTGTC	1
CTCTCTTTTGGCAACAC	1
CTCTGAAAAGGGTGACC	1
CTCTGAAAAGTGTGGCC	1
CTCTGAACTACTTTTAG	1
CTCTGAATAAACTCTAT	1
CTCTGAGAGAAAAAAAA	1
CTCTGAGATAATAAGGA	1
CTCTGCCAAAAAAAAAA	1
CTCTGCCACCAAATAAC	1
CTCTGCCAGTTGTTAGG	1
CTCTGCCCTAACTCAGA	1
CTCTGCGTTGGTATAAT	1
CTCTGCTGCTGTCCTTG	1
CTCTGCTGGCAATCCCT	1
CTCTGGATGCAAATAAA	1
CTCTGGCCACCTCTGCC	1
CTCTGGCTAAAATCTGT	1
CTCTGGGTAGATGGAAT	1
CTCTGGTTTATAAGGAT	1
CTCTGNTTGGTTTCCAA	1
CTCTGTAGGTCAAACGC	1
CTCTGTCACTAAAAAAC	1
CTCTGTGGAATTCARAG	1
CTCTGTGGAGTTCAGAG	1
CTCTGTGGGAAGAAAGA	1
CTCTGTGGGAATTCAGA	1
CTCTGTGTATTTAGTTT	1
CTCTGTTATAGATGTTT	1
CTCTGTTGATTCTCAGT	1
CTCTGTTGGGACCAGCT	1
CTCTNTTTCAGTGTCAT	1
CTCTTAACCACTGAGCC	1
CTCTTCAACCTTTTGCT	1
CTCTTCAGAAGTTCCTC	1
CTCTTCATCGTGACACA	1
CTCTTCCCACCTCCCTC	1
CTCTTCCTGGGGGCAGA	1
CTCTTCGCTTCAGTCCT	1
CTCTTCTATTTTTGAGT	1
CTCTTCTCAAGGAGATG	1
CTCTTCTTTTCCCAGCA	1
CTCTTGAACACCAAGCC	1
CTCTTGGCAAATGGTGG	1
CTCTTGTCTGTCATTAA	1
CTCTTTATTGCCTCTGG	1
CTCTTTCTACTGTTTAT	1
CTCTTTGCCTCCACATA	1
CTCTTTTGAGCTGTGTA	1
CTGAAAACCTTGAGCGT	1
CTGAAACAGTCTGTTAC	1
CTGAAACATCACCCAGA	1
CTGAAACTGGATGGCTG	1
CTGAAAGCAGAAGAAAC	1
CTGAAAGGTTATTTTCT	1
CTGAAATCCCTCCTGTG	1
CTGAAATCCTGCATTTG	1
CTGAACAAAGCTTGAAA	1
CTGAACGCCAAGCTTGC	1
CTGAACGCCATCCGGAG	1
CTGAAGAAACACTCTTC	1
CTGAAGAAAGACGCGCT	1
CTGAAGAAGAAGCAAAT	1
CTGAAGACCCCTGGACC	1
CTGAAGGCCGGCACCCC	1
CTGAAGGCCTCTAAAAA	1
CTGAAGTGATGAAGAAA	1
CTGAATCCAGTTTTAAG	1
CTGAATCCCAGCAGCCC	1
CTGAATCTCTCCTAGGA	1
CTGAATGCTCCAGGACT	1
CTGAATGNTCAGGACTC	1
CTGACACCCCAGCTTTG	1
CTGACACTCGCTCTCCT	1
CTGACAGACAGCAGAGA	1
CTGACAGACGCACTAGA	1
CTGACAGCATAGAGAGC	1
CTGACCAAGCACTTGCT	1
CTGACCACATATCCAGA	1
CTGACCCACCAGGAACT	1
CTGACCCAGTTGTAACT	1
CTGACCTGAATGAATGA	1
CTGACGAGGGCTTCTTG	1
CTGACGGGCCAGTTCAG	1
CTGACTACAGGACTGCT	1
CTGACTACTCTGACCTG	1
CTGACTAGCGGCTTCCG	1
CTGACTGCTCTGACCCG	1
CTGACTTCAGGGCTCAG	1
CTGACTTCCTAGATCAC	1
CTGACTTGGCTCCTGAA	1
CTGACTTTGGTGATTTT	1
CTGAGAAAAAAAAGAAA	1
CTGAGAAATAAAAAAAA	1
CTGAGAATACTGCCATA	1
CTGAGACGCTGAGGGCC	1
CTGAGAGCCTGGGCTCC	1
CTGAGAGCTCAGTTTGC	1
CTGAGCCAAAAAAAAAA	1
CTGAGCCCGGGCCCSGT	1
CTGAGCCTTAAAAAAAA	1
CTGAGCCTTGACAAAAA	1
CTGAGCTGTACCTTATC	1
CTGAGGAACACCACCTG	1
CTGAGGACGAGGGACGC	1
CTGAGGAGGGGACTGAG	1
CTGAGGCTCCTGAATTC	1
CTGAGGGATGGAGGAAG	1
CTGAGGGCTGGGACATT	1
CTGAGTATTCTAGATTT	1
CTGAGTTATTCACCACC	1
CTGAGTTCCTTGAGGTT	1
CTGAGTTCTCTCCTTGT	1
CTGAGTTTACAAGACTG	1
CTGATACTAGCTGTAGC	1
CTGATAGCTGCAGCACT	1
CTGATATGTACAGAAGT	1
CTGATCCCCTTCATACC	1
CTGATCTTGGCCTTCAA	1
CTGATGACTGAGCAAGG	1
CTGATGAGCCACGGTAT	1
CTGATGGGAAAAAAAAA	1
CTGATGGGCAGCCACCA	1
CTGATGTGAACACATCT	1
CTGATGTGTCAGTAATA	1
CTGATTATTCTGACTTC	1
CTGATTCCCCCGGACCC	1
CTGATTGCATAAAGGAT	1
CTGATTGCTGCCAAAAG	1
CTGATTTGGTGTTTCTT	1
CTGATTTTCATTTTATT	1
CTGCAAAGGGCTGGGTA	1
CTGCAACTCTTTTAGAC	1
CTGCAAGGTACAAGAAA	1
CTGCACCACAGCACATA	1
CTGCACCTGAGACTCAG	1
CTGCACTTTTTTATTAT	1
CTGCACTTTTTTATTTT	1
CTGCAGCCCGTTTCCTC	1
CTGCAGCCGCTGCTCGA	1
CTGCAGCCTGTTCCTNC	1
CTGCAGCCTGTTTCCCC	1
CTGCAGCCTTTTAAAGA	1
CTGCAGCGGCGTGGCGG	1
CTGCAGCTGGGGGCTGA	1
CTGCAGGAGATCGACAT	1
CTGCAGGCCCCTGGCGC	1
CTGCAGTGGCTGTTGGG	1
CTGCAGTTTTAGAATCC	1
CTGCATCCAGTTGAAGA	1
CTGCATTTATCATTCTG	1
CTGCCAAAAAAAAAAAG	1
CTGCCAAGTGCCGTTCG	1
CTGCCAGCCGAGGTCNT	1
CTGCCAGGGGACACAGG	1
CTGCCAGTGAGTGTGAG	1
CTGCCATACCCTGATTA	1
CTGCCATTTCTTAATCT	1
CTGCCCAACTTCGGGAG	1
CTGCCCACAAGCAGGGG	1
CTGCCCAGCCTATCTGC	1
CTGCCCAGCCTCAGGAA	1
CTGCCCCAAAAAAAAAA	1
CTGCCCCACTCGGAGCC	1
CTGCCCCCTCCCCCTTT	1
CTGCCCCTTAGTGTTGT	1
CTGCCCGACGACGCTGT	1
CTGCCCTGCAGCCCGTC	1
CTGCCCTGCGTGGACAC	1
CTGCCCTTCGGCCTCGT	1
CTGCCGAGATTGGGCGG	1
CTGCCGATTTATCCCCC	1
CTGCCGCCTCAGGGTGG	1
CTGCCGTCAGATTCTGT	1
CTGCCGTGGGTGGTAGC	1
CTGCCMAACAGAAGCAA	1
CTGCCNAACAGAAGCAA	1
CTGCCTACTGAGTTCTT	1
CTGCCTAGCAATATTTT	1
CTGCCTAGCGGCTTNCG	1
CTGCCTAGGACCCGAGA	1
CTGCCTATGTGGCAGGG	1
CTGCCTCCTGAGCAAAG	1
CTGCCTGTTAAGTCATC	1
CTGCCTTAATAAANATT	1
CTGCCTTAATNAAGATT	1
CTGCCTTCAAGAGAAGC	1
CTGCCTTCTGTTGATTT	1
CTGCCTTTGAAACAGAA	1
CTGCGAATGTATTAAAT	1
CTGCGACTTCAAATCCG	1
CTGCGGATCCTAAAAAA	1
CTGCGGCAGGCCGCACG	1
CTGCGGCATATGTGAAC	1
CTGCGGCTTCAAAAAAA	1
CTGCGGCTTCAAATCCT	1
CTGCGGCTTCAAATTCC	1
CTGCGGGAGTTGGTAGC	1
CTGCGTGCTGGACACAG	1
CTGCNATCCGAGAGAAT	1
CTGCTAAAACTGAAGAT	1
CTGCTAAAGAAATTGTC	1
CTGCTAATATTCTATCT	1
CTGCTAGAACTCCAAAT	1
CTGCTAGCCAGAGCCCT	1
CTGCTAGCTCGCCTTCC	1
CTGCTATCCGAGAGAAC	1
CTGCTATCCGAGANAAT	1
CTGCTATGAAGACACTT	1
CTGCTATGCTGTACACC	1
CTGCTCAATGTGGCCGA	1
CTGCTCCCTGCACTCTC	1
CTGCTCCGCAGGCGCAC	1
CTGCTCCTCTGACCTGT	1
CTGCTCTCCCGTAGCTC	1
CTGCTCTCCTCCTCCTC	1
CTGCTCTCTTTTCCACC	1
CTGCTCTGGCCTCTCTA	1
CTGCTGAAATTGGCGCA	1
CTGCTGAGTAAAAAAAA	1
CTGCTGATGGCCCTCAG	1
CTGCTGATTTCTAGGAC	1
CTGCTGATTTGACCAGG	1
CTGCTGCAAAAAAAAAA	1
CTGCTGCATAAGTGGTG	1
CTGCTGCGTGCAGCCTC	1
CTGCTGCTCATTGACCA	1
CTGCTGCTGGAAGTTCT	1
CTGCTGGGTTCACAGGA	1
CTGCTGTAAAAAAAAAA	1
CTGCTGTACCAGACACC	1
CTGCTGTCGGTAATAAG	1
CTGCTGTCTGTTCTGGA	1
CTGCTTAAATCAGAGCG	1
CTGCTTAAGATTTGTCT	1
CTGCTTCCCCAGCAAAA	1
CTGCTTCTCCACCTTGG	1
CTGCTTGCACCCTGGAG	1
CTGCTTGTAGACTGGAG	1
CTGCTTTCAATAAATGT	1
CTGCTTTCATTTTTATA	1
CTGCTTTTTTTAATTTT	1
CTGCYATCCGAGAGAAT	1
CTGGAAGAGGATCCAGC	1
CTGGAAGGCATCCTGCT	1
CTGGAAGGCCCCCAATG	1
CTGGAATAAAAGGCAAG	1
CTGGAATGGGATTTGGA	1
CTGGAATTTGGCCAGCA	1
CTGGACAGAAACGCTAT	1
CTGGACCCGGGTCTGGT	1
CTGGACCTATGCAGGGA	1
CTGGACTATAAAAGATA	1
CTGGACTGTTGGCAAAA	1
CTGGACTTCTACAGAAT	1
CTGGAGAACCTGAAGTG	1
CTGGAGAATCTGAAGAA	1
CTGGAGACCTACAGGAA	1
CTGGAGACGCAAGAGCC	1
CTGGAGCAAAAAAAAAA	1
CTGGAGCCTGCCTGGGC	1
CTGGAGCTGCACCAGGA	1
CTGGAGGAGAATGAGGT	1
CTGGAGGAGTATTTGTA	1
CTGGAGGCCAGGGCGGC	1
CTGGAGTGGTTCACTAT	1
CTGGANCAAGCGAGCAG	1
CTGGATCAAAATATATA	1
CTGGATGATTCAGCTTA	1
CTGGATTCATTCTCTGA	1
CTGGATTCTTAAAAAAA	1
CTGGCAAATAGGACGTA	1
CTGGCAAGTTTCCAAGG	1
CTGGCACACAGTCTTAG	1
CTGGCACTGATGCTCTA	1
CTGGCAGAAATCAAGGC	1
CTGGCCAGAGGAAGAGA	1
CTGGCCCGGAGAAGGAA	1
CTGGCCCTTTAATGATG	1
CTGGCCGTGCTGCACAC	1
CTGGCCTCTACCCACAC	1
CTGGCCTTGAACTTGCT	1
CTGGCCTTGAATGTTTG	1
CTGGCCTTTGGCTTGAA	1
CTGGCGATGCCCCCTAG	1
CTGGCGATGCCCCTAGA	1
CTGGCGTAGCCACTGTT	1
CTGGCTATCAAGTGCTT	1
CTGGCTCGCCTGGCTGT	1
CTGGCTGAGGCTCAGGA	1
CTGGCTGAGGCTCAGTG	1
CTGGCTGCAGACAAACT	1
CTGGCTGGTTTTACACT	1
CTGGGAAAGGTGTCAGG	1
CTGGGACCGTGTCTGGA	1
CTGGGAGTAGGCTTTGG	1
CTGGGAGTGGCAGGGAG	1
CTGGGATCAGGGTGGGG	1
CTGGGATGGTGTTGACA	1
CTGGGCAAACTAAATCT	1
CTGGGCAAGATGCTTAG	1
CTGGGCCGCGCTCTGCT	1
CTGGGCCGCGCTCTGGC	1
CTGGGCCTCACGTAAGA	1
CTGGGCCTCTGGTGGCC	1
CTGGGCTCAAGGAAGCC	1
CTGGGCTCCAGTGGTAG	1
CTGGGCTCCTACGGCTC	1
CTGGGCTCGGCTGGGCA	1
CTGGGCTGAGCGAATCC	1
CTGGGCTGCTGGTCCCT	1
CTGGGCTTATCTGCAGT	1
CTGGGCTTCTATGGGGA	1
CTGGGGATTGTTTGGGT	1
CTGGGGCATCCGTAGTT	1
CTGGGGCCTCCCTCCGC	1
CTGGGGGGGAAAGTCTC	1
CTGGGGGGGAGGGAAAG	1
CTGGGGGTTCTACCATC	1
CTGGGGTTGGGGATTTA	1
CTGGGTAACCCAGAGTC	1
CTGGGTAACTGGAAAAA	1
CTGGGTAAGCACTCTTC	1
CTGGGTAAGTGAAATGT	1
CTGGGTAGAACGCCAAA	1
CTGGGTCTCCCGTGACT	1
CTGGGTGACATTCGTCC	1
CTGGGTGACCCAGTTTT	1
CTGGGTGCTACAGAGCA	1
CTGGGTGGAAAGGAAAA	1
CTGGGTGGAGTGTCTGC	1
CTGGGTGTCTCTAAAAC	1
CTGGGTGTCTGCCCACC	1
CTGGGTGTGCCGCAGCT	1
CTGGGTGTGGTTCCTCC	1
CTGGGTTCCCTGGTGGC	1
CTGGGTTGGCCTTGATG	1
CTGGGTTTCTGCCTGCC	1
CTGGGTTTCTGTACCAG	1
CTGGNAAAATAGGACAT	1
CTGGTAAAATACCCATA	1
CTGGTAACCAAAGCTGT	1
CTGGTACCTGAGTAGTC	1
CTGGTACGGAAGAGACT	1
CTGGTATCCAGCCCTGC	1
CTGGTATTCTGGACACT	1
CTGGTCACTCTCTGCCC	1
CTGGTCAGTGAGGGGTT	1
CTGGTCATACATTTGAG	1
CTGGTCCCTTTACCTCT	1
CTGGTCCTGCTCTGCAG	1
CTGGTCTATGACCACAA	1
CTGGTGAAGGAAAAAGC	1
CTGGTGACGTCTCGAAT	1
CTGGTGAGACTGAACTC	1
CTGGTGGCAGCTCAGGG	1
CTGGTGGCCCTGTGTTC	1
CTGGTGGTCTATGATAG	1
CTGGTGGTGTCTTAGGT	1
CTGGTGGTGTGCAGGAT	1
CTGGTGGTTTGAGGAGC	1
CTGGTGTACTGTGTTGT	1
CTGGTGTGACAGTTCCC	1
CTGGTGTTGTATTTCTA	1
CTGGTTCACAACCATCT	1
CTGGTTCAGAGTCTCCT	1
CTGGTTCAGCATCCTCA	1
CTGGTTGGTGAATATGG	1
CTGGTTGTCCTGGAAAC	1
CTGGTTGTGGGTGTGAC	1
CTGGTTTCCAGGAAAAA	1
CTGNAATAAAAGCAGCT	1
CTGNTGTAATAAAATTG	1
CTGTAAAAAAAAAAAAA	1
CTGTAAACCCTACCTAA	1
CTGTAAATACGGTTCAT	1
CTGTAACCCTCTAACAC	1
CTGTAAGGAGCTCTGGT	1
CTGTAATAAAGAAGATT	1
CTGTAATTTGAGATTGG	1
CTGTACAGGCCAAATAA	1
CTGTACAGGGCAGCCAG	1
CTGTACCAGCTGTTGAC	1
CTGTACCCTAGTGAGCA	1
CTGTACGCCAGGGCACC	1
CTGTACTGCTGGGNTTT	1
CTGTACTGCTTCCTTTG	1
CTGTACTTAGAAATTTC	1
CTGTAGACCAAGCTGGC	1
CTGTAGATGAAGTGGCA	1
CTGTAGCAAAGTCTGTA	1
CTGTAGCCAAATGCATC	1
CTGTAGGCCCTGGCGCC	1
CTGTAGGTGCTCAATAA	1
CTGTAGTGACCCCCAAC	1
CTGTATACTTAAGAGGA	1
CTGTATAGACAATTGTG	1
CTGTATGCARAGTAGTC	1
CTGTATGCTAGGAACAG	1
CTGTATGTATTAAATGT	1
CTGTATGTATTTTTAAC	1
CTGTATTAAGAGTAAAC	1
CTGTATTTACTTAGAAA	1
CTGTCAAAAGGCTAATA	1
CTGTCACTCAGGAGACA	1
CTGTCACTTGTAATATG	1
CTGTCAGACATATACAT	1
CTGTCAGACGGACSTGC	1
CTGTCAGTTTTTAAGGC	1
CTGTCATACAGACACAG	1
CTGTCATCCCAACACTC	1
CTGTCATTTATAATATG	1
CTGTCATTTTCACTAAC	1
CTGTCCACCAGCTGTCC	1
CTGTCCACTAGCAATGC	1
CTGTCCCCTGTGAATAA	1
CTGTCCCGTGCACAAGT	1
CTGTCCCTGTGGAGTCC	1
CTGTCCCTTATCACCCA	1
CTGTCCGATAAGAAAAA	1
CTGTCCTCAAATTTGGC	1
CTGTCTAATTTTTTTAG	1
CTGTCTAGAGCCTAGCT	1
CTGTCTCCCTATATGCA	1
CTGTCTGCAGCCCCAGC	1
CTGTCTGCCACCAGAAC	1
CTGTCTGTTTTGGACTT	1
CTGTCTTGAAAAGCCAG	1
CTGTCTTGCCAGCCGTG	1
CTGTCTTTGTAAGATGC	1
CTGTGAATTTCATTGTC	1
CTGTGACAATGCTTGCC	1
CTGTGACCCCCCTGGTC	1
CTGTGATTGAAAGGCAG	1
CTGTGCAAAGTCAAAAT	1
CTGTGCCACAACCGTCT	1
CTGTGCCCAGAAAAGCG	1
CTGTGCCTCAGTGGTTC	1
CTGTGCCTTAGGTCAAC	1
CTGTGCGCTGGCTATGT	1
CTGTGCGGGTGGTGGTT	1
CTGTGCTGACATCAGCT	1
CTGTGCTGAGCTGAGGT	1
CTGTGCTGCCAGATTCT	1
CTGTGCTGCCGCCCACA	1
CTGTGCTTAAAGGCTGG	1
CTGTGGAAAAGGCAATG	1
CTGTGGAAGAAGCCTTG	1
CTGTGGAAGCTCTGGCC	1
CTGTGGAGAGGCATCTG	1
CTGTGGATACACACATA	1
CTGTGGCAGGAGTGTTG	1
CTGTGGCTAGGCCGAGG	1
CTGTGGCTCTGCCAGCA	1
CTGTGGGACAATTGAGT	1
CTGTGGGCGTCCTTTTT	1
CTGTGGGGAAAGAATCT	1
CTGTGGTGACCCCTCCC	1
CTGTGTAAAAAAAAAAA	1
CTGTGTAAAGCTGCTGT	1
CTGTGTACAAACATCCT	1
CTGTGTAGAAGATGACG	1
CTGTGTATGATCACGAA	1
CTGTGTCTGCTGTGTGG	1
CTGTGTCTGGCCCAATG	1
CTGTGTCTGGCTAGAAA	1
CTGTGTGACCCTTGATT	1
CTGTGTGCCAAATCAAA	1
CTGTGTGCCCCAGGGTA	1
CTGTGTGCCCCAGGGTC	1
CTGTGTGGCTTAGAATT	1
CTGTGTTGTCGTCTATC	1
CTGTGTTTGCAAAAAAA	1
CTGTTAAACACACTCGA	1
CTGTTAAACACACTTGA	1
CTGTTAAAGCTCTTGAC	1
CTGTTACCTCCTACACA	1
CTGTTAGAACTGNNGTG	1
CTGTTATAAGGAGGATC	1
CTGTTATATAGAAGGTC	1
CTGTTCACTCCTCTCGG	1
CTGTTCATCTAAAAATA	1
CTGTTCCTGACCCGGAG	1
CTGTTCTGCCACGAAAG	1
CTGTTCTGGTCCGGTCC	1
CTGTTCTTAAAACTAGC	1
CTGTTGAAGTCCTTCTC	1
CTGTTGAGCCCTACACG	1
CTGTTGCCAGAGGCTGT	1
CTGTTGGGTAGAGCGGA	1
CTGTTGGTAAATCTGCA	1
CTGTTGGTTCCTNTGTC	1
CTGTTTAAAAGAATAAA	1
CTGTTTAGGCTGATTTT	1
CTGTTTCCAGGCAAGGG	1
CTGTTTCCTTCCTCTGC	1
CTGTTTCTATTTTTGAC	1
CTGTTTGCTCAGGGACG	1
CTGTTTGTGATGAGTCT	1
CTNGTCTTTGTGCACAC	1
CTNNTTATACCCTACTT	1
CTNTATTCCAGCAATCA	1
CTNTGCAATGAGTGTAA	1
CTTAAAATAAACCCTCT	1
CTTAAAATATACTTTTT	1
CTTAAACTGCCCTTGAG	1
CTTAAATGTTACAGCTT	1
CTTAACATTCGCGAAAA	1
CTTAACTCACCTGAATA	1
CTTAACTTCGCGAAAAG	1
CTTAACTTTCTGGTATT	1
CTTAAGAGTCCAACTCC	1
CTTAAGTCACTAGAGAG	1
CTTAATAAATTGACCCT	1
CTTAATACAAGTGAAAG	1
CTTAATTGACTGGGCAG	1
CTTAATTGACTGTGCAG	1
CTTACAATCGCTCCCAA	1
CTTACACACACACACAC	1
CTTACACGGACTGCGGA	1
CTTACCCAAGCCAGTGC	1
CTTACCTCAGGATTCTG	1
CTTACCTCAGGATTTCT	1
CTTACCTCTGTCAGAGA	1
CTTACGCTCCACCGCGC	1
CTTACMAAAGCAAAAAA	1
CTTACTAACACAGACTG	1
CTTACTCTTGACACCGC	1
CTTAGAAAATCAAAGGC	1
CTTAGAAATAAAGTCTT	1
CTTAGAACATTGAGCTT	1
CTTAGACTCAGGGANGG	1
CTTAGACTTAAGGAGAT	1
CTTAGAGTCCCAGCACT	1
CTTAGCCCCTCCCACCA	1
CTTAGCCTTTCAACAGG	1
CTTAGCGAACTGGTGCA	1
CTTAGCGCTTTATTCCC	1
CTTAGCTTTAAAAAAGA	1
CTTAGGGATCCCAAACA	1
CTTAGGGCTTGGGTGTG	1
CTTAGGGGAAGAATCAA	1
CTTAGTAGCCCATTCCT	1
CTTAGTGCCGTGTCCTC	1
CTTAGTGTTCTGGTGTG	1
CTTAGTGTTTTATTTAA	1
CTTATAAACTTTCAGAG	1
CTTATAACCCGAGCATT	1
CTTATAATGCGGTGGAA	1
CTTATAATGTAGAAGTG	1
CTTATATATATATAAAA	1
CTTATATGCATCTTTTG	1
CTTATATGGCATCTTTT	1
CTTATATTATCTGAATA	1
CTTATATTCCCCCACTG	1
CTTATCCTTTATGTAGA	1
CTTATGAGGAAGACTTC	1
CTTATGTCCAATAATAA	1
CTTATTACCTTAAAAAA	1
CTTATTAGCTTGGGCCT	1
CTTATTCATCCTTTTTT	1
CTTATTNGAATAAAGGT	1
CTTATTTCCCTCTGTGA	1
CTTATTTCTGAACTGTT	1
CTTATTTCTTGCCTTAA	1
CTTATTTGGTTTTGTCA	1
CTTATTTTAAAATAACA	1
CTTATTTTTAAAATAGT	1
CTTCAAAAAAAAAAAAC	1
CTTCAAGGGGCTTCTGG	1
CTTCAAGGTACCTGACT	1
CTTCACACCTGGGACCT	1
CTTCACCTCACTCGGCT	1
CTTCAGAAGCTACTTTT	1
CTTCAGACTGCAGCTTA	1
CTTCAGAGGACCCAAGA	1
CTTCAGAGTATTTCTGG	1
CTTCAGCAGAGCGAGGA	1
CTTCAGCAGGTCCAGGG	1
CTTCAGCCCCTAACCTG	1
CTTCAGGAGCAAGTCAG	1
CTTCAGTGAAGCCCAGT	1
CTTCATATAAAAAAAAA	1
CTTCATCTCCCTTCCTG	1
CTTCATTTTCACAAATC	1
CTTCCAAACTAAAAAAA	1
CTTCCAGATTTTCTTTG	1
CTTCCAGGGGCAGAATG	1
CTTCCATCCACGTCCCG	1
CTTCCATTAAAAGTTTA	1
CTTCCCATAGCTCTCTT	1
CTTCCCCCTGTCCACCT	1
CTTCCCCGGGAGACGCG	1
CTTCCCCGTTCTCGGCT	1
CTTCCCGGAAAGATATG	1
CTTCCCTTTCATTTCCT	1
CTTCCTACCCCAGAGTA	1
CTTCCTACTTCCGTCGG	1
CTTCCTCTAGTATTTGG	1
CTTCCTGCCTTGATGGT	1
CTTCCTGGGCTGTTACA	1
CTTCCTTTAGTCTTCTT	1
CTTCCTTTCCACATTAA	1
CTTCGAGGAACAATAGA	1
CTTCGCAATATCTTACC	1
CTTCGCACTTTAATGAT	1
CTTCGGAAAAAAAAAAA	1
CTTCTAATAATATCGCA	1
CTTCTAATAATATCGGA	1
CTTCTCATTNGNATGTT	1
CTTCTCATTTGTATGCT	1
CTTCTCCAGCTCAGCGC	1
CTTCTCCCTGCAGCCCC	1
CTTCTCCTGCAGAGCTG	1
CTTCTCCTTTGTATGTT	1
CTTCTCGCCATAATGGG	1
CTTCTCTGCTGGAATGG	1
CTTCTCTTGTAGGCCAG	1
CTTCTGAAGCAATGATG	1
CTTCTGAATACTTGTCA	1
CTTCTGCAGTGATGACG	1
CTTCTGCCTTGGGCCCA	1
CTTCTGGATACTCGTCT	1
CTTCTGTAAAAAAAAAA	1
CTTCTGTAAGTAACAGA	1
CTTCTGTCAATCAAACC	1
CTTCTTAAGCTAAAACT	1
CTTCTTCAGAAGAGGCC	1
CTTCTTCTACACAAGGT	1
CTTCTTGGTGCGGTTGT	1
CTTCTTGTGCTTCTTGT	1
CTTCTTTCAAACAAAAC	1
CTTCTTTCTGCTAAAGT	1
CTTCTTTCTGCTNGGCT	1
CTTGAAAAAGGCCCTCC	1
CTTGAAAAGCATAGGAC	1
CTTGAACAGACTGGTGA	1
CTTGAACCAAAAAAAAA	1
CTTGAACCAATAAAAAA	1
CTTGAACTATTGGAAAT	1
CTTGAATAAACACAGGT	1
CTTGACAATTCGTACAG	1
CTTGACACACATCATAT	1
CTTGACAGATGTTCTGC	1
CTTGACCCAGTGTCTTC	1
CTTGACCCTAAGGTCAC	1
CTTGACCTCAAAGTTTT	1
CTTGACNGGTTTCAAGC	1
CTTGACTCCAAAAAAAA	1
CTTGACTGGTAAAAAAA	1
CTTGAGGAGTGGGACCC	1
CTTGAGTAAAAAAAAAA	1
CTTGAGTAAACAAAAAA	1
CTTGAGTCCCTACATTC	1
CTTGAGTCTCCAGGGTC	1
CTTGAGTNTCCAGAGTN	1
CTTGANTGGTTTCAAGC	1
CTTGATCAGCCTCACTC	1
CTTGATCGCCGACATTT	1
CTTGATGGGTTGGGACA	1
CTTGATGGTCACGCCTG	1
CTTGATGTGCGTCCATA	1
CTTGATGTTTGGCCTGA	1
CTTGATTTAAAACAGTT	1
CTTGATTTAAGGTTCAG	1
CTTGCAAAACACAAATG	1
CTTGCAAATGGGGTGGA	1
CTTGCAGGGGGCACACC	1
CTTGCCAGCGGGAATCC	1
CTTGCCATCCAGCCACT	1
CTTGCCCACAGGCCAGT	1
CTTGCCGGATCTCTTCC	1
CTTGCCTAGCGGCTTCC	1
CTTGCCTAGGGATGGGG	1
CTTGCCTGTAACTTTGT	1
CTTGCCTTACAGCACTG	1
CTTGCCTTGGATCAATA	1
CTTGCCTTTGAAAAAAA	1
CTTGCGTGGTTGTAATC	1
CTTGCTAAAGTGTGAGT	1
CTTGCTCCCTACCCCTC	1
CTTGCTCTCATCCTCAC	1
CTTGCTGATTATTATGC	1
CTTGCTGCTTTGCCTGG	1
CTTGCTGGTCACATTGG	1
CTTGCTGTGTGTGGCAG	1
CTTGCTTCCACCAGTCA	1
CTTGGACTCAGCAGCAN	1
CTTGGAGCCNAAAGGAA	1
CTTGGATTGCATCTGTG	1
CTTGGATTGTTTTAGCA	1
CTTGGCAAGTTTTGGTA	1
CTTGGCATCCGTAAGCT	1
CTTGGCCTGTTGAGGCC	1
CTTGGCGGTGCCAGGAT	1
CTTGGCTACAATACTTA	1
CTTGGCTCTCCTAGTTT	1
CTTGGGATGTTTGAAAG	1
CTTGGGGGGCGCCCAGC	1
CTTGGGTTCTCCCTTCT	1
CTTGGTACTTGGAATNG	1
CTTGGTGAAAGGAGAGA	1
CTTGGTGAGCCGGCGAC	1
CTTGTAAAATGTGTGTC	1
CTTGTAAGGTTATCACT	1
CTTGTAATAAAAGGACA	1
CTTGTACAACCTGTACC	1
CTTGTACCAGGTAAGTA	1
CTTGTAGTGTTTTTGTG	1
CTTGTCACTCCAAAAAA	1
CTTGTCACTCCAGTATG	1
CTTGTCATTGATGACTT	1
CTTGTCCTTTATGTAGA	1
CTTGTCTGGAGACTGGA	1
CTTGTGAACTGNACAAC	1
CTTGTGAGCCGCTTCTG	1
CTTGTGGGTGCACACAC	1
CTTGTGTCCCTGGGAGC	1
CTTGTGTGGCAAGTGCT	1
CTTGTGTTCAATTCTTT	1
CTTGTGTTCCCTTCTTC	1
CTTGTTACACTTGTATT	1
CTTGTTCTAAATTGCAA	1
CTTGTTGCCTTTCAATA	1
CTTGTTGGCCGGGCACA	1
CTTGTTGGGCCTGGGCA	1
CTTGTTTATTTGCTTGT	1
CTTGTTTGCATTATGGT	1
CTTGTTTTAAAGACTGT	1
CTTGTTTTGCAGACGAA	1
CTTNCTGTAAGTAACAG	1
CTTTAAAAAAAAAAAAG	1
CTTTAAAAAAAAAAAAT	1
CTTTAAAAAACATCTCC	1
CTTTAAAACTTAAGACT	1
CTTTAAAATGACATTCA	1
CTTTAAAATGATTTTTA	1
CTTTAAATATGCAGTGG	1
CTTTAAGTACTTGTAAA	1
CTTTAATAAAACATTAA	1
CTTTAATATTCTTTAAC	1
CTTTAATGGATTCACAG	1
CTTTAATTATACAAAAA	1
CTTTACCTCTGTGTTTC	1
CTTTAGAAAATGCACTG	1
CTTTAGAAGCAAACACA	1
CTTTAGAGACTCTGAAG	1
CTTTAGGACTATGGCTT	1
CTTTATAGAAAAAAGTG	1
CTTTATAGGATGGATGG	1
CTTTATCTCCTATGGGA	1
CTTTATCTTCTGATAGG	1
CTTTATTCCAGCAATCT	1
CTTTATTCCAGCNATCA	1
CTTTATTGGACTTCAAA	1
CTTTATTGTTTTTTTGT	1
CTTTATTTGAAAGTATC	1
CTTTATTTTCAGCACAC	1
CTTTATTTTTACAAATT	1
CTTTCAAAAAAAAAAAG	1
CTTTCAAATCTTGTGTT	1
CTTTCAATGTCTCCCAC	1
CTTTCACTCAAGCTCTT	1
CTTTCAGTCTCAGCACT	1
CTTTCATACAGGGTGCT	1
CTTTCCAAGGAACCAAA	1
CTTTCCATATCAGGGAA	1
CTTTCCGGCGGGNATAT	1
CTTTCCTTTGGACCCTC	1
CTTTCTATCCAAACTGA	1
CTTTCTATGTGAATATT	1
CTTTCTATTCTGGATGA	1
CTTTCTCAGGAAAAAAA	1
CTTTCTCCCCTTCACGT	1
CTTTCTGACAGGTGATG	1
CTTTCTGATAACACTGC	1
CTTTCTGTGTATCAAGT	1
CTTTCTTGCCAGGCTGC	1
CTTTCTTTCCCAGAGAT	1
CTTTGAAAAAAAAAAAA	1
CTTTGAAAGGAAAAAAA	1
CTTTGAAGATGTGAATA	1
CTTTGAAGGGGCTGTCC	1
CTTTGAGCCACTTATAG	1
CTTTGAGCTGTCAGGGT	1
CTTTGATCAGGTGGAAA	1
CTTTGCAATGAGNGTAA	1
CTTTGCATTAAAAAGAT	1
CTTTGGCACGCCTGATG	1
CTTTGGGAGTTGGCAAG	1
CTTTGGGTACACCTTTN	1
CTTTGGGTTTCATAGTT	1
CTTTGGTCAAGAAGAAA	1
CTTTGGTGCTTTCCTAC	1
CTTTGTAAAAAAAAAAA	1
CTTTGTAGTTTGTATTT	1
CTTTGTGCTCCGTGATT	1
CTTTGTGGGTGGCACGG	1
CTTTGTTTTCTCTTAGG	1
CTTTTAAAAATGAAGAA	1
CTTTTAAATCAAGATTT	1
CTTTTAATCCTAGCAGA	1
CTTTTAATTCAAGGTTT	1
CTTTTAGCATCCACAAA	1
CTTTTAGTCTCCACTAG	1
CTTTTATCCTGAGAAAC	1
CTTTTATGAATNCCCAA	1
CTTTTATTCTCTACTGA	1
CTTTTATTTCCAGCCTA	1
CTTTTATTTCCAGTTGT	1
CTTTTCATTCTATCAAG	1
CTTTTCCACTTTGGGGA	1
CTTTTCCCCCCTGGTTT	1
CTTTTCTTGATGTTTTT	1
CTTTTCTTGGTCACATC	1
CTTTTGACTCTTTCTTA	1
CTTTTGACTCTTTCTTN	1
CTTTTGACTCTTTCTTT	1
CTTTTGAGTTACTGTTG	1
CTTTTGCTTTGCTCTGC	1
CTTTTGGTGTTACTGAC	1
CTTTTGTATCTGCACCC	1
CTTTTGTCCACAAGTGA	1
CTTTTGTGGATCCTGGT	1
CTTTTGTTAAAATGTTT	1
CTTTTTACAAAGATACT	1
CTTTTTCTTCCTTCAAA	1
CTTTTTCTTCTGATAGT	1
CTTTTTGAGTTGTTATT	1
CTTTTTGTAAAAAGGAA	1
CTTTTTTATGCTGTAAT	1
CTTTTTTATTCATATAG	1
CTTTTTTCTTTGGGTCG	1
CTTTTTTGACTCCTTGG	1
CTTTTTTGATAACCCAC	1
CTTTTTTTCTCTGTAAA	1
GAAAAAAAAAAAAAAAG	1
GAAAAAAAAAAAAGGAG	1
GAAAAAAAAAGAAAAAA	1
GAAAAAAAAGAACCAAA	1
GAAAAAAACTAAATTCA	1
GAAAAAACCTATATGCT	1
GAAAAAATATATTAGTA	1
GAAAAAATGTAGAGTCA	1
GAAAAAATGTTAAAGTC	1
GAAAAACATCCTTTGAT	1
GAAAAACCTCCTCAGAT	1
GAAAAACTAGAAACAAA	1
GAAAAAGTAGTTTTTGC	1
GAAAAATAAAAAAAAAA	1
GAAAAATAAAACCGAAG	1
GAAAAATAAAACCTGAA	1
GAAAAATAAAACNGAAN	1
GAAAAATAAAACTGAAA	1
GAAAAATAAAACTGAAC	1
GAAAAATAAAACTGAAS	1
GAAAAATAAAACTGNAA	1
GAAAAATAAAAGAGAAG	1
GAAAAATAAAAGCTGAA	1
GAAAAATAAAANCTGAA	1
GAAAAATAAAANNGAAG	1
GAAAAATAAAANTGAAG	1
GAAAAATAAGACTGAAC	1
GAAAAATAATACTGAAG	1
GAAAAATAGAACTGAAG	1
GAAAAATANAACTGAAG	1
GAAAAATATTTTTTGTA	1
GAAAAATCATCGGTTGT	1
GAAAAATGAAAACTGAA	1
GAAAAATGAAAACTGAN	1
GAAAAATGTAACAAGTT	1
GAAAAATGTAGAGTTAC	1
GAAAAATGTTGATGATT	1
GAAAAATTGCAGAGAAT	1
GAAAACAAAATCAGAAG	1
GAAAACAGCCGTGGTTT	1
GAAAACAGGAACCAAAT	1
GAAAACATCCTGGTTAC	1
GAAAACCAGAGACCTGT	1
GAAAACCAGTGGAGAGT	1
GAAAACGAACTTTTCTA	1
GAAAACGGAGACCTCAA	1
GAAAACGGCAAAAAAAA	1
GAAAACTGAGGCCTGAA	1
GAAAACTGCCTTTTCCA	1
GAAAACTTAAAAAAAAA	1
GAAAACTTAAGAAAAGA	1
GAAAACTTAAGAGGAGA	1
GAAAACTTAAGAGGTAC	1
GAAAAGAAGATTTAATT	1
GAAAAGAATGCTTAAGC	1
GAAAAGATAAAACTGAA	1
GAAAAGCAAGGTTTGTA	1
GAAAAGCTGGGTAAGNC	1
GAAAAGGGACTGGCCAC	1
GAAAAGGTGGAATTCAA	1
GAAAAGTGTGATGACGG	1
GAAAATAAAACCTGATN	1
GAAAATAAAACTGAAGT	1
GAAAATAAAATAACAAA	1
GAAAATAAACAGGTTGT	1
GAAAATAACAGAACAGT	1
GAAAATAACGGTGAGAT	1
GAAAATAACGTGTGTTA	1
GAAAATATCTAAATTAA	1
GAAAATGAAAAATTCCA	1
GAAAATGGATGAATTAG	1
GAAAATGTAACATATGT	1
GAAAATGTAATTACTTG	1
GAAAATGTAGTCACCTG	1
GAAAATGTGTAAGAATC	1
GAAAATGTTTGCATTTG	1
GAAAATTCTAGAAGCCC	1
GAAAATTCTGGAAGCAC	1
GAAAATTTAAAATGACC	1
GAAAATTTTATTTTTAA	1
GAAACAAATAAAGAGCT	1
GAAACAAATCAAGGGCA	1
GAAACAACCCTGGATAT	1
GAAACAACCCTGGATGT	1
GAAACAATAAAAGTAGG	1
GAAACACAACTGGAAGG	1
GAAACACACACACACAC	1
GAAACACTCAGGTTCAG	1
GAAACACTGCAGCTTCT	1
GAAACAGGAACAGGTGT	1
GAAACAGTGGTTGAGAC	1
GAAACATAATAAAATTA	1
GAAACCAAACCAGGGNA	1
GAAACCAACACAATGAA	1
GAAACCACAAACCTTTT	1
GAAACCCCAGCCTTACT	1
GAAACCTAATGGCCTGC	1
GAAACCTCAGCTGAGGT	1
GAAACCTCCGCCATCAG	1
GAAACCTTGAATCTGCT	1
GAAACGAACACTTAGAA	1
GAAACGAATGATGCGAG	1
GAAACGCTGCTAATATT	1
GAAACGGGGTAGGAGAA	1
GAAACGTGGTCCAAGCT	1
GAAACTAAAACCTGATC	1
GAAACTAAGATCCCTCC	1
GAAACTAGAAGAAGATG	1
GAAACTAGGAAGGGGAA	1
GAAACTATTCGGGAACT	1
GAAACTCACAAGAACCA	1
GAAACTCCCTTTGCAAG	1
GAAACTCCGAAACCCTC	1
GAAACTTAAAAAAAAAA	1
GAAACTTCTCACTATAC	1
GAAACTTGAAAAAAAAA	1
GAAAGAAAAAAAAAAAA	1
GAAAGAAAAGGGAGATC	1
GAAAGAAACAGTACCTT	1
GAAAGAAATTCTCAGCA	1
GAAAGAACCTCAGTCAA	1
GAAAGAGCTTATGCGAG	1
GAAAGATCTGAAGGAAA	1
GAAAGCAGGACCAGTAA	1
GAAAGCCCACCAGCAGG	1
GAAAGCGGTGGGTCAAA	1
GAAAGGAAAGAAGCCAG	1
GAAAGGAAGCAAGATTT	1
GAAAGGAAGTCAACTGG	1
GAAAGGACTCTGTTAGA	1
GAAAGGAGAATTTCNTT	1
GAAAGGTGAGATACCAA	1
GAAAGGTTGGTTGTGGG	1
GAAAGTAAGAGNGGGAT	1
GAAAGTACAGATAGGAC	1
GAAAGTAGGTGTNTTCT	1
GAAAGTATCATTCAGAA	1
GAAAGTGCAGATTTCGG	1
GAAAGTGGTATAGCAGC	1
GAAAGTGTTGACAGATT	1
GAAAGTTTCTAAAAAAA	1
GAAAGTTTCTAGATTAA	1
GAAANAATAAACTGNAG	1
GAAATAAAATTACTTAA	1
GAAATAAACAGGTNGTT	1
GAAATAAACATTTGAAC	1
GAAATAAATACGTTAAA	1
GAAATAAATTGAGATCA	1
GAAATAACACAGTGCTC	1
GAAATAAGAAGAGGGCA	1
GAAATAATAAAACTATT	1
GAAATACCTTTTAGGAA	1
GAAATAGTGGCGTGGTT	1
GAAATATCAAATGATCC	1
GAAATATGTCAAAATAA	1
GAAATATGTGNTATTTC	1
GAAATATGTGTNNTTTC	1
GAAATATGTGTTTATTT	1
GAAATATTATGCAAATT	1
GAAATATTCTATATATC	1
GAAATATTTGTCATTAA	1
GAAATCATTACAAAACC	1
GAAATCCACACAAAAAA	1
GAAATCCACCTGCTTCT	1
GAAATCTGAGCGTCTGG	1
GAAATCTGGTGTAAAAA	1
GAAATCTGTGCAGTGGG	1
GAAATCTTGATTTTTTT	1
GAAATGAAAACAGGTTT	1
GAAATGAAAGCAATAAA	1
GAAATGATATACTACAT	1
GAAATGCTGGGAAGGGC	1
GAAATGCTTTATCAGTT	1
GAAATGGACACGAGGAG	1
GAAATGGACTATAATTT	1
GAAATGGATCCAAAGCC	1
GAAATGGTGTTTATTTA	1
GAAATGTAACAATTTTG	1
GAAATGTAAGAGTGGAC	1
GAAATGTAAGAGTGGAG	1
GAAATGTAAGAGTGGTT	1
GAAATGTGTGCACTAAA	1
GAAATGTTTGTACTTTT	1
GAAATTACACAAGAGTA	1
GAAATTAGTTACTGAAA	1
GAAATTCCTGAAGGGAT	1
GAAATTGAAAAGTCTAT	1
GAAATTGTAACTGACTT	1
GAAATTTTAAAAAAAAA	1
GAAATTTTGGTTATTTT	1
GAACAAAAGAAAAAAAA	1
GAACAAAAGAAAGCTTT	1
GAACAAAGTTTAGAGAC	1
GAACAATGGAGCCCAGC	1
GAACAATGTTAGCTCAA	1
GAACACACGATTAACCC	1
GAACACAGGATGGGGGA	1
GAACACTGCAACTGAGT	1
GAACAGAAATGGGGACC	1
GAACAGAATAAAAAGAT	1
GAACAGACCGTCCACAG	1
GAACAGAGCCCTACTTT	1
GAACAGAGGTGTCGCCG	1
GAACAGCCTCTATCTGC	1
GAACAGGCTTCTGGTCT	1
GAACAGGGAACTTGAGG	1
GAACAGGGCGATTGTTC	1
GAACAGGGCTATGGCTG	1
GAACAGTCTAGGGCACT	1
GAACATACCTGGACTTG	1
GAACATCCTAAAGTTTC	1
GAACATCCTAAAGTTTN	1
GAACATTGCGCCACTCG	1
GAACCACCCAGAGGGTT	1
GAACCACTGCAGAAATG	1
GAACCACTTATTGGAGA	1
GAACCCATATCCTCTCG	1
GAACCCTGTTTCAAAAA	1
GAACCTAAAAACAGACT	1
GAACCTGCTTTTACTAA	1
GAACCTGTCACCCCTGA	1
GAACGACCTGCAACTGT	1
GAACGAGGAGCTCCAGG	1
GAACGGGATGCGGAAAG	1
GAACGTTTATTAAACTG	1
GAACSACCTGCAACTGT	1
GAACTCTCACAGTGATC	1
GAACTCTGAGAGGCTCA	1
GAACTCTGTGCCCCGGA	1
GAACTCTTTAGAATTGG	1
GAACTGGGCTTGTGAGG	1
GAACTGTAGGTCTCTTA	1
GAACTGTGAACACNGTA	1
GAACTGTGAACACTGTA	1
GAACTTCCCACTGACCA	1
GAACTTGCACCACTCGC	1
GAACTTGTTCAAAGAAA	1
GAACTTTAACACCCTTA	1
GAACTTTGGAAAACATT	1
GAACTTTGGAAAACTTT	1
GAACTTTGGTCTTCACA	1
GAACTTTTGTTGCTGTT	1
GAAGAAAAAAAAATTCA	1
GAAGAAAAACGTGGAAA	1
GAAGAAAGATAAAAATT	1
GAAGAAAGCACTGAGAA	1
GAAGAAAGGACATTGGT	1
GAAGAAATCGTTTTGAT	1
GAAGAACCAAGTTTTTC	1
GAAGAACGCCAGCACCA	1
GAAGAAGGAAAAGAAGT	1
GAAGAAGGAGAAATTGA	1
GAAGAAGGCGGCGGCCA	1
GAAGAAGGTCTTAAGGT	1
GAAGAAGTCGAGGACAG	1
GAAGAATCAGAGAACCT	1
GAAGAATGAAGGAAAAA	1
GAAGAATTCTGTGTTAT	1
GAAGACATTCAACAAGG	1
GAAGACCTCATTCTTAG	1
GAAGACGTCACAGGTGC	1
GAAGACTGTATAATCCC	1
GAAGACTTTGTGAGAAA	1
GAAGAGAAGCTGAAGAC	1
GAAGAGACGCCTCCGGC	1
GAAGAGACTCTCTTTNC	1
GAAGAGATCCCAGTGGC	1
GAAGAGATCCGGGACAA	1
GAAGAGATTTGTCAGTT	1
GAAGAGCCTAATCACCT	1
GAAGAGCTCAGTAACCA	1
GAAGAGGCACAATAAAA	1
GAAGAGGGAAATGAACT	1
GAAGAGGGCAAAACAGA	1
GAAGATATTTTTTTTTT	1
GAAGATCTGGCCGTGGA	1
GAAGATGGCATAGCACT	1
GAAGATTATAAATGTCC	1
GAAGATTTTTCGTGAGA	1
GAAGCAAAAATTAAACA	1
GAAGCAATATGTTGCTG	1
GAAGCACATCCACAAAC	1
GAAGCAGGAACCCCTAC	1
GAAGCAGGACCCGTAAG	1
GAAGCCAAAACTTACTT	1
GAAGCCAAGCGGAAGGT	1
GAAGCCAATTCCTATGC	1
GAAGCCTGGAGGGTGGA	1
GAAGCCTGTAGCCGTGG	1
GAAGCGAATAAAGTTTT	1
GAAGCTATCCGAAGAGC	1
GAAGCTCACAGCCGTCT	1
GAAGCTCCCAGACCCGT	1
GAAGCTCCCCATACACA	1
GAAGCTGCCTCAGCACC	1
GAAGCTGGGCAACCAAT	1
GAAGCTTAGGTGGGCTG	1
GAAGGAAACACTATTGA	1
GAAGGAAGTAAGGAAGG	1
GAAGGAATTGAAAGAAA	1
GAAGGAATTTTCTTCAA	1
GAAGGACCCTGTCCATC	1
GAAGGACCTACACTCTA	1
GAAGGACTAATCTGGCC	1
GAAGGACTGTTCAAGCT	1
GAAGGAGAATGATTTTT	1
GAAGGAGGGGATTTTTT	1
GAAGGATGGCTGAGGCC	1
GAAGGCAATAAAAATGG	1
GAAGGCAATCTTTCCTG	1
GAAGGCACACGACTCCC	1
GAAGGCAGTTTGTTTGG	1
GAAGGCCAATGGCTGCA	1
GAAGGCCCCGATGACAG	1
GAAGGCCTGGCTGAACT	1
GAAGGCTGGTCCCTTGG	1
GAAGGCTGTCCCATTGA	1
GAAGGGATGGGAAGGGT	1
GAAGGGATGTTACAGCA	1
GAAGGGCCGCTACTATC	1
GAAGGGCCTAGGAGCAG	1
GAAGGGGAATTTATAAC	1
GAAGGTACTTTTTAAAC	1
GAAGGTATTCCAGAAAA	1
GAAGGTCAAGAACCCTC	1
GAAGGTGCGAAGGACTC	1
GAAGGTGCGGGCTCCCC	1
GAAGGTGTTTGTAAAAT	1
GAAGGTTTTACAAAAGG	1
GAAGTACAACTTGCTAA	1
GAAGTCACCTCAACCTT	1
GAAGTCAGGGCAGGAAC	1
GAAGTCCGGGAGAAAAA	1
GAAGTCGAAAAAACAAG	1
GAAGTCGGGTCACCTCC	1
GAAGTCGGTATTTATTG	1
GAAGTCTGCTCACACAG	1
GAAGTCTTGTAATAATA	1
GAAGTGACNGTCTTGAA	1
GAAGTGATGACATTTAA	1
GAAGTGCAGAAGTAACN	1
GAAGTGGTCCTGGGCAA	1
GAAGTGTATGCATTCCA	1
GAAGTGTCACAACTGCG	1
GAAGTTAAAATTGCCTG	1
GAAGTTAGTCAGACAGT	1
GAAGTTCAGAGCTTTTG	1
GAAGTTCATCCTGTGCA	1
GAAGTTGAACAATGCTC	1
GAAGTTGTAGTTTCTTG	1
GAAGTTGTTCAGAAAAG	1
GAATAAAAAAAAAAAAA	1
GAATAAAAAAAACCTCC	1
GAATAAAAAACATACGG	1
GAATAAAACATCAATCA	1
GAATAAAACATTATTTT	1
GAATAAAATGAATGGCC	1
GAATAAACAGGTTGAGC	1
GAATAAACAGGTTGGAG	1
GAATAAAGTGTGTAAGA	1
GAATAAATAAATAAATA	1
GAATAAATAAATAAGAG	1
GAATAAATAAATCTTTA	1
GAATAAATACATAAGTC	1
GAATAAATCATTGTAAA	1
GAATAAATGTACCGCCT	1
GAATAAATTCTTACTTT	1
GAATAACCATTAAAAAA	1
GAATAACTTACATCAAA	1
GAATAACTTCCTGCTCC	1
GAATAATAAAAACTATT	1
GAATAATAAAAATATTT	1
GAATAATAAAAGGTATT	1
GAATAATAAAAGTATTT	1
GAATAATAAANNAATTT	1
GAATAATGAAACTATTT	1
GAATAATTGAAGTCCCT	1
GAATACACAAGCACTTT	1
GAATACAGCCTGTTGAT	1
GAATACATTAGCCTATC	1
GAATACTTTCATCACTT	1
GAATAGAAAAAAAAAAA	1
GAATAGAGGCAGCTTTT	1
GAATAGATGTGAAATTT	1
GAATAGCACAAAAGGCT	1
GAATAGGACGACAGATG	1
GAATAGGACGACAGGAT	1
GAATAGTTTGAAATTTC	1
GAATATAAGGAAACTTA	1
GAATATCTTGATTTCTC	1
GAATATGCCCAGCAGAC	1
GAATATGTTCTTGATGG	1
GAATCACTACATTNAGA	1
GAATCACTACATTTAGA	1
GAATCAGCCCTTGTTCC	1
GAATCATACAGATCTGG	1
GAATCCAAAGTTGAACT	1
GAATCCAACTACTTTGA	1
GAATCCAGGGCTGATGT	1
GAATCCTAAGAGTTCTT	1
GAATCCTCAAAGAATTA	1
GAATCCTGTGGAGCATC	1
GAATCGACTGCTTAGAA	1
GAATCTCATTGTTCAGT	1
GAATCTGCCTCTTAACT	1
GAATCTGCCTTATTACA	1
GAATCTTCAGGAAGAAA	1
GAATCTTCCCACTCCCA	1
GAATCTTCGTAATTTTT	1
GAATCTTCTCTGGGCCA	1
GAATGAACCTTCCTCAA	1
GAATGAAGGCCTTGGGG	1
GAATGACCCGCAACTGT	1
GAATGACCTGCAAATGT	1
GAATGACCTGCAACTCT	1
GAATGACCTGCAACTGN	1
GAATGACCTGCAAGAGT	1
GAATGACCTGCACTGTT	1
GAATGACCTGCAGACTG	1
GAATGACCTGCANNTGT	1
GAATGACCTGGAAACTG	1
GAATGAGATAAATTTCG	1
GAATGATAAATGCTGAG	1
GAATGATGTAAGTGTTG	1
GAATGCAAAAGATTAGA	1
GAATGCAGTAATATAAA	1
GAATGCCGCACCTGTTG	1
GAATGCCTGATATGGTG	1
GAATGCTTCTCGCAACC	1
GAATGGACACCTCTGCT	1
GAATGGCGATTATTTTT	1
GAATGGCTAGTCAGAAT	1
GAATGGCTGCTGGAGAG	1
GAATGGGGTCAAAGTTC	1
GAATGNCCTGCAACTGT	1
GAATGTAAATAAATACT	1
GAATGTAGTTTTACTGT	1
GAATGTCTGCCTTTTAA	1
GAATGTGATACAAGGAG	1
GAATGTGGTTTTTATAA	1
GAATGTTAGTTATCCAA	1
GAATGTTCGTCGGGAGA	1
GAATTAAAGGAAGAGAA	1
GAATTAAAGGCATATAT	1
GAATTAAATACGTTTTA	1
GAATTAACATTGAAACT	1
GAATTAAGTAGTATTTA	1
GAATTACACACAATACA	1
GAATTACCTGGCTTTTT	1
GAATTAGTTTGTCAAAA	1
GAATTCCAAGCGCAAAG	1
GAATTCCAGCGAAGACA	1
GAATTCCTTGAAGTCCT	1
GAATTGGCACGGAAATA	1
GAATTGTGTCTTTCCTG	1
GAATTNNAAGGGTTTTT	1
GAATTTACCTGTTTGCT	1
GAATTTTATTTTCTGTT	1
GAATTTTCACGTAAATT	1
GAATTTTTAAGTCTGTT	1
GACAAAAGTACTGAAAA	1
GACAAAATGGAGAATCC	1
GACAAAATTGTCTCGAT	1
GACAAAGCTCTGGGGAA	1
GACAACCTGAACTTGCC	1
GACAACGAGGTGTTGAT	1
GACAAGAAAAAAAAAAA	1
GACAAGAACTTTAGTTA	1
GACAAGAAGCCAGCTCC	1
GACAAGACAAAATAAAG	1
GACAAGATGCCAGGACC	1
GACAAGTACTACCAGGA	1
GACAAGTCGATATAGAC	1
GACAATAAACCAGTAAA	1
GACAATATTGTGCTGTT	1
GACAATTTTCTAGACAG	1
GACACAAGTTCAGTGGT	1
GACACACACCAGGCCTT	1
GACACACAGCCCACGTG	1
GACACACCGTATGGTTC	1
GACACAGCAGCCCTCAA	1
GACACAGGAAAATGGCT	1
GACACAGGTCGAAGGTG	1
GACACAGTCCATAACCT	1
GACACAGTGGGCCCTAG	1
GACACATAACCCCAGTA	1
GACACATCTGAGCCAGT	1
GACACATTATTTAAAAA	1
GACACCAGACACAGAGC	1
GACACCATCGGGAACCT	1
GACACCATTAAATAAAA	1
GACACCTGCTTTTGGCC	1
GACACGATGACATATAC	1
GACACGTGGATGGCCCA	1
GACACTGCCTTCACAAG	1
GACACTGGATGTTTCTT	1
GACAGAACAGCTCCAGC	1
GACAGAATGTCTACTTC	1
GACAGAGCTTTCTCGTC	1
GACAGAGGAAAAAAAAA	1
GACAGAGGCAGTTGTCA	1
GACAGAGGCCTCTGGCC	1
GACAGATAGACGTAGTT	1
GACAGCACCCTACCTAC	1
GACAGCATCTGAGCTCC	1
GACAGCCCTCCTCCTGC	1
GACAGCCTCGGGACAAG	1
GACAGCCTGAATTTTTT	1
GACAGCCTGGGCATCTT	1
GACAGCGGTGACAAAGG	1
GACAGCTAAGTTTATTC	1
GACAGCTGTGATGAGCT	1
GACAGGAACTTAGTGCT	1
GACAGGACCTTCTTCCC	1
GACAGGCTACTCGAATT	1
GACAGGGGCGCTGTCCC	1
GACAGGGTTAAGCCAAT	1
GACAGNCCCTCCTCCTG	1
GACAGTACAACAGTGAA	1
GACAGTGAAACTCACGA	1
GACAGTGACCTCTCCGG	1
GACAGTGACGTAGGCAC	1
GACAGTGAGTGGATGGA	1
GACAGTGCTGCAGGACC	1
GACAGTGCTGGAAATGG	1
GACAGTGGACCGGAAAG	1
GACAGTGNANATGANGA	1
GACAGTGTTACAGGGGG	1
GACATAAAAAAAAAAAA	1
GACATAATCAAATCACA	1
GACATACAATACCAATT	1
GACATAGACCTAGACAC	1
GACATAGATGATTTTAT	1
GACATAGTTAAGAAAAT	1
GACATATGCTGATACAA	1
GACATCAAAAGAATGCC	1
GACATCAACCCCATTTC	1
GACATCAAGTCGAGGCT	1
GACATCACTTCAGGCTG	1
GACATCATTTCATACTT	1
GACATCCTCCTGCTGCT	1
GACATCCTGTTATAGAA	1
GACATCCTTTCCTACCC	1
GACATCGAGGCGCTCAA	1
GACATCTCCCCATCAGG	1
GACATCTCCCCNTCAGG	1
GACATCTTTCCTTGGAA	1
GACATTATACCACTAAT	1
GACATTGAAAAAAAAAA	1
GACATTTAAAACAGCAG	1
GACATTTATTCATTACA	1
GACATTTTATTTTGCAT	1
GACATTTTTGAAAGGAA	1
GACCAAAAACAAAACAA	1
GACCAAACAAGCAAGTA	1
GACCAAAGGATTTGAAG	1
GACCAAATCAAGACCAA	1
GACCAAATTGATGACAT	1
GACCAACACCTNTGGAT	1
GACCACATAAAGAATTC	1
GACCACTACAATGAGTG	1
GACCAGACTACATAGAT	1
GACCAGAGGAAGAAGAG	1
GACCAGATCCGGCCAAA	1
GACCAGCAACTATGCAG	1
GACCAGCAGGGCCTGGC	1
GACCAGCCTTTGGAGCT	1
GACCAGGACCTGAAGCT	1
GACCAGGAGATCACAGT	1
GACCAGGCCTCCTCTTA	1
GACCAGGGAGCAGCTCT	1
GACCAGGTGCGTGCCTT	1
GACCAGTTTCTTATACA	1
GACCATAAGAGAGNGAA	1
GACCATTATGATTCCCA	1
GACCATTGCAATTGCGG	1
GACCATTGGACACAAAA	1
GACCCAAGACTTCCAGT	1
GACCCAGCTCTGTCCCC	1
GACCCCACGGTAGNACC	1
GACCCCAGCACCTATCA	1
GACCCCCCCACTAATCG	1
GACCCCTACCTGGTGGC	1
GACCCCTCAAAAAAAAA	1
GACCCCTGAGTCCTACC	1
GACCCTAGAAGGCTGGA	1
GACCCTCACCCCCTGGA	1
GACCCTCACCCCCTGGN	1
GACCCTCCTCCTGTGGA	1
GACCCTCCTTCCTGCCA	1
GACCCTGAAGCTAGGGT	1
GACCCTGTGTGCTCCCC	1
GACCGAACCCACAGGGA	1
GACCGCAATGTGGAGGA	1
GACCGCGCGGGGCGCCT	1
GACCGCTCAAGAAAGAT	1
GACCGGACGAAACATTT	1
GACCGGATGCTGACACC	1
GACCGKGGTGGTCCTGG	1
GACCGTAGCTGGGTAGT	1
GACCGTGGTGAGAGGCT	1
GACCNATCCTTTAGACT	1
GACCTAACATTCGATCT	1
GACCTAATGAACGGGCA	1
GACCTCAAAAAAAAAAA	1
GACCTCAAAAAAAAAAC	1
GACCTCAAATCCAGTTT	1
GACCTCACAAAAAAAAA	1
GACCTCACTGCTACTGC	1
GACCTCATTGCTTACAA	1
GACCTCCAAGTTGGGAA	1
GACCTCCAGGGGCTCTT	1
GACCTCGGTTGCGATGG	1
GACCTCTCTCTGTTGTA	1
GACCTGACCCAACTGAT	1
GACCTGCGTCAGTTTCT	1
GACCTGCTGAAAGCCAG	1
GACCTGGAATCGATATA	1
GACCTGGAGAGGCAACA	1
GACCTGGAGCTGGTCTT	1
GACCTGTGGGAACAACA	1
GACCTTATCGAGCAGGT	1
GACCTTGACTTTTGCCC	1
GACCTTTGGAAAACATT	1
GACGAAAATGTTACAGC	1
GACGAAAATTCCAGTTC	1
GACGAACACAATCAGGA	1
GACGAACGGGGAAGAGA	1
GACGACAACAGCTGTTA	1
GACGACACAGACTACTT	1
GACGACCAGGGCTGCCC	1
GACGACCCCGAAGGTCA	1
GACGAGAAAGAGTTTAC	1
GACGAGAAGTTGTTCAC	1
GACGAGATGGAGTTTAC	1
GACGCAGCTCCACAGCT	1
GACGCCATCGCTCAGCT	1
GACGCGCCCTCATCCCA	1
GACGCGTCGGCGCTGGA	1
GACGCTAATGCTTGTGG	1
GACGCTACCAACATCCT	1
GACGCTAGGNCACTCAG	1
GACGGACNCAGNGCGGT	1
GACGGCCTGGGCCAAAC	1
GACGTACCGTGGTCACG	1
GACGTAGGAATGGACAG	1
GACGTCAAAAGAATGCC	1
GACGTCAGTGGTGGCCA	1
GACGTCCAAAGCTCAGC	1
GACGTGGCTGCTTTTAA	1
GACGTGTTTGTCAGGAG	1
GACMAGCCTGTGAAGCA	1
GACNCCAGCTGTGCGAA	1
GACTAAACCATCAGAGA	1
GACTAAATAACTTAAAA	1
GACTAACCCTCTGAAAC	1
GACTAACCCTTTGAAAC	1
GACTACAAAAAAAAAAA	1
GACTACAACAAAGGACT	1
GACTACAGTGTGAGCCT	1
GACTACATTTCAGGAAG	1
GACTAGCATCCCCAGTC	1
GACTAGGCTCAATGTAT	1
GACTAGGGAATAGGAAG	1
GACTAGGTGCTGAGTCC	1
GACTATAAGACGTAGCA	1
GACTATAAGATGTACCA	1
GACTATCGTCAATGAAC	1
GACTATTTGATACTTCA	1
GACTCAGAGCTCTGCTC	1
GACTCATAAAAAAAAAA	1
GACTCATAAAAATTTAT	1
GACTCCACTGCCCCTAG	1
GACTCCAGCCCAATATC	1
GACTCCCCAGGCGGCCC	1
GACTCCCGAAACTGGTC	1
GACTCCTCCTTACCTTT	1
GACTCCTCCTTACTTTG	1
GACTCCTGAAAGANAAT	1
GACTCCTGGGCGGCGCT	1
GACTCGAGCCTTAACTC	1
GACTCTAACCCTCTGCA	1
GACTCTATGGAACTTAG	1
GACTCTCCTTCTGTAAC	1
GACTCTGGTCGCAGCCG	1
GACTCTGTTGTGATGGT	1
GACTCTGTTTCAGACTT	1
GACTCTTCCCACACTCC	1
GACTCTTCCCATTTCTC	1
GACTCTTGGCTGCTGAG	1
GACTGAACCCTCTGAAA	1
GACTGAATCCGCTTGTT	1
GACTGAATCTGCTTGGT	1
GACTGACCCTGGTCTCT	1
GACTGACCGTGGACTCT	1
GACTGACCTCAGCCACC	1
GACTGACTCTGAACTCT	1
GACTGAGTCTCCTCTAC	1
GACTGATTTATCTGTAG	1
GACTGCAGTCTGGATAG	1
GACTGCATAGCAATTTT	1
GACTGCCTAGAAAATGT	1
GACTGCCTCAAAAAAAC	1
GACTGCGCTTCTNGTCC	1
GACTGCGCTTCTTGTCC	1
GACTGGAAGAGTTTATG	1
GACTGGAGGAAGAAAGG	1
GACTGGAGTCTGCTTTC	1
GACTGGATTGCCCACTG	1
GACTGGCCCTATTGGGC	1
GACTGGCCTGGTCGTAC	1
GACTGGGGGCTTTAAAT	1
GACTGTACATAGTCCTC	1
GACTGTATCTTATGCAT	1
GACTGTATGTTCTAATA	1
GACTGTGCCAAATACCT	1
GACTGTGCCAAGAGATT	1
GACTGTGGGGTGGGCCG	1
GACTGTGNGGTGGGCCA	1
GACTGTGTCGTGTGGAT	1
GACTGTTTTGGTTTTTG	1
GACTTAATAGCAATGGT	1
GACTTACCCTCTGAAAC	1
GACTTACCNTCTGAAAC	1
GACTTCAACCGGCAAGG	1
GACTTCAAGGCCACATA	1
GACTTCACTGTGAGACC	1
GACTTCAGAATGGTGAG	1
GACTTCCAGGCCACTGC	1
GACTTCGCTGCCGGTGG	1
GACTTCTAGTCCATAAT	1
GACTTCTGTTTTTCTCC	1
GACTTGAGTCAACCTGG	1
GACTTGATGAGACAAAA	1
GACTTGCCTTGAACTCA	1
GACTTGGCAACAGGGTC	1
GACTTGGCCCGCTGTCT	1
GACTTGGTCAGTCTGGA	1
GACTTGTAATGACCAAC	1
GACTTGTTTTTAAATGT	1
GACTTTAAAGGACAAAG	1
GACTTTAGTGTTTCTTC	1
GACTTTATAAGCCCGCG	1
GACTTTCTACCCCATTA	1
GACTTTGATATTATTGT	1
GACTTTGATGATATCTG	1
GACTTTGCACACTCATT	1
GACTTTGGAAAAACATT	1
GACTTTGGAAAACANTT	1
GACTTTGGAAAACATCT	1
GACTTTGGAAAACTTTA	1
GACTTTGGAANACATTT	1
GACTTTGGAANGACATT	1
GACTTTGGGAAACATTT	1
GACTTTGGGTGATTATC	1
GACTTTTAAAATATGCA	1
GACTTTTATTATACATT	1
GACTTTTCTAATAGAAC	1
GACTTTTTCGAATTAAA	1
GACTTTTTTGTGACCTG	1
GAGAAAAGAAGAAACGC	1
GAGAAACCAGGGGCTGA	1
GAGAAACCCTGGCTCGA	1
GAGAAACCTTGTCTCAG	1
GAGAAACTTTTAGGTCT	1
GAGAAATAAAACTGAAG	1
GAGAAATACCAGAAGGG	1
GAGAAATACTGGATGTC	1
GAGAACCTTCCAAAGGA	1
GAGAACGCCAAAGCTCT	1
GAGAACGCCTATGACTT	1
GAGAACTAGTTCCAGCC	1
GAGAACTTAGACNCACT	1
GAGAACTTGTGTAGCAC	1
GAGAACTTTTAAAAACT	1
GAGAAGAAAAATATATT	1
GAGAAGAATCCTTTGGA	1
GAGAAGAATGCCAAGAA	1
GAGAAGACTCTGTGNGG	1
GAGAAGACTGCAAGGAA	1
GAGAAGATGAAGCAAGT	1
GAGAAGATGGAGGAGTG	1
GAGAAGCCGGCCCGGCA	1
GAGAAGCTGAGGAAGAT	1
GAGAAGGTCTACTGCCA	1
GAGAAGTGGACAACATC	1
GAGAAGTTTACGTGGTG	1
GAGAATATAAAAAAATT	1
GAGAATCCTTGTCTCAC	1
GAGAATGCCTTTGATCC	1
GAGAATTGGGGGGGGGG	1
GAGAATTGGGGGGGGTA	1
GAGAATTTAAGTCCACT	1
GAGACAAAGCACCTATA	1
GAGACAAGAGTCAACCA	1
GAGACAAGTGCGGCTCC	1
GAGACAAGTTTTGTTGA	1
GAGACAATACACTCATT	1
GAGACAATTACCTGTTA	1
GAGACACAACGAGCTGC	1
GAGACACACTGCTGGGC	1
GAGACACAGGGTTTCTG	1
GAGACAGAGACCCCCAC	1
GAGACAGCAGATATTCC	1
GAGACAGGGGAAGGGGT	1
GAGACAGTGTAGACAAA	1
GAGACATCATCAATGCA	1
GAGACATCTCGCCAGAC	1
GAGACATTTCTACTGGT	1
GAGACCACAACAACAGA	1
GAGACCACTTACAGGAA	1
GAGACCAGCATCTCTGC	1
GAGACCAGCGCGAAGGC	1
GAGACCATCGCTGTGGG	1
GAGACCTAAGAAAGAAG	1
GAGACCTAAGGAAAACC	1
GAGACCTGAATTCAGAT	1
GAGACCTTCTCACTTCT	1
GAGACCTTTGTCCATCT	1
GAGACGAGGAAGAAAGT	1
GAGACGCGCTTCCTGCT	1
GAGACGTGTAAAAAAAA	1
GAGACTAACCGAACCGC	1
GAGACTAGCAAAANAGT	1
GAGACTAGCAAAATAGG	1
GAGACTAGCCAAAATAG	1
GAGACTCTACCTATATT	1
GAGACTGGAGTACTTGT	1
GAGACTGGCAAAATAGT	1
GAGACTGGCAGGCGATG	1
GAGACTNGGGGCTTCCA	1
GAGACTTCTCAAGTCTC	1
GAGACTTGCTGTTCTTC	1
GAGACTTGGGGCTTCCA	1
GAGAGAAAGAGACGGGA	1
GAGAGAACACACCCAGG	1
GAGAGAAGCTGAAGACC	1
GAGAGAAGCTGTGAGCC	1
GAGAGAATGAATCCTTA	1
GAGAGACACCTCCTCAG	1
GAGAGACCGGCCTATTC	1
GAGAGAGAGAAAGTGAA	1
GAGAGAGCAGAGACGAT	1
GAGAGAGCCTATAGTTT	1
GAGAGAGCTATAGNTTT	1
GAGAGATACAGAATAGA	1
GAGAGCAAGGCAAGATC	1
GAGAGCAGCAACGTAGA	1
GAGAGCAGCATTAGGAG	1
GAGAGCCCCACCTTGGA	1
GAGAGGAATAATGGGAG	1
GAGAGGAATCTTCAACC	1
GAGAGGCAGGCCTGTAA	1
GAGAGGCTGCAGGAAAC	1
GAGAGGCTGGGCAGCCC	1
GAGAGGGCTCACTGATC	1
GAGAGGGGAGAGGGGAG	1
GAGAGTAGCAGATTGTG	1
GAGAGTATACTAAAACT	1
GAGAGTCACGCGGGANA	1
GAGAGTCTGTCATAAAT	1
GAGAGTGGAGACCAATG	1
GAGAGTTAGAGGCAGGG	1
GAGAGTTAGTCACTGCT	1
GAGAGTTCCAGACCAGC	1
GAGAGTTTACTTAACAA	1
GAGAGTTTTAAAAAAAA	1
GAGATAACCCGCAGGTG	1
GAGATAAGAAGTGCTAG	1
GAGATAATTCGATGGCC	1
GAGATAATTTGTAAGAC	1
GAGATACCGAGAAACCC	1
GAGATATCTTGGGGTTT	1
GAGATCACCAGCAAAGG	1
GAGATCAGGACATAAAC	1
GAGATCAGTTCACAACA	1
GAGATCCACAAAAAAAA	1
GAGATCCACAGCAAAAA	1
GAGATCCGTAACGCTTC	1
GAGATCTAAGAAATTGA	1
GAGATCTTGAGGCATAG	1
GAGATGAACCAAAAACT	1
GAGATGAACCCTGACTA	1
GAGATGAAGTCAAACCC	1
GAGATGACTTGCCTTAG	1
GAGATGAGAGCAGAGGG	1
GAGATGAGAGGCTTTGT	1
GAGATGCAGCCTCTGAA	1
GAGATGGGTCTTGTAAA	1
GAGATGTGAAAGAAGTT	1
GAGATGTGGGACTACAG	1
GAGATGTGTGACCCATT	1
GAGATTAAATAAAGGGA	1
GAGATTATTAAAAATAA	1
GAGATTCGGTCTCTTCG	1
GAGATTGACGTCATCAA	1
GAGATTGAGGAGGAAAA	1
GAGATTTAAAGGGAGGG	1
GAGATTTATTATTTGTT	1
GAGATTTATTTGTATGG	1
GAGATTTCTATTTTCTA	1
GAGATTTGCACCCCCGA	1
GAGATTTGCTGAACACC	1
GAGCAAAACGGTCACTT	1
GAGCAAAAGGGTAGAAG	1
GAGCAACGTGGGCCATT	1
GAGCACACCCAGGCTGT	1
GAGCACATCCACAAAGC	1
GAGCACATCCACGAACT	1
GAGCACATCCNCAAACT	1
GAGCACATCTAAACTTT	1
GAGCACCTGTTTTATAC	1
GAGCACTATACCACAGC	1
GAGCAGATACAGACTGG	1
GAGCAGATGCGGGATGA	1
GAGCAGCACAAGTAAAA	1
GAGCAGCTGGCGTGCTC	1
GAGCAGGAGATTGCAGA	1
GAGCAGGCAAGCTCTCT	1
GAGCAGGGGANAANTCC	1
GAGCAGTACCTGTCGGC	1
GAGCAGTATGTGGTGGC	1
GAGCATAAGGACAGCCC	1
GAGCATATATGACCCGA	1
GAGCATTTAGTCAATGC	1
GAGCCACCATAGGCCCT	1
GAGCCAGATGCCGTCAG	1
GAGCCAGGGCAGGGGCG	1
GAGCCAGGGCTTAGCAG	1
GAGCCAGTGTGTCAGAC	1
GAGCCCACACCTTTCCT	1
GAGCCCAGGGCGGTGTA	1
GAGCCCATTGATCTGTC	1
GAGCCCTCCTTCCTCCC	1
GAGCCCTTGACCCTGGT	1
GAGCCGACTATGTTTTA	1
GAGCCGCCCAGGTACCG	1
GAGCCGGAGGGCCTGAC	1
GAGCCGTCAAAATAGAG	1
GAGCCTAAATGTAATGT	1
GAGCCTATCTACCTGGT	1
GAGCCTCATTTGCTCTT	1
GAGCCTCTAGGGAGGCT	1
GAGCCTCTCCACAATAA	1
GAGCCTGCTGCTGCCCG	1
GAGCCTGTCTTATATCA	1
GAGCCTTCACTGCTTTC	1
GAGCGCATCTGGCAATA	1
GAGCGCATCTGGCAGTA	1
GAGCGCCCTGTCAAGTC	1
GAGCGCGACCCTGATGA	1
GAGCGCGAGCTGGAAAA	1
GAGCGGACTCTCCAGGT	1
GAGCGGGATCAGATTAC	1
GAGCGGGCCTTGGCTGA	1
GAGCGGGGGTTGGGGAT	1
GAGCGTGAAATAAAGAA	1
GAGCGTGAAATAAAGAC	1
GAGCGTTCTGGGTCCAG	1
GAGCGTTTTGGGTCCGC	1
GAGCTAAGGTTGAACGA	1
GAGCTAGAAGTGCCTAC	1
GAGCTAGCCTAGCTCCT	1
GAGCTAGGAAACCAAAG	1
GAGCTAGTCAGNGAGGA	1
GAGCTCCAGGGACGATT	1
GAGCTCCCAAATGTGCC	1
GAGCTCTCAAGACTCCA	1
GAGCTCTGAGATGCTCA	1
GAGCTGACCTTCCCCAG	1
GAGCTGATTCCTCCCCA	1
GAGCTGCAGGGCCTGGT	1
GAGCTGCAGGTACAGAC	1
GAGCTGCCTCAGGGCCA	1
GAGCTGGGGTGTCCGGT	1
GAGCTGGTTGGCTTTTA	1
GAGCTGTCAGTGTGACT	1
GAGCTGTCTGTGCCACT	1
GAGCTGTGGGGGAGGGG	1
GAGCTTACTGTTCTAAC	1
GAGCTTCAGAGAGAATG	1
GAGCTTGAAATAAAGAG	1
GAGCTTTTTAAAAAAAA	1
GAGGAAAAAAAAAAAAG	1
GAGGAAAAGAAAAAAAA	1
GAGGAAAAGAAAGCATT	1
GAGGAAATGAGAATTTT	1
GAGGAAATGCTGTCTGA	1
GAGGAACACAGAACAGA	1
GAGGAACTCCCTGCAGT	1
GAGGAACTTCACAGTCA	1
GAGGAAGAACCCTCACC	1
GAGGAAGAGCCACCTGC	1
GAGGAAGTCTGCCCTGC	1
GAGGAAGTGAAAAAAAA	1
GAGGAAGTGGCCCCAGT	1
GAGGACACGAAGAAAGG	1
GAGGACAGCCTCACCCT	1
GAGGACAGTACCAGTGC	1
GAGGACCTGCCATAACC	1
GAGGACCTGGAACCACC	1
GAGGACGCACTGCCAAG	1
GAGGACTGAAGCCCAGG	1
GAGGACTGGGNTTTTAT	1
GAGGACTGTATAATCCC	1
GAGGAGAAAAAAAATAA	1
GAGGAGAACGAAGCTGG	1
GAGGAGAAGGGCTTTTC	1
GAGGAGACGCAAGGTGA	1
GAGGAGAGAGAGGGAGG	1
GAGGAGAGGGAGGTTGA	1
GAGGAGATAGTTGAAGG	1
GAGGAGCAATGGAGGTG	1
GAGGAGCTAAAAGCAGA	1
GAGGAGCTGACAGAAGT	1
GAGGAGGCTGCACGGAG	1
GAGGAGGGAGATGTGCT	1
GAGGAGGGGGAGNTCTC	1
GAGGAGGGGGGAGTTCT	1
GAGGAGGGTTATTAAGT	1
GAGGAGTGTCTGAGATA	1
GAGGATACTAAGAAGCT	1
GAGGATCCACCTTTTGT	1
GAGGATGGCCACACCAA	1
GAGGATTTAAATGTCTC	1
GAGGCAAAGCTTGGGGG	1
GAGGCAACTCTCTTTTT	1
GAGGCAAGGAGATACAG	1
GAGGCACAGATGGGCCC	1
GAGGCACATCCACAAAC	1
GAGGCACTGGCTGGTTT	1
GAGGCAGAAAAAAAAAA	1
GAGGCAGAAACACGTGG	1
GAGGCAGAACACTAGGA	1
GAGGCAGAGGCAGATGG	1
GAGGCAGCTGATGGGTG	1
GAGGCAGCTGTGGCGTG	1
GAGGCAGGGGGTGGAGG	1
GAGGCAGTCTTTGGATA	1
GAGGCCAACAGCCCGTG	1
GAGGCCAATAGTTCTCC	1
GAGGCCACGTTGAGGGA	1
GAGGCCAGAGCNGNTCT	1
GAGGCCAGAGCTGTTCT	1
GAGGCCAGAGGAGTTCT	1
GAGGCCAGGTCTGCTGC	1
GAGGCCATCAACTACAT	1
GAGGCCATCAGTGAGGT	1
GAGGCCATTAGGGCCTT	1
GAGGCCCAGACTACACT	1
GAGGCCCCAATCAGGAC	1
GAGGCCCTGAAGGCAGC	1
GAGGCCGAGATGATTCA	1
GAGGCCGATGCTAAGAC	1
GAGGCGACCCTGCCCCT	1
GAGGCGACCCTGCCTCT	1
GAGGCGATGGGCGTGCT	1
GAGGCGATGTCCGGTAC	1
GAGGCGGGAGAGCTGAA	1
GAGGCGGGAGAGCTGCC	1
GAGGCGGTGGCACGTCA	1
GAGGCTAAATGGCTGTT	1
GAGGCTACAGCAGCCTC	1
GAGGCTACCACATTTTG	1
GAGGCTGTACCAGAGAA	1
GAGGCTGTAGGCTGTTC	1
GAGGCTGTGATGTGAAC	1
GAGGCTGTGCTGAACGA	1
GAGGCTGTGGCTGCCCA	1
GAGGCTGTTCCACCCTT	1
GAGGCTTAATAATTGAG	1
GAGGCTTTTGTGAATGA	1
GAGGGAAAAGATGTATG	1
GAGGGAAGAGGTGGGCC	1
GAGGGAATATCAAATGA	1
GAGGGACCACCGTGGGA	1
GAGGGACTGGTTCTTTA	1
GAGGGAGAGGGGNGAGG	1
GAGGGAGCAGGAATGCA	1
GAGGGAGCCACCTGGAA	1
GAGGGAGGCTGAGGCCA	1
GAGGGATCACCCCCGGA	1
GAGGGATCACCCCTGGA	1
GAGGGATGTTTTCTGTA	1
GAGGGCAGGAGCTGTGT	1
GAGGGCATCCCTGGAGG	1
GAGGGCATCCTGGGGGT	1
GAGGGCCGGAGGCAGAT	1
GAGGGGAAAAAGACATT	1
GAGGGGCTCTTCTTGGC	1
GAGGGGGCAGTGCTGCC	1
GAGGGGGCTACACAAAG	1
GAGGGTGGACAGGTAGG	1
GAGGGTGGACCTGAAGG	1
GAGGNGGAAGGGACCAG	1
GAGGNGGCTACACAAAG	1
GAGGTAAAACGATAAAC	1
GAGGTAAAATAATGATC	1
GAGGTAACTCAGCCCTA	1
GAGGTACAGGCAGGAGG	1
GAGGTAGAAGGTGCTGA	1
GAGGTAGAGACCACACC	1
GAGGTAGATGAATCCCA	1
GAGGTATTGTCTCCGTG	1
GAGGTCAAAAGAATGCT	1
GAGGTCACTGAGGCCTG	1
GAGGTCAGAATGAAAAA	1
GAGGTCAGAGAGTCAGA	1
GAGGTCAGGAGGGAACG	1
GAGGTCAGGAGGGAGAT	1
GAGGTCAGGAGGGTAAA	1
GAGGTCAGTAAAAAAAA	1
GAGGTCATAAAAATGCA	1
GAGGTCCATCTGCCGGG	1
GAGGTCCCTCTCGTCGG	1
GAGGTCCTGGGTCCACC	1
GAGGTCTAATGCAGTAT	1
GAGGTGAAAACTCATCT	1
GAGGTGACACCGTGTTG	1
GAGGTGCCTGGTCATCC	1
GAGGTGGACATTGGCTA	1
GAGGTGGTCTATGAGAA	1
GAGGTGGTTAATCTNGT	1
GAGGTTACCAAACACAT	1
GAGGTTGAAGAAGGCGA	1
GAGNGGACTCTCCAGGT	1
GAGTAAATGCTCTTACA	1
GAGTAATCTGGCAGGAG	1
GAGTACACGTGTGGTTT	1
GAGTACCTGCCACTGAG	1
GAGTACGTCGATGGGAT	1
GAGTACTAGGAGGTAAA	1
GAGTAGGAGCTTCGGGG	1
GAGTAGTAGGGACTTAA	1
GAGTAGTGGCAGGACCC	1
GAGTATATTTTAACAAA	1
GAGTATGTGCATACCAA	1
GAGTATTCTCAATACAT	1
GAGTCAAAGCAGCAGGG	1
GAGTCAACTACCCGAAG	1
GAGTCACGGAGCCAGCC	1
GAGTCAGCATATGTGCC	1
GAGTCAGCCAGCACCCT	1
GAGTCATCAGTGCCCTT	1
GAGTCCACACATCCAAA	1
GAGTCCCATCTGGATGG	1
GAGTCCCCTGAGAGTCT	1
GAGTCCCCTGGCAAAGA	1
GAGTCCCTAAACTCTTC	1
GAGTCCCTGGTGCTGAC	1
GAGTCCTGAAAGGCACA	1
GAGTCCTGGCACGTGTC	1
GAGTCCTTAAGGATGAC	1
GAGTCCTTAATGTTCAT	1
GAGTCCTTCCCTTCGGC	1
GAGTCGGGCTCCCGGGC	1
GAGTCNGCAGCACCCTT	1
GAGTCTACTTGGTTTGA	1
GAGTCTGTTANTAAAGT	1
GAGTCTGTTCACAGCAG	1
GAGTCTTCATTGAAACA	1
GAGTGACCAAAAATAGA	1
GAGTGACCCTGGACTCT	1
GAGTGAGAATGAGGATT	1
GAGTGAGTGACACCCTA	1
GAGTGCAGACGCACCCT	1
GAGTGCCAGTATTTGTC	1
GAGTGCCCCTGAATTTA	1
GAGTGCCTCAGCTGATC	1
GAGTGCGGCAGTCCTGC	1
GAGTGCTGCGTGGTTTT	1
GAGTGCTGTTAAGGTCC	1
GAGTGCTTTGTAGCAGG	1
GAGTGGACTATCCAGGT	1
GAGTGGACTCTACCAGG	1
GAGTGGACTCTCCAGGA	1
GAGTGGACTCTCCAGGG	1
GAGTGGACTCTCCAGGM	1
GAGTGGACTCTCCAGGN	1
GAGTGGACTCTCCCGGT	1
GAGTGGACTCTCCNGGT	1
GAGTGGACTCTGCCAGG	1
GAGTGGACTCTGGCAGG	1
GAGTGGACTCTNCAGGG	1
GAGTGGCCATACCTTCC	1
GAGTGGCTTTGCCAGTC	1
GAGTGGGTAGTTCTGAC	1
GAGTGTAATATTTATGC	1
GAGTGTACGGACTCCTC	1
GAGTGTATGTGCATCCG	1
GAGTGTATTGTTTGCTT	1
GAGTGTCTCTGTGTCCC	1
GAGTGTCTGCAAAACCC	1
GAGTGTGGAATAAATAC	1
GAGTTAGTAAGGCGCTC	1
GAGTTATCAGAAAAAAA	1
GAGTTATCAGACACTCT	1
GAGTTATCTTTGACTGG	1
GAGTTATTGACACTGTT	1
GAGTTCACTTAATTATG	1
GAGTTCCAATAATCTGT	1
GAGTTCCCTGTGGAGTC	1
GAGTTCCTCTGCCTAAT	1
GAGTTCTATGACAGCCA	1
GAGTTCTTGTTACACTA	1
GAGTTGAGCCTACTAAC	1
GAGTTGCTAGCTTACCT	1
GAGTTGCTGGAGTCCAG	1
GAGTTGGGCTTTCTACT	1
GAGTTGGGGAGGAGTTA	1
GAGTTTAGAGAAAGAAA	1
GAGTTTCCTTTCCCTGG	1
GAGTTTGGAATCTGACT	1
GAGTTTGTAATCAGGAT	1
GAGTTTTCCAATTCTCT	1
GANCAAGTATACTCTGC	1
GANGAGGCCCTGAGTTT	1
GATAAAAAAAAAAAAAT	1
GATAAAAAAAAAAAAGA	1
GATAAAAACCAGACCAT	1
GATAAAACATCAATCAT	1
GATAAAAGTTCCATATT	1
GATAAACACTTGGTTTT	1
GATAAACTGAACAGGAA	1
GATAAAGAAAAGAATTC	1
GATAAAGCAAGCGTGGC	1
GATAAAGGAAACCATCT	1
GATAAAGNCAAGATTTC	1
GATAAATGGTACAGTAC	1
GATAAATTCAAATATTC	1
GATAACTGGGATGAGAA	1
GATAACTGTGAGGAGTT	1
GATAAGCAAAAAAAAAA	1
GATAAGCCATTGGTTCT	1
GATAAGCCTGAAGGACA	1
GATAAGTTCCAACAAGT	1
GATAATAAAGATGAATT	1
GATAATGCCACCCCTTA	1
GATAATGTTGATTATTT	1
GATACACTGCCCTTCTT	1
GATACATCAACACTTTT	1
GATACCGGATCAGCCGC	1
GATACGAAGTGGGGCGG	1
GATACGGTCTCTTGAAG	1
GATAGAAATGTCCAAAG	1
GATAGACTGGGTTTAAT	1
GATAGAGGCTAAGTGTA	1
GATAGAGGGCCAGAAGG	1
GATAGCACACAGGTTGG	1
GATAGCTCAGGGCAGAC	1
GATAGCTTTCTACACTG	1
GATAGTAGCTTTGAACT	1
GATANCTCAGGGGCAGG	1
GATATAAATGATGACAC	1
GATATAACTTTAAACTG	1
GATATACAAGATTCTGT	1
GATATATCACAGATGTT	1
GATATATGATCATTTGA	1
GATATATTCCTATATTA	1
GATATATTCGCAGGCAA	1
GATATCACCACACCTCC	1
GATATCACCACTGTGTG	1
GATATCTGACATCTTAC	1
GATATCTTTGATATGTT	1
GATATGAGTTAAAAAAG	1
GATATGCACAGTGTGTT	1
GATATGCTGTGGAGGTG	1
GATATGTGACATAAGAG	1
GATATGTGATGTCTGGT	1
GATATTAGGTATAGACC	1
GATATTCATATATTTAT	1
GATATTGATGCTATTGG	1
GATATTTTATGTACAGA	1
GATATTTTGTTGTCAGA	1
GATATTTTTAAATTTCA	1
GATATTTTTACTGTTCA	1
GATCAAAGAAGGAGAGC	1
GATCAACGCCCCTGAGT	1
GATCAAGCGGGCTTTCC	1
GATCACCTGTTTTATAT	1
GATCACTATTTATTCCT	1
GATCAGGCACTCACAGT	1
GATCAGGCCAATGGCAA	1
GATCAGGTTTTTAAATC	1
GATCAGTGGTCCAGATC	1
GATCATAAAATTTTGAC	1
GATCATATGTGAAGATG	1
GATCATCATTGTCTCCA	1
GATCATCTCAAATATCT	1
GATCCAGAGCTGGAATA	1
GATCCAGCAGGTACTGG	1
GATCCCACTACATATGT	1
GATCCTAAGTTTCATTT	1
GATCCTATAGCTGAGCT	1
GATCCTGTGGTTAATGA	1
GATCGAGCAAGCAGCGG	1
GATCGCAAAGGGTAGCT	1
GATCGCTTTGATGACCA	1
GATCGGTGAGCTCTTCT	1
GATCGGTGAGCTNTTNT	1
GATCTAGATTAAAGGTG	1
GATCTCAAGGAGAACCA	1
GATCTCAGCANCCGGGC	1
GATCTCAGCTACACAGA	1
GATCTCCTCTTGGCTTT	1
GATCTCTGTTTCNCAAG	1
GATCTGAACTGCACTGG	1
GATCTGAGAAGAAAGGG	1
GATCTGAGTGTAGGGCC	1
GATCTGATGCCCTCTTC	1
GATCTGCACCAGACTGT	1
GATCTGTCATCTAAGGA	1
GATCTGTCTNNTTTCTC	1
GATCTTACCCGGGACAG	1
GATCTTCTAGTTTCGAC	1
GATCTTCTGGGACCCAG	1
GATCTTGCTGTAGTTTT	1
GATCTTGGCCAGCGCTT	1
GATCTTTAATGCTTGAG	1
GATCTTTGAAACAAAGA	1
GATCTTTGATATTGTAT	1
GATCTTTGGGTGTAGAG	1
GATGAAAAAAAACAAAA	1
GATGAAAATCTAATAAA	1
GATGAAGATTATAAGAC	1
GATGAAGGACCAGATCT	1
GATGAATCCGATGAATC	1
GATGAATGCTTTTAAAA	1
GATGACACAGGGGACTG	1
GATGACACGGATCCCCT	1
GATGACCCTTGGACACG	1
GATGACTCAGTGGGGGT	1
GATGAGAGCAAAAAAAA	1
GATGAGATGCCTAGTCT	1
GATGAGATGGGGAAGAG	1
GATGAGATTGATGCCGC	1
GATGAGCCACCAATCTT	1
GATGAGGACTGCCTGTT	1
GATGAGGAGTAAGATGC	1
GATGAGGGGAGGAAACA	1
GATGAGGTATGACTGAG	1
GATGAGTAAAGACTTCT	1
GATGAGTATGTGTGGGC	1
GATGATAAAAAAAAAAA	1
GATGATCTAATTAAACT	1
GATGATGAAACAGAGGA	1
GATGATGAAAGAAAAAA	1
GATGATGAGCGTCTTAA	1
GATGATGTAATGTGAAG	1
GATGATGTGTGCCCCAC	1
GATGATTCTTCTTTGAT	1
GATGATTTTGCCTTTTC	1
GATGCAACCATCCTCCC	1
GATGCACACACACGTCA	1
GATGCACCCACATCCTT	1
GATGCACCCCCTACCCT	1
GATGCAGCCATCCTACC	1
GATGCAGCCATCCTNCC	1
GATGCAGCCNTCCTCCC	1
GATGCCACCCTGTGCTT	1
GATGCCAGGTTGGGGGC	1
GATGCCCCCCAATAAAA	1
GATGCCCCCCACCCTAT	1
GATGCCCCCCACCCTNA	1
GATGCCCCCCACCCTNC	1
GATGCCCCCCACCGTAC	1
GATGCCCCCCACCNNAC	1
GATGCCCCCCACCNTTA	1
GATGCCCCCCACCTTTA	1
GATGCCCCCCACNTTAC	1
GATGCCCCCCATCTTAC	1
GATGCCTCCCACCTTAC	1
GATGCCTGACCTTCTAG	1
GATGCGTTCGTGAATGT	1
GATGCKTTTGTGAATGT	1
GATGCTAAAATAAAATG	1
GATGCTGAAGAAAGTCT	1
GATGCTGCCAATTTTTG	1
GATGCTGGCAACCTCGT	1
GATGCTGGGAGCCAAAC	1
GATGCTTCTGTTTTCCT	1
GATGGAAGGCTCCTGAC	1
GATGGAAGTAAACGAGT	1
GATGGAATAAAATTCCA	1
GATGGAATCTGGGGTCA	1
GATGGACNATTTCTTTT	1
GATGGATGCTGAAAATA	1
GATGGATTCTTACCTTA	1
GATGGCACACATCTGTA	1
GATGGCACTGTAGCTCT	1
GATGGCAGTAAACTGTC	1
GATGGCATAGATCAGTG	1
GATGGCTTCATCACCAG	1
GATGGGCTGGTCTCACT	1
GATGGGCTTCCTAGGGA	1
GATGGGGAAATGTCCCT	1
GATGGGTGCTGCTTACT	1
GATGGTATTCGTTTCTC	1
GATGGTGAACTGTGATA	1
GATGGTGAAGAAAGAAA	1
GATGGTGACTAAGGCCT	1
GATGGTGCCTGGTATCC	1
GATGGTGGACCTCAGGA	1
GATGTAAACTATAGTCT	1
GATGTACCCTGTGCAAC	1
GATGTAGGTAATTTAAA	1
GATGTATCGATAATGTC	1
GATGTATGATCACGGGG	1
GATGTCACACTCCCCTC	1
GATGTCACCCATCTTTT	1
GATGTCATCTCCAAGAA	1
GATGTCTCAGAGGACTC	1
GATGTCTTGACAAAAAA	1
GATGTGACCGTGAAAAA	1
GATGTGAGCAAACAGGA	1
GATGTGATTAAGGTTTT	1
GATGTGCGGGAGCTCTG	1
GATGTGGAAGTTCATTA	1
GATGTGGATGGTGGGGG	1
GATGTGGCACAGGTCCG	1
GATGTGGCCAACTAAAT	1
GATGTGGCTGCTTTTNA	1
GATGTGGGCTGCTTTTA	1
GATGTGGTACAGAAGGT	1
GATGTGGTCTACGCACT	1
GATGTGGTCTTTGTTTT	1
GATGTGGTCTTTTGTTT	1
GATGTGGTTCAAATGCT	1
GATGTGGTTTTAGTTTT	1
GATGTGGTTTTTGTCTT	1
GATGTGGTTTTTTTTTT	1
GATGTGTACAATAAACC	1
GATGTGTGGTTGTCCCT	1
GATGTTACTAGGGCACT	1
GATGTTCCNGAGNTGAC	1
GATGTTGCCTTACTGGG	1
GATGTTTAACCCAGGGT	1
GATGTTTTAAGTAGCTC	1
GATGTTTTAATGCTTCT	1
GATTAAAAAAAAAAAAA	1
GATTACAACAACTTGGA	1
GATTAGGGTGAAAAAAA	1
GATTAGTATGAAAAAAA	1
GATTATAGAGAAAAAGT	1
GATTATATATACNCACT	1
GATTATTGGAAAATACT	1
GATTATTTATTATATTT	1
GATTCACCTGTTTTATA	1
GATTCATACCATTAATT	1
GATTCCCAGCAAGGGAC	1
GATTCCCTAGACTTTCC	1
GATTCCCTTGGACCTCT	1
GATTCCTGGTTCATTCT	1
GATTCTAGCCTTGCCCG	1
GATTCTAGTTACTATTC	1
GATTCTCGGCAGCCTGG	1
GATTCTGCACGCATCTG	1
GATTCTGCCCCTCAAAC	1
GATTCTTCCGTGTCTCG	1
GATTGACTAAAGGAAAA	1
GATTGACTAAAGGAATG	1
GATTGAGGAGTCGTGCA	1
GATTGCCGGCCTTGGCA	1
GATTGCGAAGAATGAAC	1
GATTGGCAAGTTACTGT	1
GATTGGGAGAAGGATCT	1
GATTGGGGTGGAGCCCA	1
GATTGTATAATTAATTA	1
GATTGTCAAAAAAAAAA	1
GATTGTCTGTGGTGTAA	1
GATTGTCTTGACAAAAA	1
GATTGTCTTGACTTATT	1
GATTGTGGCCTATTTCT	1
GATTTAATGAAAAGAAT	1
GATTTACATAAAGACAA	1
GATTTAGAGGANCACCA	1
GATTTAGGAGAATGTAC	1
GATTTCAACATTTTTAA	1
GATTTCACCTTCAAACC	1
GATTTCCTCGTAGAAGA	1
GATTTCTGAAACTCTTT	1
GATTTGATAATAATGGT	1
GATTTGCACTGTAGACA	1
GATTTGGGGAGGGAGTC	1
GATTTGGGTGAGCTTGT	1
GATTTGGTCTTCCATCC	1
GATTTGTCCCTTTAGAA	1
GATTTGTGAGAATTTAA	1
GATTTTAGAATACATCT	1
GATTTTATGAAGAAAAA	1
GATTTTATTTNGTGTTT	1
GATTTTGACAGCTTACT	1
GATTTTGACTCCAAGAA	1
GATTTTGGAAAACATTT	1
GATTTTGGGGGCGTCAC	1
GATTTTTCCTCAGGTCC	1
GATTTTTTAATTAAAGT	1
GCAAAAAAAAAAAAAAG	1
GCAAAAAACCTCCATTA	1
GCAAAAACTCCCACCAT	1
GCAAAAAGCNTTTTAAG	1
GCAAAAAGGGAATAGCC	1
GCAAAAATTAATATCTT	1
GCAAAACCGGAAGAGTC	1
GCAAAAGAGTGTCAGAT	1
GCAAAAGTGTCAGTTTG	1
GCAAAATAACTGGNTTC	1
GCAAAATATGTCAAAGA	1
GCAAAATGGAGGCAGCT	1
GCAAAATGGATTTTTAC	1
GCAAACAATCATTTTTG	1
GCAAACAGTTTGAGCCC	1
GCAAAGAGAAGGAAAGA	1
GCAAAGCGTCAGTTTGA	1
GCAAAGCTTTAGAGGTC	1
GCAAAGGACACACTGNA	1
GCAAAGGATGTCATCAG	1
GCAAAGTATGTTGCCTC	1
GCAAAGTCTATAACAGG	1
GCAAATAAAAATTTGTA	1
GCAAATAAACTTTATCC	1
GCAAATAACTGGGAGGT	1
GCAAATGAAGAACTCGA	1
GCAAATGAATGCTGCCT	1
GCAAATTAAGTTATAGA	1
GCAAATTTCTTTCTTCT	1
GCAAATTTCTTTCTTTT	1
GCAACAACACATCAGTT	1
GCAACAAGTCCCTTTGG	1
GCAACACCCCTTTGGCG	1
GCAACAGTGAGTGAAGT	1
GCAACAGTTACAGCATT	1
GCAACATATAATTTCAC	1
GCAACCAACACGGCTGG	1
GCAACCAAGAGAATGGC	1
GCAACCAGCTGGAGGAC	1
GCAACCGTCACAGCACT	1
GCAACCGTTACTGGCTA	1
GCAACCTAAGGGCACAG	1
GCAACTAAGGCGTTCTC	1
GCAACTACCAGCCTGTG	1
GCAACTAGGGCAGTGAG	1
GCAACTCTTGCCTTTCA	1
GCAACTCTTTATATCAC	1
GCAACTGACTAAACTCA	1
GCAACTGCACCGTACAA	1
GCAACTTAATACTCTAT	1
GCAACTTGTAACTCAAA	1
GCAAGAAACAGTGTTTT	1
GCAAGAAGGAATTCCTT	1
GCAAGAAGGTGGTAAAT	1
GCAAGACCGATGTTCAT	1
GCAAGACTCCACCTCCT	1
GCAAGAGACTGTTTGTC	1
GCAAGAGCGAGAACCCT	1
GCAAGAGCTAGATGTAG	1
GCAAGAGTGGCAAGAAC	1
GCAAGATCTACCTGCAG	1
GCAAGCCCCAGCGTCTG	1
GCAAGCTCCACAACAAG	1
GCAAGGGCCCCAGAAGG	1
GCAAGGGCTAAAGGCTG	1
GCAAGGGGTGAACAACT	1
GCAAGGTCTATTGGAAA	1
GCAAGTAAACGAATGAG	1
GCAAGTCCAAATTCCAA	1
GCAAGTGCATATGTTTA	1
GCAAGTGTTGAGTGCTG	1
GCAAGTTCACAGCCCCC	1
GCAATAAATAATTATGC	1
GCAATAAATGGCTTCGT	1
GCAATAATAAAACTATT	1
GCAATAATAATCAGTGG	1
GCAATAGTAATCCAAAT	1
GCAATATGCACTGAGAG	1
GCAATCAAATGGCTTTG	1
GCAATCTCAAATTCTGG	1
GCAATGACCTGCAACTG	1
GCAATGCAGAAAAATCC	1
GCAATGCTAAGATTTTT	1
GCAATGTACGGCTGAGT	1
GCAATGTCAGCTATGCG	1
GCAATTAAGATTGGGCT	1
GCAATTCAAAAAAAAAA	1
GCAATTGCTCAATGACT	1
GCAATTTAACCCATTTT	1
GCAATTTTCACGTAAAT	1
GCACAACTTCTTCCCAG	1
GCACAATCAGTCAGCAA	1
GCACAATTTAAAAGCAA	1
GCACAATTTAGTAAAAA	1
GCACACACATCAATAAA	1
GCACACACCTTTAGTCT	1
GCACACCCCAAGGAGAA	1
GCACACGGTAGTCACTC	1
GCACACTGTGTTCAAAA	1
GCACACTGTGTTCATAA	1
GCACAGAAACCGCGTGA	1
GCACAGAGAAGCCACCT	1
GCACAGAGGGTTCTCAG	1
GCACAGCCAGGGAGAGA	1
GCACAGCCGTTAGTCCC	1
GCACAGGAGGAGACATT	1
GCACAGGTTTATTCCAT	1
GCACAGTGGGGGGGGTC	1
GCACAGTGGTGTGGCCC	1
GCACAGTGTGGCTCTGT	1
GCACATAACCCAACTGC	1
GCACATCTCAGCTCCTC	1
GCACATTCTTAACCCCA	1
GCACATTGAAGAAAAAA	1
GCACATTTTGAATCCGC	1
GCACCAGACCTTCGTCA	1
GCACCAGGCCTGGCTGC	1
GCACCCCACATACCACC	1
GCACCCCCAAATGAATG	1
GCACCCTGCCTCTACAT	1
GCACCCTTGGCAAGGAT	1
GCACCGAGCCACAGCCT	1
GCACCGCAGCAGGCAAA	1
GCACCGCCCACATTCTG	1
GCACCTATGTTAGAGAG	1
GCACCTCAGTCCTTAAC	1
GCACCTCCTTATCAGGA	1
GCACCTCGGGNGAGAAG	1
GCACCTCTCTTGGCTGC	1
GCACCTCTTATCAAAAA	1
GCACCTGCAAGTGAACC	1
GCACCTGGAAATACAAA	1
GCACCTGTAAATAAATA	1
GCACGAGGGCATCTTTG	1
GCACGCAAACAGAAGCC	1
GCACGCACATAGTCACT	1
GCACGCCTCTCTGGACA	1
GCACGCTACCTCTCTCT	1
GCACGGGAATAAACTCA	1
GCACGGGAATAAANNCA	1
GCACGGGAATAAANTCA	1
GCACGGGAATAAATTAC	1
GCACGGGAATAAATTCG	1
GCACGGGAATAAGTTCA	1
GCACGGGAGTAAATTCA	1
GCACGGGCAATAAATTC	1
GCACGGGGGAATGAGGC	1
GCACGGGNATAAATTCA	1
GCACGGGTAATAAATTC	1
GCACGGTGCCCATTCCT	1
GCACGTACCAGCAGGGT	1
GCACGTGGCAGACTGGA	1
GCACNGGAATAAATTCN	1
GCACTAGTATTAAATAA	1
GCACTATTCTTTCCCCA	1
GCACTCAAAACTTCTGG	1
GCACTCCCAACTGTTTC	1
GCACTCCTAAGTCCCCA	1
GCACTCGAACCCACCCC	1
GCACTCGTTCTTTTCTG	1
GCACTCTGGACCAGTAA	1
GCACTGAAATAGATTTG	1
GCACTGAGCAGACACCC	1
GCACTGAGCTTGCGCCG	1
GCACTGAGTATGTGTGC	1
GCACTGCAGAATCACAA	1
GCACTGCTGCCTGGAGG	1
GCACTGTTTGCCAATGA	1
GCACTTAAAATAAATAT	1
GCACTTAGTAGGTGCTC	1
GCACTTCAGAGGGTTCG	1
GCACTTTTTTTTTTTTT	1
GCAGAAAAACAAGCCGT	1
GCAGAAAACGAAAAAAA	1
GCAGAAAACGAGCCTTT	1
GCAGAAACCACAGATAA	1
GCAGAACAGGAACCCAC	1
GCAGAACTCCACAGAAG	1
GCAGAAGGCAAGATCAC	1
GCAGAAGGGGGGGGGGG	1
GCAGAATCAATCTGAAG	1
GCAGAATTTTCTTATCC	1
GCAGACACAAGCACAGG	1
GCAGACACAAGCACCCA	1
GCAGACCAATGTGTCCT	1
GCAGACCCCTGACTTCT	1
GCAGACGCAGCGGGGCC	1
GCAGACTCTGATAAATC	1
GCAGAGAGCACTGTGAA	1
GCAGAGAGGTTTGACTT	1
GCAGAGATGATCCTGGC	1
GCAGAGATTGAAAAACA	1
GCAGAGCAAGTGGGAAG	1
GCAGAGCACTCTGGGAG	1
GCAGAGCCACAGCCAGC	1
GCAGAGCCCATCTGGTT	1
GCAGAGCTGAGGTCACA	1
GCAGAGGAGAGAGGGCA	1
GCAGAGGTGTACACCCT	1
GCAGAGTACGGGACTCT	1
GCAGAGTAGGAGAGGTG	1
GCAGAGTGAGTGTCCCC	1
GCAGAGTGCGCCCGCTT	1
GCAGAGTGCGCCTGCTC	1
GCAGAGTGGGCCTGCTT	1
GCAGATAAAAGAGAAAA	1
GCAGATAATGTGGTAAC	1
GCAGATACAAATAAAGT	1
GCAGATCATTTCATACT	1
GCAGATCTTTTGAGTTC	1
GCAGATGGGAATGAGAA	1
GCAGATTCAGTGAGTGA	1
GCAGATTCCGGTCACTT	1
GCAGATTGCAAAAAAAG	1
GCAGATTGCAATCTTGT	1
GCAGCAAAGCCGGAATC	1
GCAGCAACACAACTACT	1
GCAGCAACTCCAGACTT	1
GCAGCAAGAAATAAATT	1
GCAGCAAGAAGCGGAGC	1
GCAGCAAGGAAAAAAAA	1
GCAGCAGAAAGGAGCCC	1
GCAGCAGAGTGTGGAAC	1
GCAGCAGTGTGTGCAGC	1
GCAGCAGTTCCCAGCCC	1
GCAGCATATGGCAAGCT	1
GCAGCATCCAGACTTAC	1
GCAGCCAAATGGGAAAT	1
GCAGCCAGATCCTGGGG	1
GCAGCCAGGAACCGCCC	1
GCAGCCCACGCCTGACA	1
GCAGCCCAGCAGTGCCA	1
GCAGCCCCTGCCCTCTC	1
GCAGCCGCCCCCTCACC	1
GCAGCCTCAGAGGCTCC	1
GCAGCCTGCCGTCATNT	1
GCAGCCTGCCNTCNTCT	1
GCAGCCTGTACCCACCC	1
GCAGCCTTGTCCGTGGC	1
GCAGCGGCACAAGATGA	1
GCAGCNACCAGACCTGG	1
GCAGCTAAAAAAAAAAA	1
GCAGCTAACAGCCATAT	1
GCAGCTACCAACCACCC	1
GCAGCTAGACTGAAAAT	1
GCAGCTCACAACTGTGT	1
GCAGCTCACAATTGTCT	1
GCAGCTCACACCCATCT	1
GCAGCTCACACCTGTTT	1
GCAGCTCCACTACTTAC	1
GCAGCTCCCACCTATCC	1
GCAGCTCTATTTTTAGA	1
GCAGCTGAATCAGAGCT	1
GCAGCTGATGACTGAGC	1
GCAGGAAAATGGAAAAT	1
GCAGGACTCCTACCTTG	1
GCAGGAGCTAAGCCAGA	1
GCAGGATACAAGTTCCC	1
GCAGGATCAATNTGAAG	1
GCAGGATTCAGCTTCTG	1
GCAGGATTTGCAGTTTC	1
GCAGGCAACTTCGACTC	1
GCAGGCCCATACTATCC	1
GCAGGCGCTCAATAAAT	1
GCAGGGACAGTCAGGAA	1
GCAGGGCTAGGGTAAGA	1
GCAGGGGAGGAAGTGAA	1
GCAGGGGCGGGGCAACA	1
GCAGGGGTTGAATCGAT	1
GCAGGGTGCGCCTGCTT	1
GCAGGGTTTTGAAAAAA	1
GCAGGTACAATAGGATA	1
GCAGGTATCCACTTACA	1
GCAGGTGATGTTAAGAT	1
GCAGGTGTGAGGCACTA	1
GCAGTAACCACAACAGC	1
GCAGTAATGACTGAACC	1
GCAGTACACAGGTATGC	1
GCAGTCAAGATTGAAAG	1
GCAGTCACACGACAAAA	1
GCAGTCATCAGGAAGTA	1
GCAGTCATCGTCATATC	1
GCAGTCCTGCCTGGGCA	1
GCAGTCTCTAGAACAAA	1
GCAGTGAGAAGTAGTAG	1
GCAGTGATATGCTGAAA	1
GCAGTGCCAAGCTGGCC	1
GCAGTGCCACCAAAAGG	1
GCAGTGGAAGATCGTGG	1
GCAGTGGACTCTCCAGG	1
GCAGTGGGGCGAGGTGG	1
GCAGTGTAAGCNGAATA	1
GCAGTGTACTCCCCCTT	1
GCAGTGTATGAGGAAGT	1
GCAGTGTGCAGCTGGTG	1
GCAGTTAACACTGAGAA	1
GCAGTTATAAAAATCAG	1
GCAGTTATCTTAATTCC	1
GCAGTTCTAATGAACAA	1
GCAGTTCTCTGTGGAGK	1
GCAGTTCTTCTAAATCT	1
GCAGTTGCTCCACTCTT	1
GCAGTTTAAAAAAAAAA	1
GCAGTTTATGACATTGT	1
GCAGTTTTTATCCATCT	1
GCAHGGGAATAAATTCA	1
GCANAGTGCGCCTGCTT	1
GCASAGTGCGCCTGCTT	1
GCATAAAAAAAAAAAAA	1
GCATAAAATAAAAACTC	1
GCATAAGGTGAGTAAAC	1
GCATAAGTCACAGGGAC	1
GCATAAGTTGCTGTCCT	1
GCATAATGGATTAAACA	1
GCATACGCCAACACGCT	1
GCATACGGCGCCNAGCG	1
GCATACTCCCTCCATAC	1
GCATACTTGAGAGGTTG	1
GCATAGAATTTTCCAAG	1
GCATAGTAACCTGAAAT	1
GCATATAAATTTTGAGA	1
GCATATACCACACTTGT	1
GCATATAGGTTTCTGTT	1
GCATATGAAACAGCAGG	1
GCATATGACTTCATTGA	1
GCATATTCAGTCTTTTG	1
GCATATTGAARAAAAAA	1
GCATCAGAGTCTACCAG	1
GCATCAGGCAGGCTTTC	1
GCATCAGTACCGAGGAG	1
GCATCAGTCTCTAGGGC	1
GCATCATCGGAGGTCAA	1
GCATCCAAGGCTAAGAA	1
GCATCCAGCCTGACCAA	1
GCATCCAGGAGAAGATG	1
GCATCCAGGAGATGATG	1
GCATCCATATTAAAAGA	1
GCATCCCCTTTGTAAAA	1
GCATCCCTACTCAAGAA	1
GCATCCTACTACGAGAT	1
GCATCCTCAGCTCGGGC	1
GCATCCTGCCTAAATTT	1
GCATCCTGCTGCCCCTT	1
GCATCCTTGTGCGTTCC	1
GCATCCTTTGTCCCATC	1
GCATCGGAAGATACAGA	1
GCATCTCTATTCAAAAG	1
GCATCTGCAGTGGAGCT	1
GCATCTGCTTTATCCCC	1
GCATCTGGTAGATCTAG	1
GCATCTGTCCCACTGCA	1
GCATCTGTCCTAATTAG	1
GCATCTTCTGATATTCA	1
GCATCTTGGTGTGAAAG	1
GCATCTTTGCGTGTGAG	1
GCATCTTTTGTTCAGGG	1
GCATTAAAACTTACAGT	1
GCATTAAAGGGGCTTAT	1
GCATTAAAGGGGGCTTG	1
GCATTAAAGGGGTTTGT	1
GCATTAAGTGTGACTGA	1
GCATTATAATTTAGGGT	1
GCATTCACTCACGCAGA	1
GCATTCACTTGAAGATT	1
GCATTCCATTGCTTTAT	1
GCATTCCTCTTCAACTG	1
GCATTCTGGACTAGTTC	1
GCATTCTTGTTATAGAC	1
GCATTGAAAAAAAATAT	1
GCATTGAAGCCATTGTG	1
GCATTGAATACCAAGAG	1
GCATTGCATTCAGAAAA	1
GCATTGCTATGCAATTT	1
GCATTGGGAATAAATTC	1
GCATTGTTTCCCCAAAG	1
GCATTTACATCTGAAGA	1
GCATTTATCTTGTATGG	1
GCATTTCCCATAACCAC	1
GCATTTCTCTCTTTATC	1
GCATTTTCCTTGGAAGT	1
GCATTTTGTTCTACTTA	1
GCATTTTTTTATGGCAG	1
GCCAAAAAAAAAAAAAA	1
GCCAAAACGCATCACCC	1
GCCAAAACTTAAGTCTT	1
GCCAAAATAAAAAAAAA	1
GCCAAACCCACTCCAGC	1
GCCAAACTGGGGCCAGA	1
GCCAAACTTAAGATATG	1
GCCAAACTTAAGNTATG	1
GCCAAAGCAGATGGTAG	1
GCCAACAGTAAAAAAGC	1
GCCAACAGTTTTATGTA	1
GCCAACCAGGGGTTTGG	1
GCCAACCTGCAGGCAGG	1
GCCAACGATCTGAAGGA	1
GCCAACGGACCCTTCCC	1
GCCAACTAACTCTGGCC	1
GCCAACTAACTCTGTCT	1
GCCAACTGTGCCAAGGA	1
GCCAAGAACACAGCAGT	1
GCCAAGAACGTCGTGAA	1
GCCAAGAAGGATTGATG	1
GCCAAGAAGGTCATCCT	1
GCCAAGCGGGTTATGGC	1
GCCAAGGAAAACACCAA	1
GCCAAGNGTAATTCCCC	1
GCCAAGTCCAAGAACCA	1
GCCAAGTGGTAATTCCC	1
GCCAAGTGTAATCCCCC	1
GCCAAGTGTAATTCCAC	1
GCCAAGTGTAATTCCCA	1
GCCAAGTGTAGTTCCCC	1
GCCAANGGTCGTAGGCT	1
GCCACAAACCGAATAGA	1
GCCACAAACTACTCCTT	1
GCCACAACCCCGTCAGA	1
GCCACACAGGGGGACCT	1
GCCACAGAAAGCCCTTA	1
GCCACAGAAGTAGCTTC	1
GCCACAGACAGGGTGGC	1
GCCACAGACCACATATG	1
GCCACAGACGCTGGGTT	1
GCCACAGATGTTCAACC	1
GCCACAGTCACACCCCA	1
GCCACAGTGAGCTGGGA	1
GCCACCAATCTTCCCCC	1
GCCACCACTTTCCAAAT	1
GCCACCCATTTCTCCCG	1
GCCACCCGCCACCCAGG	1
GCCACCCTGCAAAAACT	1
GCCACCGAGGAGACCAG	1
GCCACCTCCAGACTTCT	1
GCCACCTGGGAACAGAA	1
GCCACCTGGGGAACAGA	1
GCCACCTNAAAACAGAA	1
GCCACGCACCAGCCCCT	1
GCCACGCTGGGAAGAGG	1
GCCACGGGAATAAATTC	1
GCCACGTTCATCGCCCT	1
GCCACTAATCAAGTTCT	1
GCCACTATAAACAAAGT	1
GCCACTATCCTGTTTGT	1
GCCACTATGAAGGCAAT	1
GCCACTCAGGATATTGT	1
GCCACTCTGCCTTGCAG	1
GCCACTGCCTCCTAAGT	1
GCCACTGGCTTAAAGCT	1
GCCACTTACTGGCGTCC	1
GCCACTTAGGCCAACTG	1
GCCACTTAGGGCCACTG	1
GCCACTTCTGTCAGATG	1
GCCACTTGGCTCTGTGG	1
GCCAGAAAAACAAACTC	1
GCCAGAAAGTGATTTCT	1
GCCAGAACAGACTGGTG	1
GCCAGACTGAGGAGGAG	1
GCCAGATACTACTCCGC	1
GCCAGATCGAGGAGAGA	1
GCCAGATGCCTGATGTC	1
GCCAGCACAGCATTCTG	1
GCCAGCAGCTTCAAGAC	1
GCCAGCAGGCTCATCAG	1
GCCAGCCTGGCACAGCC	1
GCCAGCCTGGTCTACAG	1
GCCAGCGTGCCAGGAGA	1
GCCAGCTGACGGAAGCG	1
GCCAGCTGCCTCTGCTC	1
GCCAGCTGTGTCTGTAG	1
GCCAGGATGAAGAAGAT	1
GCCAGGCCTGTACTCTC	1
GCCAGGTCATCCATCAC	1
GCCAGGTGGCCCACGGT	1
GCCAGGTGTGGGGCAGA	1
GCCAGTAAACTGAGCTT	1
GCCAGTCATAGTAACGC	1
GCCAGTGACATTCCTTT	1
GCCAGTGAGCCAGTTGA	1
GCCAGTTTGCACCTCTG	1
GCCAGTTTGTCTAACAG	1
GCCATAAGTGACAAACA	1
GCCATCACACAGGTTAG	1
GCCATCAGGACCCAAAT	1
GCCATCCCAGACGTGCC	1
GCCATCGGAAATTACCG	1
GCCATTAAAAAGAACTA	1
GCCATTCTGATGTGGCT	1
GCCATTGGGTGTTAAAT	1
GCCATTTGGTGGCAGGA	1
GCCATTTGTGTCTTTTA	1
GCCCAAAGGCAATGGTT	1
GCCCAAATGCTGGGTTT	1
GCCCAACAGAGGAGAGG	1
GCCCAACCCGAAAAGGA	1
GCCCAAGTGCTGANGTT	1
GCCCACAAGTTCATAAC	1
GCCCACAGGCAAGAAAT	1
GCCCACGGCGGTGTAAT	1
GCCCACTCACTCTTGCC	1
GCCCAGAACTTTGGAAG	1
GCCCAGAATAGCAAGAG	1
GCCCAGATGAAATTCCT	1
GCCCAGATGTGCCCCTC	1
GCCCAGGAGGCTCTGCC	1
GCCCAGGTACCTGCCAA	1
GCCCAGGTCTGAACAGA	1
GCCCAGGTTCATTAAAN	1
GCCCAGTCCTGGCCGTG	1
GCCCANAACTTTGGAAG	1
GCCCANGTTCATTAAAG	1
GCCCATTCTTGCTCTTT	1
GCCCCAAAAAGACTAGC	1
GCCCCACAGCACTTGGT	1
GCCCCAGACCCCTGGTT	1
GCCCCAGAGGAGTTAGA	1
GCCCCAGCCGACACAAG	1
GCCCCAGGGCACGCCAC	1
GCCCCATATGGGATCAA	1
GCCCCATTCCCTCTGGT	1
GCCCCCAAGCCACCCCT	1
GCCCCCACCTTGTTCCA	1
GCCCCCGGATCAGGGCC	1
GCCCCCTTCCAGCGTAT	1
GCCCCCTTTCTAGTTTT	1
GCCCCGACTTTTCTTCT	1
GCCCCGAGACTGCTGGC	1
GCCCCGCTGGGAAGAGC	1
GCCCCGGTGTACCATCT	1
GCCCCTACCAGGTCAGC	1
GCCCCTACCCCAAGCAC	1
GCCCCTCACAGGGAAAA	1
GCCCCTCCCAAGCAAAT	1
GCCCCTCTAAAAAAAAA	1
GCCCCTGGCTGCCTCCT	1
GCCCCTTTAATGAGGTG	1
GCCCCTTTCTGAACTGA	1
GCCCGAAAGATCCGAAT	1
GCCCGACACCCCTACAG	1
GCCCGAGCCAAGGCCCG	1
GCCCGAGCCCAATGCCC	1
GCCCGAGNCAAGGCCCG	1
GCCCGAGNCAATGCCCG	1
GCCCGATTTTTGTTTCT	1
GCCCGCTCCTCCACGGC	1
GCCCGGACGTTAACTGG	1
GCCCGGCAAAGCTCGTT	1
GCCCGGGCACTTCCTCT	1
GCCCGGTTCTCAATGAC	1
GCCCGTAGAGSCTTCAA	1
GCCCGTAGGTCAGCAGG	1
GCCCGTCTGTGGGGATG	1
GCCCGTGCCACCCNAGC	1
GCCCGTGCTATTCTGCC	1
GCCCGTGGTGACCATTT	1
GCCCTAATGTATACAAG	1
GCCCTAATGTATACNAA	1
GCCCTACGGAGGCTGGA	1
GCCCTAGAGCTTGGGGG	1
GCCCTATCCAAATCTCG	1
GCCCTATTGTCACCCAC	1
GCCCTCACACACAGACT	1
GCCCTCACAGACGTGGA	1
GCCCTCACATTTAAACC	1
GCCCTCCAGGACCTGCT	1
GCCCTCTCTGCCATTGT	1
GCCCTCTTCCCCAAAGT	1
GCCCTGACCTTCCTGCT	1
GCCCTGAGGAGAAGCTC	1
GCCCTGCACCGTCCAAG	1
GCCCTGCCTACCTTCTC	1
GCCCTGCTGCAACAGCT	1
GCCCTGGAAACTAAATC	1
GCCCTGGGTTCAGTCCC	1
GCCCTGGGTTCCGTCCC	1
GCCCTGGTCAATTAGTC	1
GCCCTGTAACTTATCAC	1
GCCCTGTCCMCCCCCAC	1
GCCCTGTGGGTGTGGTC	1
GCCCTGTTGCAGTATGG	1
GCCCTTATGAGAAGAAA	1
GCCCTTCCTCTGTAAAA	1
GCCCTTCCTCTGTAGCG	1
GCCCTTCTGTCTCGGGG	1
GCCCTTGCCACTATCTT	1
GCCCTTTCCCGTCACTG	1
GCCCTTTTTATTAAGTC	1
GCCGAATATTNTTACGT	1
GCCGACGAGAAACCCAA	1
GCCGACGCTCTCTAGTC	1
GCCGACTCTTCTGCTCC	1
GCCGAGAGTCAGCGCTA	1
GCCGATCTCCAGCTCAG	1
GCCGATGGCCCTAGTGG	1
GCCGCACACTAGTAAAA	1
GCCGCACGAAAATGCCA	1
GCCGCACTGACCCAGTG	1
GCCGCCAACTTCACCCC	1
GCCGCCACCCCTTGCAC	1
GCCGCCCTGAACGACAT	1
GCCGCCTAGACAGCCAT	1
GCCGCGCCGTCTGGGGC	1
GCCGCGGCCCTTTTTGG	1
GCCGCGGGGAGGGCTTC	1
GCCGCTCCAGGGAACAG	1
GCCGCTGTAAATAGACT	1
GCCGGAAAAACAAACTC	1
GCCGGAAGTTATGGTTT	1
GCCGGACCAAGTTCTAA	1
GCCGGATCCCTTACCCA	1
GCCGGCACCGCCGCGGT	1
GCCGGCAGNACAAAGGN	1
GCCGGGGACAGCGAGCA	1
GCCGGGGAGGAGCTGCC	1
GCCGGGGCGGCCCTGCC	1
GCCGGGGTGGAACGCCT	1
GCCGGTCTCAACCTACA	1
GCCGTAGCATACCTCTA	1
GCCGTCCGCGCTTTCTG	1
GCCGTGGCATCACATAC	1
GCCGTGGGACCGGTCTT	1
GCCGTTCTTAGTCGGTG	1
GCCGTTCTTAGTTGGCG	1
GCCGTTCTTAGTTGGNG	1
GCCGTTCTTAGTTGGTA	1
GCCGTTCTTTGTGGTGG	1
GCCGTTGGTGATACATA	1
GCCMAACTTAAGCTATG	1
GCCMAGTGTAATTCCCC	1
GCCNAGAACATTTGATT	1
GCCTAAAAGATTTCTTG	1
GCCTAACTAGGAAGGAT	1
GCCTAATAAAAGAAAAA	1
GCCTAATATTGAAAAAA	1
GCCTAATGTATAAAAAG	1
GCCTAATGTATACAAAA	1
GCCTAATGTATACCAAN	1
GCCTAATGTATACGAAG	1
GCCTACAAGTTTTAATA	1
GCCTACCCTGGCAATAG	1
GCCTACCTAAGTTGCAA	1
GCCTACCTCTACTCTCT	1
GCCTACTATTTTATGTT	1
GCCTAGAAGTACTGAGG	1
GCCTAGAGAGGTAAGGG	1
GCCTAGATCGTAGGTGT	1
GCCTAGGTTGTTTTTTT	1
GCCTATATTGTGTTAAC	1
GCCTATCACTTACGAGC	1
GCCTATGTAAAATTTTC	1
GCCTCACCCATCATATC	1
GCCTCACGTGGATCAGT	1
GCCTCAGAACAACCAGC	1
GCCTCAGACACACAGTT	1
GCCTCAGAGAGGGCGAA	1
GCCTCAGTTCCSAAAAC	1
GCCTCATACTGACTTCT	1
GCCTCATCAACGAATTC	1
GCCTCATCGTCACCAGC	1
GCCTCATTCACGTTCTG	1
GCCTCCAAGGGAGTAAG	1
GCCTCCAGGATGAATGC	1
GCCTCCCCCTTATTAAG	1
GCCTCCCCTTCCGTGCA	1
GCCTCCCGCGGCATCGG	1
GCCTCCCTGGCAATAGC	1
GCCTCCGACGTCGAAGG	1
GCCTCCGGACTCAGATA	1
GCCTCCGGATGGTCTGC	1
GCCTCCGGCAACGCGCA	1
GCCTCCGTGAATGTGTT	1
GCCTCCTATCACTGTGA	1
GCCTCCTCAAGTGCCCG	1
GCCTCCTCTGGCTGAGC	1
GCCTCCTGACTTACCTC	1
GCCTCCTGGGAGCAGAC	1
GCCTCCTGTCTTCGGTT	1
GCCTCCTTGGCAGTTTT	1
GCCTCGCTGCAGCTCCT	1
GCCTCGGTGTCAGCTCC	1
GCCTCGTACCCAGTAAC	1
GCCTCGTCCCAGTAAAC	1
GCCTCGTCCCAGTAACC	1
GCCTCGTGTTCTTACCC	1
GCCTCTCAATCTGNTTG	1
GCCTCTCATTTTTAAGT	1
GCCTCTGCAACAAAATG	1
GCCTCTGCAACAAATNC	1
GCCTCTGGGGATATGAA	1
GCCTCTGGTTAACTGTT	1
GCCTCTGTAGGCCTTAC	1
GCCTCTGTATCAGCTCC	1
GCCTCTTTCCTAGGACA	1
GCCTGAATCTTACTCTG	1
GCCTGAGGGAACAAACC	1
GCCTGATAAAGGGACCA	1
GCCTGATTTTGGGTTCT	1
GCCTGCAAATTATGTGC	1
GCCTGCAACCTCCTCCT	1
GCCTGCAGGTACAGACC	1
GCCTGCATTCACTGTTA	1
GCCTGCCCTCCATTTTT	1
GCCTGCCTGCACTGTGA	1
GCCTGCCTGGTGGTGCT	1
GCCTGCGAAGAGCAAGG	1
GCCTGCTGTAGAATTCA	1
GCCTGGAGAGCCAGATT	1
GCCTGGAGCAGGATTGA	1
GCCTGGATACGAGACTT	1
GCCTGGGATAAGTTCTT	1
GCCTGGGATCCCCGTCC	1
GCCTGGGGACNGGCACC	1
GCCTGGGGGCTCCGTTC	1
GCCTGGNAATGCTTGAC	1
GCCTGGTGCCAGGGAGT	1
GCCTGTAATCCAATAAT	1
GCCTGTATTTCAGGGAC	1
GCCTGTCAACAGCGCCA	1
GCCTGTCCAGGATTCCC	1
GCCTGTCTCCTCAACCC	1
GCCTGTGGGCTGGAGTC	1
GCCTGTGGTCCCAATAA	1
GCCTGTGGTCTGGTCGC	1
GCCTGTGTGACTGAAAA	1
GCCTGTTCNAGAGGAAA	1
GCCTTAGCAGAAAAAAA	1
GCCTTAGGATCCATCTT	1
GCCTTCACAACTCACAG	1
GCCTTCACTGCAAAGAT	1
GCCTTCACTGTGATGGC	1
GCCTTCCAATAAAAAGA	1
GCCTTCCAATAAAAGAA	1
GCCTTCCAATAAAAGAG	1
GCCTTCCAATAAAAGGA	1
GCCTTCCAATAAAAGTT	1
GCCTTCCAATGAAAGAT	1
GCCTTCCCACCGTCAGG	1
GCCTTCCCTGAGAACTG	1
GCCTTCCTCNCCCTANT	1
GCCTTCGTGGATGGAAC	1
GCCTTCTAGTTTGGCTA	1
GCCTTCTTCCGTCCCCT	1
GCCTTGAAGGATACCAT	1
GCCTTGAATAATCAGTT	1
GCCTTGACCTGTGCAAT	1
GCCTTGACTTGGAAAGT	1
GCCTTGAGCTGTCATAG	1
GCCTTGAGCTGTCTTAG	1
GCCTTGCCTTCTAGACT	1
GCCTTGCCTTTACAGTA	1
GCCTTGCGTGCTTGATA	1
GCCTTGGACAGCTATTT	1
GCCTTGGCACAAACCTG	1
GCCTTGGCAGTTATTTT	1
GCCTTGGGGACGTCAGC	1
GCCTTGGTGAAGCTACC	1
GCCTTGTACTCCCCTTT	1
GCCTTGTCTGTGGCTCA	1
GCCTTGTGGGCTGGAGT	1
GCCTTTACGAGAAGAAA	1
GCCTTTATATAGGCGGC	1
GCCTTTCAGATGTGCAA	1
GCCTTTGCACAGCTTTT	1
GCCTTTGCCCTTCAGGG	1
GCCTTTGCGACCAAATN	1
GCCTTTGGGTGTAGAGT	1
GCGAAAATAAATACTTT	1
GCGAAACTCAGGAGAGT	1
GCGAAATACATACATAG	1
GCGAAATACATACTTAG	1
GCGAAATGATTACCTGA	1
GCGAACAGCTGTTGTCT	1
GCGAACGAGGCAGTGGT	1
GCGAAGAGGATGAGGAT	1
GCGAAGGCTCCGGATGC	1
GCGAAGGCTCGGGATGC	1
GCGAATGGAGGCGGCAG	1
GCGAATGGTCATTCAGC	1
GCGACAAAACGGAAAAG	1
GCGACACCTGGTTTGAT	1
GCGACAGGCACTCGGCT	1
GCGACAGTTAAGTGACA	1
GCGACATACTTTTGTTT	1
GCGACCACCAGCTAAGG	1
GCGACCCCTGTCTGGAC	1
GCGACGGATCGCGAGGA	1
GCGACGGGCGCTCGGNT	1
GCGACTACTGCTCCTGT	1
GCGAGAAGAAGAGCTGT	1
GCGAGACCCTGTCTAAA	1
GCGAGAGCGCCTGGAAC	1
GCGAGGCCGATGCCTCC	1
GCGAGGCGGCGGCTGAG	1
GCGAGGTCAGACGCCAG	1
GCGAGGTGATCGTAGAG	1
GCGATAGCCCCCTCTGA	1
GCGATAGGACAAAGGTC	1
GCGATGGCCTCAATGCT	1
GCGATGGGCCAAGCGGG	1
GCGATTGAAAATTTGCA	1
GCGCACCCCACACCCAG	1
GCGCACGGCGAGGGGCG	1
GCGCAGGAGTCTCAAGG	1
GCGCAGGCTGTCCTTGA	1
GCGCAGTACGGTGGAGA	1
GCGCATACACGTAAAAT	1
GCGCATAGACACCAGGC	1
GCGCCAAATAGTTGCTC	1
GCGCCACCCCTGTTCTT	1
GCGCCATTACAAGACCA	1
GCGCCGGGGACGCGCTT	1
GCGCCNGTTCGAGGACT	1
GCGCCTACAGATGCACC	1
GCGCCTCCGGCCAAGGA	1
GCGCCTCCGGCCCCTTC	1
GCGCCTGGGCCCAGCTC	1
GCGCCTGGTCACCTGTG	1
GCGCCTGTGAAAAAGCT	1
GCGCCTGTGCTTGTGGC	1
GCGCCTTCAAGGTGTGG	1
GCGCGACTTCTGGAGCA	1
GCGCGCCCCGCGCCCTG	1
GCGCGGGCAGCAGGAAG	1
GCGCGTCTGGTTTTCCT	1
GCGCTCCTCGTGCGGCT	1
GCGCTGCTGCTGGGGCT	1
GCGCTGGAAGACTGCAN	1
GCGCTGGCCGCCCGTCT	1
GCGGAAACTGGATCCTG	1
GCGGAAANCTGGATCCT	1
GCGGAAGGAAAACTGCA	1
GCGGAAGTAGAGGGTTT	1
GCGGAATCATCCCTCTG	1
GCGGACAGTGGGACTGG	1
GCGGAGAGCCCAAGCCA	1
GCGGAGGCCGACAGGGA	1
GCGGCAAAAGGGAGGAA	1
GCGGCACTTCTACCCCA	1
GCGGCAGACGAGGAACC	1
GCGGCAGCTTCCAGGGT	1
GCGGCAGTCATTGTCGG	1
GCGGCCAGACTCTAAAG	1
GCGGCCAGCGCAGCTCA	1
GCGGCCTCAGCAAAAAA	1
GCGGCCTCGTCATCAGG	1
GCGGCGAGTCTGCCGGC	1
GCGGCGCTCTACGCCTG	1
GCGGCGGATGGNGACTT	1
GCGGCGGATGNTGACTT	1
GCGGCGGCAGGGGACGC	1
GCGGCGGGCAGCGCGCT	1
GCGGCSGATGGTGACTT	1
GCGGCTACTGGGCCGGG	1
GCGGCTCAAATCACAGC	1
GCGGCTCATAACCAACT	1
GCGGCTCCCAACCACCT	1
GCGGCTCTAGCGGAGGA	1
GCGGCTCTAGGCTCCAG	1
GCGGCTGCAGGCCACTT	1
GCGGCTGCGGGCAGGGG	1
GCGGCTGTAATGGTTTG	1
GCGGGCGGCTGCGCGCT	1
GCGGGGACACCACGGTC	1
GCGGGGATCTCTGATGA	1
GCGGGGCCCGGGGCGGG	1
GCGGGGGATGGTGACTT	1
GCGGGGTCGCCGCTGCT	1
GCGGGTGCTCTGTGGGG	1
GCGGGTGTGAAATCCCC	1
GCGGGTTACCCTAAAAA	1
GCGGGTTTGAGCAAAAC	1
GCGGTAATAAATAAATT	1
GCGGTAGCAGAAAAAAA	1
GCGGTCGGGAAGAACAA	1
GCGGTCGTGGTGAGGAA	1
GCGGTCGTGGTGAGGAG	1
GCGGTGCTGTTGGCCGA	1
GCGGTGGTGCAAGGGAG	1
GCGGTGTAAGCTTGCAA	1
GCGTAATGTATACAAAG	1
GCGTAGCTGAATCCAGC	1
GCGTCCAGTGAGGAGGA	1
GCGTCCCAGCCGCTCCT	1
GCGTCCCGGNTTGGTTT	1
GCGTCGTTCATCTGGGT	1
GCGTCNACTGTAACCGG	1
GCGTCTGCTCACAGGCA	1
GCGTGAGCAGAGTGGGT	1
GCGTGAGGGCTCTAAGG	1
GCGTGCACACAAGGGGG	1
GCGTGCAGATGTTGCGA	1
GCGTGCCCTCTCCGTGG	1
GCGTGGAGAGTTGTAAT	1
GCGTGGGGTGTTGTAGA	1
GCGTGTCTCGAAAGAAG	1
GCGTGTGCCCGTGTATA	1
GCGTTAAGAGTTGATTC	1
GCGTTAGCCGCTGAGGC	1
GCGTTATCAGGGAATGA	1
GCGTTATTGACACTTTT	1
GCGTTCCCCAGGCAGGT	1
GCGTTCCCGGTGGAGTT	1
GCGTTGGGGTGTTGTAG	1
GCGTTTCTTTCTCTAAA	1
GCGTTTTCTATAGAATT	1
GCGTTTTTGCATTAAAG	1
GCNAAAGTGTCAGTTTG	1
GCNAAGTGTAATTCCCC	1
GCNATCNTTTCATACTT	1
GCNNNATCCTAAGTAAC	1
GCNTAATGTATACAAAG	1
GCTAAAGAATCAAGTAT	1
GCTAAAGAATTTGCCAC	1
GCTAAAGACCGNGGTGA	1
GCTAAAGGTGACGGGTG	1
GCTAAATATTTCACAGT	1
GCTAACAGTGGTGATCT	1
GCTAAGGACCCAGGAGA	1
GCTAAGTACGCACGGCC	1
GCTAAGTGGCTGGNNAA	1
GCTAATCACTGCTCAGG	1
GCTAATCTTCCCCAAAC	1
GCTAATGCCTTCAGGAC	1
GCTAATTACCAATAAGC	1
GCTACAAAAAAAAAAAT	1
GCTACAAAGTAACAGTC	1
GCTACAAATATCCGGTG	1
GCTACACAGAGAAATCC	1
GCTACACAGGAACCCTG	1
GCTACACTCTGACCTAC	1
GCTACACTGTGACCTAT	1
GCTACAGGTCACCCTGT	1
GCTACATAGTGAAACCC	1
GCTACCGACCTTGCCTA	1
GCTACCTGCCCTGTGGT	1
GCTACMGCTGGTCTATC	1
GCTACTACGGACAACAC	1
GCTACTCAATAAGACAA	1
GCTACTGAAAAAAAAAA	1
GCTACTGATATTTATGG	1
GCTACTGTCAAAAAAAA	1
GCTACTGTCACCGTGAA	1
GCTACTTCCTTATATAA	1
GCTACTTTCTGCTTTGT	1
GCTACTTTTGCTTTGTT	1
GCTAGACCCCCACAAGC	1
GCTAGCAGACAAGCTGT	1
GCTAGCCCCACATTGCT	1
GCTAGCCCTGCAAGCCG	1
GCTAGCCGGACAAGCTC	1
GCTAGCTAGTAACTAGA	1
GCTAGCTGTTAGGAGGT	1
GCTAGCTTGTGGTTTCT	1
GCTAGGAAGCACAAGGC	1
GCTAGGGGCTGGGGATT	1
GCTAGGTGTTTTCATTG	1
GCTAGTCTTTGTGCACA	1
GCTATATCTTTTTCTTT	1
GCTATATTTCATATGGT	1
GCTATCATACTTAAATT	1
GCTATCCAGAGCTTACT	1
GCTATGAAGGAAATCTT	1
GCTATGAGAACCCCACC	1
GCTATGAGGGTTTAGAT	1
GCTATGTAAAATTTTCC	1
GCTATGTCACATTAGGA	1
GCTATGTTATCAATAGC	1
GCTATTACAGAGAGAAA	1
GCTCAAAATCAGATTCA	1
GCTCAACATTCAAAGGA	1
GCTCAATCATCTCAGCC	1
GCTCACCCGAGGGCCTT	1
GCTCACCTCTCTGATGC	1
GCTCACCTGGTTTACAT	1
GCTCACTACCATCTGCC	1
GCTCACTGTACTGTACT	1
GCTCAGACACAGGACTG	1
GCTCAGCCATCCTCTGG	1
GCTCAGCCCCTCTAGGG	1
GCTCAGCGAATGGTCTG	1
GCTCAGCTCCACCGTTA	1
GCTCAGGATGCTATTAG	1
GCTCAGGCTNTTCAAGA	1
GCTCAGGGATCTCTACA	1
GCTCAGGTTTCTCCGTC	1
GCTCAGGTTTGATGACA	1
GCTCAGTGGTAGCAGGT	1
GCTCATTCACTGGTCTC	1
GCTCCAAAGGCAGGAGC	1
GCTCCACTGAACCTGTC	1
GCTCCAGAACCACAGAC	1
GCTCCAGAGGTGGTGAA	1
GCTCCAGCCACATATGC	1
GCTCCAGCCTTGGTCGG	1
GCTCCAGCTACATATGT	1
GCTCCAGTGAACATCTT	1
GCTCCCAGCTCGGTCTC	1
GCTCCCTATGGGCCCTG	1
GCTCCCTCCGCCCTAAC	1
GCTCCCTGCCTCGGACT	1
GCTCCCTTTTACCAGTG	1
GCTCCTATAAGACTTTC	1
GCTCCTCACTAGTAACT	1
GCTCCTCCACTGTGTTC	1
GCTCCTCCGGCTCCCGG	1
GCTCCTCCTTTGTTCCT	1
GCTCCTGCTGCATATGT	1
GCTCCTGCTGGTAGGCA	1
GCTCCTGTAGTGGGTGG	1
GCTCCTTCTACCAGTCT	1
GCTCCTTGGCCCTTCTG	1
GCTCCTTTTAAAGGAGA	1
GCTCCTTTTGAAGGAGA	1
GCTCGATGTCCCTATAG	1
GCTCGCTCATTCCTGCG	1
GCTCGGGAAGTCATCAA	1
GCTCGGGCCATCGCTGC	1
GCTCGGTGAAAAAAAAA	1
GCTCGTTTGAGGAGCGG	1
GCTCTAAAACAGGGCCA	1
GCTCTAAGGGGTTTCCT	1
GCTCTACTGAAAGACCC	1
GCTCTAGTGCGCCTTCC	1
GCTCTAGTGTTGCACTT	1
GCTCTATACAATACAAT	1
GCTCTATCGCGGCAAGG	1
GCTCTATTGTTTTTTTG	1
GCTCTCAAGGCACTGAT	1
GCTCTCACTGAAGACCA	1
GCTCTCCACAAACTTCT	1
GCTCTCCACAAANTTCT	1
GCTCTCCAGCAGCAACA	1
GCTCTCCAGGCAGGAGG	1
GCTCTCTGAAACCTTAA	1
GCTCTCTGGCACTCAGA	1
GCTCTCTGTTCCAGAGC	1
GCTCTGAAGATGATGAG	1
GCTCTGACAACCTCACT	1
GCTCTGACTGTTGTGGA	1
GCTCTGATATGTNAGGG	1
GCTCTGATGAGATTCAG	1
GCTCTGCTGCTTTTGCA	1
GCTCTGCTTGCCACCGT	1
GCTCTGGAAGGCCCTGT	1
GCTCTGGCAATTTGGAA	1
GCTCTGGCTTGGTCCTT	1
GCTCTGTCCAGAGTCAG	1
GCTCTGTGCCAGAGGCT	1
GCTCTTCCTTCTGAGTA	1
GCTCTTGTCTTCTTGGA	1
GCTGAAAAAAAAAAAAA	1
GCTGAAAACATTGTATC	1
GCTGAAACGATTGGAGC	1
GCTGAAATACAACACCC	1
GCTGAAATCCCAGCATT	1
GCTGAAATTTTTGTTTT	1
GCTGAACAGCTGTTGTA	1
GCTGAACTTTGTACTTT	1
GCTGAAGAGCCGTGATT	1
GCTGACAATTGCTTAGA	1
GCTGACACTAAGCTGTT	1
GCTGACCAAGAAAAGGT	1
GCTGACCACAGGGAAAG	1
GCTGACCACTAGCGGGA	1
GCTGACCCCAGAAACCT	1
GCTGACCCTGCCAGCAG	1
GCTGACCTGAATATCTC	1
GCTGACTCAGAATCACT	1
GCTGACTCTCAGCCACA	1
GCTGACTCTTTGTTCTC	1
GCTGAGCAGATTATCCA	1
GCTGAGCGGAGAAACAA	1
GCTGAGGAAGAAGGAAA	1
GCTGAGGCGTAGCCTCC	1
GCTGAGGCGTAGGTTCC	1
GCTGAGGCGYASCTTCC	1
GCTGAGGGAATATGGGG	1
GCTGAGGTGGGAAGATT	1
GCTGAGTCATAAGCCTT	1
GCTGAGTGCCTTCCTGA	1
GCTGATAATCCTTAGAA	1
GCTGATGTAAAGTTTTC	1
GCTGCAAATAAAAACAG	1
GCTGCAATAAATGGGCT	1
GCTGCACAGGAAACCCT	1
GCTGCACGGCAGAAGAA	1
GCTGCACGGCAGRAAGA	1
GCTGCAGAGAGGGTAGT	1
GCTGCAGGCGGTGGGGT	1
GCTGCAGTTTTTAAATA	1
GCTGCATACGGAGAGGA	1
GCTGCCAATAGGGGCCT	1
GCTGCCAATAGGGGTGT	1
GCTGCCACGGGAAACCT	1
GCTGCCAGCACGTNGCT	1
GCTGCCAGCACGTTGAA	1
GCTGCCAGGTGAGACAC	1
GCTGCCAGTCTCTTTTT	1
GCTGCCCCTTCTCTCTT	1
GCTGCCCTGCAGGGCCT	1
GCTGCCCTTAATTGAAT	1
GCTGCCCTTCCTCCCCA	1
GCTGCCGAGGGGCTGTG	1
GCTGCCGCGGGCCGCAC	1
GCTGCCNTTCGGCCTCT	1
GCTGCCTACACTCTTAA	1
GCTGCCTGCGGTAACGC	1
GCTGCCTTCTATGGGAC	1
GCTGCCTTGCTGGTTTT	1
GCTGCCTTTATTTCCTT	1
GCTGCTAAGCTTGGGCT	1
GCTGCTACCTCACTTGT	1
GCTGCTATTTTTAAGTA	1
GCTGCTCACAACTGTGT	1
GCTGCTCAGAAGGCCTC	1
GCTGCTCATATGTTCCT	1
GCTGCTCTAGAGAAGGA	1
GCTGCTGACAATAAATC	1
GCTGCTGACCAGGGAAC	1
GCTGCTGGCCAATCTTC	1
GCTGCTGTGTGGATACA	1
GCTGCTTTCCTGGAGGA	1
GCTGGAAAAGCCTGCTT	1
GCTGGAACTGAGTGAAG	1
GCTGGAAGAAGCCTTGG	1
GCTGGACAAGCTTTTAG	1
GCTGGACACCTACACTT	1
GCTGGAGAACACGGGAT	1
GCTGGAGATTGCCAAGC	1
GCTGGAGGGACACCGAG	1
GCTGGATTCAAAGGCCA	1
GCTGGATTTTCAGCCAG	1
GCTGGCAGCCAGATTCT	1
GCTGGCAGGGCTAATTC	1
GCTGGCATTTAAAAATC	1
GCTGGCCCTGCAAGCCG	1
GCTGGCCTCATTTGCGG	1
GCTGGCCTGTCATTTTT	1
GCTGGCTAGACTGATTT	1
GCTGGCTGCCAGATCCT	1
GCTGGCTGCGCTGGGGA	1
GCTGGCTGTGGAAACCT	1
GCTGGGAGCCNGGAGCC	1
GCTGGGAGGAGACTTCT	1
GCTGGGAGGGGGGGGTG	1
GCTGGGATTACATTTTA	1
GCTGGGCCCATTTCTTT	1
GCTGGGCCGGGCCGACA	1
GCTGGGCTAGGTTGTAC	1
GCTGGGCTCCCCTAAAG	1
GCTGGGCTTCGCACCCT	1
GCTGGGCTTTCAAGCTG	1
GCTGGGGGTGGGCTGGA	1
GCTGGTACATCAGTGAC	1
GCTGGTCCAGCAGTCTT	1
GCTGGTCCCTAATGGTT	1
GCTGGTGGAAGATTGGG	1
GCTGGTGTCTGTGGAGG	1
GCTGGTTGGCGGAAGGC	1
GCTGTAACCAAAATGCC	1
GCTGTAAGAGCGGTCGG	1
GCTGTAAGGGCGGGAGG	1
GCTGTAAGGGCGGTCAA	1
GCTGTAATCTAATAAAA	1
GCTGTACCGGGATTTTC	1
GCTGTACTCAGAAAAAA	1
GCTGTAGCTGACTAAAA	1
GCTGTATAATTTTGAAA	1
GCTGTATAATTTTGATT	1
GCTGTATTAGTCTGTGC	1
GCTGTCAAAAAAAAAAA	1
GCTGTCAGCAATGCACT	1
GCTGTCAGGGGCAGCTA	1
GCTGTCCTCAGAGTAGT	1
GCTGTCCTCTGAGAGGC	1
GCTGTCCTGGCTACCAG	1
GCTGTCGTCCTGTGTCT	1
GCTGTCTGCTGTGAGTC	1
GCTGTCTGGAGCAGTGG	1
GCTGTCTTTGAAAAAAA	1
GCTGTGAAAAAAAAAAA	1
GCTGTGAAGCCCCTCCT	1
GCTGTGAAGTGCTTGGG	1
GCTGTGAGCCTCTCNCN	1
GCTGTGAGGATAATAAA	1
GCTGTGATGTACATCAC	1
GCTGTGCAATTTGACGG	1
GCTGTGCATATAGTAGG	1
GCTGTGCCTTAGGTCAA	1
GCTGTGCGTCTGTGGGT	1
GCTGTGGAATAAAATTA	1
GCTGTGGAGGAAGCCAC	1
GCTGTGGCAACAGGATC	1
GCTGTGGCCACTGGCTC	1
GCTGTGGCTTCCACCTC	1
GCTGTGGTATGTACAAC	1
GCTGTGTCTCGCTGTCC	1
GCTGTGTTGGTGGCTGT	1
GCTGTTACACAGAGAGG	1
GCTGTTGAAAACATTGT	1
GCTGTTGAGTCCTGGCT	1
GCTGTTGTCCGCAGGGA	1
GCTGTTGTGGGTCATCT	1
GCTGTTTATTGCCACCT	1
GCTGTTTCATCCCGTGG	1
GCTGTTTGGTAGCAAGA	1
GCTGTTTTGGAAAAGCA	1
GCTGTTTTGTCACGCCA	1
GCTGTTTTGTTTTTGTT	1
GCTTAAAAATGATTTTT	1
GCTTAAACACAAAGAAA	1
GCTTAAAGGAAGCCAGT	1
GCTTAATAAAATGTTCT	1
GCTTACAGAGTCTCGGG	1
GCTTACATCAGACCTCT	1
GCTTACGACAGGACGCA	1
GCTTACTGTCAACCCAC	1
GCTTAGAAAAGTCCAGT	1
GCTTAGATGAGGAAGCT	1
GCTTAGCCAGACCTGGC	1
GCTTAGTAGTAGAAGGA	1
GCTTATAGATCATTTTG	1
GCTTATCAGCTGTATGT	1
GCTTATTCCGTTTCTTT	1
GCTTATTGAATCACATC	1
GCTTATTTTTCAAAAAA	1
GCTTCACAGTTACTGGG	1
GCTTCACCACAAGGACT	1
GCTTCAGACTCACAAGG	1
GCTTCAGTTTCCTAGCT	1
GCTTCATTCTCTATTCT	1
GCTTCCACGTGCTTGAG	1
GCTTCCACTAAAGGAAG	1
GCTTCCATTAAGACAAC	1
GCTTCCGAGAGCTCCCA	1
GCTTCCTAAGCATCTAA	1
GCTTCCTCTGTGACAAA	1
GCTTCCTCTGTTTGGAT	1
GCTTCCTTCCTGGCTCT	1
GCTTCGAGTGGGTCTGG	1
GCTTCGCTTGCCTACAA	1
GCTTCTACTAAAGGAAG	1
GCTTCTAGTGGTCAGAT	1
GCTTCTCAGGGCCTGCT	1
GCTTCTCATNNATAAGT	1
GCTTCTCATTTGTATGT	1
GCTTCTCTAAAAAAAAA	1
GCTTCTCTCCTGGCTAA	1
GCTTCTCTTACGTTTGA	1
GCTTCTCTTTTTCTATG	1
GCTTCTGGGGAGAAAAA	1
GCTTCTGTAACTAATGC	1
GCTTCTGTACCAGGTTC	1
GCTTCTTAGGTAAAGAC	1
GCTTCTTCCGCCGCACG	1
GCTTCTTCTGTGNATAT	1
GCTTCTTNCTGTGTATA	1
GCTTCTTTCCTTGACTT	1
GCTTCTTTTGGCATCTT	1
GCTTGAACTGTTAGCTT	1
GCTTGAATAAGAGGAAA	1
GCTTGAATGATCCCAGT	1
GCTTGATGGATACTTAG	1
GCTTGCCAGTCTAAAAA	1
GCTTGCCGCAGAGGGAC	1
GCTTGCGCTGTCCACTC	1
GCTTGCTCGGCCTGTTT	1
GCTTGCTGCCTGCTGTA	1
GCTTGCTGTAGTTCCCT	1
GCTTGGAATGTTTGGGT	1
GCTTGGACCAACCCAGG	1
GCTTGGCCAGGTTGTCT	1
GCTTGGCTCCCAAGATA	1
GCTTGGCTTATGTGGCG	1
GCTTGGGCGATGGTCTC	1
GCTTGGGGTCCTTATGA	1
GCTTGTCAAGTAAAACT	1
GCTTGTGCCATCAGTAT	1
GCTTGTGCCCGTCCCCT	1
GCTTGTGGTGCGAGTCT	1
GCTTGTGGTGTGATTGG	1
GCTTGTGTGCAGCGGAC	1
GCTTGTGTTTATGTCTT	1
GCTTTAACGCCAACATT	1
GCTTTAATATTAAACTT	1
GCTTTAATCCCAGAGTT	1
GCTTTAATGATAAATGT	1
GCTTTAATGGACATTCT	1
GCTTTAATTGGCAAAAA	1
GCTTTACAATAAAGACA	1
GCTTTACCAGTTCTTTT	1
GCTTTAGTCCCAGCACT	1
GCTTTATAACCAATAAT	1
GCTTTATGTATGCTAAG	1
GCTTTATGTGTGTCTCG	1
GCTTTATTAAAATGAAC	1
GCTTTCACCATTGAGCC	1
GCTTTCACTGCTGAATA	1
GCTTTCATNGGAGTTGC	1
GCTTTCCCCTCACTGTT	1
GCTTTCGGATTGGGATA	1
GCTTTCTTCATAGTGTT	1
GCTTTCTTCMTAGTGTT	1
GCTTTCTTGAAGAATTC	1
GCTTTCTTGCATTTCCC	1
GCTTTCTTTACAGCAAG	1
GCTTTGAACACTCAGCA	1
GCTTTGAGGGTCCTACT	1
GCTTTGCTTTATATCTT	1
GCTTTGGGGAATGTGTA	1
GCTTTGTCACTAACCCT	1
GCTTTGTGTATCCTAGA	1
GCTTTTAAAAAAAAAAC	1
GCTTTTAAAAGAAAAAA	1
GCTTTTACACTGATTGG	1
GCTTTTATACAAAAAAA	1
GCTTTTCAAAGCTACTT	1
GCTTTTGTCCCTGGGTT	1
GCTTTTGTTTTCTAAAA	1
GCTTTTTACATCTGTAA	1
GCTTTTTAGGCCAGTGA	1
GCTTTTTTTTTCCTCCA	1
GCTTTTTTTTTTTTTTT	1
GGAAAAAAAAAAAAAAA	1
GGAAAAAAAAAAAAAAG	1
GGAAAAAAAAAAAAAGT	1
GGAAAAAAATAAAAGTC	1
GGAAAAACAGCAGTGTT	1
GGAAAAATAAAAAAAAA	1
GGAAAAATGAGGTAACT	1
GGAAAAATTGCAGAGAA	1
GGAAAACCACTGTTGTG	1
GGAAAAGAGCACACAGA	1
GGAAAAGGCTCCAGGGG	1
GGAAAAGTAAAAAAAAA	1
GGAAAATAAACTGGNTT	1
GGAAAATAATCTGTATC	1
GGAAAATATACAAACTG	1
GGAAAATATCTAAATTA	1
GGAAAATGGAGGGGAAA	1
GGAAACGAAGCGGACCA	1
GGAAACTTTGAGAAGAC	1
GGAAAGAAAAAAAAAAA	1
GGAAAGAACACCTGTCA	1
GGAAAGAATGACAAACC	1
GGAAAGAGTCTTCTCTT	1
GGAAAGATCTTCTGGAA	1
GGAAAGATGAAAAAAAA	1
GGAAAGCAAACAAATGG	1
GGAAAGCCACTGTGCGG	1
GGAAAGCGGGGAGCTAC	1
GGAAAGCTGGCACGAAA	1
GGAAAGGAATTACATAA	1
GGAAAGGCCAGTGTGAG	1
GGAAAGGCTTTAAAGTC	1
GGAAAGGTGGGTTATAA	1
GGAAAGTACAACTTGTG	1
GGAAANGGCAAAAAGTA	1
GGAAATAAATAGCCAGT	1
GGAAATAAATTGAGATC	1
GGAAATACCTTTTAGAA	1
GGAAATACGCAAGGGTT	1
GGAAATATGAAGACTTT	1
GGAAATATGAGCAAAGC	1
GGAAATCTGAGAGACAT	1
GGAAATGAACCCGTTGT	1
GGAAATGCAGAAATGAC	1
GGAAATGGCAAAAAGTT	1
GGAAATGGCNAAAAGTA	1
GGAAATGGNCAAAAAGT	1
GGAAATTATATCACACG	1
GGAAATTGCTAAATCGA	1
GGAAATTTCAGATAAAA	1
GGAAATTTCTCACCCTA	1
GGAACAAACCCCGTACT	1
GGAACAAGATGCTGATT	1
GGAACACACTCAAACCC	1
GGAACAGTCTAGGGCAC	1
GGAACATCTACGATGAG	1
GGAACCAGCCCCGAAAA	1
GGAACCAGTGAGGAGAA	1
GGAACCCAGAGTTAGAC	1
GGAACCCAGGTTCTGAG	1
GGAACCCATTTTCCTTT	1
GGAACCCTGGGCCCCCA	1
GGAACCTCGGAGCGCTG	1
GGAACCTGGTGAATATA	1
GGAACCTGTTTGAGTGA	1
GGAACTGAGCCTCAGTC	1
GGAACTTCCCAATGTCC	1
GGAAGAAAAACTAAGCA	1
GGAAGAAATAAAAGTAG	1
GGAAGAAGAAAATAAAA	1
GGAAGAAGAATAAATGT	1
GGAAGAAGGAAAAGAAG	1
GGAAGACAGAATAAACT	1
GGAAGACAGGTTTTGTG	1
GGAAGAGCGAGCAGATG	1
GGAAGATGTGGTATGTC	1
GGAAGCAAGTCAGTGAG	1
GGAAGCACTGCTGTTTC	1
GGAAGCAGCTTTTATTG	1
GGAAGCCACAGGGTCTG	1
GGAAGCCAGGAAATACT	1
GGAAGCCATCTTGGAGA	1
GGAAGCCTCAAGGAATC	1
GGAAGCCTCCCAGGAAT	1
GGAAGCCTNCCAGGAAT	1
GGAAGCCTTCAGTCCCC	1
GGAAGCTAGACACTGTC	1
GGAAGCTGAAGGACACT	1
GGAAGCTGGAATTCGTA	1
GGAAGGAATGAGGGGTA	1
GGAAGGATATTCTCTGA	1
GGAAGGCAGTAAAAATG	1
GGAAGGCTCCTGTAGGA	1
GGAAGGCTTAACAGTTA	1
GGAAGGGAAATTTAAAA	1
GGAAGGGATCAGCCCCG	1
GGAAGGGCTTGGCTGTG	1
GGAAGGGGAGTGGGTCA	1
GGAAGGTCCATAGTCCC	1
GGAAGGTCCATATGACA	1
GGAAGGTGTCTTGCTGC	1
GGAAGGTGTGGGGAAGG	1
GGAAGGTTTTACAAAAG	1
GGAAGTCAGCCAAACTG	1
GGAAGTCAGGAAATACT	1
GGAAGTCAGGACCTTTT	1
GGAAGTCTCCCTACCTC	1
GGAAGTCTGCCGGGTAG	1
GGAAGTGCCGGGGTGAG	1
GGAAGTGGGGTTACAGA	1
GGAAGTTCTTATGAAAG	1
GGAATACATTTCTTGAT	1
GGAATACTTTNNCTCCN	1
GGAATAGGGTGCTTGAG	1
GGAATAGGTCTGCAGGT	1
GGAATAGTGATTAAAAA	1
GGAATATTCTTAAGCTC	1
GGAATATTCTTTGTCTT	1
GGAATCGGGGCGGGGGA	1
GGAATCTAAACTAGACA	1
GGAATCTATTGTTGAAA	1
GGAATCTGCACACATAC	1
GGAATGAATATGTAGCT	1
GGAATGAGGGGAGCAGG	1
GGAATGAGGGGCAGGGA	1
GGAATGCAGTAATATAA	1
GGAATGGCTGAAAAAAA	1
GGAATGTGGGGTGACTG	1
GGAATGTTGAAAGGAGA	1
GGAATTAAAGTTCTGTC	1
GGAATTAACATTAAACT	1
GGAATTATGGGAGAGTT	1
GGAATTCAAAGGGTTTT	1
GGAATTCATATCATCGA	1
GGAATTGGCTAGAGGAG	1
GGAATTTAGGAAGGTGG	1
GGAATTTCCTCTAGACA	1
GGAATTTCTGGGACAAA	1
GGAATTTGGGTGCAGAG	1
GGAATTTGTTCTAATAA	1
GGACAAAGAACAGACCC	1
GGACAAAGACCACAAAG	1
GGACAAATACCTGTGCA	1
GGACAACCTGTCTTGTT	1
GGACAAGGAGGAAGGGG	1
GGACAATGCCACCTGGT	1
GGACACAGAAGGAAGAG	1
GGACACAGCNTCGTAGA	1
GGACACAGGCCTCTACT	1
GGACACGACACCTGTGA	1
GGACACGCACCAGGAAT	1
GGACACGGCTTCAATTG	1
GGACACNGTATATAATT	1
GGACACTGTGTTAATAC	1
GGACACTTAAAGTATTA	1
GGACAGAAATCCTAATG	1
GGACAGAAATGATGGAT	1
GGACAGACGCGGGGTGC	1
GGACAGCACACACACTA	1
GGACAGCCCTCCTCCTG	1
GGACAGGCAAGTGGTAT	1
GGACATAACAGCTTTGA	1
GGACATACTTCACAAAC	1
GGACATCTTGACTTCCC	1
GGACATTTTTAATTGAT	1
GGACCACCCACAAACAA	1
GGACCCACAGCAGGAAA	1
GGACCCAGAGGTCTTCC	1
GGACCCAGGGGCGGTTT	1
GGACCCCTGTTCCACAA	1
GGACCCGCTCAAGAAAG	1
GGACCCTGCACAGCTTG	1
GGACCCTGCACAGGANA	1
GGACCGAGGAGGGCCTT	1
GGACCGCTCAAGAAAGC	1
GGACCGCTCAAGAAAGR	1
GGACCGCTCAAGAAAGT	1
GGACCGCTCCAAGAAAG	1
GGACCTACGCTTGGTGC	1
GGACCTCCCCAACCCAC	1
GGACCTGTGTTCTGTAA	1
GGACCTTNAAACAAGGC	1
GGACGGAAAAAAAAAAA	1
GGACGTATCAGAACAAG	1
GGACGTCCGTCCAGTTA	1
GGACGTCTGGCAGGGAG	1
GGACGTTCTGGCAGGAA	1
GGACTACAGTATTCGAT	1
GGACTATAAGATGTAGC	1
GGACTCAATGAAATAAA	1
GGACTCACAGATCGGCC	1
GGACTCCCCCCTCTCAC	1
GGACTCCGGGAAGCTGC	1
GGACTGAATCTGCTTGT	1
GGACTGATGTGCAATTA	1
GGACTGCACACTCAAGC	1
GGACTGCACTGCTGAAC	1
GGACTGCCAATAGTGTT	1
GGACTGGACCACGAACT	1
GGACTGGAGCATCTTTT	1
GGACTGGGAGGAGGTGG	1
GGACTGTATGTTTATTT	1
GGACTTCTGCTCATCTT	1
GGACTTGGCCTGTTTGA	1
GGACTTTAAAAAAAAAA	1
GGACTTTTAAAAATACA	1
GGACTTTTAATTTGTAG	1
GGACTTTTCATTNGAAG	1
GGAGAAAAATAGATCAT	1
GGAGAAAACTGTGCCAC	1
GGAGAAACCCACAAACA	1
GGAGAAAGAACCAAGAC	1
GGAGAAATTATTTGGAA	1
GGAGAAATTTCGGGGTA	1
GGAGAACAAACTTGTGT	1
GGAGAACCTTGCTGACC	1
GGAGAACTGTGGCCTCT	1
GGAGAAGACCTCTAAAC	1
GGAGAAGGAGTTGCACA	1
GGAGAATCCATATGTGA	1
GGAGAATTTTGGGAATG	1
GGAGACACCAGCAGCTA	1
GGAGACGTGTAAAAAAA	1
GGAGACTAAAGGACTGA	1
GGAGACTGCTGCAGGAT	1
GGAGAGAAGGGTGACCA	1
GGAGAGAAGGTAAAGCA	1
GGAGAGAGCTATAGTTT	1
GGAGAGATTAAAGTCTC	1
GGAGAGGACGNATCAAG	1
GGAGAGTAAACAAAGGC	1
GGAGAGTTCTAATGAAT	1
GGAGATAAAAAAAAAAA	1
GGAGATAAAGGAATGCT	1
GGAGATAATGATATGAC	1
GGAGATCATTGGGTTCT	1
GGAGATGCTAGAGAAGA	1
GGAGCACATCCACAAAC	1
GGAGCAGAGGGGCCTGA	1
GGAGCAGGAACCCCTTC	1
GGAGCAGGCCAATAAAT	1
GGAGCAGGGACTGGAGG	1
GGAGCAGGGGGAGGACT	1
GGAGCAGTGGGCATTGG	1
GGAGCAGTTCCCAGCCT	1
GGAGCCAANGAAAACGG	1
GGAGCCAGCATCCACCT	1
GGAGCCCCAGACTTCAT	1
GGAGCCCCTGCCTATGA	1
GGAGCCCCTGCNTATGA	1
GGAGCCGGCTGCTGAGG	1
GGAGCCTCCAGGTGAGG	1
GGAGCCTGNAGTTAGAG	1
GGAGCTGGNTGCTGAGG	1
GGAGCTGTGCCAATGGC	1
GGAGCTTCTGGCTGGCA	1
GGAGCTTGTGAGCAGCT	1
GGAGGAAGGGCTCCACC	1
GGAGGACCACATCAAAC	1
GGAGGAGAAAAAAAACC	1
GGAGGAGACACATCAGA	1
GGAGGAGGAGAGGTTCC	1
GGAGGCATCTCTGATGT	1
GGAGGCGATTCCCTGAC	1
GGAGGCTACACAAAGAA	1
GGAGGCTCATCGCTGGT	1
GGAGGCTTTGATGGCAT	1
GGAGGGAAGACAAACTT	1
GGAGGGAGGGGTAGGGA	1
GGAGGGATCAGCCCCNC	1
GGAGGGATCAGCCNCGC	1
GGAGGGGAAGGAAATGT	1
GGAGGGGAATGAACAGA	1
GGAGGGGAGGGGAGTGA	1
GGAGGGGGACTTTCCAT	1
GGAGGGGTGGGGGGTGG	1
GGAGGGTGGCTGTTAAA	1
GGAGGGTGTATTTTGTA	1
GGAGGTCACACGTAGGT	1
GGAGGTCACGGAGCTCT	1
GGAGGTCCCTTCCGCCA	1
GGAGGTGCACCAGAGGT	1
GGAGGTGGCAAGCCCTG	1
GGAGGTGGCATTGGATT	1
GGAGGTGGGGCAAGAGG	1
GGAGGTTATGCCTGATA	1
GGAGTAACTGCTGTTTT	1
GGAGTACAATTTGACCC	1
GGAGTAGAGAAGGACTT	1
GGAGTCAGCATCAGGCA	1
GGAGTCCTTCCCTTCAG	1
GGAGTCGCTGTGAAACT	1
GGAGTCTCACATTGTAA	1
GGAGTCTGTCAGAAGCC	1
GGAGTGCCTGCTGCTGG	1
GGAGTGCCTGCTGCTGT	1
GGAGTGGACTCTCCAGG	1
GGAGTGTCGAGGTTGTC	1
GGAGTTATTTTTTATGA	1
GGAGTTTAATGTTTGAC	1
GGAGTTTACCCCGCCCT	1
GGANATACCTGTTCAAA	1
GGANGCTTCCAGGAATC	1
GGATACAAAGGTTTGCG	1
GGATACAATGTCCTCTT	1
GGATAGTCTGGAGGGAC	1
GGATATCAGTGTGTTCA	1
GGATATGTGTAGGCCCG	1
GGATATGTGTCGGCCCG	1
GGATCAGAAGCAGGTAA	1
GGATCAGTCATTAAAAT	1
GGATCCCATAACAGATG	1
GGATCCGATGCCCTCTT	1
GGATCCTGAACTTTGTA	1
GGATCCTTCCTACAAGA	1
GGATCTAACGCCCTCTT	1
GGATCTGAATCACAGAC	1
GGATCTGACGTTATTCC	1
GGATCTGATGCCCTGTT	1
GGATCTGATGCCCTTTT	1
GGATCTGGTGCCCTCTT	1
GGATCTGTCCCCCGTGG	1
GGATCTGTCCCCGTGGN	1
GGATCTGTCTACTTTCT	1
GGATCTTTCCCTAATGT	1
GGATGAATGTTATACGT	1
GGATGATGCCAATGTTA	1
GGATGATGGTCCTGCGA	1
GGATGATTAGGGTGGGG	1
GGATGCCCCCCACCCTA	1
GGATGCCCCCCACCTTA	1
GGATGCGCTCTGCCCCC	1
GGATGGCAAAAAAAAAA	1
GGATGGCGTGTTTTGGA	1
GGATGGCGTGTTTTGGG	1
GGATGGGACAGGAGAGG	1
GGATGGGGCCCCAGAAG	1
GGATGGGGCTTGAGTTT	1
GGATGGTCTCAAAAAAA	1
GGATGGTGTGATCTTAA	1
GGATGTAACTCCAGGAG	1
GGATGTATTCGGAAAGA	1
GGATGTCCTGTTGCCCT	1
GGATGTGGGAAAGTGGT	1
GGATGTGGTTTTTGTTT	1
GGATGTGTTTGCTTATG	1
GGATTAACATTAAACTT	1
GGATTAATAATATACCT	1
GGATTATAACATTATTT	1
GGATTCAGCATTTTTAG	1
GGATTCAGCCAAGTGAT	1
GGATTCAGTCTCTTCGG	1
GGATTCGGTCCCTTCGA	1
GGATTCGGTCTCGANGA	1
GGATTCGGTCTCTNCGA	1
GGATTCGGTCTCTTAAG	1
GGATTCGGTCTCTTAGA	1
GGATTCGGTCTCTTCCA	1
GGATTCGGTCTCTTCCG	1
GGATTCGGTCTCTTTGA	1
GGATTCGGTCTGTTCGA	1
GGATTCGGTCTNCTTCG	1
GGATTCGGTCTNTTCGA	1
GGATTCNGTCTCTTCCA	1
GGATTCTGTATACATCT	1
GGATTGAACCCAGGGCC	1
GGATTGCACCCTGTGAG	1
GGATTGCTTTACACCTG	1
GGATTGGTCTCTTCGAC	1
GGATTGTGAAGAATGAA	1
GGATTNCGGTCTCTTCG	1
GGATTNGGGTCTCTTCG	1
GGATTTCCCATTTTATG	1
GGATTTCCGATTTTATG	1
GGATTTGGAAATAAATA	1
GGATTTGGCCCGTTTGA	1
GGATTTGGCCNGNTTGA	1
GGATTTGGCCTGANTGA	1
GGATTTGGCCTGNTTGA	1
GGATTTGGCCTGTTGGA	1
GGATTTGGCCTGTTTAA	1
GGATTTGGCCTGTTTGT	1
GGATTTGGCGTNTTTGA	1
GGATTTGGGAGCAGGGA	1
GGATTTGGTAGCTGTTT	1
GGATTTGGTCTCTTTGA	1
GGATTTTKGGCCTGTTT	1
GGATTTTTGTGATACCG	1
GGCAAAAGAAGTCAGGC	1
GGCAAACAAAGTAAAAA	1
GGCAAACAAGTTGGAAA	1
GGCAAACCCCAGCGTCT	1
GGCAAACTTATTTTAAC	1
GGCAACGCCGAAGTGGG	1
GGCAACGTCATCCAAGG	1
GGCAACTGTTGTAGTAA	1
GGCAACTTCTTCTGCTT	1
GGCAACTTTGTGGATCT	1
GGCAAGAAGAAGATCGC	1
GGCAAGAAGAGGGGTGC	1
GGCAAGATGTGCTGTGT	1
GGCAAGATTTTCAGATT	1
GGCAAGCCCCAGCCGTC	1
GGCAAGCCCCAGCGCCT	1
GGCAAGCCCCAGCGTTT	1
GGCAAGCCCCAGNGNNT	1
GGCAAGGCCCCAGCGTC	1
GGCAAGGGGGACCCCAA	1
GGCAAGNCCCCAGCGTC	1
GGCAAGTGAAGGTGTGT	1
GGCAATAAGGCATTTTG	1
GGCACAAGGTTCACTGA	1
GGCACAATATACCGCCA	1
GGCACAGAAGTGGAAGA	1
GGCACAGATGAAGACAC	1
GGCACAGGACTATGGGG	1
GGCACAGTTCAGAACTT	1
GGCACCACCCACACCCC	1
GGCACCAGACCCCCCCT	1
GGCACCAGACTTATAGT	1
GGCACCCCAAGGTCATA	1
GGCACCCCCTCCCCCAG	1
GGCACCCTCCGTTTTCT	1
GGCACTGCACACGTGCG	1
GGCACTGCCACTTGCTA	1
GGCACTGGAAAAAATTT	1
GGCACTGGAGAAATCCT	1
GGCACTGTCCAGCCCAG	1
GGCACTTCTTTAGCAGA	1
GGCACTTTATGCCCACT	1
GGCACTTTTTTTCTATT	1
GGCAGAAGCTCTACCAC	1
GGCAGAATAAGAGATCC	1
GGCAGAATTTGAAAAAA	1
GGCAGACACAAGCACAG	1
GGCAGACAGTTAAAAAA	1
GGCAGACTGTAGTGTGT	1
GGCAGAGGTTTCCAAAC	1
GGCAGATGGCCCTTCCT	1
GGCAGCACAAATGTAGG	1
GGCAGCCATCTTGCCCC	1
GGCAGCCCAGAAGGGCG	1
GGCAGCCCCCCTTGAAA	1
GGCAGCCGGGCCCTCTC	1
GGCAGCTCAACAACTGG	1
GGCAGCTCCCACCCATC	1
GGCAGCTGGGCTACAGC	1
GGCAGGAAAAGGAAAAA	1
GGCAGGAAAGCCCTCAC	1
GGCAGGACAAAGGCAAC	1
GGCAGGAGGAACTGCCA	1
GGCAGGATTGCAAAGTT	1
GGCAGGCAACTAACAGG	1
GGCAGGTGCCATCCAAG	1
GGCAGGTTATGCCTGAT	1
GGCAGTAAAGCGCATTC	1
GGCAGTGAGCTACCAGA	1
GGCAGTGGCACAGGTGA	1
GGCAGTGGNCACAGGTG	1
GGCAGTGTGTGCGTTGC	1
GGCAGTTAGTGACTTAA	1
GGCAGTTTTCCTATTTA	1
GGCATAAGTCACAGGGA	1
GGCATAAGTTNCTGTCT	1
GGCATACCTCAGTCCAT	1
GGCATATAGGATTTATG	1
GGCATATCTTCCCTGTT	1
GGCATATGCATACCCAG	1
GGCATCAAGCAGTAACT	1
GGCATCCAAAGTTACAG	1
GGCATCTGCTTCATTGG	1
GGCATCTTGGCGAGGGG	1
GGCATTAAATTTGTATA	1
GGCATTCCTGACCTTTG	1
GGCATTGGGAATAAACC	1
GGCCAAAAAGTCTGCCA	1
GGCCAAAGNAGGGTCGA	1
GGCCAAAGTAGCTGAAA	1
GGCCAAGAACATTGTGG	1
GGCCAAGCCCCAGCGTC	1
GGCCAAGTGTAATTCCC	1
GGCCAATGAGAGGTCAG	1
GGCCACACGTAGCAACT	1
GGCCACAGAGTAAACTC	1
GGCCACCACCATACTGG	1
GGCCACCACGCCCAGTC	1
GGCCACCCCTCACACAC	1
GGCCACCCTTCACACAC	1
GGCCACCTTTCAGAGGA	1
GGCCACCTTTCTTAGCC	1
GGCCAGCTGCTTGACTT	1
GGCCAGGGCACAGGAGG	1
GGCCAGTAACAAGCAAG	1
GGCCAGTCAACCAGTCT	1
GGCCAGTTGGAACTGGA	1
GGCCATAAACAAACAGT	1
GGCCATACCCCAGCCAT	1
GGCCATCTGCCAAATTC	1
GGCCATTCATTGTCCTT	1
GGCCCAAATAAGGAAAG	1
GGCCCAAATTTATGCTC	1
GGCCCAACTTTTTGATT	1
GGCCCATCAACAGTGTT	1
GGCCCCAAAACCGGCTC	1
GGCCCCAAGAAAAAGCA	1
GGCCCCACGTCAGGTCC	1
GGCCCCAGGAATATACA	1
GGCCCCCAAGTTCAAAG	1
GGCCCCTCCCAGGCCTT	1
GGCCCGAGTTACTTTTA	1
GGCCCGAGTTGCTTTTC	1
GGCCCGGAACTCTGGCT	1
GGCCCGTCACCCCGACA	1
GGCCCTGCAGGAGGTGA	1
GGCCCTGCTGTACCTAC	1
GGCCCTGGTGCCACAGG	1
GGCCCTTACCAGTAAGC	1
GGCCCTTCTTCCGTCCC	1
GGCCGGATAAATGAAAT	1
GGCCGNCGTTCGCACCA	1
GGCCGTCCTCTGGTTTG	1
GGCCGTCTCACCCTGAC	1
GGCCGTGTGGCAGTCCA	1
GGCCTAAGAAACCCACA	1
GGCCTATACAGAATTTC	1
GGCCTATGTCCTGGGGG	1
GGCCTCACTCCACTTGG	1
GGCCTCAGCAGACTCAG	1
GGCCTCAGCCTGAGGAG	1
GGCCTCATCCCCTACGA	1
GGCCTCGATCCTGCTGG	1
GGCCTCTAACCCAGTGA	1
GGCCTCTGACTGTAAGG	1
GGCCTCTTATCCCAGCA	1
GGCCTCTTCTTTATGAA	1
GGCCTGAATCAAAATAA	1
GGCCTGAGATGCTTGTG	1
GGCCTGATGTAGGCTCG	1
GGCCTGATTTTTGTTTC	1
GGCCTGCAGATAACAAG	1
GGCCTGGAGAAGACTGT	1
GGCCTGGATGTTCACCC	1
GGCCTGTGGTCTGGTCG	1
GGCCTTGCCCAACTGCC	1
GGCCTTGGAATAAAGGC	1
GGCCTTGGGATGAGGCA	1
GGCCTTTAGCCCCCTGA	1
GGCCTTTCGTTGCTTCT	1
GGCCTTTGCGACCAAAT	1
GGCGAACAGCACGGCGT	1
GGCGACAGTCCCAAGCT	1
GGCGACTTCCCCTTGCC	1
GGCGATCCACCAAAAAA	1
GGCGCCGCGGCCCGCAG	1
GGCGCCTCTGTATATAT	1
GGCGCGCGTTTACAACT	1
GGCGCTCACGGCCCCCG	1
GGCGCTCCCGCAGAGGC	1
GGCGCTCTTGTGCTCCA	1
GGCGGAGCAACATCAGG	1
GGCGGAGGCCCTGCGGT	1
GGCGGAGGGAGGGGAAG	1
GGCGGCAATGCAGCTGT	1
GGCGGCTAATGTGTGTC	1
GGCGGCTCCCACCTATC	1
GGCGGCTGTGGCGTCGG	1
GGCGGGACAGAAAGGTG	1
GGCGGGGGACAAGCATT	1
GGCGGGGGCATTGTAGA	1
GGCGTACCTGTGGATAG	1
GGCGTCACACTTGAATG	1
GGCGTCATTGTNCACAT	1
GGCGTCCCCGCAGCACC	1
GGCGTCTCAAAGTAAAA	1
GGCGTCTTGTACTGTGA	1
GGCGTGGTCGCAGCTAC	1
GGCGTTCTGTGCCTCAC	1
GGCMATTTTATTAAAAA	1
GGCNCGGGAATAAATTC	1
GGCTAACATTTGAGTCC	1
GGCTAACTTGATGGAGA	1
GGCTAAGGACTTGTCCC	1
GGCTAATAGTAGGTTCT	1
GGCTACAGAGTGCGACT	1
GGCTACAGTGGCTGCTG	1
GGCTACCAGACCAAAAA	1
GGCTACCCTCAGGTGGT	1
GGCTACGTGCAGCAGCG	1
GGCTACTTAACAAGACT	1
GGCTACTTCTGCTTTGT	1
GGCTACTTTCTGGAGTC	1
GGCTAGCAGCACCCACT	1
GGCTAGGACGGAAGTGT	1
GGCTAGGTTTCCGTAGA	1
GGCTATAGTTTGTCAGA	1
GGCTATCTGCTGAGGAA	1
GGCTATGCAAAATTTTC	1
GGCTATGNAAAATTTTC	1
GGCTATGTAAAAATTTC	1
GGCTATGTAAAANTTTC	1
GGCTATGTAAAATGNTC	1
GGCTATGTAAAATTNTC	1
GGCTATGTAAAATTTTA	1
GGCTATGTAAATTTTTC	1
GGCTATTCCCAAGAGAT	1
GGCTCAAGTTGAAACCT	1
GGCTCAATGAAAAGACG	1
GGCTCACGGTTGAGTGC	1
GGCTCAGAGATGGAGCC	1
GGCTCAGATCCAGGCAG	1
GGCTCAGCCTAAAAAAA	1
GGCTCAGCCTCAAAAAA	1
GGCTCAGCCTCTCANGT	1
GGCTCAGCCTNTCAAAA	1
GGCTCASCCTCTCAAGT	1
GGCTCCAGAATGTAAGT	1
GGCTCCAGATCTCGGCC	1
GGCTCCCACTCTGGGCC	1
GGCTCCCCCTCACTGTT	1
GGCTCCGAGATGAAGCT	1
GGCTCCTCAGATCCCTC	1
GGCTCCTCCATACTGTA	1
GGCTCCTCTGCTCTCTC	1
GGCTCGATAGGCAGTGA	1
GGCTCTCGGGGAAAAAA	1
GGCTCTGGATTATTCTG	1
GGCTCTGTGGCTCTCAG	1
GGCTCTTTTGCAGGTTA	1
GGCTGAAAAAAAAAAAA	1
GGCTGAAGATTCTGTAT	1
GGCTGAAGCATCGGTGT	1
GGCTGAATTTTTTGTGG	1
GGCTGAGAAGCCTGGCC	1
GGCTGATTAGACCCAAA	1
GGCTGATTAGACCNGTT	1
GGCTGCAACTGTTAAAT	1
GGCTGCCTTCTTCCTGT	1
GGCTGCTCCTGCCACCC	1
GGCTGCTTGGGCGTCAC	1
GGCTGGAATCAAGGGCT	1
GGCTGGAGAAATGGCTC	1
GGCTGGAGAGCTGTCAG	1
GGCTGGAGCCATATAAT	1
GGCTGGCACTTGGACCA	1
GGCTGGCTGGACACCTC	1
GGCTGGGAGGATAAGTT	1
GGCTGGGGGCCTGGGGC	1
GGCTGGGGTGGAGGAGA	1
GGCTGGGTTCTGGATAT	1
GGCTGGTGCAGTCAAAG	1
GGCTGGTGGATCGGCCT	1
GGCTGTCAAGCTTAGCC	1
GGCTGTGGTCAATGAAA	1
GGCTGTGTGTAATCTTC	1
GGCTGTTAGACCCTCTT	1
GGCTGTTGAAGGAGATT	1
GGCTGTTGAAGNTGATT	1
GGCTGTTNAAGCTNATT	1
GGCTGTTTCCTGACCTA	1
GGCTGTTTGTGTTCTCT	1
GGCTTACACAGTTTGCA	1
GGCTTACATCCGGCTCT	1
GGCTTANCAGCAGGAGA	1
GGCTTCAATCCACAGAA	1
GGCTTCAGCCCTTTCTC	1
GGCTTCAGGAGGGGGCA	1
GGCTTCATAGTAAGTTT	1
GGCTTCCTCACCCTAGT	1
GGCTTCTGCAGCTTTTT	1
GGCTTGGGCGATGGTCC	1
GGCTTGGTTTATACGAA	1
GGCTTGTTCTCAGCATC	1
GGCTTTACCCTTTNCCT	1
GGCTTTAGAGCAGTCTT	1
GGCTTTCAATATTCTGA	1
GGCTTTGCAAAGCCAAA	1
GGCTTTGGAGATCTTAC	1
GGCTTTGGTGGAGGTCG	1
GGCTTTGGTGGAGGTCT	1
GGCTTTTATTTGCAGAC	1
GGGAAAAAAAAAAAAAA	1
GGGAAAAAAAACCTTTT	1
GGGAAAACCAAAGGCCG	1
GGGAAAAGTTTCAAACA	1
GGGAAACAGGCTGCCTC	1
GGGAAACGCAAGCAATT	1
GGGAAAGCGGGCAGCTG	1
GGGAAAGTCTGGCTGCC	1
GGGAAATAAGACAGAAA	1
GGGAAATACTNTGCCAC	1
GGGAAATCAAAGTCTGT	1
GGGAAATGAAAACATTG	1
GGGAAATGGACCAATAT	1
GGGAAATTACAAACTGA	1
GGGAACACTCTGATTTA	1
GGGAACACTGTTTGCAA	1
GGGAACAGACGGGAAGG	1
GGGAACCCCACGCTGTG	1
GGGAACCCCCATTTTTC	1
GGGAACCCCTGTAAAAG	1
GGGAACCNCGGAGCGCT	1
GGGAACGGGCAGTGGCT	1
GGGAAGAGGGATAGTTA	1
GGGAAGAGGTTGAGGCC	1
GGGAAGATAGCCCAGGA	1
GGGAAGATGCCCTTGAC	1
GGGAAGCTAGAGGTTTG	1
GGGAAGCTTCCTTATCT	1
GGGAAGGCAGAGGTGGA	1
GGGAAGGCATTGCTGGG	1
GGGAAGGGCATAAGGCC	1
GGGAAGGTGGTAGTCGG	1
GGGAAGTTAAAAAAAAA	1
GGGAAGTTCACAACAGC	1
GGGAATAATGAAGTCAA	1
GGGAATAATTGCAATCC	1
GGGAATAGTGAGGAGAG	1
GGGAATCTGTTTATTGG	1
GGGAATGAGCAGGAGCC	1
GGGAATGGACTCAGGTC	1
GGGAATGGCAAAAAGTA	1
GGGAATTCTAATTTCCT	1
GGGAATTTGAAGCTAAA	1
GGGACAGGNNTGGCCTT	1
GGGACAGTTAAATGATT	1
GGGACATCCAGGAAGGA	1
GGGACATTTAATAAATT	1
GGGACCAGAATGAGACC	1
GGGACCCCATACAGTTA	1
GGGACCCTGGGCCCCGC	1
GGGACCGAGGCTGGGTG	1
GGGACTGTGCTGATGGC	1
GGGACTGTTTCTTTTGG	1
GGGAGAAGCTAGGAGCA	1
GGGAGAATAGAATACTG	1
GGGAGAGAGGCAAGTAG	1
GGGAGAGGAGTCAGAAA	1
GGGAGAGGTGTACCTCT	1
GGGAGCAGCTGTCATTC	1
GGGAGCCTCCAGGAATC	1
GGGAGGAGGCTGGAGGA	1
GGGAGGAGTTCTAAGAA	1
GGGAGGCAGAGGCCTGC	1
GGGAGGCCACCACCAGT	1
GGGAGGCTACACAAAGA	1
GGGAGGGAAGAAAAGGA	1
GGGAGGGAAGAAGAATG	1
GGGAGGGACAAGGCGGT	1
GGGAGGGGAACACCCAT	1
GGGAGGGGGGTCTTGTG	1
GGGAGGGGGTGGGGGGT	1
GGGAGGGGGTGGGGGTG	1
GGGAGGGGTCTCAATAA	1
GGGAGGGGTGGGGGGGT	1
GGGAGGGTGTGCNTTTG	1
GGGAGGTCTGGGTGGAA	1
GGGAGGTGGGGAGGGAT	1
GGGAGGTTATGCCTGAT	1
GGGAGGTTGTAGTTACT	1
GGGAGTGCATCCTGGGA	1
GGGAGTGGGTGTGTTAA	1
GGGAGTGGTGGGGGGTG	1
GGGAGTGTATTGCTGAC	1
GGGATAATATTTGTGCA	1
GGGATCCAGGCTGAAGT	1
GGGATCTGCTCTGAGAG	1
GGGATCTTCAAGAAGCA	1
GGGATGCAGAGATGGCT	1
GGGATGCCTATATGGAC	1
GGGATGGCCATTCACTG	1
GGGATTCAGTGTGTGGG	1
GGGATTCGGGTCTCTTC	1
GGGATTCTCACCTTCTC	1
GGGATTGCTGTAGCAGC	1
GGGATTGGGCCGGTTTG	1
GGGATTTGGCTCAGTGG	1
GGGATTTGGTGTGCCTT	1
GGGCAAAAAAAAAAAAA	1
GGGCAACCAGGAGTTTC	1
GGGCAACCNGGAGTTTA	1
GGGCAAGCCAGGGCCCA	1
GGGCAAGCCAGGGCCCC	1
GGGCAATAAAATATATG	1
GGGCAATCGCCCCCGCC	1
GGGCACAAAAAAAAAAA	1
GGGCACAAAAAGGATCC	1
GGGCACACACGCCCTCT	1
GGGCACAGGAAGGATCC	1
GGGCACAGGATGGATCA	1
GGGCACTGATACTTAAA	1
GGGCACTTAAACTGTGT	1
GGGCACTTCTTCCCCAT	1
GGGCACTTGAGTGTGTT	1
GGGCAGAAATGCTGGGA	1
GGGCAGACACTGAAGAA	1
GGGCAGACTGCTTACCA	1
GGGCAGCTCCCACCTAT	1
GGGCAGGAGAGTTATGA	1
GGGCAGTAACAAAGCAG	1
GGGCAGTGCTGTCCCGA	1
GGGCCAACAAGCAGGAT	1
GGGCCAACCAGGAGTTT	1
GGGCCAAGAGAGTGCCC	1
GGGCCAAGGATGCAGTT	1
GGGCCACCCCAGGGCAC	1
GGGCCAGCACTTGGGGC	1
GGGCCAGCCCCATTGGT	1
GGGCCAGCGTCAACTGG	1
GGGCCATAGTGGACAAC	1
GGGCCCAAATTTATGCT	1
GGGCCCAGAAGTGAGGA	1
GGGCCCAGGGTTTGATC	1
GGGCCCCAACCCTANGG	1
GGGCCCTCCTCCGGGGC	1
GGGCCCTGAGTTCTGGG	1
GGGCCGCCTCACTCACT	1
GGGCCGCTCAAGAAAGA	1
GGGCCGGGCCGTGGGAA	1
GGGCCGGGGATTTAGCT	1
GGGCCNCCTCTACCACT	1
GGGCCNCTCNAGAAAGA	1
GGGCCTGGGCAGGGGGG	1
GGGCCTGTCAGGAGATT	1
GGGCCTGTGCCTCCGGC	1
GGGCCTGTTCCTCAGCC	1
GGGCCTTCTCATATCAT	1
GGGCNCGATCCCGGCTC	1
GGGCTACAGACTCAAAA	1
GGGCTACCCCTTCAGAG	1
GGGCTAGATTTATGAAA	1
GGGCTAGTAAAATTTTC	1
GGGCTCAGGAATATTCA	1
GGGCTCCCCTGGTGCTG	1
GGGCTCCTGAAGCAGCT	1
GGGCTCCTGAGCCCGAG	1
GGGCTCGCCCTCTCTCC	1
GGGCTCTTCTGTTTGCT	1
GGGCTGAACCCCAGCTC	1
GGGCTGACACTTGGGGA	1
GGGCTGAGAATCCAGGA	1
GGGCTGAGAATCCNGGA	1
GGGCTGCCACCATACGA	1
GGGCTGCTCGCAGTGTG	1
GGGCTGGAACACTCACA	1
GGGCTGGAGAAATAGTA	1
GGGCTGGCGCTCCCAGA	1
GGGCTGGCGTTCCCAGA	1
GGGCTGGGGATGTAGAT	1
GGGCTGGGGTGGGACCT	1
GGGCTGTAGCTGTGGAA	1
GGGCTGTCAGGAGATTG	1
GGGCTGTTAATGGGAGA	1
GGGCTGTTGTACACATT	1
GGGCTTCGGGAAGTCAC	1
GGGCTTGCAGGAAAAAA	1
GGGCTTTCTGTGATGAA	1
GGGCTTTGGTCTTTTTG	1
GGGGAAAAAACCTCTTT	1
GGGGAAGGCGACCAGAC	1
GGGGAAGTGGCTGCTGG	1
GGGGAAGTTGCTGNGTG	1
GGGGAATTCAGAGAAAT	1
GGGGAATTCAGAGAGAG	1
GGGGACAGCTCACAAAC	1
GGGGACAGGCGGGCCTG	1
GGGGACCCCATTCGTCC	1
GGGGACTTGTTTCNTGG	1
GGGGAGACTTTGCAGTT	1
GGGGAGCAAGCAGTCCA	1
GGGGAGCAGGAAGAAGA	1
GGGGAGCATTTCTCCTT	1
GGGGAGCCCCTTTGATC	1
GGGGAGCCGCTAAAACA	1
GGGGAGCTCCTTTGATC	1
GGGGAGCTTCACTTTGC	1
GGGGAGGCTGTTTAATT	1
GGGGAGGGTAGTGGGCA	1
GGGGAGTGGTTGCACCT	1
GGGGATATAAAGRATGG	1
GGGGATCCTCGCGTGAG	1
GGGGATGGGCTCAGAGC	1
GGGGATGTGCGTCGGGC	1
GGGGATTTNGTGGGGGC	1
GGGGCAAAATAAATTTC	1
GGGGCAAACTGAAGTAG	1
GGGGCAAAGACCAGGAT	1
GGGGCAAGGACACACAG	1
GGGGCAAGGGAGGAAGT	1
GGGGCAAGTGAAGGCTT	1
GGGGCACAGGCTCTATT	1
GGGGCAGACACAGTTTA	1
GGGGCAGAGGAAGGGAA	1
GGGGCAGAGGGGAATAC	1
GGGGCAGAGTGTTTGGG	1
GGGGCATTCTATCTTGC	1
GGGGCCATCACCACCTT	1
GGGGCCATTCACAATGT	1
GGGGCCCTGACAGGACT	1
GGGGCCCTTTCTAAGCA	1
GGGGCGAAGGGTGGGGT	1
GGGGCGGGGGGGATTAG	1
GGGGCGGTGGGGGGGTC	1
GGGGCTAGAAAAGGATG	1
GGGGCTCACNACTATCT	1
GGGGCTGGGATGTCCGG	1
GGGGCTTTCTCCCTGAC	1
GGGGGAAATCGCCAGCT	1
GGGGGAATCGCCAGCTT	1
GGGGGACCTCGCACGGT	1
GGGGGACGCGGTAAAAC	1
GGGGGAGAAAAAGGTAC	1
GGGGGAGATTCTCTCGA	1
GGGGGAGCGTTGACAAA	1
GGGGGATGAGTGGTTTG	1
GGGGGCAGACTCTGCTC	1
GGGGGCAGGTTACATAT	1
GGGGGCCAGATTNNGTG	1
GGGGGCCCAACCNATCG	1
GGGGGCTGCTTCCTGGA	1
GGGGGCTGGGGATTCAG	1
GGGGGGAAATAATGGAT	1
GGGGGGAAGGGGAGGGA	1
GGGGGGAGCGTTGACAA	1
GGGGGGAGGGGAGGGTA	1
GGGGGGATGTCTTTAAA	1
GGGGGGCGGGAGGGGAG	1
GGGGGGGGATTCCAGGA	1
GGGGGTATTTCTCAGAG	1
GGGGGTCAGAAGCCTAA	1
GGGGTACCTGATATTGA	1
GGGGTCAACTCTGTCCA	1
GGGGTCACAGGGGGACA	1
GGGGTCACAGGGGGGCC	1
GGGGTCCAGAGATGGAA	1
GGGGTCCTCAGGACACT	1
GGGGTCGAGCTGCAGGA	1
GGGGTCGGGCCTGTGTG	1
GGGGTCTCACTTCATTT	1
GGGGTGAAACTGGAGGT	1
GGGGTGAAGGGACCAGA	1
GGGGTGACACAGGAAGT	1
GGGGTGCCCAGTTTATC	1
GGGGTGCTAGGTTTTAG	1
GGGGTGGGCCAGAGCTC	1
GGGGTGGGGTAAAGATT	1
GGGGTGGTAAGTACACA	1
GGGGTGTCAATGAACAT	1
GGGGTGTCAATGRAACC	1
GGGGTTATGTATACGCC	1
GGGGTTATTTACAGGAG	1
GGGGTTCCCAGCTGTGG	1
GGGGTTGCCTAAGACCT	1
GGGGTTGGGGATTTAGC	1
GGGGTTTGGGGAAGGGG	1
GGGGTTTTCCCTCTTTG	1
GGGGTTTTCTGTTGCAA	1
GGGGTTTTTATTATTTT	1
GGGGTTTTTGNTATTTT	1
GGGNGGGGGCTGGGNTC	1
GGGTAAAAGACATAAAG	1
GGGTAAGAGAGGAGGAA	1
GGGTAAGAGTACAGCTT	1
GGGTAAGGCTGATTGGT	1
GGGTACAAGACTAAAAA	1
GGGTACAAGACTAAGAT	1
GGGTACAGATCTGTGAG	1
GGGTAGCCACTTTGACA	1
GGGTAGCTTCCGTTGTT	1
GGGTAGGGGGTTGGGGT	1
GGGTATCCTTACTTAGA	1
GGGTATGGAGGTCCTGC	1
GGGTATGGGGTGGGCCA	1
GGGTATTACTACTCTTC	1
GGGTATTTAACAGTATT	1
GGGTCAAACTGCTGCCA	1
GGGTCAGAAATTGGAAG	1
GGGTCAGAGGGAGGTCA	1
GGGTCCACCGAAGACGT	1
GGGTCCCAAGACGGCAA	1
GGGTCCTGGGGGCTCCM	1
GGGTCGCCTAGTTTTGT	1
GGGTCTATCCTTTCCAG	1
GGGTCTCAGCACTCCTC	1
GGGTCTGTAAGGTTCCT	1
GGGTCTGTCTGTTGAGT	1
GGGTCTTAATATTAAAG	1
GGGTCTTCAGGTTCAAT	1
GGGTGAAGCCCANGGAA	1
GGGTGATTGACTCACCG	1
GGGTGATTGTAGCAGCA	1
GGGTGCAGCTAGAACAG	1
GGGTGCCCCCTGATTAA	1
GGGTGCCTGTGCCTGCC	1
GGGTGCTCTGATTAAAG	1
GGGTGGGAGTGGGAGGT	1
GGGTGGGGAATTTTGAG	1
GGGTGGGGCAGGGCCGA	1
GGGTGGGGGATAGCAAG	1
GGGTNGGGGATTNGGCT	1
GGGTTCAAAGAAGAGTA	1
GGGTTCAGAAGGAGGGT	1
GGGTTCCCAGCTGTTGT	1
GGGTTCCCCTGGNAAAA	1
GGGTTCCCCTGGTGANG	1
GGGTTCCCNTGGTGCTG	1
GGGTTCCTCTAATAGGG	1
GGGTTCCTCTGGTGCTG	1
GGGTTCTGGTGGTTGGC	1
GGGTTCTGTCCTGGGAA	1
GGGTTGATTGGATGGCT	1
GGGTTGCTGCTGTTAAC	1
GGGTTGGGATTTAGCTC	1
GGGTTGTNTGGGCCCTG	1
GGGTTNCCCCTGGTGCT	1
GGGTTTCTTTTTATTTT	1
GGGTTTGACTGTTACAC	1
GGGTTTGGAGCTGGGGA	1
GGGTTTGGGATAGAAGG	1
GGGTTTTGCACAGGGAT	1
GGGTTTTGGGGGGTGGA	1
GGGTTTTTAGNATTTTT	1
GGGTTTTTATCATTTTT	1
GGGTTTTTTATTATTTT	1
GGNAACAGAGGTGTCGC	1
GGNACCGCTCAGAAAGA	1
GGNCATCAAGCAGTAAC	1
GGNCTCCTGATTTCCCA	1
GGNGCTTTCAATAAATG	1
GGNGGTGTTTTTTAACT	1
GGNTAGCCACTTTGACA	1
GGNTAGCGATGAAGTCT	1
GGNTATGTAAAATTTTC	1
GGNTCNGCCTCTCAAGT	1
GGNTGAACAGCTGTTGT	1
GGRACAAAGTGCTTTAT	1
GGSTATGTAAAATTTTC	1
GGTAAAAAAAAAAAAAA	1
GGTAAAAAGAAAGTTTT	1
GGTAAAACGTTTCCAGG	1
GGTAAACATCTCCCAAT	1
GGTAAAGCCTGGCTCAG	1
GGTAACAGAGAGAGGGG	1
GGTAACCACTTTGACAG	1
GGTAACTCCTGCCTCCA	1
GGTAACTGTGTTTCACT	1
GGTAAGATTTATTGGGG	1
GGTAAGGTCCTAGGTTT	1
GGTAAGGTTTGCAGAAT	1
GGTAATCCTGCTCAGTA	1
GGTAATGATTGTTAATT	1
GGTAATGGATCTAAGTT	1
GGTAATGGCCGTTCCCT	1
GGTACAATGCAGGAAAG	1
GGTACAGCTCACTCCAG	1
GGTACATTATCTCTAAC	1
GGTACATTCCAGGCAAG	1
GGTACCGCTGCCGCCCT	1
GGTACTTGGACAGCTTA	1
GGTAGAACTGAAGAAGA	1
GGTAGAAGGGCATTAAA	1
GGTAGCAAAAGGATGGA	1
GGTAGCCACTTTGACAC	1
GGTAGCCACTTTGACAN	1
GGTAGCCAGGAAGACAG	1
GGTAGCCANTTTGACAG	1
GGTAGCCGATGAAGTCT	1
GGTAGCCGCTTTGACAG	1
GGTAGCCMCTTTGACAG	1
GGTAGCCTCGGAGGCAG	1
GGTAGCTGAGGAACCCA	1
GGTAGGAGAGAATTGAC	1
GGTAGGCGCCTGCTTCG	1
GGTAGGCTTTCTNNGTA	1
GGTAGTGCATTTTACTG	1
GGTAGTTGCCTGGGGCA	1
GGTATAATGGACAAGCT	1
GGTATACACATACCTCG	1
GGTATATAGGAAAATTT	1
GGTATCAGTGTGGTTAG	1
GGTATCCACTACCATTG	1
GGTATGGAGGTCCNGCC	1
GGTATGTGCCACCCATC	1
GGTATTAAAACAGATGA	1
GGTATTAAGAGCTGCAA	1
GGTATTAGTCTGTCCCT	1
GGTATTATCAGGCAGGC	1
GGTATTGCAAGCTGTTT	1
GGTATTTACAACATAGT	1
GGTATTTACTGCTCCTT	1
GGTATTTCTTGGCTGAG	1
GGTCAAAAAAAAAAAAA	1
GGTCAAACTATGACGCT	1
GGTCAAGTATAAGCCAG	1
GGTCACAAACTTTAAAG	1
GGTCACAACTCAAAGTC	1
GGTCACCACACCTGGGC	1
GGTCACCTGTTTTATAC	1
GGTCACTAAAAAAAAAA	1
GGTCACTGGGTAGGTGG	1
GGTCACTTCGACCTCCT	1
GGTCAGAAATCAAACAT	1
GGTCAGACTAAACCCTT	1
GGTCAGTCCAGTACATT	1
GGTCAGTCGGTCCTGAC	1
GGTCAGTCGGTCCTGAN	1
GGTCATAAACTCCATTG	1
GGTCATCTTAGAGGCAA	1
GGTCATTCTTCCATATC	1
GGTCCAAGTAAAACATT	1
GGTCCAATTTATTTGCT	1
GGTCCATAATTAGATTG	1
GGTCCATTATTGATGTT	1
GGTCCCAGAGGGGCTCC	1
GGTCCCCGGGCAGTTGG	1
GGTCCCCTGTGGATGTT	1
GGTCCCGAAGCCNGAAG	1
GGTCCCTGCTTTGAGAT	1
GGTCCGGCAAAACGTGC	1
GGTCCGGGTGGAGGTGG	1
GGTCCNAGAGGAGCCGG	1
GGTCCTACCCACGACCA	1
GGTCCTCCAGGACTCCC	1
GGTCCTGCTTAGTGCCG	1
GGTCCTGGGCAGGAGGT	1
GGTCCTTCTGGTCCTCG	1
GGTCCTTGTCATCTCAT	1
GGTCGTGAGGGGCCCTT	1
GGTCGTTCTCTCTGAAG	1
GGTCTAATTTATCTGCT	1
GGTCTAATTTATTTGCC	1
GGTCTAATTTATTTTGC	1
GGTCTACATATCTATGA	1
GGTCTAGATCTCTTCTT	1
GGTCTCCTGCATAGAAA	1
GGTCTCTTTAAGTTAAA	1
GGTCTGACTTGATCATT	1
GGTCTGCAAGTAGGACT	1
GGTCTGCCCTGGNGCAT	1
GGTCTGGAGCTCTACCT	1
GGTCTGGGTCCCCCAGC	1
GGTCTGTCGGGCTTGCC	1
GGTCTTCAATCTTATTT	1
GGTCTTCCTGTTTTTGT	1
GGTCTTCTCCTCCGGGG	1
GGTCTTTCTCAAATAAA	1
GGTGAAAAAACTAGAGA	1
GGTGAAAAGAAAAGAAG	1
GGTGACCACGGGNGACG	1
GGTGACCGATGTGTTTT	1
GGTGACGGACAGTTGAA	1
GGTGACGGGAATAAAGT	1
GGTGACGTCTGGATTCA	1
GGTGAGACTCAGTCAGT	1
GGTGAGTGCGTGGATGG	1
GGTGATAGGTGGTCACC	1
GGTGATCAGGGGGCAAA	1
GGTGATGAGCAGGACAG	1
GGTGATGTAGCTGCCTC	1
GGTGCAAGCTTGCGTTT	1
GGTGCACCGGTGGATAA	1
GGTGCCAATGAACAAGC	1
GGTGCTAAGATTCAAGA	1
GGTGCTAANATTCAAGA	1
GGTGCTAGGAACCAAAC	1
GGTGCTCAGGAAGCTAC	1
GGTGCTCCCGGGAGATA	1
GGTGCTGAGAACTGAAC	1
GGTGCTGCCGCCACACC	1
GGTGCTGGTGCTCCAAG	1
GGTGCTTGAAAAAGCTC	1
GGTGGAAGCTCCGGAGC	1
GGTGGAGGACGACGAGG	1
GGTGGATCACAGCTGCC	1
GGTGGATGTGCCTTTTT	1
GGTGGCAGGAACAAGGC	1
GGTGGCAGTGAAGCTGC	1
GGTGGCCCCCTGCGTTT	1
GGTGGCCCCGGATTAAC	1
GGTGGCGAAAGATCTCT	1
GGTGGCGATCAAACCCG	1
GGTGGCTGCTCTGAGTG	1
GGTGGCTGTGCTCACAC	1
GGTGGCTGTTCCCACAG	1
GGTGGCTTCAAGTAGCA	1
GGTGGGATCAGCCCCGC	1
GGTGGGCCCTCCGGAGG	1
GGTGGGCCTTCACNCTG	1
GGTGGGGCTTTGTAGGC	1
GGTGGGGGAATGGTGGG	1
GGTGGGGGTGCAGTATC	1
GGTGGGTACAGCTACTT	1
GGTGGGTGGAGGATGCC	1
GGTGGGTGTGTACAACG	1
GGTGGTCATANGTGTGT	1
GGTGGTGAGAAGCTGCA	1
GGTGGTGATGATTCACT	1
GGTGGTGTGGTTACATA	1
GGTGGTTCCCTGGCAGG	1
GGTGTAACTGGTTGCAG	1
GGTGTAAGAAAACACAC	1
GGTGTAGGCACTTGAAG	1
GGTGTCAGCAGGCGAAA	1
GGTGTCAGGAACTCATA	1
GGTGTCATCAGAGGCAA	1
GGTGTCATTCGGGGGGA	1
GGTGTCCTCCTACGTAA	1
GGTGTCGCCGTGCTTGA	1
GGTGTCGGTTTTTTTAC	1
GGTGTCTTTTAATGGGA	1
GGTGTGAACCCACAAGC	1
GGTGTGCGAGATTGTAT	1
GGTGTGGCTGCTTTTAA	1
GGTGTGGGCTCTTGGTG	1
GGTGTTCTGTACTGACC	1
GGTGTTGAGAACTATCA	1
GGTGTTTGGTGCCTCTC	1
GGTNTAAATTATTTGCT	1
GGTTAAACTGCTTGAGT	1
GGTTAAAGGCTTGGGGA	1
GGTTAAATCATTACGTT	1
GGTTAAGGAGCTGTTCC	1
GGTTACAAATGACTTTT	1
GGTTACACAAGAGATTT	1
GGTTACTGATCCAGGTT	1
GGTTACTGGTACCTACT	1
GGTTACTGTTCCTGTAT	1
GGTTACTTCAAATGTAG	1
GGTTAGAGAATGTTTCA	1
GGTTAGAGAATGTTTCG	1
GGTTAGGTTTTAAAAAA	1
GGTTAGTTGGCAAATCT	1
GGTTATATCTGTCTATG	1
GGTTCAGAAAAGATGGT	1
GGTTCAGTCCCCAGCTC	1
GGTTCAGTGCCCAGCTC	1
GGTTCAGTGCTGCCCCT	1
GGTTCATCCTGAGTCCG	1
GGTTCCCACACCTGTAA	1
GGTTCCTCCATAAACTG	1
GGTTCCTTTTTGGNAAT	1
GGTTCTAGGAGGGTGAG	1
GGTTCTCAACCCAGAGA	1
GGTTCTCTGCTAACCTC	1
GGTTCTGGAGATCAAAT	1
GGTTCTGTTGGCCCAGG	1
GGTTCTTAACTCCAGAA	1
GGTTCTTCCTCNATCTC	1
GGTTCTTGGTAATAATT	1
GGTTGAAGCTTCTGAAA	1
GGTTGATGGCTGCCATC	1
GGTTGGGGGTCAGGCTG	1
GGTTGGTGTTTATTGGG	1
GGTTGTATTAAAAAAAA	1
GGTTGTTTACTTGCCTT	1
GGTTTACAAGGAAGGGG	1
GGTTTACTCACTGAGAT	1
GGTTTAGAACCTCACAC	1
GGTTTAGGAGGGAGCCA	1
GGTTTATTTTTCAACAT	1
GGTTTCAACTNGATATA	1
GGTTTCCAGGGTCAATC	1
GGTTTCCTTCCCCGCAC	1
GGTTTCCTTTTTATTTT	1
GGTTTCGGAGACCTGAA	1
GGTTTCGGGTAAAGTGT	1
GGTTTCTGACTATTTTG	1
GGTTTCTTTTTATTTTT	1
GGTTTGAAAAAAAAAAA	1
GGTTTGAAGGAAATCTA	1
GGTTTGATCCTACTAAA	1
GGTTTGATTAACAGTAA	1
GGTTTGATTCCTTTGAG	1
GGTTTGGGGAAGGACTG	1
GGTTTTAAGTGCTTGTG	1
GGTTTTAGGGAGTGAAT	1
GGTTTTATTGCTAGNAG	1
GGTTTTATTTTTAACAT	1
GGTTTTCCTTTCTTCCT	1
GGTTTTCNAGGGACATC	1
GGTTTTCNAGGGGCATC	1
GGTTTTGATGTGTCAGG	1
GGTTTTTAAAGTTCAGA	1
GGTTTTTATTTTGTCTC	1
GNAAANCTCAGAAGTCT	1
GNAAGAGACGCCTCTGG	1
GNAAGCTGCCTTGGCCC	1
GNAAGGATGGCTGAGGA	1
GNAAGTCAGCCAAACTG	1
GNAATAAACAGGTTGAG	1
GNAATGACCTGCAACTG	1
GNACTTTGGAAAACTTT	1
GNAGAAAAAGATACTAA	1
GNAGCCTGCTCCCCGGA	1
GNAGTGGACTCTCCAGG	1
GNAGTGTCTGGATCTGA	1
GNATAAGTTGATTCAGT	1
GNATCACCTGTTTTATA	1
GNATCCAAAGTTGAACT	1
GNATGTGGCTGCTTTTA	1
GNATTTGGAAATAAATA	1
GNCACGGGAATAAATTC	1
GNCAGAGTGCCGCCTGC	1
GNCATATTGAAGAAAAA	1
GNCCAAGTGGCTGTGGT	1
GNCCAGTGTAATTCCCC	1
GNCCGTGCCACCCTTTG	1
GNCGGTGGATTACGGGT	1
GNCTCGTACAAAGCAGA	1
GNGAAATTACAAACTGA	1
GNGAAGGCGGTAGTTCT	1
GNGACTCACAACCATCN	1
GNGATTGCCCCAACCAA	1
GNGCAGAAGAAGTTGTT	1
GNGCTGTGGAGAGGTGG	1
GNGCTTTCAATAAANGT	1
GNGGCGGATGGTGACTT	1
GNGGCTCACAACCATCT	1
GNGGTTCACAACCATCN	1
GNNATNAAAGTATCGTT	1
GNTGTTGTGGGTCATTT	1
GNTTGTGATTTTTTTTT	1
GRAATGACCTGCAACTG	1
GSCTGTTGAAGCTGATT	1
GTAAAAAAAAAAAAAAT	1
GTAAAAAAAAATAAAAA	1
GTAAAAATGGTAAAAAG	1
GTAAAACCCTGTTGAAA	1
GTAAAAGAAAAGAAAAT	1
GTAAAAGAATTTTACAT	1
GTAAAAGTAAAATGTTC	1
GTAAAAGTTTGCNCAGT	1
GTAAAAGTTTGCTTGTT	1
GTAAAATAAAAAAAAAA	1
GTAAAATCAAGTCTTAA	1
GTAAAATTGTAGTTTGA	1
GTAAACAGTGACAGAGA	1
GTAAACATAGGATCTTC	1
GTAAACNTGACAGAGAA	1
GTAAACTGCAGTGTTTT	1
GTAAAGAAGCGGAAAGG	1
GTAAAGACAATGTACGA	1
GTAAAGATGCTCAGGAA	1
GTAAAGCTACAATAGTT	1
GTAAAGTTCACACCAGC	1
GTAAAGTTTTACAGTAT	1
GTAAATAAATCAAATAA	1
GTAAATAAATCAAATAT	1
GTAAATAAATCTTAAAG	1
GTAAATATGCGTTCAAT	1
GTAAATCTGAAGCTGGA	1
GTAAATCTGAAGCTGGG	1
GTAAATCTGGGTTTGTT	1
GTAAATCTGTGATTGAA	1
GTAAATTAACTGATTAA	1
GTAAATTTCATTTTTAT	1
GTAACCATTCATCAATT	1
GTAACCCCAAACTGGCT	1
GTAACCTATGCCTTTAG	1
GTAACCTTAGTGTAAGT	1
GTAACGTTTTTATAAAT	1
GTAACMTCCTCACCATC	1
GTAACTAACATATGTAA	1
GTAACTTGTAAGATATT	1
GTAACTTGTTTAAATGC	1
GTAACTTTCTTTTTCCT	1
GTAAGAAGGGCAGAGCC	1
GTAAGACACTGTGGGTT	1
GTAAGATAGAATATAAA	1
GTAAGATTGAATGTGAT	1
GTAAGCAAAAAAAAAAG	1
GTAAGCAAAAACAAAAA	1
GTAAGCAAGAAAAAAAA	1
GTAAGCATAAAAAAAAG	1
GTAAGCATAAAAAAAAT	1
GTAAGCATANAAAAAAA	1
GTAAGCCACACACCTTG	1
GTAAGGAAAACCTCATC	1
GTAAGGCAAAAAAAAAA	1
GTAAGGGAAAACAGCGT	1
GTAAGGGAAGAAAGACN	1
GTAAGGGACAGCAGGGT	1
GTAAGGGCAGCGGGGAG	1
GTAAGGGCTCTTATTCT	1
GTAAGGTGCCGAGGGAG	1
GTAAGGTGGAAAGAACC	1
GTAAGGTTGGTTACCTT	1
GTAAGTAAATCAAATAA	1
GTAAGTGACCCACTGGG	1
GTAAGTGCGCCGGCCCT	1
GTAAGTTACTACTGGGC	1
GTAATAAAAAGCTGTTC	1
GTAATAAATTTAAAAAT	1
GTAATAATAAAACTATT	1
GTAATACTGAGGGGCTA	1
GTAATATTGTCAAACTG	1
GTAATCAGGTTGGCTGC	1
GTAATCTGTCTTAATGA	1
GTAATGACCTGCAACTG	1
GTAATGCCTCGCTGCTT	1
GTAATGGCTCACAACTG	1
GTAATGGGAACAACAAA	1
GTAATGGGTGTAGGAAC	1
GTAATGGTCCCAATGGT	1
GTAATGGTGGACTTTTG	1
GTAATGTAGGCCCAGAA	1
GTAATGTATCCTGTGGG	1
GTAATGTTGTGACTCAG	1
GTAATGTTTAGTTTCTT	1
GTAATGTTTTAAATTTC	1
GTAATTAGAGCAGAGCT	1
GTAATTAGAGTCATCGT	1
GTAATTCAACTTGAATT	1
GTAATTCACATCCATCT	1
GTAATTGAGTGAAAGTA	1
GTAATTTTGAAGGATGA	1
GTACAATACAAGCAGCN	1
GTACACACCTTACGTTC	1
GTACACAGACAAGCAGA	1
GTACACAGCAGTTAATC	1
GTACACATACACATCCA	1
GTACACATTCTAAAGCA	1
GTACACTAGAACCTTCC	1
GTACACTTTCTGTTTTG	1
GTACAGAAGACTGTCTA	1
GTACAGACAGATCAACC	1
GTACAGACTCCCTGAAT	1
GTACAGATACACATACT	1
GTACAGCCCTGCCCTGG	1
GTACAGCCCTGCNAAGG	1
GTACAGGCGCCATTTGG	1
GTACAGGGGGAATGGGT	1
GTACATAATTACGGCAC	1
GTACATCAACTGGGGAT	1
GTACATTGTAAAGTGAA	1
GTACCACAACTTAGATG	1
GTACCACAGTCAGCACA	1
GTACCCACTAGGAAGAA	1
GTACCCAGGATGTTAAA	1
GTACCCAGGTGATCAGT	1
GTACCCCTGTGCTTGTA	1
GTACCMGGACACCMCAT	1
GTACCTGTAATCTTAAA	1
GTACCTTCTCCAAAATC	1
GTACGAAGGCAACATAA	1
GTACGAGCTATGGAGAG	1
GTACGATGAACCTTAAA	1
GTACGCACACTTTTCAC	1
GTACGGGAATAAATTCA	1
GTACGTCGCCCTCCCCC	1
GTACGTTTTTATTGTTT	1
GTACTAGAGAGATAGCT	1
GTACTATAACAGGCTTC	1
GTACTATTTTTAAATTA	1
GTACTCCTGTTGTTGCC	1
GTACTCTGTAATTTGTT	1
GTACTCTTAGCTCTATC	1
GTACTGCTTATTCAACT	1
GTACTGGGCMGGGCAGA	1
GTACTGTATATTNTTAA	1
GTACTGTGGGATATAAA	1
GTACTTACTTAAAGCCA	1
GTACTTAGAATTTGCTT	1
GTACTTAGTCGCACCAG	1
GTACTTGAATCGTTCAG	1
GTACTTGTTTTTTTTTT	1
GTAGAAAGAGAGAACTG	1
GTAGAACTGTAAAAAAA	1
GTAGAAGAGCTTGAGAA	1
GTAGAAGGGGTCAAATG	1
GTAGAATGAAAATATTT	1
GTAGAATTCAGATTCCC	1
GTAGACAGGGTCAAGGA	1
GTAGACATACACCGTGC	1
GTAGACCGGGCAGAGGC	1
GTAGACTAACAATGTAG	1
GTAGACTTCCCGTTTAT	1
GTAGAGAAGAAAACTAA	1
GTAGAGAGAGGAAGAAG	1
GTAGAGGAGTACTTCAA	1
GTAGATACACAAAAGAG	1
GTAGATGAGCTGATGGT	1
GTAGATGATGTCTTCTC	1
GTAGATGCAACCTGGAT	1
GTAGATTAGATGTGACA	1
GTAGATTAGGAAGGATC	1
GTAGCACATACCTTTAA	1
GTAGCAGCCAGATGTGG	1
GTAGCATCACAGTTTCA	1
GTAGCATTTCCCATTTC	1
GTAGCCACTAGCCAGAT	1
GTAGCCAGCAGACAGGT	1
GTAGCCTCTCCCACAGT	1
GTAGCCTGCNAAAGGAT	1
GTAGCGGCAGAACAGCC	1
GTAGCTAGCCCTCTTAG	1
GTAGCTCAACCGAAGAA	1
GTAGCTCACAATCATCT	1
GTAGCTCACAGCCATCT	1
GTAGCTCACGCCCATCT	1
GTAGCTCATAACCATCT	1
GTAGCTCTGCTAACTGG	1
GTAGCTGCCATTAAGAA	1
GTAGCTGGCTACACGGC	1
GTAGCTGGTTATCTGCA	1
GTAGGAAGAGGGTCTTG	1
GTAGGAGAATGTCCTTT	1
GTAGGAGGGCCTTGTGG	1
GTAGGATAAGATGCTGG	1
GTAGGCAAGTGCCCTCC	1
GTAGGCATAAAAAAAAA	1
GTAGGCCGCCTGAATGA	1
GTAGGGAACATAGCGTG	1
GTAGGGATATATAAGTG	1
GTAGGGCCTGACACAGT	1
GTAGGGGCCAAAGCCAG	1
GTAGGGGTCAGCTGTGT	1
GTAGGGTTGGTTACATT	1
GTAGGTATGTTTATGTG	1
GTAGGTGAGTGACCACC	1
GTAGTACCAAGACTTCT	1
GTAGTGCATCTGCCCTG	1
GTAGTGGGTCTAGAGGG	1
GTAGTGTAAACTGTTCG	1
GTAGTTAACACCTTTGA	1
GTAGTTCACAGCCACCT	1
GTAGTTCCAAAAGTTAA	1
GTAGTTTTCGAGTGGCT	1
GTATAAAGTTTAGACTG	1
GTATAAGAACTGACTCC	1
GTATACCTTGTTTCCAC	1
GTATAGATTTTACACTC	1
GTATATACCTGCAGTCC	1
GTATATCCTCGAACCAT	1
GTATATGTAAATGTNTA	1
GTATATGTAGTGAAATG	1
GTATATGTCTTTCTTTC	1
GTATATTTGATCACACT	1
GTATCACTGATGTGTAC	1
GTATCATACATTGTATT	1
GTATCATCAGAGTGCAT	1
GTATCATCTTCTCCTTT	1
GTATCATTCCTAGGAAG	1
GTATCCACAGTTGCTAG	1
GTATCCAGTCCTGAGAT	1
GTATCTAAAAAAAAAAA	1
GTATCTGAGTTAAACCC	1
GTATCTGTTAAACTTGT	1
GTATCTGTTGCCAGCAA	1
GTATCTTCAAGCAACCC	1
GTATCTTTTCACAGCAT	1
GTATGAAAGACCCTGCT	1
GTATGCCTCTGGAATCA	1
GTATGCTCGATGAAATA	1
GTATGGACACAAAGACA	1
GTATGGAGGGAGCCAGG	1
GTATGTACTCACTGATA	1
GTATGTCCTAGTGTACA	1
GTATGTGGATCNGNGGT	1
GTATGTGGATCTGTGCT	1
GTATGTTAGCTGTCTAC	1
GTATTAAAACAAAAGTA	1
GTATTAAANAGNGTTGA	1
GTATTAAATAGAGTTGA	1
GTATTAACCATTTGCTG	1
GTATTACAGTTTTCACC	1
GTATTACCCATATGCAA	1
GTATTAGCAAAGGTAAA	1
GTATTAGTGCTATTCTT	1
GTATTATCAGTCCTTCA	1
GTATTCAGAACACCTGA	1
GTATTCAGCCATCACCC	1
GTATTCCGTGTGCTTTT	1
GTATTCTCANATTAGTC	1
[truncated: 139,940 more chars]
