# Supplementary material for: Transcriptional profiling of inductive mesenchyme to identify molecules involved in prostate development and disease
Source: Genome Biol. 2007 Oct 8;8(10):R213. doi: 10.1186/gb-2007-8-10-r213 (PMC2246287; doi:10.1186/gb-2007-8-10-r213)
Supplement: Additional data file 3 — Presented is the tab delimited text file of the VSU SAGE library. [file gb-2007-8-10-r213-S3.txt]

TAG	COUNT
GCACGGGAATAAATTCA	551
TCCAATAAAGAGCTGAA	529
GAAAAATAAAACTGAAG	461
ATAACACATAAAAAAAA	370
ATACTGACACTTCGTAG	348
GTGGCTCACAACCATCT	336
GCCTAATGTATACAAAG	328
CTAGTCTTTGTGCACAC	298
TGGGTTGTCTAAAAATA	278
GAATGACCTGCAACTGT	270
GGCTATGTAAAATTTTC	265
GCCCGAGCCAATGCCCG	263
GGCAAGCCCCAGCGTCT	260
CGGAAGGCGGCGGCCAA	248
CCCAGTTTTCATTAAAG	242
GGTAGCCACTTTGACAG	235
GGATTTGGCCTGTTTGA	232
TGACTATTAAAAACCCT	231
TTGGTGAAGGAAAAAGC	231
TTCAATAATAAATCTCA	226
GGATTCGGTCTCTTCGA	211
AGGAGGCTACACAAAGA	192
TACCCTCACAAACTGGT	182
CCAGAACAGACTGGTGA	178
AGGCAGACAGTTGCTGT	175
GGCTGTTGAAGCTGATT	172
ACGTCTCAAAGTAAAAG	171
AAAAAAAAAAAAAAAAA	165
CAGCCCACGCCTGACAG	164
GTGAAGGCGGTAGTTCT	162
GATGCCCCCCACCCTAC	161
TGGCCCAAATTTATGCT	161
AAGAGAAGCTGAAGACC	160
TATGTCAAGCTGGTGGA	160
GGACCGCTCAAGAAAGA	157
GTGACCACGGGTGACGG	157
TAGGCCACACAAGAGCC	151
GAATAATAAAACTATTT	150
GCAGAGTGCGCCTGCTT	145
TAAGTAGCAAACAGGGC	144
TGCGCCAAGTGTGTCCG	144
TTTGGTTTTCCAAAAAG	144
CGAACTCTCACAGTGAT	143
GACTTTGGAAAACATTT	143
CGCTGGTTCCAGCAGAA	141
ATGAAATCAAAAAAAAA	138
TTGGCTGCCCAGGATGT	135
TGGATCCTGAGAACTTC	130
CAAGGTGACAGGCCGCT	121
CCGTGGGTGATATTCCT	121
CTGCCTAGCGGCTTCCG	117
TTAATAAATGACCAGTT	112
GAGTGGACTCTCCAGGT	111
TAGGTACAGGCTTACTA	110
TCTTGCCAGTCACCTAG	108
ATAAAGTTCACACCAGC	106
CACAAACGGTAGTCTTG	105
AGCGATTCAAACAACCA	104
CTGCTATCCGAGAGAAT	102
AAGAGGCAAGACGAAAA	100
GAAATATGTGTTATTTC	99
TTAACAAAAGCAGTTTA	99
CCTACCAAGACACTGAG	97
TTCATTATACTCTCAAA	96
CTTCTCATTTGTATGTT	95
TGCTACCCTTCTAAAAA	95
GGAGGTTATGCCTGATC	92
CAAACATCCATAAACCG	91
CACGCCTCTCTGGACAA	91
GTGGGTGTGTACAACGG	91
TGCATAAGTCACAGGGA	91
GCGGCGGATGGTGACTT	90
TTGATTTTTTTTTGAGT	90
TGGGCACCTGTTCCGGC	89
AAAACAGTGGCCGGTGG	87
GAAGCAGGACCAGTAAG	87
TAAGTGGAATAAAAGTT	86
TCAGGCTGCCTTTATCT	86
TTACTAATTTGTACAGC	86
TGTTCCTCTTGCTTTAA	84
GCCAAGTGTAATTCCCC	82
AATCGGAGGCCAACCAG	80
GATGCCCCCCACCTTAC	80
GCGAAACTCAGAGAGTA	80
CAGATCTTCGTGAAGAC	79
GATTCCGTGAAGGAACA	79
TGGAAGCTGACCAGGGA	79
TCGGACGTACATCGTTA	77
TTAATAAAAGTATCGTT	77
CAGAACCCACGACAATA	74
GAGCGTTTTGGGTCCAG	74
TATCTTGGCACATTTCA	74
CGGGATCTGCTCTGAGA	73
TGAAAAAAAAAAAAAAA	73
AATCAACCCGTCTATGT	71
CAATAAACTGAAAAGAG	70
GCCTTTATGAGAAGAAA	70
AGGTCGGGTGGAAGTAC	68
ATCAACACCGCAACCTT	67
GAGCACATCCACAAACT	67
GAATTAACATTAAACTT	66
ATTACTAGAGATGTTTT	65
AAGGAGATGGGAACTCC	64
AGCCGTCCCTTCACTAG	64
GCCTTCCAATAAAAGAT	64
GTTCTCTGGCTCGTGCT	64
TAAAAAAAAAAAAAAAA	64
ACACTGAACACTGTAGA	63
TGAAATAAACTCAGTAT	63
AATAAAAGTTCCATATT	62
GATGTGGCTGCTTTTAA	62
GGCTGGGGGCTGGGGCT	62
GGGTTTTTATTATTTTT	62
TTGTTAGTGCTGCGATC	62
TCTTCTCACAAGACTTT	61
CCTCAGCCAGTGCCTAC	60
TAGAATTCAGATTCCCC	59
ATCAAGGGTGTGACACT	58
GTGCTTTCAATAAATGT	58
AGAGCGAAGTGGCGGAA	57
TCAGGGTAAGAGATCTA	57
TGTTGACTGGCCAGGTC	57
TTCCCCACACAGAACCC	57
ACATCATAGATGACATC	56
GTAAGCATAAAAAAAAA	56
TGCTACCCTTCTAGCCC	56
TGTACTCAATAAACGAT	56
ACCAAGATCTACGGAGG	55
AGAGAGGCAGCAGAGAA	55
GCCAAGGGTCGTAGGCT	55
CCCACAAGGTACTCTGT	54
GTTCGTGCCAAATTCCG	54
GGAGAGGTTGAGAAGGG	53
TTCTTCCTAGTGTAGCT	53
AGTTTGCTGATTTTAAG	52
GTAAGCAAAAAAAAAAA	52
GTAGCAGGTTCTTTGTT	52
GTGATGGCCACAGTTAA	52
TGGAAATGAAAAAAAAA	52
TGGAAATGACCCAAAAA	52
TTTTTAATGTTGTCTGT	52
AAAAATCATCGTTGTAA	51
CTCTGAAAAGTGTGACC	50
GGGGAAATCGCCAGCTT	50
TGAGCACTCTGAATGCC	50
TGATGTATATTAAACTT	50
ATGCAACTACTAATAAA	49
CAGAGCTTTAAACAAAA	49
CAGTTATAAAAATCAGC	49
GTGACAACTGGGACCAC	49
TTTGCTAAAAATTTTGG	49
TTTTTTTTTCTTTAAAA	49
CCCAATGGCCCAATAAA	47
CTTTATTCCAGCAATCA	47
GGAAGCCTCCAGGAATC	47
GGCAGCTCCCACCTATC	47
TATGACTTAATAAATCC	47
CTGCCTTAATAAAGATT	46
GAGACTAGCAAAATAGT	46
GGAGGGGGAGTAGTAAG	46
GTGTGGCACAGGTCCGT	46
TACATTTTCATATGAAA	46
AGGACAGCAACGGTTGC	45
GCTCTGATATGTTAGGG	45
TCCACTGTGCATTTGCT	45
TGCTAAGAATGATTTCA	45
AAAACACTAAATAAAAT	44
GCCGTTCTTAGTTGGTG	44
GCTGGCAGCCAGATCCT	44
TGTGTGAGCACTGCTGA	44
ATTGTTTATGAAAAGTA	43
CCGCCCAAAGACGACAA	43
TTATGATTAACAAGCTG	43
AAGGTGGAAGAGATTGC	42
AATCCTGTGGAGCATCC	42
GTAAAAAAAAAAAAAAA	42
TCTACAAGAATCTCTTC	42
AGACACTTCCTCATATG	41
CAGGTCTGGCGTGGAAC	41
GCATATTGAAGAAAAAA	41
GCCTTCCTCACCCTAGT	41
GGCCGCGTTCGCACCAA	41
GGGATGGACATAATGTT	41
GTGAACGTTCCTAAGAC	41
TCTGTGCACCTGTCCCC	41
TTCAGCTCGAGCGCCAA	41
ACAAATAAACCAACTTT	40
GAAAAAATGTAAAGTCA	40
GATCACCTGTTTTATAC	40
GCGCCAGTTCAGAGGAC	40
TCACAAGCAAATGTGTC	40
TGCAGTTAAATGGACCT	40
TGGAAATGACCCAACGC	40
AAATCCTTTCACTTCGG	39
AAGGCTTTGCAATTAAA	39
GATGTGGTTTTTGTTTT	39
GGTGACTTAAAGTGTGT	39
TAGGGCAATCTGTCTTT	39
TCCCTTCAGAGGATGAC	39
TGAAGGAACAAACTGGT	39
TTTTGTATTAATTCATA	39
ATAGCTTTCTACACTGT	38
CCCGTGTGCTCATCCGC	38
GAACATCACTGTACAGT	38
GCCTCCAAGGAGTAAGA	38
TAATACTCAATTTGTAC	38
TTAATATTTAATTATCT	38
GAAAAAAAAAAAAAAAA	37
GGCTCAGCCTCTCAAGT	37
GGTGGTCATACGTGTGT	37
GTTGTCTTTGATTAAAG	37
TCCCTGTCCCAAGCCTG	37
TTGAAGCTGAACCCTTA	37
AATAAAATTTTGCTGCT	36
ATGACTATTAGCAAGCT	36
CAAATAAAGACAAGATG	36
CCCTGAGTCCACACCGG	36
GCCTCGTCCCAGTAACT	36
GGTTGTTACTTGCCTTG	36
TGAACACCGAAATAAAG	36
TGTGTTTTGGGAAACTT	36
AGAGGTGTAGAATAAGT	35
CCAAGGAAAACACCAAA	35
CCCCCTGGATCAGGCCA	35
GATGCAGCCATCCTCCC	35
TGCACAGTGCTGAGCAA	35
TTGAAATCAAAAAAAAA	35
CATTTTCTGGCAAAATC	34
GCCAACTAACTCTGCCT	34
GGAAATGGCAAAAAGTA	34
GGCTTTACCCTTTCCTG	34
GGGTCAACTGAGGAATC	34
ACCCGCCGGGCAGCTTC	33
CAAGATAAATTTATTTG	33
CACATCTGGTGTAGGAA	33
CTGTCATTTGTAATATG	33
GAGCGTGAAATAAAGAG	33
TAACCAATCAGTATCTT	33
TGTATTATTTTACAGAG	33
TTATGAAATGCATAATA	33
AGCCATCCCTTCACTAG	32
CACCACTGTTGCCTTCA	32
GGGGTAAGAGTACAGCT	32
CTGAATGCTCAGGACTC	31
GATATTTTTTGGGGGGG	31
TAAGATTTCAATAAAAC	31
TGCCTTTCCGATGGATT	31
TTAAGACTAGGAGGTTG	31
AACTTCTGTTTTTCTCC	30
AGCAGGAGCTGGAGAGA	30
ATCCGAAAAAACAAGTA	30
CGCCTGCTAGCCAACCG	30
CTGCGGCTTCAAATCCG	30
GAATAAAAAGCTGTTCT	30
GATGTGGTACGGAAGGT	30
GCCGAGTGTAACCGCCT	30
GGAGGGGAAGTAGTAAG	30
TATGTTCCAAAAGTGCT	30
GGGATTGCTGTGCAGCC	29
GGTTTCTTTTTATTTTA	29
TGAAATTTTGTCTAATT	29
TGGTCCTCCCATAAGTA	29
AATACTTTTGTATTGCT	28
GAAATTAAAGCAGGTTC	28
GAGAAACACCTGATTTC	28
GTGACTCACAACCATCT	28
TAGGAAGTGTGATTTTT	28
TGCTCTGCATATTCTGG	28
TGTAATGAGACTGCTAT	28
ACCAGCCAGGTGGCCCT	27
ATGTAAAAAATGTTTCC	27
ATTGTGATTGTGTTGGG	27
CTAAAAAAAAAAAAAAA	27
CTAACTAGTTACGCGAC	27
GCAAGCTCCACACAAGG	27
GGATGGGACAGATGAGG	27
GGGTTCCCCTGGTGCTG	27
GTACAATACAAGCAGCC	27
GTATGTGGATCTGTGGT	27
TCTAAGTACGCACGGCC	27
AGGCATTACCACTTGAA	26
ATGATGAACAATAAATC	26
ATTAAGAGGGACGGCCG	26
CCAGTCCTGGTGCTGGA	26
CTAAGGAAGTGGGATAT	26
CTAATAAATGTTTTTGG	26
CTTGAGTCTCCAGAGTC	26
GAAATAAACAGGTTGTT	26
TCTCACCAACCCCACCT	26
TGCTGTGGGGTGTCCCC	26
TGGCCTGTGTGAGGCAG	26
TGGGTTAGACCAGGTTA	26
TGGTTGCTGGGAATTGA	26
AAGTAAAAGTTGCCTGG	25
CAACCGTCATCTTCCAG	25
CAATTGGTTCAATAAAG	25
GAAATAACGGTGAGATT	25
GATAAAACCAGACCATA	25
GATCTCTGTTTCACAAG	25
GGAGGGATCAGCCCCGC	25
GGGCGGAGCTTGTCCGG	25
GTTCAGTTTCATTCACT	25
TCAGACCGTTGGTTTAC	25
TCTATAGAGTGTGCCCT	25
TGATACAGAGCATTTCT	25
TGTCTGTGGAGCAGCCC	25
CATACTCCATCGATGTT	24
CCTGAAATTTGGAAGCA	24
GAACATTGCACCACTCG	24
GAAGCTGCCTTGGCCCT	24
GATTTTATTTTCTGTTT	24
GCAAAGTGTCAGTTTGA	24
GCTGCCAGCACGTTGCT	24
GGAGGTGTGTGCTCCGG	24
GTGGCTCACAGCCATCT	24
TTAAAAAAAAAAAAAAA	24
TTATGGAATTGATTTGC	24
TTCACTGTCGAGCAGCC	24
AACATTTGCAAAAAAAA	23
CAGACTATGTTCCAAGT	23
CAGAGTCGCTTGCCTCA	23
CTCAGACAGTGGTTCTT	23
GCAGCCTGCCGTCATCT	23
GGTCTAATTTATTTGCT	23
TACCATCTTTCTTTGGA	23
TCATCCTCGGATTCTTC	23
TCGGGAGAGTCTAATGT	23
TCTGCCAAGGAAAAGTC	23
TGTGCAAATAAAAAAAA	23
TTCAATAAAGAAAGGTT	23
TTGAATCACAGTAAATT	23
TTTGGTTTTCCAAAAAA	23
ACAGTGGGGATTTTTTT	22
AGATCTATACAGTTGGA	22
ATAGTAGCTTTGAACTG	22
ATTGGTATCACAGGGTA	22
CACCCATACCTAAAACA	22
CAGGATGCAAAGAAGAG	22
CCCAGACTGAAATAAAA	22
CCCTGATTTTATATACT	22
CCTCACTTTAAATAAAT	22
CCTTTGAGATCATCCAC	22
CTTGCAAGTGAGAGTTA	22
GATAAATCATTGTAAAG	22
GGCCCGAGTTACTTTTC	22
GTTCTTCCGTGTCTCGT	22
TACTCAGCTCATTTAAC	22
TAGATGACTTTTGGCCC	22
TAGGACAACTCCGTTAG	22
TGATGTTTGACTGTACC	22
TGGCCCTACCTCATTCT	22
AGTAAAAGAAAGCCTTT	21
ATGGTGGAGTATAAGCT	21
ATGTAGTAGTGTCTTAC	21
CAAACTGGTCACGCGGC	21
CCTTTAATAAACTTGAT	21
CGCAAGGCCCTGGGTTC	21
GAAACCAACACAATAAA	21
GATTTTGTTAAGCAGTT	21
GCTCTATTGAGGTGTCT	21
GCTGCAGATGTTGCGAG	21
GCTTTATTGTTTTTTTG	21
GGATGCCGGGTGGGTGA	21
GGTACCGCGGCCGCCCT	21
GGTTTTCAAGGGACATC	21
GTGAAATTACAAACTGA	21
GTGCTGTGGCTCAAGGG	21
GTTGTAACATTTAAATT	21
TAGGTGTCAAACTTGTG	21
TATGCACAGGCCTGGGT	21
TCCCTGGCATTTGTTCA	21
TCGTTTTTTACAACAGT	21
TGCGAATGATTTAAAAC	21
TGTGAAATAAAAACTTT	21
TTCCAGCTGCTTGACCC	21
ATAATCACCTTAAGGCT	20
ATCTCCTGTCTGGCTGG	20
CAAAAAAAAAAAAAAAA	20
CCAATGGTCCCTTACTT	20
CCGACGGGCGCTGACCC	20
GAGAGGATAGATGGACT	20
GATCAGTCATTAAAATA	20
GCGCGCGTTTACAACTG	20
GGGAAGTCTGTCCTGCT	20
GGGTGCCCCTGATTAAC	20
GTGGCTCGCAACCATCT	20
GTGTATCTTTTGCTTAT	20
GTTCACAGCTATGGAGA	20
TAAAAATTAATTTAACC	20
TAATAAACTCACCAGTG	20
TACTAGAAAAGGAGAAA	20
TATGTGGTTTGGAGGCA	20
TCTTCTTTGGTTCTGGG	20
TGAGACAAGGCCCATTA	20
TGCAAGGAGTACGCTGG	20
TGTATAAAAATAAAAAA	20
TTGTACAACAGATACCT	20
TTTGCTCTTTTTGTTTT	20
AACAGAGTAAAATGATT	19
AAGGTCGAGCTGTGCAG	19
AATAAAAACTCAAGCTT	19
ACAATGAAAAGCATCAG	19
ATAGACGCAATGCATCG	19
ATCTAAGCCAGAAGGGG	19
CAGATAAGAATTTAACT	19
CAGATCTTTGTGAAGAC	19
CATTTGGCTATTGCTCA	19
CTAGTTGCTGTTTTTCC	19
GAAATGTAAGAGTGGAT	19
GACTATAAGATGTAGCA	19
GACTGTGCCAAACACCC	19
GGAACAGAGGTGTCGCC	19
GGCAGGGATCCCTGTGC	19
GGGAGGGGTGGGGGGTG	19
GGGAGGGTGTGCTTTTG	19
TAAAATAAACGTTAAAC	19
TAATTTGCATTGCATTG	19
TACAAGACAAAATAAAG	19
TATATTGATTGTGGCAA	19
TCAAATATCTACTGTGC	19
TCACAATGAGTCAGTGG	19
TGAACACACGATTAACC	19
TGAATGGCCTAGAGAAC	19
TGGACACAAATAGTAAA	19
TGTATACAAAAGAAGTC	19
TTGAACTTAGATATTCA	19
TTGCTTTTGGAATCAGC	19
ACAAGTATACTTCATCT	18
ACAGACAGAACATTTCC	18
ACTGGGTGTATGAGTAG	18
ACTTTATGACTTTGGGG	18
CACCTCTCTGTGGCTTC	18
GAGGGCATCCTGGAGGT	18
GATTGCTATGTATGGGA	18
GCCAAACTTAAGCTATG	18
GCCCAGGTTCATTAAAG	18
GCCTCCTCTTTGCTGAT	18
GCGACGGGCGCTCGGCT	18
GGGCAACCAGGAGTTTG	18
GTGACAGATGTCGGCCT	18
GTGCCAAAATGCATTTT	18
GTGCTGATGGGAGGGGA	18
GTGTAATAAGACATAAC	18
GTTAAAAAAAAAAAAAA	18
GTTACTTGTTTTAAAAG	18
TAATACTTTCATCACTT	18
TAGTTCTGACTGCAGCA	18
TCAAAAAAAAAAAAAAA	18
TCATAGAAACCTTGATT	18
TGCAGTCATCAGGAAGT	18
TGCTGCTGCCTGCCTCT	18
TGGGCAGCCTCCCAGCC	18
TTAATTCATTTAAAAAT	18
TTAGCTGTTTTAAAGCT	18
TTTCCTACCTTCCCTCC	18
TTTCTGTATGTTAATGA	18
TTTTTGAACAAGAACTT	18
TTTTTGTACAGAATTTG	18
AAATCCCGTTGCTATGA	17
AACACTACGGCTCTTCA	17
AACGAGGAATTCCCAGT	17
ACCTCAGGAAATAAATT	17
ACCTTAAACCTAAAGGG	17
ACGTGGTGTGATTCCAG	17
ACTGCTTTTTAAAAATT	17
AGAGCAGGCCAATAAAT	17
ATAACTGAGTTAGGGCT	17
ATTACGGTGGATGGGAA	17
CAATAGAATTCAAGTTG	17
CCTCTCTGCGTCACCAC	17
CGCAGGACTATACAGGT	17
CTATTTTATTATCTTCT	17
CTGTACAAGCCAAATAA	17
GAGAAGTCTGCCCTGCT	17
GATGCGTTTGTGAATGT	17
GATTATATATACCCACT	17
GCTGGCCTCATTTGCTG	17
GGAGGGGTGTCTGATTT	17
GGCAATGTGGTGGAGGC	17
GGGAGGTCTGGGTGGGC	17
GGGCACAGGATGGATCC	17
GTGAAAAAAAAAAAAAA	17
GTTTTTTAAAAGTGTGT	17
TAACTTGGACTTTAATA	17
TAAGATTCTTGCCAGTG	17
TATGTGTGTTGCTTAGA	17
TCTTAATGAAGTTTGAA	17
TGAAATGGTTAAGAGGG	17
TGAATAATAAAAGCCTG	17
TTAGGAAATAAAGTTAT	17
TTGATGTACAGTTTCTG	17
AATAAAGTTGTTTATGA	16
ACCAGCTTCCCCAATAA	16
ATGAGAGGACAGATGCC	16
ATTGCAGACTACAGACC	16
CAACTGTATTTATTTTT	16
CAAGAGGCACAATAAAA	16
CAGTTGTAAATAAAAGT	16
CATTCTGGTGTCGTTCC	16
CCAGGAAGTCTCAATAA	16
CCATTTGGTGTTAAATT	16
CTCCTGCCTTGCTGTCT	16
CTGAGTGTGGCTGTCAG	16
GAAAATATGTCAAAGAG	16
GAATTCCAGCCCAGACA	16
GACCAGGCTCTCAAGTC	16
GATTAAAACAGTATAAA	16
GCCCCAATAAATGAACC	16
GGACGTCTGGCAGGAAG	16
GGCGGGAGAGAAAGGTG	16
GGTATGGAGGTCCTGCC	16
GGTGTTGACATTCGCCA	16
GTATTTAACATAAAAAA	16
TAACAATTCTCTCACCC	16
TAATTTGCCTATTCAGT	16
TCTGATTTATTAAAAAA	16
TGGTCCTTCCATAAGTA	16
TGGTTTGAAGGAAATCT	16
TGTGCAGTGAATAAACA	16
TTAGAACGTGCATTAGA	16
TTATTTGGTGTGCTTGT	16
TTCAATTAAAATCAGTT	16
TTGAACACTTGCGTCCA	16
TTGCACCTTCTCCAGGT	16
TTGCTGTTGAAGTGTGG	16
AAAGATTTTGAAGAGAT	15
ACAGAGCAACGCTTGTG	15
ACCACACCCTAATAATT	15
ACGGTCTGCCTGAAAAC	15
AGACAAGCTGGGGAAGT	15
ATGTTAAAAAAAAAAAA	15
CAAACTGTCCAGAGGAC	15
CAAGTTCTTTTCCCTCT	15
CAGAAAATAAAGGAATT	15
CAGACTTGGTTATTAGA	15
CCTAGCCCCTCCCACCA	15
CGAAGGCTGGCGAAAGC	15
CTAGAGGCGCTGCGGGA	15
CTGAGGGCCAGCAGCCA	15
CTTTCTTGCCAGCTGCC	15
GAAGGCAATAAAAATGA	15
GACTGACCCTGGACTCT	15
GAGAGAGCTATAGTTTT	15
GCAGACCAATGTGTCTT	15
GCATAAGTTGCTGTCTT	15
GCCTCTGGGGATCTGAA	15
GCCTTTGCGACCAAATC	15
GCGAGGATCTGAATCAG	15
GGAACAATGCAATAAAC	15
GGAGTGGGGAAATTGCT	15
GGTATCAGTCTGTTTTG	15
GGTCCAAGAGGAGCCAG	15
GGTCCTGCTGGATGACA	15
GTATTGGCCTTTTAAAC	15
GTCAGCATCGCATTGAG	15
GTTTCCTGCTTCTAATA	15
TAAAGCTGTTAAAATAC	15
TAACTGACAATAAAATA	15
TACTAGTCTTAGAAGTA	15
TAGAGCGTGCTCAGCCT	15
TCAGCCTGGTCAGCAGG	15
TCCTATAAAGATTTCAA	15
TCCTGAAATAAATATCA	15
TCTGAATCTTCGGTAGA	15
TCTGTCCAGCTGGATGC	15
TGAAATCGATACGATGT	15
TGACTTTTCTGTACTGT	15
TGCAGGCGACAGAGGTC	15
TGCTGGACATAGGTTTT	15
TGGCTTTTGACTTTTTG	15
TTGCTTAGAAAGGCTTG	15
TTGGGCCAGAGTATCCG	15
AAAAGAAATAAAAATCA	14
AACGCAGCCAACGTGGG	14
AATAAAATGCCTTCAAC	14
ACAAACCTCGGGGAAAA	14
AGCCAAGGGACGAGGCC	14
AGCCTGTCAATAAAGCA	14
ATATAATGAATAATAAT	14
ATGGGTGGTTATGAAAT	14
ATGGTGGATTTCTAGAT	14
ATTGAGAAGAAGGCAAA	14
CAATAATAATCAGTGGA	14
CAGGAACCACAATGCCA	14
CAGTCCCTCAAGTCTCG	14
CCAAACGTGTAACAATT	14
CCCAAAGACATCCAGTT	14
CCCTTGCTTTTCTGCCT	14
CCTATGGATCACCTGGA	14
GAAGAAGAATAAATGTG	14
GAAGTCCTCAGAAGTCT	14
GACTGTGGGGTGGGCCA	14
GAGTTCTCTGTGGAGTC	14
GATTGTCTTGAAAAAAA	14
GCCAACAATAAAGATAT	14
GCTACTTCTGCTTTGTT	14
GCTCTTGTCTTCTTGGG	14
GCTGCCCTAGAGAAGGA	14
GGATGGTCAAAAAAAAA	14
GGGCCCCAACCCTAGGG	14
GGGCCTTTAAAGCTAAA	14
GGGTGGGAGGGCAGATG	14
GTGGCTCACAACCATCC	14
TACACCATAGCTGTGCT	14
TCCTTTACACGTCACTT	14
TGCACAGATGTGTTCCA	14
TGCAGTCAATAAAAGGG	14
TGCGGGTAGGATGGAAG	14
TGTACATTTCAATAAAC	14
TGTATTCATATTCTTGC	14
TTACAAGCCTTGATTAA	14
TTACTTGTTTTGGGTCC	14
TTGTGAAATCTTTAGAG	14
TTTAGCTGACACACTTG	14
TTTCCTTCAACTGTGTT	14
TTTGTGGAAAGAGTATT	14
TTTGTTAATTCTAAATT	14
TTTTATTTGTATTTGTA	14
TTTTTAAAAATGTTACC	14
AAAATCACCTTAAGGCT	13
AACCGCTTTTTTTTGTC	13
AAGGAAGAGATGGCTCG	13
AATGAATAAAAAAGTCA	13
ACCATCGCCAAGGAGGA	13
AGAATTTAATTAGATGT	13
ATGCTCAATAAACAGTC	13
ATGGCTCACAACCATCT	13
ATGGGTGAGAATGTTGT	13
CACTCATTTAAAAATAA	13
CAGAAGGAGCTGGCTGA	13
CAGCTTTAGAACCTGAC	13
CATAAAATAAAAACTCC	13
CCTGGAAATGCAGTGGA	13
CGGGTGCTGAGCAAGGC	13
CTCTGTTTTCCGCTGGA	13
CTTAGAGTGATATGGAA	13
CTTATTCCAGAATGAAG	13
CTTCTCGCCATAATGGA	13
GAACTGTAGGTCTCTTC	13
GAATAAACAGGTTGAGA	13
GACTTTACATAAATTTT	13
GAGAAATAAAGTATTTT	13
GCCACTTAGGCCACTGT	13
GCTCAGGATTCATCTGA	13
GGCTAAGGAGCGGATAT	13
GGCTTTGGTCTTTTTGA	13
GGGGTCAGGCCTGTGTG	13
GGTCAGTCGGTCCTGAG	13
GGTGGGGGTGCAGTAGC	13
GTCCTGAGAGTGGGTTA	13
GTTCAGAAAAGATGGTT	13
TAAAAATAAAAATAAAT	13
TAAACCTGCTATGCGGC	13
TAACTGTCCCAGCAGAG	13
TAAGATATAGTGAAGTT	13
TATGGGTTAATCCGGCC	13
TATTTCAGTGAAATATT	13
TCACACATATTTTATTG	13
TGAATGTCTGTTACAGT	13
TGAGAGGAAGTTTATAC	13
TGAGGTCTTGCAGCCAC	13
TGATTTCAATGGAAGTC	13
TGCCTTGTCCAGGAACC	13
TGGCCATCAGGAAGTCT	13
TGGTTGCTGGGATTTGA	13
TGTGGTCTTGGTTACCC	13
TGTTGTGTCCAGCCTGT	13
TTAATATTTTTTGTTCT	13
TTACCACTCAATAAAGT	13
TTCAACCTCAAATAAAT	13
TTCCAGACTGTTGACCT	13
TTGAGCGACACCGCAGA	13
TTTCCAAAGTTAATTTT	13
TTTTAAAAGCTCTGGTT	13
AAATTGTGAACTCTTGG	12
AAGTGTCTCCACTGAGG	12
AATAAAACATCAATCAT	12
ACCTATATTGTGTTAAC	12
ACTGCTTTTCCTCCTTG	12
AGAACAAGCCTTTGACC	12
AGCTTCTGATGGGAAAC	12
AGGGGGAAAGAAAGGAG	12
ATAGCAGCACAGAGGGG	12
ATGGCTTAATAAATTTT	12
ATGTAATAAAGTATTTT	12
ATTTGAAATAATAAAAT	12
ATTTTCTTTAAGGATGG	12
CAACTAACAGTAATAAA	12
CACTGAGTGTCACTTTG	12
CAGGAGGAGTTCTCGCG	12
CTAATGTTGTTTATATC	12
CTGCTGGCCAATAAGGT	12
CTGGGGAGGAGGGAAAG	12
CTTACAGTGGTCATCGT	12
CTTTTGACTCTTTCTTC	12
GAACAATGGAGCCAGCT	12
GACAACGCCAGCAAGAA	12
GACTTGGCCCTCTGTCC	12
GCATAGTATTCTATTTC	12
GCTGCTTCCTGGACAGT	12
GCTGGGCTGCTAAGGCT	12
GGATACTTTAGAGAATA	12
GGATCCAAGTAGGTTTC	12
GGATCTGTCCCCGTGGA	12
GGCATTTTAAAAAAAAA	12
GGGGACTTGTTTCCTGG	12
GGGGCACTGGAGTACTT	12
GGGTACAGCCCAGAGGG	12
GGGTTTGGAACTGGGGA	12
GTAACATCCTCACCATC	12
GTATTAAATAGTGTTGA	12
GTGCCGCTCTGAGAGCC	12
GTGCGCATCAACGCTCT	12
GTGCTGGAAAATGTGAA	12
GTGCTTTGTCTGAGCTG	12
GTGGCTCACAATCATCT	12
GTGGTTTACCTGTCCTT	12
GTGTGAAATAAAAGCTA	12
GTTCTTTTCCTTTCCTT	12
GTTGTGATTTTTTTTTT	12
TACATCCGAATGCTAAC	12
TACATTTTTGACATCTG	12
TACCCTAATTCTGAAGA	12
TAGCAGAATAAAGGTCA	12
TAGCTGTAATGGGGGGC	12
TATAATCTGTGTTTACT	12
TATACTTTTTACCTAGT	12
TATGTACACATTTGTGT	12
TCCCAAGGGCCCTGTCT	12
TCCCACCTGCTGTTTAC	12
TCTGTATACACATCAAG	12
TGACCAAGTGTTCAAGC	12
TGATAATGAGCTCACAG	12
TGCATCTTATTTAAAAT	12
TGCTAGACAGTGTTGTA	12
TGGAGAGAATAGATACT	12
TGTCAAAAAAAAAAAAA	12
TGTGAAGTAGCTTCCTC	12
TGTGAGCGAATGTAGCT	12
TGTGGTAGGTGTGGTGG	12
TTGGGGGGCCCCTTCCC	12
TTGTTTAATTTCTTTTT	12
TTTGTGTCTGCAATAAA	12
TTTGTTAAAACAAAAAA	12
TTTTGATTTACTGCCCG	12
TTTTGTAATTTGGGGTC	12
AAATAAAGTCTGAAAAC	11
AAATAGATCCACCTGCT	11
AACGCTCCTCAGACAAG	11
AAGACAATGCCTCTATG	11
AAGATGAGATTGACCAC	11
AAGGTTCACTCACCCGT	11
AATAAACTAAGCACGTT	11
AATGACCTCGTCTCTGA	11
ACAACTTCCTGAGCCTC	11
ACCAAGGATGAATGTCT	11
ACCCCGTCAGTCACCTC	11
ACCTTGGTGTATAGGTT	11
ACTGAAGGGTTTAAGTC	11
AGAAAAATTGTTCTGTC	11
AGTGGGAAGTCCCCCCT	11
ATGAGGAACTTCCCTTC	11
ATGTACTCGGGGGAACT	11
ATTCACCTTGTATGATT	11
ATTTAAATAAAAGATGC	11
CAGTCTCTCAAGTCTCG	11
CAGTTGGGTTTTAGCTG	11
CATTATAACTTTGAAAC	11
CATTCGTAATAATTTTC	11
CATTGGCTGAAGTGGGC	11
CCACACTGTCTGTACCA	11
CCTACTAACCAGAGCTG	11
CCTGAGGCTGTTAGACT	11
CGACCAGCAGGCTCCCC	11
CGCACCTCACTTGTGTC	11
CGGTCTTATGTATGATA	11
CTATTCAGCATTGATGC	11
CTCAAAGCGAAGCAGAC	11
CTCGAGTTTCTTCCTGT	11
CTCTGTGGGTTATCTTG	11
CTGATCCCCATTGCTGT	11
CTGGTCCACGCCGGTTC	11
CTTCTATTTTGTGATGC	11
GAAACAGAAAACCCAAA	11
GAATAATAAAACCATTT	11
GACAGCACAAGATGTTC	11
GACCCAGAACACGTAGG	11
GAGACTCAGGAGTGACC	11
GAGCTGCTCAAGGTGTC	11
GAGGACTACCTAACAGT	11
GAGGGCTTCCCCAGGCT	11
GATGAATGTTATACGTT	11
GCACTAGCTGGGTGATT	11
GCAGCTGTCCCATCAGC	11
GCATTAAAATAAATTTG	11
GCCAAAATAGTTATTTT	11
GCCCCGGTGCACCATCT	11
GCGTGCACACAAGGGGA	11
GCTAAGTGGCTGGTGAA	11
GCTGACGCTCTCTAGTC	11
GCTTTAATGATAAATGG	11
GGATGAAGGCTGGGATT	11
GGCAAAGGGTGGACAGA	11
GGCAGCACAAATGTATG	11
GGGAAGGTTTTGGAATA	11
GGGGGCCAGATTCTGTG	11
GGTTTCCGCGAGGGTAC	11
GTAGGTCACAGAATAAA	11
GTGCATACTTGAGGGGG	11
GTGTTTGTTCAAAAAAA	11
GTTAAATAAAGGGTTCT	11
TAAATAAAGTACACAGT	11
TAACAGGATATTAAATG	11
TACAATGTAATGTGCTC	11
TACGAAAATGTTACAGC	11
TACTACTTTTACAAACT	11
TACTTTCTGTTTTTCTC	11
TAGAACACTGCCTTGTT	11
TAGTGTGAAAATCAGTT	11
TAGTTACCTATTACTCT	11
TATAGAGAAAAATAAAA	11
TATAGCTGATTGGAACC	11
TATGCTGTAAATGTGCT	11
TATGGAATAAAGTGAAT	11
TATTTTTATTACAGTTT	11
TCAATAAAGGAATGACC	11
TCAGTTTATTACATCTG	11
TCCAAGTGAATGGCCAC	11
TCCCTATAGTCAGTAGG	11
TCTGGAGACAGTAGGGG	11
TCTGTAGCCCAGTGCCC	11
TCTTCTGTGGACATTTT	11
TCTTTCTGATGAATAAA	11
TGAAGCAGACTGGGATT	11
TGAGTGATACAGGGGAT	11
TGATAATAAAAGATATA	11
TGGGGAAGAGTAATTTC	11
TGGTTTTGGGTGTTTTT	11
TGTGTTGAAAGCTTCTC	11
TGTTTCTGACTATTTTG	11
TTAATGGCGAAAGAATG	11
TTACCTTTGAGAACAGG	11
TTCAAAAAAAAAAAAAA	11
TTCCTGTGCCCAGCCCC	11
TTGAATCTGCTGAGACC	11
TTTGGTTTAAATAAACT	11
TTTTAATTTTAACCTTT	11
TTTTTAGTAAATGTTTC	11
AAGATCAAGATCATCGC	10
AAGATCAAGATCATTGC	10
AAGGAAATAAAGGTAAA	10
AAGTACAAGGAAAACTT	10
AATAAACATTTATTATT	10
AATGAAATCAAAGTATT	10
AATTCAATTAAAAAAAA	10
ACAACCCGAGTTACCTT	10
ACATACAACTGAGCCCC	10
ACCACAGTGAGCTGGGA	10
ACCTTTTGTTACATCAG	10
ACGCCTTTCAGTTCAAA	10
ACTAACTGTGTAAGTGC	10
AGATGGCTGCATTCGAA	10
AGGATTAAATTTTTTTG	10
AGGGAGTGGGAACTGCT	10
AGTAATTTTAGTGTATT	10
AGTCTTGTATTAAAAGA	10
ATCGCTGTCATCAAGGT	10
ATGAAAAAAAAAAAAAA	10
ATGCAGAAAGTCCTCAG	10
ATGTTAGTTTTCTTGAA	10
ATTCCAGAAATACCCTG	10
ATTCCCTTTGACCAGAT	10
CAAATGCTGTGCACTCA	10
CAAGCACTTTCAACTCC	10
CACAAATGACTTGAAGT	10
CAGAGGTCCTGTTCATT	10
CAGGGCAGTTTGTCAAC	10
CCAACAAGAATGCATTG	10
CCATAAAAGACCGATCC	10
CCTGCTCTGTTTCAGCT	10
CCTTCTCAGAATGATAT	10
CGCAAACTGCTGCCTCG	10
CGCTGGGATGGGGGTTG	10
CTAACTCCCACACCCGA	10
CTATGGCTTCTCTAGCC	10
CTGCAGCCTGTTTCCTC	10
CTGCTGGCTGACCAGGG	10
CTTCAGCCTGGGGCAGA	10
CTTCTGATAACATCATC	10
CTTTAATGGATTCACAT	10
CTTTCAGAATATTATTC	10
GAACCACTAACTTGGGT	10
GAGAAATCTACCACATT	10
GAGAACTTGCTCTGTTT	10
GAGACTTTGGATTTTCC	10
GCAAAGGACACACTGAA	10
GCAAGGGCCCCAGAAGG	10
GCAATAAATGGCTCGTG	10
GCAGAAAACTTTGAAGA	10
GCCATCGGAATGGGCAT	10
GCCCACATCCGCTGAGG	10
GCCTGTTCCATTCCTCA	10
GCGAGGCTGCCCAATCT	10
GCTGCAAATTATGTGCA	10
GCTGCAGCTTTCCGATG	10
GCTGGAGAGCCCAAGCC	10
GCTGTTCCAGGTGGACC	10
GGCCATCCAAGAAGGAA	10
GGCTGATTAGACCCGTT	10
GGCTTATGGGCAAGTTT	10
GGGAGGGAAGAAGAGGG	10
GGGATGGATTGGCCCCT	10
GGGGGTGCTTTTGTATT	10
GGGTCCAGCTCTGCATC	10
GGGTGCGTCTTTGTATG	10
GGTAATTGCTGTCACTT	10
GTAGCTCACAACCATCT	10
GTCAAAAAAAAAAAAAA	10
GTCACACCACAAGTAAA	10
GTCACATCCTCTGTACA	10
GTCATTATCACTATTGT	10
GTCCAGAGACGGCCTGA	10
GTCTGCCCTGTGCATCC	10
GTGAAGAGTTGTGTTTG	10
GTGAATAGATTTGGCCA	10
GTGCCTACAGATGCACC	10
GTGCTGGACCTGAGAGC	10
GTGGCTTACAACCATCT	10
GTGGGCAAGCCGGAGGG	10
GTTCAGCAAAGGTTTCC	10
GTTTATCATTTTGTCTG	10
GTTTCAATTAAACAGGC	10
TAAAATAAATCAAACTT	10
TAAATTAATATTTGTTA	10
TAACTTGCAAGTTCCAG	10
TAAGATGATAAAGCATT	10
TACTTGTGTTCTGTGTA	10
TAGTTAGTCCTGGAAAA	10
TATAAGGTCTCGAATTT	10
TATATTTGTCTCCCTAC	10
TATCCTAAAAGAGGCTG	10
TCACCTTGTTGGGGTTT	10
TCCCATTGTGTGGAGCC	10
TCCTCTTCCCCCTTCTG	10
TCTCACCCACTCTGTGC	10
TCTGCTAAAGAAAAGGG	10
TGAAATAATTCCAAACC	10
TGAATATGTCCTAGTCA	10
TGACTGCCTGGATGTCA	10
TGAGGGGGTATCCAGTT	10
TGATAAAAACACTGTCC	10
TGATGGAACCAGAGGGT	10
TGATTTCTGTACATCAG	10
TGCCTGCTCCTGGCATT	10
TGCTCTTTATACAATTT	10
TGCTGAATCAGAAAAAC	10
TGGAAGGACCGGAATCT	10
TGGAGACTGTACTGTTT	10
TGGGGTTAAGCTGATGT	10
TGGTCTGAAAAAAAAAA	10
TGTTCTCATTGTACCCT	10
TGTTTTTAGTCACTTAA	10
TTCCCCACTCTCCCCTC	10
TTGACTTTATTACGATT	10
TTGCAGGAACTTTTTCT	10
TTTTAAAAAAAATTGGA	10
TTTTCTGCTGGGTGGGA	10
AAAGTCAAATGTTTGGA	9
AACGGAAGCAAATGGTG	9
AAGAAAGTCGCATCCCT	9
AAGCGGCATAAGTGGTC	9
AAGTTCAGAGCACATTT	9
AATAACTTTAATTCTTA	9
AATAGATTTGGAGAAAT	9
AATGAAATAAAGATTTG	9
ACAAATTATGAATAAAA	9
ACAGTGAGTGGATGGAC	9
AGAAAAAAAAAAAAAAA	9
AGACCCTCCTATGATCA	9
AGAGATTAATGAGGGAA	9
AGCAAAGAAAAAAAAAA	9
AGCTTGATTAAAATTGC	9
AGCTTTCCTGTAGAATC	9
AGGGGGCTGCTGGAGAA	9
AGTGTCAATAAAGCTGC	9
ATAAACCCCAATAAAAA	9
ATCAGTGGCTTTGAATG	9
ATGAGAACCTCATCAGC	9
ATGCCTTCAAATAAAGG	9
ATGGCATCGTGGCCAAC	9
ATGTCCTCTGATGAGAT	9
CACAGTGGTGTGGCCCC	9
CACCTTGAGTGGAGAGA	9
CAGACACAACTGTAACC	9
CAGACCTTGGCATTGGT	9
CAGAGTTTCCCAAGGCC	9
CAGCCACTCACCTGTAC	9
CAGCCTACAGAAAGTAC	9
CAGCTGGCCATCACCGC	9
CAGGTAAAACATCCATT	9
CATCCCAACAGGGGGCT	9
CATTGCCTTCATTTATT	9
CCAAAGACTGGATGACC	9
CCAAAGTCTTTTCATTA	9
CCAATTTTTTTGTGTGT	9
CCAGCCTGGGGATATTG	9
CCAGTGCAGAAGCAGAC	9
CCATAGTTGGTTTTGTT	9
CCCCTTATTTATGGGAA	9
CCCTGTAATAAAATTGG	9
CCTCAGTTCTTCATCTT	9
CCTGCAACAGCTGGCCT	9
CCTTTAATACCAGCACT	9
CGCCTGCACAAGCTTCT	9
CTATGCTACATACCTAC	9
CTCGTTTCTTAAAGTTT	9
CTCTGTGGAATTCAGAG	9
CTGACAGATTGCAGAAT	9
CTGCACTTTTTTATTCT	9
CTGCCATCCCTGATTGC	9
CTGGCGTGAGACGTTTT	9
CTGGGATCATTGGGGGA	9
CTTCCGGGGCTCTTGTC	9
CTTGGAGAACGTGAGCC	9
CTTTTATTTTACCCATT	9
CTTTTTATACCCTACTT	9
CTTTTTCTGTAAATAAA	9
GAAATGGAGTTTTGTTT	9
GAAGTGGGGTTACAGAT	9
GAATGACCTGATCTTCA	9
GACTGGAGTCTGCTTTC	9
GAGGAGGGGGAGTTCTC	9
GAGTCCTTCCCTTCAGG	9
GATACCCTTACTGAACA	9
GATGATGAAAAAAAAAA	9
GATTAGGGTGTGGACTA	9
GCAAACAAGATCAAGAA	9
GCATTAAAGGGGCTTGT	9
GCCCCTGCGCAAGGATG	9
GCCTCTTGAAGAGAAAA	9
GCCTGATTTTTGTTTCT	9
GCCTGTTCAAGAGGAAA	9
GCGGTGGATTACGGGTG	9
GCTCAGGCTCTTCAAGA	9
GCTCCTGTGCTATGGTT	9
GCTCTGCAGTTAAGAGA	9
GCTGCTGGTGTAAATAA	9
GCTTATTAGCTTGGGCC	9
GGAAAAATAAAACTGAA	9
GGAATTTGAAGCTAAAA	9
GGATTCCTTGGGTAGGA	9
GGCCCCTGCAAGGCTTC	9
GGGGCAACTGCGGGGGG	9
GGGGTCAAAGGTACCTA	9
GGGTACCACATTCTTGG	9
GGGTTGGGGATTTAGCT	9
GGTGAGGTTTCTCTTGA	9
GTAATCCTGCTCAGTAC	9
GTACAAAAATAAGTGGT	9
GTGCCAGGAAGCCAAAG	9
GTGGCTCATAACCATCT	9
GTGGGAGCTGACAGTAC	9
GTGGGGCGAGGGAAGGG	9
GTGGTTCACAACCATCT	9
TAAAATAAAAAAAAAGA	9
TAAAGACACAGTGGCTC	9
TAAAGGCAAAAAAAAAA	9
TAAATAATAAACTTCAC	9
TAAATTAAATTTTCTGG	9
TAACCAACACAGGGACT	9
TAACGCCCTTGCTGCTT	9
TAACTTGTAGCTATAAA	9
TACAAAATGCTAAAAAA	9
TAGATAAGTTATATTTT	9
TAGGTGTGGGTGGCGTG	9
TAGTGAATGTTTCTTCA	9
TAGTTGCAAATAAAAAG	9
TATAGAAGTGTGAGGTG	9
TATATAGATTGCATTTC	9
TATATGTATTTTTAAAT	9
TATCATCGTCTTTGACT	9
TATCTCTGCAAAGCATC	9
TATGAAATTTAAAAAAA	9
TCAGAGCGCTTGCCTAG	9
TCAGCAGAGGATCCTGG	9
TCATCGGACTCATAAAC	9
TCCATCAAGAAGCTTTG	9
TCCTAGAGATTTACCAC	9
TCTACCTAGAAGGGGCC	9
TCTCAGAATGAATAAAC	9
TCTTCGTGACTGTGACC	9
TCTTCTGCTCTGTATCT	9
TGACAATTTTATAAAAG	9
TGACTTTTTAAAAATTT	9
TGAGCAAAAAAAAAAAA	9
TGATCAGTCTGAATCAT	9
TGCAGCAAAAATTCAGC	9
TGCATACATTTATATTC	9
TGCGTACAATATGGTGG	9
TGGAAATGACAGCTACT	9
TGGCCTCCTTGCAAACT	9
TGGTCTGAGTAAAAAAA	9
TGTAGAGCAAATGATTC	9
TGTTCCAGCCGACGACC	9
TTAATGAACCGGGTCTG	9
TTCAATGGTGTCAAAAC	9
TTCACTTCAGTTGAGCT	9
TTCAGCCCGTATTTACG	9
TTCTAGCATATGTAATG	9
TTCTGCCTCCAGATCTG	9
TTCTTGATGAAGTCTCT	9
TTCTTTTTAAGTTGGTG	9
TTGTAAAAGGATAATAA	9
TTGTCCTTAGTTCTCAA	9
TTTGATTAAAAAAAAAA	9
TTTGTGACTGTAACCAT	9
TTTTAGAAAGTAAAGGG	9
TTTTTAATAAATAGGTT	9
AAAAAAAAAAAAAAAAG	8
AACATAAATTGAGGTTT	8
AACATTTAAAAAAAAAA	8
ACAAAGGTTAAAAAAAA	8
ACAACGTTCCTTGATTT	8
ACACATTATTTAAAAAA	8
ACGACAAAGAAAAAAGA	8
ACTCGGAGCCAGCAGAG	8
ACTGAGTGCTTTGAAGT	8
ACTTAGTTGTACAATTA	8
AGAACTGCCTAAAATAT	8
AGAAGTTCAGAAGCAGC	8
AGAATCCGCTTGTTTTT	8
AGACATTTTTAATTAAA	8
AGAGTTGTTGAAAGTCA	8
AGCAAGAATTCCTAAGC	8
AGCTACTTCCCACAAGG	8
AGCTCTACAGGCGACAG	8
AGCTTTTGTTTCTTCAA	8
AGGAGAAAGGATCCAGG	8
AGGCTCCCTGTCACTCG	8
ATACATACTATGTAGTA	8
ATCAGTGTCCTGTCCAC	8
ATCTGTCTTTTTTTATT	8
ATGTAGCCAGGACAGAG	8
ATTGATTAATATAAAAA	8
ATTTAAGAAGAAATTTT	8
ATTTAGAGGTTGCTCAG	8
ATTTTATATTAAAAGAG	8
ATTTTCTAGAAAATAAA	8
CAAGGGACAATATGCGT	8
CACTCTGGAATTTGTTG	8
CACTGCTTGATGACAGG	8
CACTTTTGGTCATCACT	8
CAGAGCAACAGAGCTGC	8
CAGATATGGCAAATGGC	8
CAGGTCGCTCAGAGTGG	8
CAGGTGAGCGAGATAAG	8
CAGTCATTCTAGGTTAG	8
CAGTTCAATGTAAATAC	8
CATAAAGTTTAGTGAGA	8
CATTTATAATTTAGTCA	8
CCAACACTTTACTACTG	8
CCAAGCCTCCCTCCCTG	8
CCACACAAGCGTTTATT	8
CCGACCTAGTGTTCTTT	8
CCTTACACTTGTCCAGT	8
CCTTGCAGCAGTAGCCC	8
CCTTGGCCTGATTTTCC	8
CCTTTCCTTTGTAAATG	8
CTATTAAATTTTGCCCT	8
CTCAACAGCAACATCAA	8
CTCCATTAAGAACCCGC	8
CTCCTGCAGTTGAATCA	8
CTCCTGTGAAATTGGTG	8
CTCTTCTGGCTTACACT	8
CTGATCCCCTTCCTACC	8
CTGCATAGATAATGCAG	8
CTGCTGCTGGAAGTTCT	8
CTGGAGCCAAGTGCTAA	8
CTGGGCCCAGACCTTTG	8
CTGGGCGTGTCGCTTTT	8
CTGGGCTTCTATGGGAT	8
CTGTAAATGTATTTAAA	8
CTGTCAGAGACGCTTGG	8
CTTAAATCTGGTTATCA	8
CTTTATTTTATTCTTCA	8
CTTTGCAATGAGTGTAA	8
GAAGAGTGTAAATATTT	8
GACATTAGGCTTAATAA	8
GACTCCTCCCGGTGATT	8
GAGAAAGTTCCTGACTT	8
GAGAAATATATCAAGTA	8
GAGCAAATAAAGTGCCG	8
GAGCAGGAGCCTGCCCT	8
GAGTGCCTGTGCCTGCC	8
GATATGCTGTGGAGTTG	8
GATCTGTCTACTTTCTC	8
GATTTTAATTAATAAAG	8
GCAAAAAAAAAAAAAAA	8
GCAAATTTCCGAATTTC	8
GCAACACGTCTTTATTT	8
GCAACCCGATTTATAGT	8
GCATACGGCGCCAAGCG	8
GCATCCTGCCTAATTTT	8
GCCTGGTGGGCGTTTCT	8
GCGGATCCTCGCGTGAG	8
GCGGTGGCAGAAAAGAA	8
GCTGCCCTTCGGCCTCT	8
GCTGTAAGGGCGGTCGG	8
GCTGTGAGCCTCTCACA	8
GGAAAAAATAAAAGTCT	8
GGAAAGGTGTGTTATAA	8
GGAAGGGCACATAATGA	8
GGAATGACCTGCAACTG	8
GGAATGTAAAATAAATT	8
GGACACCAGGCCTGACC	8
GGACTTTTCATTTGAAG	8
GGATGGTCTCCAAAAAA	8
GGCTAGGACAGGAAGTG	8
GGGACAGGGCTGGCCTT	8
GGGGACAGGTGGGCCTG	8
GGGGACGAGGAGGCGGA	8
GGGGATGTCGATTGATT	8
GGGGTGTCAATGAACCT	8
GTAAGATCAACAGTCAA	8
GTACCAGGACACCACAT	8
GTACTGGGCAGGGCAGA	8
GTAGCCAGAGCCTTGAC	8
GTATTCCCCTTACTAAA	8
GTGACAGAAGAAGACAA	8
GTGATGTAATGTGAAGC	8
GTGCTAAGCTGGGGCCC	8
GTGGCTCACAACTATCT	8
GTGTACTCTCATTTTTT	8
GTGTGAAATAAAAGTTT	8
GTTATTTTGGGAAAAGA	8
GTTGGGTGCAAAGATTC	8
TAAACAAACATTATCTG	8
TAAAGCTAACACCAGAG	8
TAAAGCTGTATCTTACA	8
TAAATCCTATTACAAGA	8
TAACATACACATTTGTA	8
TAATGATTCTTTCTCAC	8
TACACACTCCCTTCACT	8
TACACTGCTTTTTTTGG	8
TACATAAAATAAATGTT	8
TACCCAAATACGGTACT	8
TACCTAAGATGAAAGAC	8
TACCTGTGCCTAATGTC	8
TAGGATCAACACTGTGG	8
TAGTCAGGGAGAAAACT	8
TATAACGAGCCAATATC	8
TATACAAAGTAGGGATC	8
TATCATAGGGAACTTTC	8
TATTGTATATGTTTATA	8
TATTTATTCAATAAAAC	8
TCAGCTTGTCCACGTGC	8
TCATCTACATTAGAAAA	8
TCATTGAACAAAAATCA	8
TCCGTGCCCGCTGGGGA	8
TCCTCAGCACTGTCCTG	8
TCGGATATTAAGCCTAG	8
TCTTATAATTCTCAGTG	8
TCTTTCTAAAAGGGTCG	8
TCTTTGATGGTGTGTTC	8
TGAAAGCCCCACTGAAC	8
TGACAGAGCCAGGGCTC	8
TGAGCATTGTGGAACCT	8
TGATCTTTTTGCCCCTC	8
TGCAAGGCCCTGGGTTC	8
TGCCTTACTTTTTAAAA	8
TGCTAGATTGGAGTGGG	8
TGCTCCTGTGACTAGAG	8
TGCTTTTTAATTTTCTG	8
TGGCCAGGGCCATAGGT	8
TGGGGGCTTGAAAATGA	8
TGGGGTTTATATAGGCT	8
TGGTTAAGTACCTTGAC	8
TGTGTATATGTATATAT	8
TGTTATAAATTCACCTT	8
TTAAATGCAAATAAAGT	8
TTAACACTGTGGATGGG	8
TTACAAAAATAGCAAGC	8
TTCAAATCACCTTTGAG	8
TTCACAAAGGAAGAACT	8
TTCCCTTCCTACCAGCC	8
TTCTCTCCCTCTCTGCC	8
TTGACTCAAGACAACTG	8
TTGAGAAAGAGTGGATT	8
TTGGCTCCCAACCATCT	8
TTGTAACCAGTTTGTCC	8
TTTAAATGTTGATGGTT	8
TTTCAGGGGAGGAGGCT	8
TTTTTTTAATTAATATT	8
TTTTTTTGTGTGTGTCA	8
AAAACTGAAGTTGTGCT	7
AAAGTAAAAGTTGATGG	7
AAAGTCATCTCATTGCT	7
AAAGTGTATTCTGCAGA	7
AAATAAAACTCCCATAA	7
AAATAGACAATTTCCCC	7
AAGCTACAGTCCTTGTT	7
AAGGAGTTACACTAGTC	7
AATAAAATGTTATTTCT	7
AATAAATGACCCTATCT	7
ACAAAAAAAAAAAAAAA	7
ACAAAACCACGATACTC	7
ACACCTCTTCAGTCTTT	7
ACCTTGGTATATAGGTT	7
ACCTTTCAAGTGAACGA	7
ACTACAAATATCCGGTG	7
ACTTTACAATAAATTGT	7
AGAATGTGTCGCGGAAA	7
AGAGGTCTGAGTCCGGC	7
AGCCTATGATTTTTTTT	7
AGCGAGGGTTGGTTTTT	7
AGCTATAAAGCAAAAAG	7
AGTCTATTTGGTTATGC	7
AGTTTTACAAGTGACCC	7
ATAAAAAAAAAAAAAAA	7
ATAGTGCCTTCAGCCCT	7
ATCCGCGCCCTTGCTTC	7
ATCCGGCGCCACAAGAC	7
ATGAGCTATGACTCACA	7
ATGTTTTCTAAAGACCT	7
ATTTAATAAAATAACTT	7
ATTTGATAGGGTATAGG	7
CAAAATACTGCAGATTT	7
CAAGTTGGTCAGACAGG	7
CAATAAAATTTGCCTTG	7
CAATTAAAAAAGCAACG	7
CACCAGCACAGCAGTTC	7
CACTATGTCAAATAAAC	7
CACTTAACAATACGTCT	7
CAGATGATGCCAAATTT	7
CAGCGCGCCCTTCAGGA	7
CAGCTCTGGGTGTGGCA	7
CAGGCACCTATGAGGTC	7
CATCCTTGATGTTTGCC	7
CCAAAGCCAGTTGTCTT	7
CCAAGATACTCTGGAGT	7
CCACTAACACTTAAATT	7
CCAGCCCTGGTCCCTCA	7
CCAGCGAAGCCAGCGGT	7
CCAGTGTGGGGGTGGCC	7
CCCAAACACCCCGAGCT	7
CCGTTCGTCAGGGAGAA	7
CCGTTTACTAAGACATT	7
CCTCAGGGCTCCTTGGC	7
CCTCCGCCTCCTTCCTT	7
CCTGTTCTCCTAATCCA	7
CCTTTGAGCAGAAAACT	7
CCTTTTCCTTTAGTGGT	7
CGAACAAAAGGAATTTT	7
CGCTGAGGCCTCAGAAA	7
CGCTGTACAGAGCTTTC	7
CGTTTTTGAAGGGTAAA	7
CTAACGTTGTATCTGTT	7
CTAATGTGGCCCTCCCT	7
CTATTTGTGGAAAGGTT	7
CTCAATCTCACACTGTC	7
CTCTACGGCCTTGAAGT	7
CTGCTCGCACACGTGGA	7
CTGGAGATCAAAGGCGA	7
CTGGCCCGGAGAAGGAA	7
CTGGGTGACAGGGGTGG	7
CTTCCCACTGTTCAGAG	7
GAAATAAATGTACATCT	7
GAACTGTAATAAAACTG	7
GAAGCTCCCAGACCCAT	7
GAAGGTACAAGATACGG	7
GAATTCAAAGGGTTTTT	7
GACAAAGGTATCATTGA	7
GACAATGAGCACAAAAC	7
GACCCACAGCAGGAAAT	7
GACTTCCAGGCCACTGG	7
GATGTTCCTGAGCTGAC	7
GATTTCTTTGACAAAAA	7
GATTTGGTAGCTGTTTT	7
GCAAGAGACTGTTTGTC	7
GCACCTCTTATCAGGAA	7
GCACGGGGAATAAATTC	7
GCACTTGCTGTTGTAAT	7
GCAGAAGTGAAAAAGTA	7
GCCCCCTGCTGGCTGGG	7
GCCCTTGCTGTGTCCCT	7
GCCGTGGGTTCAGTGTC	7
GCGTCCGGCCCAGCCCT	7
GCTAACCAAGTGAAGGC	7
GCTGCTGGACACTGAAA	7
GCTGTTCAAAGAAATTA	7
GCTTTCATTCACTGTGT	7
GGAACCAGCAAAATTGC	7
GGAAGTGCCGGGGTGAG	7
GGACACTGTATATAATT	7
GGCAGCCAGAGCTCCAA	7
GGCAGTGCCCATTGCCC	7
GGCGGGGGCCCTGCGGT	7
GGCTCAGTCTGATCTGG	7
GGCTTTTTCGAATTAAA	7
GGGACTTGAGGGCAGGA	7
GGGCAGTGTCCAATAAA	7
GGGCCGCCTCTACCACT	7
GGTGTGCAAGTGGGCCT	7
GGTTTAATAAAAGATTT	7
GTACAGCCCTGCCCTGG	7
GTACATACTGTATAATC	7
GTATGGCGACCCTGGGA	7
GTCTCATCTCTGCATCA	7
GTCTGCTCCCTTCACCT	7
GTGACTCAAAATGGATC	7
GTGACTTTGCAATGTTG	7
GTGATGCAAGATTGATT	7
GTGCAGAAGAAGTTGTT	7
GTGGGAAAGCTTTGACC	7
GTGGTGAATATGGCGAG	7
GTGTGAACTGTTCCATT	7
GTGTGGACATTGCAAGA	7
GTGTGGATTGTAACAGC	7
GTGTTCCTTTCCATAAG	7
GTTGTAAAGTTTTTTGG	7
GTTTCTTGTGATCTCCA	7
TAAAAACTGTACATTTT	7
TAAAACAATAAAATAAA	7
TAAAACTTGTACATTGG	7
TAAAAGTTTTCAATAAA	7
TAAAATATTGAAGTGTC	7
TAAAATTGTCTCCCAAT	7
TAAACAGTTAACCTTCT	7
TAAAGGGAGTCGGGGTA	7
TAAAGGTTTTTTTTTCC	7
TACAAAGCCACCGCAGC	7
TACAAATGTATATGTCT	7
TACCGGCTGCTGTCCTT	7
TACCTATAACTACAGCA	7
TACCTGTTAAGTGCTGT	7
TACCTTTTCTGTAATGA	7
TACGTTTGGTACATCCT	7
TACTAAATGCTTTATTT	7
TACTGGAGTATTTATTT	7
TACTTGTTAAAGGACCT	7
TAGAACAAAAATTTAGG	7
TAGAAGAGAAACTCACC	7
TAGCAATGGTAAAAAAT	7
TAGGATATGGATGAGCA	7
TAGTAAAATTATGCATT	7
TATATTTTCTATTAGTT	7
TATCCAAACAGAAATGT	7
TATGAAAGTCCTCAAGA	7
TATGAGATAGAAAAAAT	7
TATGTATCATATGTTTG	7
TATTTCAGATGCTTTCA	7
TCACAGAAAGGTTTTCC	7
TCACCGGTATTACAATC	7
TCAGCCCAGGGTTTTAC	7
TCAGGCATTTTGCAAGG	7
TCAGGTTAGCGTCAGGC	7
TCAGTATATAATAAAGA	7
TCATTAGTCACAGTTAA	7
TCCAGCAGCTGGTCGAG	7
TCCCTCACACCAAGTCA	7
TCCTTGTTTAAATTAAT	7
TCGCCGGAACCGAAGCC	7
TCGGAGAAGAGCGTGGA	7
TCGGCAAACACAAATCT	7
TCGGGCCGCGAAGGTGG	7
TCGGTTGCGGTGGACAG	7
TCGTAAGGAAGACATTT	7
TCTCCTAGAGACCATTT	7
TCTGACATTTTACTTTT	7
TGAAATTTGTAAAATAG	7
TGAACCTGAGTGCTGTT	7
TGACCCTATCCCTTCCG	7
TGACTCTGTTCTCTTAA	7
TGCAGACAAAACATATA	7
TGCAGTGTGCTCAAGAG	7
TGCATATGCTGCACAGA	7
TGCCACGTGCTGGAGCA	7
TGCCCAGGGACCGCAGC	7
TGCCTTATCCAGTAGTG	7
TGCCTTCTGTCAATACC	7
TGGAAAACACCAAATAA	7
TGGATGCCTATATGGAC	7
TGGCCAGTCCTCATTGC	7
TGGCCCAAAGGCTGTGC	7
TGGGCCAACGAACACTG	7
TGGTATTAATATTTCTT	7
TGGTGACTAAGTATGGA	7
TGTAAAGATTTTTACAA	7
TGTACCCAGAGATGGCT	7
TGTAGACACAGTAACCT	7
TGTATAATCAGACTGGA	7
TGTGTAGTTTTTTGGCT	7
TGTTAGTTACTGTGGCA	7
TGTTCAAAATAAATTTT	7
TTAAAAATTGTCGTGTC	7
TTAAGTGTTGTCTTATT	7
TTAATAAAATATTCAAT	7
TTAATAAAGGCTGATTT	7
TTAATCTTTATGAATTT	7
TTACAATCACAAAATTA	7
TTAGATTACTTGGCAAA	7
TTCAAACAGTTCAATAA	7
TTCATTCTAGTTTATAT	7
TTCCAGCAGGCTCATCT	7
TTCTGGTTTGTTTCTGA	7
TTGAAATACTATTTTGG	7
TTGACAACTGAAAAAAA	7
TTGCTATTTTTATAGCT	7
TTGGTAATCTTATTAAT	7
TTTAATGTGTCTATTTC	7
TTTACACAGTATGATGT	7
TTTACGAATAAACTGTG	7
TTTATAAACTCCACAAG	7
TTTCTGTAAACCTATCC	7
TTTCTTAGTTATCAAAG	7
TTTGCACCTTTCTAGTT	7
TTTTAAAATAAACAATT	7
TTTTTGTTTTTGTTTTT	7
AAAAGATTTTAAAAACA	6
AAAAGCCCGAGAAACCC	6
AAACATAATAAAAGGAT	6
AAAGATGTGCCCAACTG	6
AAATAAACAAAATCTTT	6
AACAAAATTAAAAAAAA	6
AACCTGGGTGAGAGCCT	6
AAGCTACTATGTTAATG	6
AAGCTGAGTGGCCGAGA	6
AAGCTGGTTTATAATAA	6
AAGGGTCCCCGGCTGCT	6
AAGGTTGTTTTATTGTT	6
AAGTGCATAATAAATCT	6
AATAAAAAAAAAAAAAA	6
AATAAAGGTCAAAGGTT	6
AATAAATTCCTAGGCCA	6
AATCACACAAGACTTCC	6
AATGGATGAACGAGATT	6
AATTAAAGACTGTATAA	6
ACACACACGCCATCTCT	6
ACACTACCACCCCACGG	6
ACAGTGTCGTGGATCCA	6
ACAGTTTACCAAAAAAG	6
ACATTTCCCCTCAAGCA	6
ACATTTCTACTCCTGCC	6
ACATTTCTGGTCTCACT	6
ACCCCCTCAAGTGGAGG	6
ACCTTACTACAGTAACC	6
ACCTTGCCCTCCATAGG	6
ACGACATAGAAATAATT	6
ACGGCTTTGTACTGTGG	6
ACGTTTCTTTTTAAGTA	6
ACTACTATTATGTAATA	6
ACTCCCCGGAGAATTAA	6
ACTCGGATGCTGTGCTG	6
ACTGATTCTCAGCTTTA	6
ACTTCTGCCTCCCTTCA	6
AGAAAACATCATTTACA	6
AGACAACTAATTTAAGA	6
AGACTCCCCATCATAGA	6
AGAGGTGGTTACATCGG	6
AGATGTATTTAAGGAAA	6
AGCTCTACAGGTGACAG	6
AGGATTGGCCATCTAAA	6
AGGCCCTGAAAGTAAAA	6
AGGCGGGATCAGCCCCT	6
AGGGCTACCTGAGCAGC	6
AGGGCTTTGACTTGGCT	6
AGGTGGGCTCTGGAGTC	6
AGTCAAAATAAACCTTT	6
AGTGCAGGACGTCTTCG	6
AGTGTGGAATAAATACT	6
ATAGAGGCAATGCATTA	6
ATATTTCTTCATATGTG	6
ATCAAGTTTGAAGAGGC	6
ATCCCTCGTTCTTTGCC	6
ATCCGAAAGAACAAGTA	6
ATCCTTCCCCCCACAAC	6
ATCGTTGTAATTGTTGA	6
ATGAGATGTTAGATGGG	6
ATGATTTAACATTGCAA	6
ATGCTGTATATGTGTGC	6
ATGGCTCACAAACATCT	6
ATGGGTGGAATAAAGAA	6
ATGTGATTGTAGCTTTT	6
ATTAAACATTTTGACTT	6
ATTCCCCTCCTCACTCT	6
ATTGGCTGGGCCTGCTG	6
ATTTCCTCAAGTACCTG	6
CAAACGGAAAAGTCAGG	6
CAAACTGCATTGTTCAC	6
CAAATGAAGTGTGCCAG	6
CAAATGTTTTCTGCCTC	6
CAAATTAGAATTCTTTT	6
CAAGAATTAAAGCCAGG	6
CAAGCTCTGATCAGATA	6
CAATTACATCTCTTTCT	6
CAATTGATATTATAATT	6
CACCAAGACCCAAGGCT	6
CACTGTCTGTTGGCTTA	6
CACTTGCAGTATTGAGG	6
CAGACCTGCTCTTTCTC	6
CAGATTTCTGTATGTTC	6
CAGCACGGTAAGATGAG	6
CAGCTATTGTCTTTGTT	6
CAGCTTGCAAATACAGA	6
CAGCTTGGTGATTGAGC	6
CAGGACAAAGAGGGAAA	6
CAGGCAGAAAGCTGTAT	6
CAGGGTAGGATCGGAAG	6
CAGTGGGTGTTTCTTGG	6
CATCAAGCCAAATATAC	6
CATTACTGAGATGTTGG	6
CCAAGAAGGTGACAAGG	6
CCAATAAAATGAAGAGT	6
CCAATTTACAACCCCCA	6
CCAGCCTTCGCTATAAC	6
CCCATCGGTGGAGCCAG	6
CCCCACCCACTCCCACC	6
CCCCCCAACCCCCATCC	6
CCCCCCTGTAATCTGGG	6
CCCTCTGCCCCGTGGGG	6
CCGTGACTTAAGACTCA	6
CCTGACCAGTGACTGTT	6
CCTGATTGGGAGTGGTA	6
CCTGGAGCAGTGAGGGC	6
CCTTGACGGCTATGTTG	6
CGAAATAAATACTTTGA	6
CGATGCACTGTTGATAG	6
CGTGTTAAAAAAGAATC	6
CTAAATATTCCAGTAGC	6
CTACCAAAGTTAACAGC	6
CTATGTTATCAATAGCT	6
CTCAGGCGAGCCAGAGA	6
CTGAGCTGCACCAGGAA	6
CTGCAACTTAGTGGTCA	6
CTGCACTCCACTTGCTC	6
CTGCCAACTTCTAACCA	6
CTGGAGCATCCGTAGAT	6
CTGGGAAATAGCCTCCT	6
CTGGTGGGGAAAGATCT	6
CTGTATATATTCTATTG	6
CTGTGTCTGTTGTGTGG	6
CTGTTGGTTCCTCTGTC	6
CTTAAGGATCCCAAACA	6
CTTACCTGACTGGCAGG	6
CTTCCCCTGTTATTCCA	6
CTTCCCTAATAAACTCA	6
CTTGGACTCAGCAGCAG	6
CTTGTGAACTGCACAAC	6
CTTGTGAGCTGCTTCTG	6
CTTTGGGTACACCTTTC	6
CTTTTTATACTGTTATT	6
GAAAAAATATCTAACAT	6
GAAAATGATGAATTAGG	6
GAAAATGTTTGCATTTA	6
GAAGAAAATGGAATCTA	6
GAAGAGACGCCTCTGGC	6
GAAGGACAGAGGTTCCC	6
GAAGGTTCTATGACAGG	6
GAAGGTTTTACAAAAGG	6
GACAGGACCTTCTTCCC	6
GACAGTGGAGATGAGGA	6
GACCCCATAAACCTCTG	6
GACCCCCTGAAGTAAAG	6
GACCTCATCTGAACCCA	6
GACTTATACTGGATGTT	6
GAGAAGAAGGACTCAAA	6
GAGACGACGGGCGCCAC	6
GAGAGAAATGTTTGTCT	6
GAGATTCAGTAAGTGCC	6
GAGCATCAACAAAGAAA	6
GAGGAGGAGGCCGGGCC	6
GAGGATGTTTTCTGTAC	6
GAGGCTTTGCAGGCTGG	6
GAGGGACAGTGGGCTTT	6
GAGGTCAGTGCAGAGTG	6
GAGTGCTGGGCTCCAGC	6
GAGTTATCAGATACTGT	6
GATAGAGAGTTCTGGAG	6
GATCCAGAGTAGAACAG	6
GATGTGTAAGAGAGAGA	6
GATTAAATAATTTTTAA	6
GCACCGCAGCAAGCACA	6
GCAGCGATTCTGTGGAG	6
GCCCCAGTTTCCTGGAT	6
GCCCCTCAAAAAAAAAA	6
GCCCTGGGTTCGGTCCC	6
GCCTAGAAACATATTTC	6
GCCTCCACGTAATTATT	6
GCCTCTGCATCAGCTCC	6
GCCTTAGGGCTGGAGGA	6
GCCTTGCGTGTTTGATA	6
GCCTTGGGGACGTCAGC	6
GCGATTCCTGCCTGTAA	6
GCGCCGCAGAAAGACAA	6
GCGCTTAGCAGCATTGT	6
GCGGCGGCACAAGCGGC	6
GCGTTCTCGGCTTAGAC	6
GCTCACTGTTCTGTACT	6
GCTGAAAACAACTCATT	6
GCTGACACTGGAAAATG	6
GCTGCTCCCGGCACATC	6
GCTGTTTTCATTCACTG	6
GCTTAGCCATTTCCTGT	6
GCTTGCTTCCCGGAGCA	6
GCTTTGTAGTTTATGCT	6
GGACACAGCCTCGTAGA	6
GGACACCCAGGTTGCAA	6
GGCAGCCCAGGGAAGAG	6
GGCCAAAGAGGGTCGAC	6
GGCCACAGAAAAAAAAA	6
GGCCTTTAGCCCACTGA	6
GGCTCCAGTCCACAGGG	6
GGGATGGGAGTTAAATC	6
GGGTAATGGAATAAAAT	6
GGGTGGGAAGCAAACAG	6
GGTGGGACACAAAACAA	6
GGTGGGCCTTCACACTG	6
GGTTATTTTTGTGAACA	6
GGTTCCTTTTTGTTAAT	6
GTACTCTACTCAGTCCT	6
GTAGATTAGATGTGACA	6
GTAGGAACATAGCGTGT	6
GTATTCTCAGATTAGTC	6
GTATTTATCTTGTATGG	6
GTCAATTCAGAAAAGTC	6
GTCCCACCTATGACCTT	6
GTCCCTGGGTGAATCCC	6
GTCCTATGAGGGCTGTG	6
GTCTAGGTCACTTTGTA	6
GTCTCCCAAATAGAGAC	6
GTCTTTGTGAACCTGCT	6
GTGACGGCTGGGGACAG	6
GTGATAGACAAGGGCGT	6
GTGATGTCGCAGGTTAG	6
GTGGCTCACAACCACCT	6
GTGGCTCACGACCATCT	6
GTGGGCAGTTACATATT	6
GTGGGCCAAACCTAGAT	6
GTTAATGAGAAGCAGCT	6
GTTACCGGCCCGGCGGC	6
GTTCTGTGTATCCCTCT	6
GTTTAGCCTACTCTGTT	6
GTTTCCCTTACTCTTCC	6
GTTTCGTGGTGACAGAC	6
TAAAATGAGCCTAAAGT	6
TAAACTATTGGGAATTT	6
TAAATATAAACACATCC	6
TAAATATTATTCCATAT	6
TAAATTATTTCGTGTAT	6
TAACAGAAGTCCAGAAG	6
TAACCAAAAAGCTGGAG	6
TAACCAAAGGTGGGGGC	6
TAACTGCAAAAAAAAAA	6
TAACTTATTTACTTTTG	6
TAAGAAACCTCTTATTT	6
TAAGCAAATCCAATAAA	6
TAAGTGTCTTAAATGTT	6
TAATAAACACTTTAAAA	6
TAATAAAGCACAGCCTT	6
TAATAAATTGAATGATG	6
TAATTAACCAAGGAAAA	6
TAATTGAGACTCCTGAT	6
TACAATAAACCAAAAAA	6
TACACCTCAGAGAGAAA	6
TACACTAATAAAGAATT	6
TACAGCACAGATCCTGA	6
TACAGCCCCCAGAACCT	6
TACAGTCTATAGTTTAA	6
TACATATCTGTTCAGTT	6
TACCTCGATGGCTATGA	6
TACGATATAAGTGCAAA	6
TACTCAGAGGAACTATC	6
TAGAGAGGAGGCTGGCC	6
TAGCATCTCAAGGTTTG	6
TAGGAAACCACTAGTTA	6
TAGGCAATGCTGTTTTT	6
TAGTTTAGAGAAGGCCA	6
TATAATTGTGCACCCCT	6
TATCCAAGTCTCAGCCC	6
TATCTTTGGATCTTTGA	6
TATGTAACCAATAAAGT	6
TATGTATACCTCTCTCT	6
TATGTGGAATGGAATGC	6
TATGTGTTCCTGAAGCC	6
TATGTTGCAGCTTAACA	6
TATTAGGACCTATCAGG	6
TATTTTCCCAGATCTCT	6
TCAGCAATAAAACTTCC	6
TCAGCTGAATAAAGTTG	6
TCAGGGCTATGAGACCC	6
TCATTGAACTACTTGAG	6
TCCCCATCTGGGCAGGG	6
TCCGAGGATGAGGACGA	6
TCTCAGCTGATTCTCCC	6
TCTGAACTGTGTCCTTT	6
TCTGTAAATAAAAGCCT	6
TCTGTTTCTGTTTCTAG	6
TGAAAATTAAAAGTAGA	6
TGAAGAAATATCACCTT	6
TGAATAAAACACATCTG	6
TGACAATGGGCTGTCCG	6
TGACTGCGGGAATTGCT	6
TGAGGCCATAGCCTGGC	6
TGAGGTGGCACTGGACT	6
TGAGTTCTACTTTTTTG	6
TGATAAAGTCTCTGTCT	6
TGATGCTACCTTAAAGT	6
TGCACCCCCTGATTATT	6
TGCACTTTAGAACTTTT	6
TGCAGGAGGCCTCTATC	6
TGCCACTTCTGATGTCT	6
TGCCCCCTTGAGATGTC	6
TGCCCGTGAACCTGGAC	6
TGCTCGGGAGAGTGTTC	6
TGCTGTGATGGCTGGTT	6
TGGAAAAAAAAAAAAAA	6
TGGACCTAGAATCTTCT	6
TGGACGATTTCAAGGTG	6
TGGACGTCTTTTTTGGC	6
TGGGAAGAGGAGGAGTG	6
TGGGAGAGCCCTGCTGT	6
TGGGCATCCACCCCAGC	6
TGGGGCGCACATTCCTC	6
TGTAAACTGGAAAAAAA	6
TGTAAACTGGAAAGATC	6
TGTAAATACCCTCTCAC	6
TGTAAGTCTGCCTAAAT	6
TGTAATAAAGTGAACAT	6
TGTAATTGGTCACAAGG	6
TGTAGTTCCAGTACAGA	6
TGTATAAAAAAAAAAAA	6
TGTATATAAGAGATTAT	6
TGTCAGCCACCACAGAT	6
TGTGAAATTTGAGAAAT	6
TGTTTGGGGCCTCGAGA	6
TGTTTTGGGGGGTGGAG	6
TTAAAGATGAAACTCCA	6
TTAAGCACTGTAGCCAA	6
TTACAAAAGCCTGCGTT	6
TTACAACCGCTTTGGGA	6
TTACCATTTTAATTTTT	6
TTAGTTACCTTATAGTT	6
TTATAATATAATGTTTT	6
TTATGCCTCCTCCATTT	6
TTCCTAAATAAATGATA	6
TTCTACTAGTTAACTAC	6
TTCTGGCTGCGCTTCTA	6
TTCTGTGAATCTGCCAT	6
TTCTTCCCTCCCACTTA	6
TTCTTTACTTGACTGGA	6
TTCTTTTTGCCTGGGGC	6
TTGACTAGGCTAGGCCC	6
TTGCATTCCCTGTGCAG	6
TTGCTGCCCGAAGAAGA	6
TTGCTGGCTTTTATAAA	6
TTGGTCTGAAAGGGGAT	6
TTGTGGTGACCCCCATC	6
TTTAAGAATGGCTGTTG	6
TTTGTTTAGTTGCTTTT	6
TTTGTTTGTTTGGGTGT	6
TTTTATTCTTATAAGGA	6
TTTTGCATTACCTACTC	6
TTTTTACCTTTTTTTTC	6
AAAAAAAAAAAAAAAAC	5
AAAAAAAAAAAAAAAAT	5
AAAACATTCATTTTTTT	5
AAAATAAAAATCTGGTG	5
AAAGAAATGTTATGTAG	5
AAATCTACACCCAGAAG	5
AAATTGTTTTTAGGTAG	5
AACAGGGCCACACTGGT	5
AACATTCTAAGAGAAAA	5
AACATTTGCACCAAAAA	5
AAGAAAAGTGATGACAA	5
AAGATGCACACAGCTCG	5
AAGATTACCTATGCCAA	5
AAGATTATGTAAAGGTT	5
AAGCATAGAAGGCAATA	5
AAGCCTGAAGACAAGAA	5
AAGCTGTTTTTTGTTTG	5
AAGCTTTGAGTGAAGCT	5
AAGGCTGAAATTCAACG	5
AAGGGGGGCAGTTTTGG	5
AAGGTCTTTAATTTTTT	5
AAGTAGTTCTGAGAAGA	5
AAGTATGTCTTTGGGTT	5
AAGTTTCCAGTCATTTT	5
AATAAAGCTGTTTTTTT	5
AATAAGCTTCAATTTTT	5
AATAATGTTCCCCTTAC	5
AATGGAAATCGGTCCAG	5
AATGTGAGTCATTATGT	5
AATTAGAGAACAGTCTT	5
ACAAAATAAAATCAAAT	5
ACACTGAGTTAAGAGAT	5
ACACTTTTTGTTGGGTT	5
ACAGCATTGTTGTATGT	5
ACAGGCACGAGGACCCC	5
ACAGTTAAGCCCCAGAA	5
ACATTTCTACTCCTGCA	5
ACCACCACCCTTCACAC	5
ACCGAGGAGGACAAGAA	5
ACCGTTATAAGAAAAGA	5
ACCTAGCCACACCACAG	5
ACGCTGAATAAATGTGT	5
ACGGCCTTCCGCAGAGC	5
ACTACCGGGCCTCCATT	5
ACTATAACCATTTTTGT	5
ACTCTCAGCCAACAAAA	5
AGAAAATAAATGCACTT	5
AGAAATTCTATCTTACC	5
AGAAGCAAGAAGTATCA	5
AGACTCTTTGCAACTTG	5
AGACTTTATTGGTTTTC	5
AGAGTCAGCGATGTGTT	5
AGAGTCCTCCAGCGCTG	5
AGATAGCATTGGCTGCC	5
AGATCCTGCGGGAGGCC	5
AGCAAAAAAAAAAAAAA	5
AGCCAGACGCCCCAGGT	5
AGCCCAAGTACACAGCA	5
AGCCTCCCTTGTCTCCC	5
AGCTGCTGGCCAGGGAG	5
AGGAAAATAAATCATTT	5
AGGACAAATATCATTCT	5
AGGATGCAGGGGCATAC	5
AGGGGAGGCTCAGGGGC	5
AGGGTGGCGGCCGTCCA	5
AGGTCTAAGGCGACTTA	5
AGGTTTGTATTCTTTGT	5
AGTAAAACTAACAAATG	5
AGTACAACGCATTCACC	5
AGTACAATGACATCAAG	5
AGTCCAAGTAAAACATT	5
ATAAACTGCAGTTTAAA	5
ATAAAGTAACTGGTTTG	5
ATAAGTCATACGGGAAA	5
ATACAGGGACTGCAGGA	5
ATACTGAGCAAGAACCC	5
ATATATACACTCTGATC	5
ATATCCTTGGATCATTG	5
ATCCACATCGCAGACAC	5
ATCGTGGCTGCCATCCA	5
ATCTTTTTAAAATATAT	5
ATGAAACTTCGGTTCTC	5
ATGACCACAACATTGGG	5
ATGACCACGCTCGTCTG	5
ATGCAGACAAATACATT	5
ATGCCCCCGGAGTGATA	5
ATGCTGGACACACTGTC	5
ATGTGAATAAAGTACGA	5
ATTAACTTGGTGATAAA	5
ATTCTCTAGAAGCAGGT	5
ATTTCAGGTAAATAAAT	5
ATTTGATACATTTGTTG	5
ATTTTGTGCAATTAACA	5
CAAGTTGTCTTGTGTGT	5
CAATTTAAGTGGAACCA	5
CAATTTTTCTAGAGCAA	5
CACAGCAAGGGTAGAAG	5
CACAGGCCCACGGTTAA	5
CACATCAAGAATATTTT	5
CACCCTTGCGACCTCTG	5
CACTGTCTGTACATACT	5
CAGAATAATGCCAAATC	5
CAGAATTAACTACAGGG	5
CAGATAATGTGGTAACT	5
CAGATTTTGTGTGTGGA	5
CAGCAATAAAAAAAAAA	5
CAGCTGCTAAGGGACAA	5
CAGGTACTCAGGGTAGG	5
CAGGTGCACATTGCCGG	5
CAGTGCTGGGTGATTGA	5
CATACTGTGCTGCCTTT	5
CATTGTTAGTGTCACAG	5
CATTTGCCTAAACACTC	5
CCAAGAAAGAAGCTGCC	5
CCACTAGTGGAGAAGGG	5
CCAGCTCTTGTCCAGTA	5
CCAGGGCACAGCGCTGG	5
CCCCTTGTTAACAAAAA	5
CCCTTCACCTCTCCTCT	5
CCGGAAACACCGGCTTC	5
CCTACAGCCCTTGCAGC	5
CCTATTCTCTCACCCAG	5
CCTCGGAGATCTCGGTT	5
CCTCGGGGGCACCTAGA	5
CCTGAAGGAACTAACCC	5
CCTGCCTCAGGGATGTT	5
CCTTGAAGCAAGGAGAA	5
CGAAGTCAGGCCTGTAG	5
CGATTTGAGAAGAGACA	5
CGCAAGGCCCTGAGTTC	5
CGCCTGCAGAGTGCAGC	5
CGCGTGCCGTCCACTCC	5
CGCGTTGACGAGGTGTG	5
CGGGGAAGCGGTGGGGT	5
CGTGGATCCCTCTGCCG	5
CTAATGTTCCAATATTC	5
CTACAAAAAGCGGGAAA	5
CTATATTAACTGAGCTT	5
CTCAGATATCCTCAAGC	5
CTCCTGGGGGCCTTTCC	5
CTCGCTGTCTCTGATTC	5
CTCTACGGTTTCCATCT	5
CTCTCTCTTGTTGTTGG	5
CTCTGACTTTACCCTGT	5
CTGAGCAGTGGCTGAGG	5
CTGAGGAGGGGAAGGAG	5
CTGCAGGCCCTGGCGCC	5
CTGCTGGAAAGCTGTTC	5
CTGCTGGTGGCTCTGGC	5
CTGCTGTGTGGAATGCC	5
CTGGCCCTAGGAGTCTG	5
CTGGCCTGAGCTCTCGT	5
CTGGGGCATCCGTAGAT	5
CTGTCTGTTTTGTACTT	5
CTTAAGATTCAGTTGGG	5
CTTCCAAATGTTTGCAG	5
CTTCTAATAATATCGGA	5
CTTCTCTTTCATTTTCA	5
CTTCTTATGACATTGTG	5
CTTGACTGGTTTCAAGC	5
CTTGCTGGTCACATTGG	5
CTTTAATTATAAAAAAA	5
CTTTTTTTCTGTAAAAG	5
GAAAAAAAAAAAAAAAG	5
GAAAAGCAAAACTGGTT	5
GAAATTTTCTTACTCCT	5
GAACCAACCCCTGCACC	5
GAACGGCCTCTGCAGGA	5
GAACTTTGTGCATAGCC	5
GAAGAGGTAGAAGCCAC	5
GAAGATAACTTATATGT	5
GAAGGATGGCTGAGGCC	5
GAATAAAATCAAGTGTG	5
GAATACACAAGCACTTT	5
GAATACAGCCTGTTGAT	5
GAATGTCCTTACCTTGG	5
GAATTTTCACGTAAATT	5
GACAAACAACCAGAAAG	5
GACAAGTATATTCTGCT	5
GACAGATGGACCAAGAA	5
GACAGTGCCACTCACGC	5
GACAGTTGTGCCGTTAG	5
GACCCTGGGCTCTGGAC	5
GACCTACTGTGATGGGG	5
GACGTCTTTTGCTGGCT	5
GACTCCTCCTTACCTTT	5
GACTGACACCTGCCTGG	5
GACTGATTTTGCATTGT	5
GACTTCCTGTTGAGTGC	5
GAGACCTAACCAAAATT	5
GAGACTTGCTGTTCTTC	5
GAGATAATTTATAAGAC	5
GAGATTAAATAAAGGGA	5
GAGCAACGTGGGCCATT	5
GAGCTCTGAGTGTCGAT	5
GAGGACAGCCTCACCCT	5
GAGGCTTGTGCTCTCCT	5
GAGGTCAGGAGGGAAAA	5
GAGGTGGTTAATCTTGT	5
GAGTCATAATTCCTGTA	5
GAGTCCTGGCCACCTGG	5
GAGTTCACTTAATTATG	5
GATAGGAATAAAATTGC	5
GATATCAACTCCCCCTT	5
GATGGCACTTAAAATAA	5
GATGGGGTTCCCTTTAC	5
GCAAAAGCAAAGATGAA	5
GCAAATGTACAGATTTT	5
GCAACAACACATCATCA	5
GCAAGAAGGTGATAAAC	5
GCAATCCCTTGTTTGTT	5
GCAATTGACAGTCCTAA	5
GCACCGCAGCAAGCAAA	5
GCACTCGAACCCACCCC	5
GCAGCAGTTCCCAGCCT	5
GCAGCCCCATAGTCCAG	5
GCAGGGTTTTGAAAAAA	5
GCATCAGGCAGGCTTTC	5
GCATCCAGCCTGATGGC	5
GCATCGTTCTTTGGACC	5
GCATTGCAAAAATAACC	5
GCATTTAAAGATACCGG	5
GCCCGAGACCTACGTCC	5
GCCGAGGAAGGCATAGC	5
GCCGCGGCCCTTTTTGG	5
GCCTGTGGTGCCAGGAC	5
GCCTTCACAACTCACAG	5
GCCTTTGTGACATTGGA	5
GCGAAGAGGATGAGGAA	5
GCGAGGATTGAGGGCCA	5
GCGGCGACTCCTCTCCC	5
GCGGCGAGTCTGCCGGC	5
GCGGCGGCACAAGCGGT	5
GCGTAGTAATAAAAGGG	5
GCGTCGACTGTAACCGG	5
GCGTGGGAAGCGCTGGT	5
GCGTGGTGGAGGTTGAC	5
GCTACTGTGTTCTGCCT	5
GCTCATTAAAGAACAAA	5
GCTGCGGCTGCGGGAAC	5
GCTGGCTAGTCTGATTT	5
GCTGTTTGGTAGCAAGA	5
GCTTAAAAATAAATGGT	5
GCTTACAGTACCCAGCA	5
GCTTCCTCTGTGACAAA	5
GCTTCCTTATGCACCTG	5
GCTTCTGTCTCTGAGCT	5
GCTTGCCCTGGGAGGGG	5
GCTTTGGTTCAGGGACA	5
GGAAAAAAAAAAAAAAA	5
GGAAGCTCTGTTATCCC	5
GGAATAAATTTTCTCTC	5
GGAATCCTTGCAATCTT	5
GGACACCAAAAAAAAAA	5
GGACTGCACTGCTGAAC	5
GGACTTATACTCTGGAG	5
GGAGAAGTAGTTGAATA	5
GGAGCATTCCTGGGCCA	5
GGAGCCCCAGACTTCCT	5
GGAGCTACAATACTAAT	5
GGAGGGGAATGAACAGA	5
GGAGGTCCGTTGACTTA	5
GGAGTCTTTGGCTTCGG	5
GGCAATCACCACCAGCT	5
GGCAATTTTATTAAAAA	5
GGCACAGATGAAGACAC	5
GGCAGACAGTCAACAAT	5
GGCATTTAAAAAAAATC	5
GGCCGCTGCTCCTAAAA	5
GGCCTCTGGCCAAAGTT	5
GGCGTCATTGTCCACAT	5
GGCTAAGGAGTGGATAT	5
GGGAACCCCCATATCCT	5
GGGCAGACAGGAAGAAA	5
GGGCAGGGCACACTGGG	5
GGGCTGGGGATTTAGCT	5
GGGTCTTAATATTAAAG	5
GGGTGGGAAAGGGGGCA	5
GGTAATGCCACATTGGC	5
GGTCCTTTTTACTCACC	5
GGTGCTCCCGCTTCGGC	5
GGTTAAATGTTACCACT	5
GGTTCTGCGTCTTCAGC	5
GTAATGGTCCCAATGGT	5
GTACAAGGAATAAAAAT	5
GTACCACAACTTAGATG	5
GTAGAAGGAGTCAAATG	5
GTAGTTATCTATAAATA	5
GTCCAGGAAAAAAAAAA	5
GTCCCAAAGTTCCATCC	5
GTCCCCAGCCTCTCAGT	5
GTCCTCTTGTTTTAGTT	5
GTCTCTCCCCCATAACT	5
GTCTGACATAGTCTATT	5
GTGAAAACAAAAAAAAA	5
GTGAAACTCGCAAAGGC	5
GTGACACCTTCAGTGTT	5
GTGATGCCACCGAGGAA	5
GTGCACCTGACTGATGC	5
GTGCGGTACCTAATGCG	5
GTGCTGTGGAGAGGTGG	5
GTGGACTATTCCGGACT	5
GTGGCCCACAACCATCT	5
GTGGCCCACTTTGTGAA	5
GTGGCCGTCGTTGCTGG	5
GTGGCTCTGGAGAGCCT	5
GTGGGAGGAGATAGAGT	5
GTGGGGTTTTTAATGTG	5
GTGGGTGGCTCACAACC	5
GTGTACGGTGCCTACTT	5
GTGTCCTCCTACGTAAT	5
GTGTCTGTTCCTGAGGT	5
GTGTCTGTTTCTGAGTT	5
GTGTTCTGACTCGGCTC	5
GTTAAATATGCTATTTT	5
GTTATCGGGGAGGGGCC	5
GTTCACCGACGGCTGTT	5
GTTCCAGCCGGAAAAAA	5
GTTCCGACAGTGTACGA	5
GTTGCATAATGTGATTC	5
GTTTCTAATAAAGAATT	5
GTTTTATTACAGACTTC	5
GTTTTTACATTCAAGTT	5
TAAAACCGTTTGGCGGC	5
TAAAACGCAAGCTTTCA	5
TAAACCAGGTGCATTTT	5
TAAAGTATCTGAAAACA	5
TAAATAAAAGTGCTTTT	5
TAAATAAAGCTTTGACG	5
TAAATTCACAAAATAAA	5
TAACAAGCTGAGTCCTA	5
TAATAAATTCTTTTTCA	5
TAATATCACTGTATCAG	5
TACATTCTGTCTGGGGT	5
TACCAAGTTTCTGGTCA	5
TACGGTTCCTATAACTT	5
TACGTATTTTAATTACC	5
TACTACCTGGGAAGAGC	5
TACTATGAGATGTCTTA	5
TACTCAGACTGTATTCA	5
TACTGCATCGTCAGTGC	5
TACTGTAATTCTTTGTA	5
TAGAAATAAGTCTGCAC	5
TAGAAGACATATGGAAA	5
TAGCAAAGATTTTAAAA	5
TAGCAATCAAATTATCC	5
TAGCAGCCTCAAGAAAT	5
TAGCCCAACCCACTCAT	5
TAGCCCAGGGTGGCCTT	5
TAGCTGACAGTCAAACT	5
TAGCTGAGTGAACACTG	5
TAGTGAGTTCCAGGCCA	5
TAGTTAAAAAAATATTC	5
TATAAATGAAAATGTTT	5
TATAGCAGAAATAAAGT	5
TATAGTATGTTCAGTTA	5
TATGGCTTTATAAAGGA	5
TATTGTTTACCTTCAAA	5
TATTTCGCATATGTGAG	5
TATTTGCTTTAAAAAAA	5
TATTTTACCTACAAGGT	5
TCAAATAGTGACTGTTT	5
TCAACATTTTGAAATGT	5
TCAACTTCTGACACCAC	5
TCAATAAAGGGAATTTT	5
TCAATGACATAGTAATG	5
TCACCAGGGAAAAGGGC	5
TCAGACGCGGCAGTGGA	5
TCAGCTGGGTAGAGATC	5
TCAGGTCATTTTCCGGT	5
TCAGGTGGACTCCAGGC	5
TCATTATATATATAAAT	5
TCATTTAAACTCTTGAA	5
TCCACACTGCTCTTCAA	5
TCCACTTGCCTTACTCA	5
TCCCCACAGGCAGAGCT	5
TCCCCTCAGAAGAGTTG	5
TCCCTCCAGGGAACATT	5
TCCCTCTTAAGAGAAAG	5
TCCCTGTTGAATAAAGA	5
TCTACACATAATTTCCA	5
TCTATATTGTCAGGACA	5
TCTGAACAATAGTATTT	5
TCTGGCACTGAAAATAA	5
TCTGTGTATAAATACAG	5
TCTGTTTCTGTTTCTAA	5
TGAAGATGCCAAAGAGC	5
TGAATGGCCGTCAGGGG	5
TGAATGGGCTGAGTATC	5
TGACAATTTTCAAAGTA	5
TGAGCCAGGGGGGCTGA	5
TGAGCTCCAGGGATTCA	5
TGAGGAGGAAAGTGTTC	5
TGAGTCTTGTGGGGTGT	5
TGATCCTACACAGAGAG	5
TGATTGGTAGAGTGTTT	5
TGCAACTAGATACGGAC	5
TGCACAACAGTGCCGGC	5
TGCACTCACTCTAGAAA	5
TGCAGGCTGGGTGGGAG	5
TGCATAAGTCACAGGGG	5
TGCCTATGTGTTTAGTA	5
TGCTAAAATAATAGACA	5
TGCTATATTTGTCAACA	5
TGCTGACAGACTCACTC	5
TGCTTCTCGTCCTGACT	5
TGCTTGGATCAATCAGA	5
TGCTTTAAAAAGGTGTC	5
TGCTTTTGTAGAATTTA	5
TGGAAAATAAAAATGTT	5
TGGAAATGACAAAAAAA	5
TGGAAATGGACCAATAT	5
TGGAATGACATTTGGCC	5
TGGACTATTACTTTCCT	5
TGGAGACAGGGCTGTCA	5
TGGCCCCACAATAAAGT	5
TGGGTGTCCCCTGGTGC	5
TGGTATAAGCATCTGGA	5
TGGTGCATAGTTAAGGT	5
TGGTTAACAGAAGATAC	5
TGGTTAATAAAGGAAGC	5
TGGTTCAGCTCTTTCTG	5
TGGTTTGCTTGTTTTCT	5
TGTAATAAAATGTTTTT	5
TGTAATACCACCACAGC	5
TGTACTGGCACTGAGTT	5
TGTCAAACTTTTTGATG	5
TGTGATGGAACTTTCTA	5
TGTGCACCCTAGCTTGG	5
TGTGGAAGCAGCATTTC	5
TGTGTGTGTGCGCAGGT	5
TGTGTGTGTGTGAGTGA	5
TGTTAATAAACTTGCTT	5
TGTTTTCAGAACTCAAC	5
TGTTTTTAAATAAACCT	5
TTAAGAGGGACTGAAAT	5
TTAATTTTTTTCTAAAT	5
TTACCGTGACAACCTGG	5
TTACTGGACATCAAGAC	5
TTAGGCAAGTATCAAAA	5
TTAGTAAGATTAATCCA	5
TTATTTGGGTGTTAATT	5
TTATTTGTTACGTCTTC	5
TTCAACTGCATAATGCT	5
TTCAAGAAGAAAATGGT	5
TTCACACTGTACTAGGT	5
TTCACTAACCCCTGACC	5
TTCACTTGAAGATCTTG	5
TTCCCCTGGTACTTTGT	5
TTCCCTCCTTAGCTCTC	5
TTCCTCAAGCCCCAGAC	5
TTCTCTCCCTCTCTCCC	5
TTCTGACAAGGACAACG	5
TTCTGATCCAAAGTGTT	5
TTCTGCCGACAAACTTC	5
TTCTTCCCCCTTCTATT	5
TTCTTGTAGCTGGATTC	5
TTCTTGTGACGCTTCTC	5
TTCTTTCTAAGATGAAA	5
TTGAATTACTACTTCGC	5
TTGACGGGTCTCGGTAA	5
TTGATGTTGATTAGCTA	5
TTGATTTTTTTTTTGAG	5
TTGCCATCCTCAGCCCT	5
TTGCTAATTAGTTGTGT	5
TTGGTAATTAATGCCTT	5
TTGGTTAAAAACAAGCA	5
TTGTCACCTCAAAAAAA	5
TTTAAGAATAATCTGGA	5
TTTACATAAGGTATCAA	5
TTTATTACAAAGACCCA	5
TTTCTCAGTATTACTGC	5
TTTCTGAGGCTTTCCAG	5
TTTCTTTCTGCACATCT	5
TTTGCTCTCACCTGAGC	5
TTTGCTTTGTTATAGGG	5
TTTGTAATATCTCCATA	5
TTTGTTATTGAAATTTT	5
TTTTAAACTTGTCAAAA	5
TTTTGTGGGTGGCACGG	5
TTTTTACTGATGTTCGT	5
TTTTTTAGTTCCTTGAG	5
AAAAAGAATAAAACCTT	4
AAAAAGTCAACAGAATG	4
AAAACAGAAGTCAGCCT	4
AAAACATTCTATTAAAT	4
AAAACCTGTAACAAATT	4
AAAACTGCAATTGTCTT	4
AAAAGAAAATAAAAGAG	4
AAAAGGCTTTAGCTGTT	4
AAAATAAAAGTGAAAAA	4
AAAATAAGATTTCTCTC	4
AAAATGTATCACCCGTT	4
AAACATTGGGGTTTCTT	4
AAACCCTGTCTCAGAAA	4
AAACCTAAGTCCTGGGA	4
AAACTAATCTGATTAAA	4
AAAGAGCTGGGTATTTG	4
AAAGCCAAGAAGAAGAA	4
AAATAAATGTAAATACT	4
AAATAAATGTCAAGGGC	4
AAATGCAATAAATCTTG	4
AAATGCTTGGAGGGGAA	4
AAATGGAACGTTACGTG	4
AAATTGTTTATTTTTGT	4
AAATTTTAAAAGCTAAA	4
AACATTTGAAAAAAAAA	4
AACCAGCAAAAAAAAAA	4
AACCCGCTTCCGACTGG	4
AACGCTGACCAGCTGGC	4
AACTCTTGTTTTGTAAG	4
AACTGTGTCGTGTGGAT	4
AACTGTTTTGAAAAATC	4
AACTTAAAAAAAAAAAA	4
AACTTTGAGGTGCCATT	4
AAGAAACTATGTTTTGA	4
AAGAAAGGAGCCAGTTA	4
AAGAAGACTTCTTTCTA	4
AAGACTCATACATTGAA	4
AAGAGGAAGAAGCGAAA	4
AAGATCAAGATTATTGC	4
AAGATGCGCAGAAAGCT	4
AAGCACAAGGAGCAGAT	4
AAGCACTATCTTTAAAC	4
AAGCTGCTGCGCGAGCC	4
AAGCTGGATTCCTTGTG	4
AAGGGGCCTTTTGGTTG	4
AAGTAAACCCTTTCCTC	4
AAGTACAATGTCAAGGG	4
AAGTCGTCCTGAAGGCC	4
AAGTTTGTTTTTGTTCA	4
AAGTTTTATTTAGATGT	4
AATACGCACCTTAAAGC	4
AATGAAAGGTCCCAGCC	4
AATGAGGCAACTGGTCG	4
AATTCACCTTTGATTCC	4
ACAAAAAATTGCTCCAC	4
ACAAAAATGAAGGAGCT	4
ACAAATGCTTGTGTGCT	4
ACAAGAGAGCTGGTCAG	4
ACACAGAAATAAATCTA	4
ACACCTGTTTAAGTCTT	4
ACAGAACTCTCCCTAAT	4
ACAGAATATACACATTT	4
ACAGTGCACCAGTGGTA	4
ACATTGATAAAGCAGTA	4
ACATTTTTACATTAGTT	4
ACCACCTTCAACAAGGA	4
ACCACTAACAGGAGCCC	4
ACCCTGCAGTCACAGAA	4
ACCGCTCAGGGCCGGCC	4
ACCGGCCTTAGCTATGC	4
ACCTGTGGGAAAAATAG	4
ACGTTACAACAGCTTGG	4
ACTACGAGTGTTGACAG	4
ACTATCTCTAGAGCCCT	4
ACTCTTTATAAGTGTTA	4
ACTGAAGCAATAAACCT	4
ACTGAGTCACCAGATGT	4
ACTGATTGTAGATATTT	4
ACTGTGAGGGGTGCAAC	4
ACTTCAAATAGTATCTG	4
ACTTTCAACTGTAATCA	4
ACTTTGATGATATCTGC	4
AGAAGTGTTTGGAGTTT	4
AGACCCTATCCCTTCCG	4
AGACCTGTAATAAAATA	4
AGAGAGGGCGACAGTGA	4
AGAGTAAAGTCCCCAGC	4
AGATCCTGCTTCAAAAG	4
AGATGTGGAGGACTGCT	4
AGCAAACCCCCAACAGC	4
AGCAGAGAATGCACTGA	4
AGCAGCAGTGTGTACTT	4
AGCCCTGGCTATTGGCA	4
AGCCTACAGAGGCCCCT	4
AGCCTGTTTTCATAATA	4
AGCTAGTTTGTAGTGAC	4
AGCTCCCCCTGCCACAT	4
AGGAAAAATTTTTATTT	4
AGGACGATGATGAAGAG	4
AGGAGGGATAAGGGCTG	4
AGGAGTTGCTGTACAAC	4
AGGCATTGAAACATCTG	4
AGGCCCAAGTCCTTCAG	4
AGGCTGACAGGTAATGT	4
AGGGCCAGGATGCTGGC	4
AGGGTGTCCCTTTCAAG	4
AGGTCACAGGTCAGTGG	4
AGGTGCCCCAGAAGTCT	4
AGGTGTATGTGCAGAAC	4
AGTAATTTTCCATAATC	4
AGTCCTGGATGATACTA	4
AGTCTTTAACAAGCTTG	4
AGTGACTGCCTCACCAG	4
AGTGCTATGAACTGCTT	4
AGTGGCTAATTAGGTGT	4
AGTTATTTTGATTGAGA	4
AGTTGTTTCTTAAATTC	4
AGTTTGTGAAATCTGGA	4
ATAAAATTGAGATGTGT	4
ATACCGGATCAGCCGCC	4
ATACGAAAATGCTGTAC	4
ATAGCAGAGGCAGAGGA	4
ATAGGATTCTCTGAGAA	4
ATATGGAATAAAGTATA	4
ATCCAAGTCGCTCCCCC	4
ATCTACTTCTTCCACCA	4
ATCTATTCTTGCAGTTT	4
ATGACCATTAAATAGCA	4
ATGAGGCAAGACGAAAA	4
ATGATTTAAAAAAAAAA	4
ATGCCAGCCGAGGTCGT	4
ATGCCGCAAAACAGATG	4
ATGCGGTACAGGGCAAT	4
ATGCTATGTAAAATATT	4
ATGCTCACTTAAGGGAG	4
ATGCTCTGGGTTTGACC	4
ATGGAGAACCAGCCAGT	4
ATGGCAATTTCTGTATA	4
ATGGCTACGGTGCCCGA	4
ATGGCTGGCGCAATACT	4
ATGGCTGTGCTGCGCTA	4
ATGGTGATCACACGTTC	4
ATGTACTAAATAAAAAT	4
ATGTCAAAATAAAAAAA	4
ATGTCAGTGCTTACATT	4
ATGTGCTTCCGGTGCAC	4
ATGTGTATATTACCCAG	4
ATTCAATAAACTTAATG	4
ATTGAACGACCAGAGCC	4
ATTGAAGCGAAGAGATT	4
ATTGCTTTTGAGGGCCT	4
ATTGGGCAGTTTGGTGT	4
ATTGTGATGTCCAATGT	4
ATTGTGCAGAATAAACG	4
ATTGTTAAGGAAATTAA	4
ATTTATTACAATCATCT	4
ATTTCGTTTTTAGTGCT	4
ATTTTTGTAGTTAACCT	4
CAAAAGCATATTTTTAA	4
CAAACAATCAGAAAGAA	4
CAAACTGAAGACAGAAC	4
CAAACTTCTGTATCTGG	4
CAAACTTGAACCCTTGA	4
CAAAGCCAGGTATGAGG	4
CAACATCTGCTAGGACT	4
CAAGAATTGATTTTACA	4
CAAGTCAGGGATGTGGG	4
CAAGTGCATTTGGCTTG	4
CAATAATAAACTACCAG	4
CAATATACAAGTAATAA	4
CAATGGGAGGTTTGTGG	4
CAATGTGCTGTAAGAAC	4
CAATTAGTTGCCCATTC	4
CACACTAACCAACTCTG	4
CACAGGGTGGCTCAGGA	4
CACCACTGGATGTAAAC	4
CACCCCACCCATTAAGC	4
CACCTCAATAAAACCTG	4
CAGAAGTCTTCATTTTT	4
CAGAATTTAATAGTTTT	4
CAGACACCACTGTAACC	4
CAGACCCTTAAAAAAAA	4
CAGCTTGACAACACAAA	4
CAGCTTTCTCCTCCTTT	4
CAGGTCGTTCTGGCTCG	4
CAGTCCAGGGCAGAAAG	4
CAGTCCTTCTAGCCACT	4
CAGTTACAAAGTAGTTA	4
CAGTTGGTCAAAATAAA	4
CAGTTTCTGTATCTCAG	4
CATAAAAGGGTCAAACC	4
CATCACATACAGGAGCA	4
CATTCCAAATGCCCCTT	4
CATTCTGGGATAGCGGA	4
CATTCTTGTTTTCTCCA	4
CATTTCAATAAACATTT	4
CATTTTGTTCCTAGGGA	4
CCAAAAAAAAAAAAAAA	4
CCAAAAGGAAAGACTGG	4
CCAAATGAGGCTTACTT	4
CCAACCCCTCCTTCCCT	4
CCAAGGCTCGAGTCAAG	4
CCACAGTAGATGTCCAC	4
CCAGATTCAGGGGCTCC	4
CCAGCTGTCAACATTCA	4
CCAGGGTACGTGTGGTG	4
CCCAAGGAGAAAAAACT	4
CCCAAGGGTTTTGAGAT	4
CCCAGCCTTGTGGGGGT	4
CCCAGGCACTTTTGGGA	4
CCCATAATCCCCTTCCT	4
CCCATCTGGACTCTGCC	4
CCCCATTGATTTCACTG	4
CCCCGCCACTAGCATCT	4
CCCCTGGCAACTCCTAC	4
CCCTATGCCTGTAAGCC	4
CCCTCTGTCAGGTCGTC	4
CCCTTTGTCACAGAGGA	4
CCGACATTGCCAGGGTC	4
CCGGGGATAGAAGCCTT	4
CCTCCCTTTTATAATAA	4
CCTCGTCCCCAGCTACA	4
CCTCTGTCACTCACAGC	4
CCTGCTGAGTTAGCTGT	4
CCTGTGTCAGGTCTTTT	4
CCTTCTCACTGGATCCC	4
CCTTGGATTCTGAGTGT	4
CCTTTCAAAAAAAAAAA	4
CGATGACTTGTACAATT	4
CGGAAATGATGTCCACC	4
CGGAAGGAATTGCAAAG	4
CGGATAACCAGTGGTCC	4
CGGATTTAGGTGCTTTC	4
CGGCATCATCGAGTGAG	4
CGGTAATAAATAAATTT	4
CGTCTTCATCCTTCCCT	4
CGTGTGTGCATCCCAAG	4
CGTTCCACCAGAAAGCC	4
CGTTTTCTGATAACTCA	4
CTAAAAAGTGGACTGTC	4
CTAAACATTGAAAAAAA	4
CTACCTGAAAAGTAAAG	4
CTACGGTTGCAATTCTG	4
CTAGTTCGGAAGATCCA	4
CTATTAATACTGTGAGG	4
CTCAATAAATATTTTTT	4
CTCAGGCGAGCCAGAAA	4
CTCCAAACATCAGCTTC	4
CTCCACCAATCCCCAGT	4
CTCCAGCAGTGAAAGCT	4
CTCCATATGGTGCCGGC	4
CTCCCCTTAGACCAGGC	4
CTCCCTTTTGGCTGTGA	4
CTCCTGAAGGCAGAGTT	4
CTCGAATAAAAATGTAG	4
CTCGTGTCACTCAGTTC	4
CTCTCCTCAAGAGGGAA	4
CTGAAAAAAAAAAAAAA	4
CTGAAATGCAGTTCCCT	4
CTGAAGTACTCGGTAGT	4
CTGAATATGGAAGGCAG	4
CTGAATTCATTCCAGCC	4
CTGATGTCATAGAAATC	4
CTGCACAGAGCACCATC	4
CTGCAGGTGTGGTTCCT	4
CTGCATCAAGACCTACG	4
CTGCCCTTTCCTGCTCA	4
CTGCCGCCTCAGGGTGG	4
CTGCTGTCTGTATTTTT	4
CTGCTGTGGAAACCTGT	4
CTGGAATAAAAGCAGCT	4
CTGGGCCTCACGTAAGA	4
CTGGGGTGGAGGTCTGA	4
CTGGGTGGGGGACCCGC	4
CTGGTCCTGCTCTGCAG	4
CTGTATAAGTCGTGTGA	4
CTGTCACTTACTGCTGT	4
CTGTGCCTTAGGTCAAC	4
CTGTTAGAACTGTTGTG	4
CTGTTAGGTGGGTATCC	4
CTGTTGAGGTGGGAGGT	4
CTTATATGTACAGTGTT	4
CTTCACCCCCTGCTTGA	4
CTTGAATACTTTAAGTC	4
CTTGTGTCCCTGGGAGC	4
CTTGTTTTACAGTTGGT	4
CTTTATGTGATTGTATT	4
CTTTCTATGTGAATATT	4
CTTTGGGTTGGTTTTTT	4
CTTTTATAGAACTGAGG	4
CTTTTGAGTTACTGTTG	4
GAAAAAAAAAAAAAAAC	4
GAAAATAAAACCTGATC	4
GAAAGAAACTGCCTGAA	4
GAAATGAGCAGTCTTTT	4
GAAATTTTCCCACGAAA	4
GAACAACGCCCAGGCTC	4
GAACAATGTAATATGCC	4
GAACGGGATGCGGAAAG	4
GAACTGGAACCACTCCC	4
GAAGATGGAGAAATTGA	4
GAAGGCACACGACTCAC	4
GAAGGTACTTTTTAAAC	4
GAAGGTTAGTTGTAGTC	4
GAAGTATGTCCAGGCTT	4
GAAGTCAGCCAAACTGT	4
GAAGTCCTCAGCACCTG	4
GAAGTCGGAATCCGCTA	4
GAATCCAACTATTTTGA	4
GAATGACCTGCAACTGG	4
GAATTAGAGGATATTGA	4
GACACATCTGAGCCAGT	4
GACAGAGGCCTCTGGCC	4
GACATCAACCCCATTTC	4
GACATCAAGTCGAGGCT	4
GACCAAAATTTTTTTTG	4
GACCAGCACACTTGAGC	4
GACCCTTTTTGGCCCTG	4
GACCGCTTCTCAGAGCT	4
GACTCCTGAAAGAAAAT	4
GACTCTTTCTGCTTGAC	4
GACTGAATCTGCTTGTT	4
GACTTCGCTGCCGGTGG	4
GAGAAAAAGATACTAAA	4
GAGAAAGTTGTGGATTT	4
GAGAATTGGGGGGGGGG	4
GAGAGGGTGGGCTGAGG	4
GAGCAGAAAAACCCAAA	4
GAGCAGGTGCACCGTGG	4
GAGCGCAGTGAGCTGGC	4
GAGCTTTCTTAAAGTTC	4
GAGGCACAGATGGCCCA	4
GAGGCAGCTGTGGCGTG	4
GAGTCAGCAGCACCCTT	4
GAGTCAGCATTATCACC	4
GAGTCCCTGGTGCTGCC	4
GAGTCTCCTGGCAAAGA	4
GAGTCTGTTATTAAAGT	4
GAGTGCAGACGCACCTT	4
GATAAAGCAAGATTTCC	4
GATAACAAACAAAAATT	4
GATAATGCACCCCTTAA	4
GATATGCCGACCCAGGC	4
GATCAGATGGCTTAAAA	4
GATCATATCTCCCTGTC	4
GATCTGATTTAAATAAA	4
GATGAAGACTGCCTGTT	4
GATGACGGGAATAAAGT	4
GATGACTTGCAAAGGAT	4
GATGAGGAGTAAGATGT	4
GATGATGAATGAAAGGA	4
GATTATGGATATATTGT	4
GATTCTGTATACATCTC	4
GATTTGCACTGTAGACA	4
GCAAAGAAGGAAACAAC	4
GCAAAGGATGACCTCTC	4
GCAAGAGGGACTGGACC	4
GCACACTACCTCTCTCT	4
GCAGCTTTCAGTCTTAG	4
GCAGGGTCAAGCTGACC	4
GCAGTAAAAGATCTAGA	4
GCATAAGCAATGATTCT	4
GCATCGCAGCCCAAGAG	4
GCATTCCCCTGGAATAA	4
GCCACAGAAGTAGCTTC	4
GCCACTGTGTAACTGAA	4
GCCAGTGCAGAAGCTCC	4
GCCCAAGTGCTGTGGTT	4
GCCCATTAGCAGCCTTT	4
GCCCCGATGGGCTAAGG	4
GCCCCTTTCTGAACTGA	4
GCCCTGACCTTCCTGCT	4
GCCCTTCGTCCATCAGA	4
GCCGGCCGGACCGTGCG	4
GCCTCACAGTAATTCTT	4
GCCTCAGAGAGGGCAAA	4
GCCTCTGCCTCAGTTCC	4
GCCTCTGCTGAAGGCCA	4
GCCTTATTTATGTATGC	4
GCGACTCCATCAGTGAG	4
GCGAGGAGTCCAGTTCT	4
GCGGGGGGAGGGGGGGA	4
GCGGGTGTGAAATCTCC	4
GCGTCCTGGTTGGTTTT	4
GCTCCCATCTGGTTCCA	4
GCTCCCCTTTTTATATC	4
GCTCTGGCCTGGACCCA	4
GCTCTTTAACAATGGGG	4
GCTGAATGTCTTAATAA	4
GCTGACTCTTGCCTGCT	4
GCTGAGGCGTAGCTTCC	4
GCTGCACGGCAGAAGAA	4
GCTGGAATTGATGGGGA	4
GCTGTCAGGGGCAACTA	4
GCTGTGCCCGAGCAGGC	4
GCTGTGTGTCTGTGGGT	4
GCTTCTATAACAGCAAG	4
GCTTCTGCTGATGAATG	4
GCTTCTGGGGAGAATAA	4
GCTTCTTAAAGTATGTG	4
GGAACACACTCAAACCC	4
GGAAGCTGCAAGTCTGT	4
GGAAGTGGCCTCCACAG	4
GGAATACTTTCTCTCTT	4
GGACAGAATCGCCTTAA	4
GGACAGGCCATAAAAGT	4
GGACTGCAGTCTTTTAT	4
GGACTTTGTTTATATTG	4
GGAGAAATTATTTGGAA	4
GGAGACGCGGACGGGCA	4
GGAGATGTGGTTTGTTG	4
GGAGGACCTCGCACGGT	4
GGAGGCTAAGCTATCAA	4
GGAGGTCCCTTCCGCCA	4
GGATAAATGCCATCAAT	4
GGATATGTGGTGTGTAT	4
GGATGATGGTCTGCGAA	4
GGATGCCCAGGGCCTCG	4
GGATTCCTGGAGTCTTG	4
GGCAACCACACCAAAAA	4
GGCACAAGACTTATAGT	4
GGCACCACCCACACCCA	4
GGCAGAAGCTCTCCCCC	4
GGCAGCCTCCTTACCAA	4
GGCAGGACTTTGGTTCA	4
GGCCTGGCTTAAGAACC	4
GGCCTGGGTTACTTTAC	4
GGCCTTGGGATGAGGCA	4
GGCGGTGGTGGCACCCA	4
GGCTAATAGTAGGTTCT	4
GGCTCCCAGGTCTATCC	4
GGCTGAGAAGCCTGGCC	4
GGCTTTGGTGGAGGTCG	4
GGGAACGGGCGGAGCTG	4
GGGAAGATCTTGGACCA	4
GGGAAGGCCTTTGCACA	4
GGGAAGGTGGCCCTGGA	4
GGGAAGTGGTTACAGTG	4
GGGACCTCGTGGAAGCC	4
GGGCCTGTGGAACCAGC	4
GGGCTGGGACGAAGAGC	4
GGGGAAGGAACCACTGG	4
GGGGAGGCTGAACCATA	4
GGGGGAGCGTTGACAAA	4
GGGGGCCCTCACACAGA	4
GGGTAGGGGTTGGGGTG	4
GGGTCCAGGAAGAGCTG	4
GGGTGACCACAAAGTCC	4
GGGTTCGCCTCTTTGGA	4
GGTACCTTACTTTCCTC	4
GGTATAAATAAAATGCT	4
GGTATTTGTGGGGGTTT	4
GGTCACTTCGACCTCCT	4
GGTCCCTGGCTCCCAGC	4
GGTCTCAGGGAGGCCAG	4
GGTGCTGAATAAATACT	4
GGTGGATAGGAGTCTGA	4
GGTGGATTGTCTCCAGA	4
GGTGGTGTGGTTACATA	4
GGTGGTTTAATTTTCCC	4
GGTGTTGAGAACTATCA	4
GGTGTTTTTATTTTATT	4
GGTTTGATTCCTGGCAC	4
GGTTTTCCTCGGCTTTG	4
GTAAAATAAAACTGAAG	4
GTAAATCTTAAGCTGTG	4
GTCAACTCACCAAAGCA	4
GTCATTTTCTAGTTTTT	4
GTCCGGTGTGATGGAGA	4
GTCCTCGGGAAAAGAAG	4
GTCCTCTTTCAACATTT	4
GTCGAACTTTTAAAAAA	4
GTCTCCAACTCACTCAG	4
GTCTGTGTATGAATTCT	4
GTCTGTTCATAAAATTC	4
GTCTTCACTTCTTGGTT	4
GTCTTTGGCCTCTTAAA	4
GTCTTTGGCCTCTTGAA	4
GTCTTTTCAGATAGTGC	4
GTGACGTCCTTCCTCTG	4
GTGATCCGCAGAGGGGA	4
GTGCACACTCAGGACTC	4
GTGCCTCACAACCATCT	4
GTGCGATGCTGCCGCCA	4
GTGCTAACAAGCCCTGC	4
GTGCTACTCCCTCCTTG	4
GTGCTCAAACCTGCTCC	4
GTGCTGGTAATCGTCAA	4
GTGGACTCACACAGCAG	4
GTGGCTCACAACCGTCT	4
GTGGGACCTCTGGCCCC	4
GTGGTAACAGACTCTGT	4
GTGGTGAGGATCGCTGG	4
GTGTCTATGATAGTGCG	4
GTGTTCGCCCTTGTGAC	4
GTTAAACTTTAAAACTA	4
GTTAAAGGCCTCTTTGT	4
GTTAACTGAAAGATAAC	4
GTTACAGAAAGTCACCT	4
GTTGTGAGTCAGAGGCC	4
GTTGTTTTGTAATAAAA	4
GTTTAAAAAGAACTCAT	4
GTTTCAGTTTGACTTTG	4
GTTTCTGGTTGCATATT	4
GTTTGTACAATAAATAC	4
GTTTTGTAAATTTATTC	4
GTTTTTATTACCCTGGC	4
GTTTTTGCCCTGGATCT	4
TAAAAAAAAAAAAAAAG	4
TAAAAACAAATTCCCAT	4
TAAAAGTAGTGATTGTA	4
TAAAATGATCTGAAACC	4
TAAAATTTGTACAAAAA	4
TAAACTACTTCCCTTAT	4
TAAATATCTGTGTCCCC	4
TAAATGAATATTTGTAT	4
TAACAAAGGACACTGGA	4
TAACATTACTTCTTAGA	4
TAACTGGAGGATGTGCT	4
TAACTTACTTTCTCCTT	4
TAAGAATTATTCTCCTG	4
TAAGATGCACTGAGTGT	4
TAAGATTTAAATAAAAT	4
TAAGCAGAGAGTAAATG	4
TAAGGAACAAATGACTA	4
TAAGGTGGTTTGTGATG	4
TAATAAAGCTGAGAAGT	4
TACAAAAAAAAAAAAAA	4
TACAATTTACTAGCTCT	4
TACACAGTTCTCCTGGC	4
TACACTGCTCTTTTTGG	4
TACAGAACACAAGATTT	4
TACAGTGATGTCTCTGA	4
TACAGTTTTTTTGGGGG	4
TACCAGGAGAACTGCGT	4
TACTTGAAAGCTAAAAA	4
TAGAAAATCGATATGCC	4
TAGAAGCCAATATATAA	4
TAGAATTGCAGTTTTAA	4
TAGATTTCAGAGTTTAG	4
TAGCAGACAGGGAGAGG	4
TAGGAAAATTGTAGAGC	4
TAGGAATTTAAAAAGCC	4
TAGGCCCCAAAATCCAA	4
TAGTGTGACATCTGGGG	4
TAGTTTCTAAAAAAAAA	4
TATAAACATACTCTACC	4
TATAATTGTGTGAAGGT	4
TATATTTAAGAGGCATC	4
TATATTTGAGTCTTGTG	4
TATGGAGAGGTGAAGAC	4
TATGTCAGTAAGGGTTG	4
TATTCACTATTCAGGCT	4
TATTTAATTAAAGAAGC	4
TATTTATATTTGGAAAG	4
TATTTGGAATATTATGT	4
TATTTTACCGTTTGCAC	4
TCAAGTACCGAGCGCGC	4
TCAATAAAGCCTTTTTA	4
TCACAATAGGCTGTGGA	4
TCACACTTTTGTATATT	4
TCACTAAAGCGGGCCTT	4
TCACTGGCCCAGATGAG	4
TCAGAATACTGATATTT	4
TCAGCTGCTCAAAAGCA	4
TCATAAACGGCAGTCTT	4
TCATCTCAGAGGATCAG	4
TCATCTTTAACTACAAG	4
TCCAAAAAAAAAAAAAA	4
TCCCAGGAAAAAGAAAT	4
TCCCCCCTCAATAAAAC	4
TCCCCCTCTCATTTAAT	4
TCCCCTCTTCTTATAAG	4
TCCCTGGGCAGTTTCAG	4
TCCCTGTTATACACAGT	4
TCCGCGCATCTGCAATG	4
TCCGGCTTGTCTGCCAT	4
TCCGTGCTAAGTTTGCA	4
TCCTCATCGGATTCCTC	4
TCCTGAGTCTAAGGTCC	4
TCCTTAACCAGGCGGCC	4
TCGCCATCACTTAAAGT	4
TCGTCCCCCACCCTACT	4
TCGTCGTCCCTCTGGGT	4
TCGTGGCCCCCACCTCC	4
TCGTGTGAGCCACCATA	4
TCGTGTGTTCCGATGGG	4
TCTAAAAAAAAAAAAAA	4
TCTAAGTTACAATAACA	4
TCTCCTTAGCAAACGTG	4
TCTGACAAACCCGATAT	4
TCTGACTTCTAGCTCTC	4
TCTGCCCCTCCCCCACA	4
TCTGGAGTCACGTTGTT	4
TCTGTAAAAAAATATTT	4
TCTGTCTCATCGTCCCA	4
TCTGTGCTGCTCACACA	4
TCTTAAGCTAAGTCATC	4
TCTTACCTGGTTGAGGG	4
TCTTGGGCTGATGCCGC	4
TGAAAAAAAAAAAAAAC	4
TGAACCTGAAATAAACC	4
TGAACTTTTGTGTCATT	4
TGAATAAATATTTTGAT	4
TGAATATACTTATATCT	4
TGACACTAGGTTTGCAC	4
TGACAGAGACAGACTAA	4
TGACAGGAGTGCAGACT	4
TGACAGTGTTCATTAAC	4
TGACGTGTGCCTGGTGG	4
TGACTAGTGTCCGGTTC	4
TGAGAGACACACTCAAC	4
TGAGCTAGTCCCTAGGG	4
TGAGGGGCCAGTGGGGA	4
TGAGTAAGAAAAATAAA	4
TGATAAAACATATATTT	4
TGATGGAATGGGGAGCC	4
TGATTCGGTTTCTGTCT	4
TGCAAAGGGGGCACACC	4
TGCAATAATGGGAGCTG	4
TGCAATAGGGAGGGATG	4
TGCAATATGGCAATTTT	4
TGCACACCTCGGCAGCC	4
TGCAGCTGTTTGACCTG	4
TGCCAAGCCCTGAGTTC	4
TGCCACCACCTCCTGGC	4
TGCCATTATATGTAGTG	4
TGCCCCCTTGAAAAAAA	4
TGCCTGATGCTGCTGAG	4
TGCTAAAAAAAAAAAAA	4
TGCTACCCTTAAAAAAA	4
TGCTGACCTCACCTCTT	4
TGCTGAGAGTATCCTTT	4
TGCTGGTGCGTGTGGGA	4
TGCTTTTGCGGGGGGCC	4
TGCTTTTTACAATAAAT	4
TGGAACCTTGCTTTCTA	4
TGGACACTCAATAAATG	4
TGGACATAAATGTATCT	4
TGGACCCTGGTTTTGTG	4
TGGAGCAGTGCTGACCT	4
TGGCACTATCGCTGTTT	4
TGGCCAGCTGGTGTGGG	4
TGGCCCAACACAAAACA	4
TGGGAAATGATTTGACT	4
TGGGACTGGCTAGGGAT	4
TGGGGGGCAAGACCAAT	4
TGGGGTCTCAGCCCAGG	4
TGGTCAAAAAAAAAAAA	4
TGGTGAATACTGTATTT	4
TGGTGATGTCCCTCGAG	4
TGGTTGCAGTTGACTCG	4
TGTAATGCAATAAACTC	4
TGTACTTTGACAGCTTC	4
TGTATTACAGTGGTATT	4
TGTCAAAAGCAAAAAAA	4
TGTCCTGGCGAGAGGAC	4
TGTCGACAGGAGTGGAA	4
TGTCTGTCTACAGGGGA	4
TGTCTGTCTGTGTGAAT	4
TGTGACAGTGACATTAA	4
TGTGATTTCTGGCTCTT	4
TGTGATTTTTCACAATC	4
TGTGCATCTACTTGGGG	4
TGTGGTGCCACAAACCC	4
TGTGTAATGTACGCAGA	4
TGTGTATCTTGTGGGAT	4
TGTGTGGCTGGGGACAC	4
TGTGTGTGCCAGGACCC	4
TGTTAAGCCTAACCAGC	4
TGTTCTCACTGTACCCT	4
TTAAAAAAAAAAAAAAG	4
TTAAAACGTGCATTAGA	4
TTAAAAGTTAGAATGTT	4
TTAAATAAATGTTGATG	4
TTAACAATTCATAACTG	4
TTAAGAGGCGAGCAGAA	4
TTAATAAAAGCTATTGA	4
TTAATAGTGGGGCTTTC	4
TTAATTAAGTTATACGT	4
TTACAGAAATGCAAGTT	4
TTACATTGAAATAAAAA	4
TTACCACCGATCTATTT	4
TTACCCACTTGACCATT	4
TTACCCTGGCTTTCTCC	4
TTACTGTAGTTTCTGTT	4
TTAGAATAAAACAGGAA	4
TTAGCCTTGCAAGCGGT	4
TTAGCTTGAACCATTCT	4
TTATCAACAAAAATGTC	4
TTATCACTGCTTTCCCT	4
TTATCCATCTGATTGTA	4
TTATCTTATTAAAAGAA	4
TTATTTGATTTGACCTG	4
TTCAAAGAATGGGTTTT	4
TTCAAGTCTTAACTTTT	4
TTCAGGTGGTTTCTTCT	4
TTCAGGTTTGATTGAAA	4
TTCAGTTGTGACTGTGA	4
TTCCTGAGGCCCCAGCG	4
TTCCTGTGTGAGGGGAG	4
TTCGGGTATATAAAATT	4
TTCTAAAAAAAAAAAAA	4
TTCTAAGAAGGTGTTGG	4
TTCTATTCATAGTCTTT	4
TTCTCGTACGAGATCTC	4
TTCTGTCCTATAGGAAA	4
TTCTTGTACATCATTCC	4
TTCTTTGGTTAAAGATT	4
TTGAAACGTGATTAAAG	4
TTGAATTTATTAGCAAG	4
TTGACTCTTACAAAAAA	4
TTGATGGGAATTTGTGT	4
TTGCCCAGAGATAGGCA	4
TTGCCGAAAAAAAAAAA	4
TTGCCGCTAGAACTTCC	4
TTGCTAGGTATAATTTT	4
TTGGCCAGAATGGAATC	4
TTGGCGTCTGCCGCTCG	4
TTGGGGATGGGGAAAGG	4
TTGGGTCTTGCCCATCC	4
TTGGGTTTTTTCATTCA	4
TTGGTGACTGAAGAGGC	4
TTGTATCGACTTAAAAT	4
TTGTATGTCTTGAGAAC	4
TTGTCAGAAGTTTTGTT	4
TTGTGAGAATAAATGAG	4
TTGTGGACTGCCGGCAC	4
TTGTTAGGGACAAACTA	4
TTGTTCCAATTAAAAGG	4
TTTAAAAAAATCTTTCC	4
TTTAAAAAAATGAAATA	4
TTTAAAACCTGAAAAAA	4
TTTAAAATGTTGCTGGA	4
TTTAAACAAAAAAAAAA	4
TTTAAATAAAGTACCTT	4
TTTACAATGGAATAAAT	4
TTTAGCTTCTGAGGGGA	4
TTTAGGGGAGAGAGAAA	4
TTTATAACTTAGCCGAA	4
TTTCAAATAACAACCTT	4
TTTCAGCAGTGTGAATC	4
TTTCAGTGCAGTGGGAA	4
TTTGCACCAACCAAAAC	4
TTTGCTTTCGGTGTATC	4
TTTGGGCCAGCTTAGGA	4
TTTGGTTTGGAGAATCT	4
TTTGTAAGTTAGCCAGA	4
TTTTAAGTACTTACAAA	4
TTTTAATCCTTTTCTTA	4
TTTTACAGTACTCCAGA	4
TTTTGTTTTTGCCATTT	4
TTTTTAAATAAAATGCC	4
TTTTTATGAATAAATAA	4
AAAAAGAAGTGCTCCAG	3
AAAACAAGCCACCATTC	3
AAAACACCTTGTTGACA	3
AAAACTCTGCAATACGG	3
AAAAGATACTACTGTGT	3
AAAATCCAAAAAAAAAA	3
AAAATGTACTGTGCTAA	3
AAAATTTCATAAGACAT	3
AAACAGAACCAAAGGGA	3
AAACCCTTAAAAAAAAA	3
AAACGGGAAAAGACCTC	3
AAACTATTGAAATGGCT	3
AAACTGACCCGAGGTTT	3
AAACTGAGTGGTATTTT	3
AAACTGTTTGCTTTGTT	3
AAAGAACTAAGGAACAG	3
AAAGAAGTTAGTGTGCT	3
AAAGATAAAAAAAAAAA	3
AAATAAAAAAAAAAAAA	3
AAATAAACCTGAATGAA	3
AAATAAAGAATCATTGC	3
AAATAAATAAATAAATA	3
AAATAAATAAATCTTAA	3
AAATAGATTAAATATTT	3
AAATGAAGTGCGTTAAG	3
AAATGGCTATAAAGAAT	3
AAATGTATATTTAAAAT	3
AACAAAAAAACTTAAAA	3
AACAACCAATTGGTATC	3
AACACTTGCGGCCTTCC	3
AACCACATCAAAAGAGC	3
AACGCTGTGCTTTGGCT	3
AACGTCTTAGGAGCCTT	3
AACTATTAACTGAAGGG	3
AACTGTTTGGGCCTGAA	3
AAGAAAAAAAAAAAAAA	3
AAGAAAAGATCGATTAC	3
AAGAAACTAGTAAATGT	3
AAGAACAAATAAGTCTA	3
AAGAACTAGCTTGGCTT	3
AAGAAGTCAAGGGAAAA	3
AAGAATGCATAATCTCT	3
AAGAATTAAAATACAGC	3
AAGAATTATTTATTATT	3
AAGACTATCAGGAGGCC	3
AAGAGTTACGTGAAGCT	3
AAGATCAAGTCCTTGGA	3
AAGCCTCATTGGTAAGG	3
AAGCCTTGAGAACTCTT	3
AAGCGCTATCTGAAGAA	3
AAGCTGCTGGCCGGTGT	3
AAGCTTACAAATTTGAC	3
AAGGAAGAAATGATGAA	3
AAGGAAGTGAATAAAGT	3
AAGGAATACCAGGACGC	3
AAGGACTATGTTTCTAA	3
AAGGAGATTATGTTGTG	3
AAGGCAAAGAAAATGAG	3
AAGGCGAGCTGAGTTGC	3
AAGGGCTGTTCTTACTT	3
AAGGGTTTGTAGTTGAG	3
AAGTAAGTCACCAGGAT	3
AAGTCCTTTTGAATGCC	3
AAGTGACCTAAATCCTT	3
AAGTTAGGATGAACAAA	3
AAGTTCAGTTTCACAAG	3
AAGTTCATTTTTTAGTC	3
AATAAAAAAGTGATTTT	3
AATAAAAGCTACATAAC	3
AATCAAAAATAAAAGCA	3
AATCTCTAACATCACAA	3
AATCTGTCTCAAATAAC	3
AATGAACAAAAAAAAAA	3
AATGCCTTCCCGGTTTC	3
AATGGTTATCTGTAGCT	3
AATGTTAATATTCTGAC	3
AATGTTTATTTCTCAAT	3
AATTAATTAAATTGTGG	3
AATTAGGCAAACGTTTA	3
AATTCCCCTTGTCAGGC	3
AATTCGTATGGAATGGG	3
AATTTCAGTGTGAATGG	3
AATTTGAATGATGAGAT	3
AATTTTTACCATCTGAA	3
ACAAAGCTGTGTTTCAT	3
ACAAAGTGCAAACACCT	3
ACAATCCCTAGGGAAGT	3
ACACGGGGCTCTTGTGG	3
ACACTTTCAAAATTTTT	3
ACAGAGGCATTAGACTT	3
ACAGGCTATGGGCGACC	3
ACAGTGCCTGGCACATA	3
ACATCACCAGCGTCAGT	3
ACATTGCCTTCGTGGAG	3
ACATTTACAATAAATTC	3
ACATTTATTGCTGGTGT	3
ACCATAATAATGGGCCA	3
ACCCACAGGACCTTCAT	3
ACCCAGCTCAGAGCAAC	3
ACCCCCTGCCAAGGGTG	3
ACCTCCCTACTTTACTT	3
ACCTCTGGAAGAGCAGT	3
ACCTGCCTGTCCAGGGG	3
ACCTGGTTGCTGGGGAA	3
ACCTTCTTGGTCATCCC	3
ACGAACCTATTCTGAAG	3
ACGAGCTTTAAGTTTGC	3
ACGTTTATAAAGTGGAC	3
ACTAAACCATCAGAGAA	3
ACTAACAAGCCAATACC	3
ACTACTTTTGCTGGGTC	3
ACTCAATAATAAAAATT	3
ACTCATTTTCCTTTCCT	3
ACTCCCATCAGCTATAG	3
ACTCCTCCCTGCCAAGC	3
ACTGACCACAGGGAAAG	3
ACTGAGATAAGAGTTTC	3
ACTGAGCGGCAGGACCT	3
ACTGATATTATAACCTT	3
ACTTAAAAAAAAAAAAA	3
ACTTCAAATAAACTGAG	3
ACTTTTTTTTCCTAAGT	3
AGAAAATACATAGAATG	3
AGAAAATTAAAGAAATG	3
AGAAATAAATGTTTATA	3
AGAAATACAATTTACAG	3
AGAAATCTAGGTAGGCT	3
AGAACAGCACAATAAAC	3
AGAAGCAGTTCCTGGGA	3
AGAAGTTACTATGAATC	3
AGACAAACTGAGGCAAT	3
AGACCCTGTCTCGGGAA	3
AGACTTGCAGCCCTTAT	3
AGACTTTAGAGACAAGG	3
AGAGACTATGTGGAATT	3
AGAGCAAGGACCACATC	3
AGAGGAAGTGGAAAAGA	3
AGATAAAAACACTCAAG	3
AGATAAGCTGAGGTGTT	3
AGATAATAAAAAATGAT	3
AGATCATCTATATTTAT	3
AGATGTACTGTACCTTT	3
AGATGTGTAGGGCCCGG	3
AGATGTTTCCTAATGCA	3
AGCAAAAGCCCACTTTG	3
AGCAATCCTGAATTGTA	3
AGCACAGTGAGGAATGA	3
AGCAGACTTTATTGGCA	3
AGCAGCCGCTGACCCGG	3
AGCATAAGGCTTCACCC	3
AGCATTCTTGTGCTGTG	3
AGCATTTACTAAGTGGA	3
AGCCCATCACAGCCTAA	3
AGCCCATTCTAAACAAA	3
AGCCCCAGCACAACAAA	3
AGCTCCCCTGCCCCGGA	3
AGCTGTATTCTTCACAG	3
AGCTGTTACTGGAATGA	3
AGCTTCTGGGCCAAAGG	3
AGGAAAGGATGAAACTA	3
AGGACACCGCCAAAAAA	3
AGGAGGAGAAAGCACTT	3
AGGCAAAACAAGTAATC	3
AGGCAGACTAAATAAAT	3
AGGCAGCTGGGGGTGGA	3
AGGCTCTGGCTCGGGCA	3
AGGCTGGTGAAAGACGT	3
AGGTCATCTGCTTACTG	3
AGGTCCACCACCCTGTT	3
AGGTTTATACTATTAAA	3
AGTAAAAAAAAAAAAAA	3
AGTAAAAGTTCCATATT	3
AGTAATCAAGTCAAAGT	3
AGTACATTCAAAAAAAA	3
AGTATGCTTAGGCTACA	3
AGTATGGCTGAAGTGTT	3
AGTCAAAAAAAAAAAAA	3
AGTCACCTTCCGTGCTG	3
AGTGCTGTAAGAAGAAG	3
AGTGGCCAAGATCAAGG	3
AGTGGTAGACTCTTCAC	3
AGTGTAGTCTGTGTGGG	3
AGTGTATGTGCATCCGG	3
AGTTAAAAAGGAAAGAG	3
AGTTACTGTGACAATAA	3
AGTTAGTGTCTCTGCAC	3
AGTTATAATTCCCTGGG	3
AGTTTTGTGTATGACAA	3
ATAACACATAAATAAAA	3
ATAATGGTGTTTTCTCC	3
ATAGACAGCAGAGCCTA	3
ATAGATGGTAGGATTGA	3
ATAGGAAACAGAAAACT	3
ATAGTTCCTATGGTTTT	3
ATATAAAATAGACTGTG	3
ATATAATTAAACAGATA	3
ATATGAAACAAGGAATC	3
ATATGTCAGGGACTGGC	3
ATCACAGAAGGGAAACA	3
ATCAGCACTTACGAGTT	3
ATCATTGCCTGCTGAAT	3
ATCATTTATTTGCATAA	3
ATCCAAAGAAGACAAAA	3
ATCCAAGTATGGTTTTT	3
ATCCATATGTTAAAATT	3
ATCTGTACATAGTACAT	3
ATCTGTCCCTGGAAGCT	3
ATGAAAAGACCCTGAAA	3
ATGAAGATGATGATGAG	3
ATGAAGCCAGTCATTCA	3
ATGAATGCCAAATATGG	3
ATGAATTATGTAATATA	3
ATGCAGGACCTGTTGAC	3
ATGCATCCTTCTCTGTT	3
ATGCTACTAAATATTTT	3
ATGGCGCCTCCTGCTAG	3
ATGGCGGAGGTCTGGAA	3
ATGGTGCTACCTAAGAA	3
ATGTATGCATTCGTTGT	3
ATGTCACAACAAAGTGA	3
ATGTCTAAGCTTCGAAA	3
ATGTGAAATGTGGGGAA	3
ATGTGAATAAAGTAAAA	3
ATGTTCGTGGTGTAAAG	3
ATGTTTAAAAGTGACCG	3
ATTAAAAAAAAAAAAAA	3
ATTAAAAGAAAGCCTTT	3
ATTGTGCCATTGTGAAA	3
ATTGTTCACTGTAAAAA	3
ATTGTTCCAGATTTGAG	3
ATTTATGGAACAATAAA	3
ATTTGTACTCCCTGTCA	3
ATTTTCCCCCGTTTTGT	3
ATTTTGAAGACAAGGCC	3
ATTTTTCTTTGTGTACA	3
ATTTTTGAGGTGAAACT	3
ATTTTTTAATTAAAGTG	3
CAAAAGCTTTGAACAGG	3
CAAAAGGAATTTTAATA	3
CAAACAATCGTTTGATC	3
CAAACTCTTCCTAGAGC	3
CAAAGAGTTGGGTTTCT	3
CAAATAAAAACTTTGAT	3
CAAATAAATAAAGTAAA	3
CAACAAAACCTTTATTA	3
CAACAGGCTGGCTAACA	3
CAACATAAAAAAGATAA	3
CAACTATAGAGAAAGGA	3
CAAGGCTGCCTAGGCTC	3
CAAGTTTGCCGAGCTTA	3
CAATAAAACAAACTCCA	3
CAATAAAATTTAAAAAT	3
CAATAAAGTTTCATTTG	3
CAATCATAGGTTACATA	3
CAATGAACTTGATGGCA	3
CAATGTTTGAATGCTCA	3
CAATTAGCCCCATTAAG	3
CACAAGCTTCCCACCCA	3
CACAATGGAGGAGTGTC	3
CACACATAGGAATATGT	3
CACACGGAGATGGGCAG	3
CACACTGTTAATTGAAC	3
CACAGCTATGATGCTTC	3
CACAGTCAGGAAAGGCT	3
CACAGTGACAGCACAGA	3
CACAGTTTTTAGATATT	3
CACATACAAAGAGAGTT	3
CACCACCACCGCCCTGC	3
CACCACTTGTTGGGATG	3
CACCATTCAGACTTGTT	3
CACCCTCACTGTGTAGT	3
CACCGTTATGCACGGCC	3
CACCTTCTGTTGTCCTG	3
CACGCCTGGGTGGAGCT	3
CACGTATTTTAGTATGA	3
CACTAGGCTGGGTTCCC	3
CACTCAGATTAAAACAC	3
CACTCGTTAGGTTCCTT	3
CACTCTATCCGGGAGAC	3
CACTGAACTGTTTCCAC	3
CACTTAAGAGATAAAAC	3
CACTTATAAGCAATGTG	3
CACTTCCTCCTGGGTTT	3
CAGAAAGATAAAGCAAC	3
CAGAGCCACCCACATAT	3
CAGCACACGTGATCCTC	3
CAGCCAAATTTACAGGA	3
CAGCCCCAAAGGGGCAG	3
CAGCTATGCATTGCTTG	3
CAGCTCGCAGATTTAAA	3
CAGCTGCCGTGGACATC	3
CAGCTTCAAAAGTGTTC	3
CAGGCACTGCACGAGTC	3
CAGGGCGATGGTGAAGA	3
CAGTACATCATTACCTG	3
CAGTCAATCAAGCTTCA	3
CAGTCACACCCACCTCT	3
CAGTCACCTGACTTCAG	3
CAGTCTTTATCACGTCC	3
CAGTGGGTGGGCACCGT	3
CAGTTACCCCTAGGGGC	3
CAGTTCCCTCTAGCCTT	3
CATACTTGACATCAAAT	3
CATATATGTTTAGCCTA	3
CATCTCACAACAGAGGG	3
CATCTGTTAAAAGCACC	3
CATTAAAATGTTGATGG	3
CATTACACGGGAAAGCT	3
CATTCAAAAAAAAAAAA	3
CATTCAGAGTGCTGCTC	3
CATTGCCCAGGGCGAGC	3
CCAACACCACGTGGAAC	3
CCAAGCTCTGTGAATAA	3
CCAAGGCTAGCTAATCC	3
CCAATGAACTCCAGGAG	3
CCACCTCCTGCCCTGTT	3
CCACTTCTGGTCCCGTC	3
CCACTTTTTAATATAAA	3
CCAGACTGATCACTGCA	3
CCAGATGACAGAAGTGA	3
CCAGCAAATACGTGTCA	3
CCAGGACAGTGGCCCCT	3
CCAGGGCTTCACGGTTT	3
CCATAAAGGACGCTATA	3
CCATCAGTGGGCTAGAC	3
CCCAAAAAAAAAAAAAA	3
CCCAAGACTCAGAAGGA	3
CCCACATACAAGTATAT	3
CCCACATAGTCTTCATT	3
CCCAGCCCACCCAAATA	3
CCCATTTTACATCAGCT	3
CCCCCCCCACCTCTCCC	3
CCCCCTAGATGGGCAAC	3
CCCCTCCTGTCAGCGTC	3
CCCTACTGGTTCAGGGC	3
CCCTGGTACTTCATTGT	3
CCCTTCACTGGTTATGT	3
CCGACCCCAACTACAGA	3
CCGCCAAAGGCAAAAGC	3
CCGCCCCTCAGGCGGAG	3
CCGGACTCTTGGGACAA	3
CCGTAGCCAATGGATAA	3
CCTACAGATAATTTATT	3
CCTACCAATATTTAGTC	3
CCTACCCTTGTGTTGTA	3
CCTATCGTGTGGGAAAC	3
CCTCACCTACAGCATCG	3
CCTCTTCCCACTATGCA	3
CCTGAAGAAGTGCTACA	3
CCTGAAGATGTCACTGA	3
CCTGAATAAAAGTTCTC	3
CCTGAATGACCTGTTTT	3
CCTGCCAAAAAAAAAAA	3
CCTGGCCTTCTGAAACA	3
CCTGTAATTCCAGCATT	3
CCTGTATCCAAAAAAAA	3
CCTGTCTGGAGTCTGTC	3
CCTGTGGGGGCTGCAGG	3
CCTTCATCAAACGCTCT	3
CCTTCTTCTCACTCTGT	3
CCTTGTTTAACTTGGAG	3
CCTTTAATCGCAGCACT	3
CCTTTAGTCCCAGCACT	3
CCTTTATTCCTTTCTTT	3
CCTTTCCTTTACCCTGA	3
CGATGGAGTAGAGGCTC	3
CGCAAGAAGGTGCGCAA	3
CGCAATTCCTAGAGCCT	3
CGCAGGGGTGGGTAGTC	3
CGCCCACAAACCTGGCT	3
CGCGCGCTAGTGCTGCG	3
CGGAATGGAGCTGACTA	3
CGGAGATCTACGTGTAC	3
CGGCCAGGACGCCGGGG	3
CGGGTTGTGGCTTCGGA	3
CGGTCGAGGACACCGGG	3
CGTATCCAGAGGATGCG	3
CGTATGAAAAATAATAC	3
CGTCTGCCATCACCTTT	3
CGTGAGTGCACAGAACT	3
CGTTTGTCCGCACATTA	3
CTAAGGAGATCCTGGCA	3
CTACACTGACCATAATT	3
CTACAGTTCCTTGCTTC	3
CTACTCGAATTAAAGTT	3
CTACTGGGAACAAGGTT	3
CTACTTCTGTACAGTGT	3
CTAGAACCATAATAAAC	3
CTAGAAGATGAGGCCTC	3
CTAGATCCTCCACGACC	3
CTAGATGTCCTATGTAT	3
CTAGCAGGGCAACAGGG	3
CTAGCCAAATTAAAATC	3
CTAGGCAAGCACTCTAC	3
CTAGGCAGCCAGATGCT	3
CTAGTCAGCTTGCAGTT	3
CTAGTTTATTGTTTTGG	3
CTATAAATTGAGATGAC	3
CTATCGGCATCTTTCCC	3
CTATTTAATTGTGAAAA	3
CTCAAACACCAGACTCT	3
CTCAATAAACAAATTCC	3
CTCAATTCCACCTCCTC	3
CTCACAAATGTGAGAGA	3
CTCACCTGATCACCTGA	3
CTCACTCTTCTTCCCTC	3
CTCAGCAAACTGCACCA	3
CTCCGAGAGGACATCCC	3
CTCCTTGTGCTGACTTT	3
CTCTGGCTGTGTGCACT	3
CTCTGGTTTTTTAAAAA	3
CTCTGTCCTCTGCTGTC	3
CTCTTAAGTGCTCAGTC	3
CTCTTACTACAAATTCC	3
CTCTTCCAGGGCTGAAG	3
CTCTTCTATACCATATT	3
CTGAAAACCTTGAGCGT	3
CTGAACTAGACTAAATA	3
CTGAAGCTCTAAAAGTG	3
CTGACAGCATAGAGAGC	3
CTGACAGGTCGATTTGC	3
CTGACTGATCTGTAGGC	3
CTGAGACACTCTCCACT	3
CTGAGAGCCACCCTGCC	3
CTGAGCCTTGAAAAAAA	3
CTGAGTTAGATAGTTGG	3
CTGCAATATGAGCATTC	3
CTGCAGATTCCACGGAA	3
CTGCCAGCTCCTGTTGT	3
CTGCGGCTTCAAAAAAA	3
CTGCTCTGACCCCTTAG	3
CTGCTGTAATAAAATTG	3
CTGGATATGACGTGAGC	3
CTGGCCGTGCTGCACAC	3
CTGGTAAAATAGGACAT	3
CTGGTTTGTGACTGTGA	3
CTGTAATAAAGAAGATT	3
CTGTCCCTGCATCGTCT	3
CTGTCCTGTCCCCTGAG	3
CTGTGGAAGCTCTGACC	3
CTGTGTAAAGTGGGTGG	3
CTGTGTCTGAGGTGTTT	3
CTGTGTTTCAGTAAGAA	3
CTGTTAGAGCACAAGAT	3
CTTAATTGACTGTGCAG	3
CTTAGAAGTTTTAAGTG	3
CTTAGGGACTGACCATT	3
CTTATAATAAGCTTGGG	3
CTTATAGCAAGGTGAAC	3
CTTCACTTCTTCAAAGC	3
CTTCATCATCACAGTTA	3
CTTCGAATACATCCCTT	3
CTTCGAGACTCTGACAG	3
CTTCTAGACTTTAAAAT	3
CTTCTTTCTGATTCTAA	3
CTTGACAGTTAAAGTAT	3
CTTGAGTAAACTCAAAA	3
CTTGTTGGCCTGGGCAC	3
CTTTAAAAAAAAAAAAA	3
CTTTCTTAAGAGTTTTT	3
CTTTCTTAATAAAAAAA	3
CTTTGCAGTCTTACCCC	3
CTTTGCAGTGTTACAGT	3
CTTTGTTAGAAAATAAA	3
CTTTTGTCCCTGGGTTT	3
CTTTTTATATTCATTTT	3
GAAAAAAAAAAAAAAAT	3
GAAAACAGAAACCAAAT	3
GAAAATAAAAGTTGTAT	3
GAAACACTCAGGTTCAG	3
GAAACACTCTGCCGGTT	3
GAAAGATGAAAAAAAAA	3
GAAAGTAGGTGTCTTCT	3
GAAATAAAGTTTAGTTC	3
GAAATAAATTGAAATAT	3
GAAATGTTTGTACTTTT	3
GAACTTCCACTGAAGCG	3
GAAGACTTTGTCACCTG	3
GAAGAGATTTATTTTTT	3
GAAGCCAAGCGGAAGGT	3
GAAGCTAATAGGTTTAC	3
GAAGCTCCCCATACACA	3
GAAGGTGTTTGTAAAAT	3
GAAGGTTTCCAGTTTTG	3
GAATAAACACATCTCTC	3
GAATTGTTCTAAAAAAA	3
GAATTTCCCTCTAACTG	3
GAATTTTATACAGGTTT	3
GACAAGATCTATGAAGG	3
GACAATAAAATGCCTCT	3
GACAATGAAAATATGCA	3
GACAATGAGTTCCTTTC	3
GACACACAGCCCACGTG	3
GACACCTCCAAGATCCT	3
GACACTGGATGTTTCTT	3
GACAGTCCCTTTGCTGT	3
GACCAACAGACTGGCAA	3
GACCAGCACAAGCTCAG	3
GACCAGCAGGACCTGGC	3
GACCCAAGACTTCCAGT	3
GACCCCAAGGACCGCAA	3
GACCGAGGTGGCTTTGG	3
GACCGCAGCTTCTAGAC	3
GACGCCATCAAGAAGAA	3
GACGGGCTGCCTCCAGG	3
GACTAGAGTTGTGGAAT	3
GACTGATAAAAGTTGAT	3
GACTGATTTATCATCCC	3
GACTGCTCTTCCAGAGG	3
GACTGTGCCTCACAGCT	3
GACTTCGGTTCAGAAGA	3
GACTTGACACGTGCCTA	3
GACTTTCTACCCCATTA	3
GAGAAACTTTTAGGTCT	3
GAGAAATAAACCATATG	3
GAGAATGGTAAAAAAAA	3
GAGAATTGGTAAAGAAA	3
GAGACGGCATCGCCTTG	3
GAGAGGCATTTCTTGTT	3
GAGAGTTCTGGTTATTC	3
GAGATCCGTAACGCTTA	3
GAGCACTTAGCTCGCAG	3
GAGCAGGGGAGTTGTCC	3
GAGCCAGTGTGTCAGAC	3
GAGCCTGTAAATGTTTT	3
GAGCGCGACCCTGATGA	3
GAGCTGCACCAGGAGAA	3
GAGCTGCTGGAGACTTG	3
GAGCTGTCAGTGTGACT	3
GAGGAGTGCTTGGTGTC	3
GAGGCAGCTGGGGGTGG	3
GAGGGATCAATACATTT	3
GAGGGCAGGAGCTGTGT	3
GAGGGGGTTGGGGAATT	3
GAGGGTGCTCCAGCTGC	3
GAGGTACAGGCAGGAGG	3
GAGGTAGATGAATCCCA	3
GAGGTGGAAGGGACCAG	3
GAGTACTAGGAGGTAAA	3
GAGTATATTTTAACATA	3
GAGTCCACCCAGTAAGT	3
GAGTCCTGCACGTGTCC	3
GAGTCTTGGCCTGAGTC	3
GAGTGATTATGTTGACA	3
GAGTTAGTAAGGCGCTC	3
GAGTTATTTTTTATGAG	3
GAGTTTGTAATCAGGAT	3
GAGTTTGTGTTTCTCTA	3
GATAAAAAAAAAAAAAG	3
GATAAACTGAACAGGAA	3
GATAACAGCCGCTCCCT	3
GATAATAACCGGAACCT	3
GATAATCCTTGAGTACA	3
GATAGCACACAGGTTGG	3
GATAGCTATGTAAACTT	3
GATATCTGCTTCTTCCA	3
GATCACTGAGGCACTGA	3
GATCAGTTCACAAGTGG	3
GATCCCCTGTCCCCTGT	3
GATCCCCTTTGTAAAAA	3
GATCCTAAGCCATAAAA	3
GATCTTTCCCTAATGTA	3
GATGAAATAAAATATAT	3
GATGAAATGGTTGTGAG	3
GATGAATGTTATATGTT	3
GATGAGAAGAAGAAAGA	3
GATGAGTATGTGTGGGC	3
GATGCCCTAACCCCCTC	3
GATGGAGTTTCTACTGT	3
GATGGCACTGTAGCTCT	3
GATGTGCAGTTTGACTT	3
GATTAGCTCAGCAGCTT	3
GATTATAACATTATTTT	3
GATTATAGAGTTGGAGT	3
GATTGTCAGAGGGCGGC	3
GATTGTGAAGAATGAAC	3
GATTGTTACAGAGAAAT	3
GATTTCTAAAGTTCACT	3
GATTTGAGGTGGACTCC	3
GCAAAAATGTTCAGAAT	3
GCAAACAATCATTTTGC	3
GCAAATGCTGGACCAAA	3
GCAACTGGCCTGGCTTC	3
GCAACTTGTAACTCAAT	3
GCAAGGTCAGTGTGGAG	3
GCACAGACTACACAGCT	3
GCACAGTGCTACCCTGC	3
GCACCTAGCATAGTGCT	3
GCACTGAGTATGTGTGC	3
GCACTTAGAAAGTAGCT	3
GCAGAATCAATCTGAAG	3
GCAGACAGTGACCATCT	3
GCAGATTGCAAAAAAAA	3
GCATATTGAAAAAAAAA	3
GCATCAGGGTGCTGAGT	3
GCATCCAGGGACCGGAG	3
GCATCCTTAAGGGTTTT	3
GCATTGTTGGGAGACGA	3
GCCAAGCCATACAACAT	3
GCCAATATTTTGAAAGC	3
GCCACAAGTCTGCTAGT	3
GCCACAGACAGGGTGGC	3
GCCACCCAGTCACGATC	3
GCCACTACTCAAGATTT	3
GCCCAGAGCCCATCTAG	3
GCCCAGGTGTGGGGGAG	3
GCCCGTGCCACCCTTGC	3
GCCCTCCTGGGCCTGGC	3
GCCGCCCATTTCAGACA	3
GCCTCCGGACTCAGATA	3
GCCTCCTCTGGCTGAGC	3
GCCTCGAAGCCCAAAAA	3
GCCTCGCCCATTTGAAA	3
GCCTGATAAAGGGACCA	3
GCCTGGGATCCCGTCCT	3
GCCTGTATTTCAGGGAC	3
GCGAAAGAGATCGGTGC	3
GCGAAAGGTGCCATTCA	3
GCGCAGGAGTCTCAAGG	3
GCGCCAGGACAGCAGGC	3
GCGGCCGACATCGAGCA	3
GCGGCCGCGCGCTGCCT	3
GCGGGGTTGGTTCTTTG	3
GCGGGTGGCTCTGGCTT	3
GCGTCCTGATTTTAACC	3
GCGTCTGCTCACAGCAA	3
GCTAAAGACCGTGGTGA	3
GCTACCTGGGCATCGTG	3
GCTACTCTAAGGGTTCC	3
GCTAGTGTCCGTCTCTC	3
GCTATATTCCAATAAAA	3
GCTATCCATATAGCTTT	3
GCTATGTGATCATCGAG	3
GCTCATTTTTTACCACC	3
GCTCCAGCAGCCTGGAC	3
GCTCCTCCCCTGGTAAA	3
GCTCCTGCTGTAGGCAA	3
GCTCCTGGGGGCCACAC	3
GCTCGCCTATAGCACCA	3
GCTCGTACAAAGCAGAC	3
GCTCTGCAGAAAAAGAC	3
GCTCTGTCTCTAGCCAA	3
GCTGAACAGCTGTTGTC	3
GCTGAAGAGTACTAGTG	3
GCTGAGGGTGGCCATCT	3
GCTGCACTCACGAGGGA	3
GCTGGCCCCGGGCTGCT	3
GCTGGCTAGGTGCACGG	3
GCTGTTACTCATTTGGG	3
GCTTAATAATGATTATT	3
GCTTCAGACGTGCTGAA	3
GCTTCATTATGTAAATA	3
GCTTCCACACCCCCATT	3
GCTTCTGTAACTAATGC	3
GCTTGAAGTTAAAGAGC	3
GCTTGAATTAGTTTTAT	3
GCTTGATGTAAAGACAG	3
GCTTTCTCTCCTGCTGC	3
GCTTTGAGACACTGCAG	3
GCTTTGGGATGGGTTCT	3
GCTTTTACACTGATTGG	3
GGAAAAGAAGAAGCAGT	3
GGAAATACGCAAGGGTT	3
GGAAATATGTGTTATTT	3
GGAACCTCGGAGCGCTG	3
GGAACGGACAGATGGGC	3
GGAAGCCTCCCAGGAAT	3
GGAAGGAGGGAAATATG	3
GGAAGGCTCCTGTAGGA	3
GGAATACAAGATAAGGC	3
GGACACTGTGTTAATAC	3
GGACAGACGCGGGTGCT	3
GGACCCATAACCAAAAG	3
GGACCCGGGCCAACTTC	3
GGACCCTGCACAGCTTA	3
GGACTTATTGTTACAAT	3
GGACTTTGGAAAACATT	3
GGAGACTGCTGCAGGAT	3
GGAGATAGGGCACCGGC	3
GGAGCAGGAACCCCTTC	3
GGAGCCTCCAGGTGAGG	3
GGAGCTCCAGGTGGATG	3
GGAGCTCTGGGTCTGGA	3
GGAGCTGTGCCCTCCAC	3
GGAGCTTGTGAGCAGCT	3
GGAGGAGAAAAGAACCA	3
GGAGGGAAGAACACAAC	3
GGAGGTGGACGTGGAGA	3
GGATAGAGTTGTAAAGT	3
GGATCAGTCATTAAAAT	3
GGATCTGACGTTATTCC	3
GGATGCATTCGGATTCT	3
GGATTCCGTGAAGGAAC	3
GGCACAGTGCTGCCGCC	3
GGCAGACCAATACCTCA	3
GGCAGCAAGCGCGACCC	3
GGCAGTATTACCACCTT	3
GGCCAAGGAACAGAGGA	3
GGCCACCGCTTTCCCCT	3
GGCCAGACTGTGAAGCA	3
GGCCCTGTGTTTCAATA	3
GGCCGAGGTGGCCCAGA	3
GGCCGCTTTCTTCGAGA	3
GGCCTAAGGCATACTTC	3
GGCCTAGAGAAGAAATT	3
GGCCTGGGCCTGGGGAG	3
GGCTATTTTAGTGTTTT	3
GGCTCAGCCTCTCAAAA	3
GGCTGCTGGGGGAGACC	3
GGCTGTNGAAGCTGATT	3
GGCTGTTCTGTGCTACT	3
GGCTGTTTCTATTTTAA	3
GGCTTTGAGGTTTCCCT	3
GGCTTTGGAAAACATTT	3
GGCTTTGGAGTCAAGAG	3
GGGAACACAGCGTTAAG	3
GGGAAGAGATGGTTGCA	3
GGGAAGCCATTTCAAAG	3
GGGAAGGCGGAGGAACA	3
GGGAATCAGGAAGAGGT	3
GGGAGAGGACATCTTTT	3
GGGAGCAAGACCTCTGC	3
GGGATATAAAATGTGTG	3
GGGATTGCCCCAACCAA	3
GGGATTTGTGGGGGCAG	3
GGGCAAAAAAAAAAAAA	3
GGGCAGTCCTCGCCTCC	3
GGGCAGTGACAAAACAG	3
GGGCCCAGAAGTGAGGA	3
GGGCCCGATGTCCAGGC	3
GGGCCTGCTCCTCAGCC	3
GGGCCTTTGTAGTGGCT	3
GGGCTCAGAAGGTGGGC	3
GGGCTCATACTTGGTTT	3
GGGCTTGTCACTCAGAG	3
GGGCTTTGGCCTGGATG	3
GGGGAAGGGCATAAAGA	3
GGGGACACCGGTGTCCT	3
GGGGACGTTCCCGAGAA	3
GGGGAGGCTGTTTAATT	3
GGGGCAAGGACACACAG	3
GGGGCAAGGCCTTCCCA	3
GGGGCACACTCCTCTAA	3
GGGGCTCACAACCATCT	3
GGGGCTGAGATTGTATA	3
GGGGGAAGAATAGTGAG	3
GGGGGAGATTCTCTCGA	3
GGGGGGGAAAAGATTGA	3
GGGGTACCCCAACCTGA	3
GGGGTTTCCTGATCCAG	3
GGGGTTTTCCCTCTTTG	3
GGGTAACAACAACTACC	3
GGGTACAAGACTAAGAA	3
GGGTCCTGGGGGCTCCA	3
GGGTGCAGCGAGTGCAG	3
GGGTGTCTCTGTGTCCC	3
GGGTTCCCCTGGTAAAA	3
GGGTTCCCCTGGTGAAA	3
GGGTTGAAGTAGCCATT	3
GGTAACTGTGTTTCACT	3
GGTACATTATCTCTAAC	3
GGTACCAATACGTGTGT	3
GGTAGGAGAAGGTGAAT	3
GGTATGTATGGGTGGGA	3
GGTATTTACAACATAGT	3
GGTCAGCTTGCAGGGGT	3
GGTCTGACTTGTAGACT	3
GGTGCAGGGAGGGCAGG	3
GGTGCCCGACACCGTGC	3
GGTGGAGCAGAAGGGGG	3
GGTGGGTCACCAGGCAT	3
GGTGTAAACACCGATGG	3
GGTGTCGTTTTTTTACT	3
GGTTGTATGCTGGGTTT	3
GGTTTCAACTCGATATA	3
GTAACTTCGATGATGGT	3
GTAATGACAGATGCAAG	3
GTACTCTGTAATTTGAT	3
GTAGCACAGACCTTTAA	3
GTAGGAAGATGGTCTTT	3
GTAGGCAAACAAAAATC	3
GTATACCGGGCAAGAAG	3
GTATGAGCTTTCAGGCT	3
GTATTTAATAAAACAAA	3
GTATTTCTAACTCTTTA	3
GTATTTTATTATGTGTT	3
GTCAAATTATATACTCT	3
GTCACTAGTCAGCAGAC	3
GTCAGAGAGGTCCTAGG	3
GTCCAAGATAAGAACTC	3
GTCCAGCAGAAGCAACC	3
GTCCCAAGGATTATCAA	3
GTCCCCAGTGAGGCCAA	3
GTCCTTAAAAATTAGAG	3
GTCGATGCTATTGTTTA	3
GTCTACAGCTTAGGACC	3
GTCTCACTCAGAGACGG	3
GTCTCGCTAACTAGAAG	3
GTCTCTCTATGTAACCC	3
GTCTCTGTGGAGCATTT	3
GTCTGTCTGGTGAGCAG	3
GTCTTAGATGTTGGGTT	3
GTCTTCAAGCAGATGGA	3
GTCTTCTCCACGTCGCC	3
GTGAACTTTTTGATTTC	3
GTGAAGAAGGTGCTGGA	3
GTGACAGTTATGAGTGA	3
GTGACCGTCACTGTGCT	3
GTGACCTGTCTAAATGT	3
GTGAGAATCAGGAGAGC	3
GTGAGTAGTGAGTGCTG	3
GTGATCACCGACCGCAT	3
GTGATCCTCAGGAGAAT	3
GTGATGCAAAAAAAAAA	3
GTGCAAAGTGGGTCCCC	3
GTGCAAGTGCTGGAATC	3
GTGCACAGACACAGGCA	3
GTGCACCTAACTGATGC	3
GTGCACTCTTCAAGCTC	3
GTGCCCACTGGACCTTG	3
GTGCCTCTCAAGCCATT	3
GTGCTCTCAGAGTTGAT	3
GTGCTGCCAATCTCTTT	3
GTGCTGGGAAAAAAGCT	3
GTGGAAGCCGGTGTTGA	3
GTGGACATATGAGCTGT	3
GTGGAGGCCCAGGGCCT	3
GTGGAGGTGGCTGGTGT	3
GTGGCCAGTGCCTGTGA	3
GTGGCCGCAAGCCCTGC	3
GTGGCTAGGAAGGCAGG	3
GTGGCTCACGACCACCT	3
GTGGGAATAAGTATATA	3
GTGGGAGGGGTAGGCTG	3
GTGGGCCTGGATGCTGC	3
GTGGGTTTTTTCCAAAA	3
GTGGTCTGTCTGGAACT	3
GTGGTGAGGATCCTGGC	3
GTGGTTCCCTGGCAGGG	3
GTGGTTCTAAGAGAGAA	3
GTGGTTGTTACGGAGCA	3
GTGTAGGGCTCCCACGG	3
GTGTATTCTGATTTCTT	3
GTGTCAATAAACTGCAG	3
GTGTCGTTTCCATCCCT	3
GTGTGCCAGCCAGGCTC	3
GTGTGTGGTGCCCCCAG	3
GTGTGTGTGAATGTGCT	3
GTGTTCCTCCGGACCTG	3
GTGTTCGATGTTGAGTG	3
GTTAAAAAAAAAAAAAG	3
GTTAAAAGATACAACAC	3
GTTAATAGCTGGAAAAA	3
GTTCATTTAGTTTATGT	3
GTTCCGATGGTTAGTAA	3
GTTCTCAACTAATTTGG	3
GTTCTGGAGGCAGGAAG	3
GTTCTTAATTGCAGTGG	3
GTTGAAGCTAAAGATTA	3
GTTGCTGGGACACTTCT	3
GTTGGAACGCACAGTCT	3
GTTGGCGGTGTGCTGGT	3
GTTGGGATGGTTTTATT	3
GTTGTAGACAATGTAAA	3
GTTGTTGTTAATGAATT	3
GTTTGAATCATCAAAAA	3
GTTTTTCCTCAGGTCCT	3
GTTTTTTTTTTTAGAAA	3
TAAAAAAAAAAAAAAAC	3
TAAAAAGCAGGACTTTT	3
TAAAACTAAAAAAAAAA	3
TAAAAGCAGTAGTGTGA	3
TAAAATAAAAATCAACC	3
TAAAATAGGTATTTGTT	3
TAAACGTTTTCAGGGAA	3
TAAACTGTGAGAAATCT	3
TAAATAAAGACAAGATG	3
TAAATATATGTATATTT	3
TAAATATTACTCTGTCC	3
TAAATCCGAACTGCCTT	3
TAAATGATACACAAATT	3
TAAATTCAGGGGTGACT	3
TAACAGTCCTCAACCAT	3
TAACATCACTCAAAGTT	3
TAACGGAAAGGGCAACA	3
TAACTCAGCTTGTGGAT	3
TAACTTTATAAATATTT	3
TAAGACGCCAAGAATTT	3
TAAGATTTATAGAGAAT	3
TAAGCCAGAATAGAGGA	3
TAAGCCTGTCAGTTGAG	3
TAAGTATTTTTCTCTTT	3
TAATAAAGTCTGTTTAA	3
TAATACATTTGAGGGAT	3
TAATAGCTATCCTTAAA	3
TAATATAATAAGTAAAA	3
TAATCACCAATAGTAAA	3
TAATTAAAGTTTATTTG	3
TAATTGAAATATTTCTG	3
TAATTGAGTAACTTTTG	3
TACAAACCCAGGAAGAT	3
TACAAGAAGTGATTTTC	3
TACAATTGCTGATTGTA	3
TACACGCTCGCGCACGA	3
TACACTCCCCCCTACTC	3
TACAGAGGGTTTTTTCT	3
TACAGGCAGTTTTCTGC	3
TACATAATAACGAGTGA	3
TACATAGAAATAGTGAC	3
TACATAGTGCTAATATG	3
TACATCTGTAAAACTGG	3
TACCAAGAAACCATATT	3
TACCATAACATCTAGAC	3
TACCATCATATCAAGCA	3
TACCATTTCCTTCCTTG	3
TACCCGGAGGATCATTG	3
TACCCTCACAAACTGCT	3
TACCTAAACCATATTCT	3
TACCTAATAAAAAACTA	3
TACCTTTCTAACCACAG	3
TACGAAAACAATGCAGT	3
TACTATGTATGTACTTT	3
TACTCCTCTATATAATT	3
TACTCTTCCCTTCTAAT	3
TACTGACTGAATACATT	3
TACTGAGATTTGTTTTC	3
TACTGTAGTCACTTGAT	3
TACTTATATATAATAAA	3
TAGACAAAGGACTGAGA	3
TAGAGAACTGCCTCCTG	3
TAGAGTGTAAAAAAAAA	3
TAGCACAGGGGCTAGGT	3
TAGGGGCCACACTGAAG	3
TAGGTTTATGCCCAACT	3
TAGGTTTTCTTGTTATC	3
TAGTAAAGTAGACAAGA	3
TAGTAGCGGGACTCATT	3
TAGTAGGCACTCAAGAA	3
TAGTATCTTCACTTTTT	3
TAGTTACCCAAAAAAAA	3
TAGTTGATTTTCTTTCT	3
TAGTTTGGTCCCAGGCC	3
TAGTTTTTGATACTTTT	3
TATAACAATGGAGATGC	3
TATAAGCAACATAAAAA	3
TATAAGCAACATAATAA	3
TATAATGGCAAATGCAT	3
TATAATTATTTGATAAT	3
TATACAAATAAAGAACC	3
TATACACTTTGTGAATC	3
TATACCCTAACCTTTGA	3
TATACCGCTATCTATGC	3
TATCTCTCTCCTTTTGT	3
TATCTTCTATCTCTGCC	3
TATGAAGCCCCGCCAGG	3
TATGAATGCTGCAGCTG	3
TATGACGAAAGACAAAT	3
TATGAGCCGCCCTCAGA	3
TATGATAAACCATAATT	3
TATGCTATTGTGATTGC	3
TATGGGAATAAATTCAG	3
TATGTTAATACGATGAA	3
TATGTTCACATTTGAGC	3
TATTAAATAAATTGTCC	3
TATTAGAAAAAAAAAAA	3
TATTCAAATAGGAATGT	3
TATTCAATTGTAAACTT	3
TATTGATATGCCTATGT	3
TATTTATTCCACGTATT	3
TATTTATTTATTTTTTA	3
TATTTCACTGTTTCTGT	3
TATTTGCATTTCAAATG	3
TATTTTATAATAAAATA	3
TATTTTGAATAAAAGCA	3
TATTTTGACCCATCAGT	3
TATTTTGGCATTTTTCC	3
TATTTTTATGAATCAGA	3
TATTTTTCGTGTGACTT	3
TATTTTTTTACAGTCCA	3
TCAAACCCGTTACATTT	3
TCAACACAGCGTGTTGC	3
TCAACAGTGTGGTTATG	3
TCAATGAGAAGCCGTCC	3
TCACCATAAGCTGTAGT	3
TCACGAACAGCAAAACG	3
TCACTGTCTTAGGCCAG	3
TCACTGTGTTGTCTAAT	3
TCACTTTTAAAAAATAT	3
TCAGAAGGTTTCTATGG	3
TCAGACTCCAGGGAGCA	3
TCAGATTTGAACTAACG	3
TCAGCAATTTTATACTC	3
TCAGGGAGGCAGAAGCT	3
TCATAAATCTTTTAGAT	3
TCATACAGATTTTTGTT	3
TCCAAAAACTATGATGG	3
TCCAAGTCCCTGTCTGT	3
TCCCAATAAAGAGCTGA	3
TCCCAGATGTACGTTCT	3
TCCCAGCTCCGCAAGCC	3
TCCCCAATAAACAGGTG	3
TCCCCCTGCTAGCCACT	3
TCCCCTGCTCCCTTCCA	3
TCCCTAGTGATCCCCGA	3
TCCGACTTCATTTTCAG	3
TCCGGGAACTGCGGAGT	3
TCCGTGGTTGGGTGCAC	3
TCCTCCAGAGCCTGTGC	3
TCCTCTAAGCTCTAGAT	3
TCCTGAAAAACAATAAA	3
TCCTGCCAATCTTAACC	3
TCCTGTGCCCCATCCGG	3
TCCTGTGTCCTGGAGAC	3
TCCTTGGCTTTAGGATT	3
TCCTTTTTCACACCAAG	3
TCGAATTGCAAATTCGA	3
TCGAGAGTATCACACAG	3
TCGGTGCCTCTTGTTAT	3
TCTAAAACCACTCCAGC	3
TCTAAAGGAGTGAAAAC	3
TCTAACCTCAGTCATCA	3
TCTACTATAGGGACAGT	3
TCTATGACTGCCCAATT	3
TCTCAAAGAACTGCAGA	3
TCTCATTAAAGCCTTGT	3
TCTCCTCGACCACCAAG	3
TCTGAACAAAATTTAAA	3
TCTGACCTCTCTCAGAC	3
TCTGAGGCCTCAGATTC	3
TCTGCCCATCTCCTGAG	3
TCTGCGGCCTGTGTGGA	3
TCTGCTAAAAAAAAAAA	3
TCTGCTTGGACACTGAG	3
TCTGCTTGGTGACAGAC	3
TCTGGAAGCCTGTTCAC	3
TCTGGGCCTTTGAATCC	3
TCTGGTTAGGAGAGACC	3
TCTGTACACGATTCTTT	3
TCTGTACATTGTGTAAT	3
TCTGTATAGAACGGGTT	3
TCTGTATTTTTTTCTTT	3
TCTGTCCTGTTCTCTGG	3
TCTGTTAATAAAGAAAT	3
TCTTGAATATAACATTT	3
TCTTGTTTTTTTTTCCC	3
TCTTTGGCGGATAACAG	3
TGAAAATAGGCGTTTCC	3
TGAAAATATTTGTATTT	3
TGAAACCAGGAAGAGGG	3
TGAACAACTTGAAGAAA	3
TGAACACAGATCGAGAG	3
TGAACACATTTAATGCA	3
TGAACACTGAAAAAAAA	3
TGAAGTTTGGCTGGTGT	3
TGAATAAAAATTGAAGT	3
TGAATCCTCTCCCTAAA	3
TGAATGTTAATAGTGTC	3
TGAATTCATACTACTGT	3
TGACAAAAAAAAAAAAA	3
TGACCAAAAAAAAAAAA	3
TGACCATTGAAAATAAA	3
TGACCTGGGGAGAAGGG	3
TGACTGCTGAGACCCCC	3
TGACTTTAGGAGCCACC	3
TGAGACAGTGGGGGGGT	3
TGAGATTGTACTGTAGC	3
TGAGCATCCCTGTCCCT	3
TGAGCTGGTCCTTATTT	3
TGAGCTTAATGCAGAAT	3
TGAGGGTCCCAAGGTGG	3
TGAGTTAGTCTCGGTGC	3
TGAGTTGCCAGGTGACC	3
TGATCATACTGTCAAAG	3
TGATCCTAGTGAACCTG	3
TGATCTGGTGTTTGACA	3
TGATCTGTGTCACACCT	3
TGATGAAGAACGTGGAC	3
TGATGTGGAATCATCTA	3
TGATGTTAACTATTATT	3
TGCAATACTAAAAAAAA	3
TGCACACGTTAGTTGGG	3
TGCAGAAATATTTGGTT	3
TGCATTATCTCATACAA	3
TGCATTCCAAGCTGTGT	3
TGCCAGGGTGGTGACTT	3
TGCCCACCCGTGAAAAA	3
TGCCCACTGTTTCGTCC	3
TGCCCATCTCAAGACAT	3
TGCCCGATGGGCAGGAC	3
TGCCCTACCCATTTGGG	3
TGCCTGACCATAAATGT	3
TGCCTGGGGCTGGGGAG	3
TGCGGCCACGCGGTGCT	3
TGCTACCACACCTGACC	3
TGCTATGTTCTAGGAAA	3
TGCTCACACGCTCGGAC	3
TGCTGCACGTCCCTGTC	3
TGCTGGGGTGTTTGTAC	3
TGCTGTACACACACACA	3
TGCTTATTCTGTTTCTT	3
TGCTTGTTACCGGTTCT	3
TGGAAAAATCAGCCTAG	3
TGGAAACTGAGTGTGCT	3
TGGAAAGTGAATTTGAA	3
TGGAACTAAAAAAAAAA	3
TGGAAGCTGACCAGGGG	3
TGGAATGCAGATGGGTG	3
TGGACACGAGGACCAGA	3
TGGACCCTGTGTTTGGC	3
TGGACCTCTCTTTCACT	3
TGGACTGGTGGTAACAA	3
TGGAGGAAATCTCCTGA	3
TGGATATACTGACGTGT	3
TGGATGCTGGGAATCAA	3
TGGATGTAGTGATTGCC	3
TGGATGTTTTCTAAAGT	3
TGGCAGCAGTAATTTTA	3
TGGCATATCTCTACACA	3
TGGCATCTCTTGTGTGC	3
TGGCTAAAGGTTAGAGG	3
TGGCTACTAAACCATAT	3
TGGGCGGCATTGGTTCT	3
TGGGGCGTTTCTGCATT	3
TGGGGGGAGGGGAATAG	3
TGGGTTCTTGCTTTGAA	3
TGGTGCACATACAAACA	3
TGGTGCCTCTACCTGTA	3
TGGTGGCCAAGTCCCGC	3
TGGTGGCTCACAACCAT	3
TGGTGGTTTTGATTTAT	3
TGGTTCAGGTGATGCGT	3
TGGTTCTCTGCTTGAGT	3
TGTAAAGAAATTAGGAC	3
TGTAACCAAGCGAGGCT	3
TGTAAGGTATGACTGGT	3
TGTAATGTGTGCCACCA	3
TGTACTGTATGTGCCCC	3
TGTACTTAGAGCAGGTT	3
TGTAGGCTGTCGTGTGT	3
TGTATGGGGTCAACTGT	3
TGTATGTAGTGCATATT	3
TGTATGTCTGACTTGCC	3
TGTCAACCGAGAATGGA	3
TGTGAAAAGATCATTTT	3
TGTGAAAGTAATGCTAG	3
TGTGAGCCTCTCTAGGA	3
TGTGAGGGTAACTGACT	3
TGTGAGTGTGTGATCTC	3
TGTGCAAAAAAAAAAAA	3
TGTGCACCCTACCACGG	3
TGTGCATTCTGATCGGT	3
TGTGCTACCATTGGGGT	3
TGTGGAAGTTTCTCACT	3
TGTGGGAACCACAGCGC	3
TGTGTAGCCAGAAAGGT	3
TGTGTATTTTTCCATAG	3
TGTGTCTATGTAAGTGC	3
TGTGTCTTAAATTATAT	3
TGTGTGAACTGATGGGG	3
TGTGTGGTTGTGAACAC	3
TGTGTGTGTAAAGCGTA	3
TGTGTGTTGTGACCCCC	3
TGTTAGAGTCTAATCTG	3
TGTTCAAAAAGCCCAGC	3
TGTTCTTTAAACACTTT	3
TGTTGACTGATGTCAGC	3
TGTTGTTGACTCTTTAA	3
TGTTTGGGAAAGTCATT	3
TGTTTGTACATTTTTGT	3
TGTTTTCCCTGCTACGT	3
TTAAAAGGACTGAGTTG	3
TTAAACTGTCAATCAAT	3
TTAAATGTCTAACCCAG	3
TTAAGACCAAGGGGATT	3
TTAAGACGGACTCATCC	3
TTAAGTCCTTGTTAGGT	3
TTAAGTCTGTTGAATAT	3
TTAATAAACAATAGCCA	3
TTAATATATGCAACCAA	3
TTAATGTATCGTCTTAA	3
TTAATTTGTTTGCAAAA	3
TTACAGCAGAAAAGAAA	3
TTACCAGTCTTAAACAG	3
TTACCCTTCCTAGTGAC	3
TTACTATAAATGAGATT	3
TTACTATATTAAACTTG	3
TTACTGAAGTGAATGAA	3
TTAGGGAAGAAGCAAAC	3
TTATAAAAGATGGTGAA	3
TTATCACAATTAGTATT	3
TTATCTAAGAAATTGAA	3
TTATTAAAATCGGTTAA	3
TTCAAATTTAATAAAGA	3
TTCAGAAATGAGTGATG	3
TTCAGCAGTGTGGCTTC	3
TTCCAGACGGATGCGGA	3
TTCCATTCCTGGAAGGA	3
TTCCTGTAAATAATCTC	3
TTCCTTTTACAACAAAA	3
TTCGAAATAGCAAATCT	3
TTCTAGTTGCTGTTAGG	3
TTCTCATCCAGGTCCCT	3
TTCTCCCCACATCCGTA	3
TTCTGATGTTAGATATG	3
TTCTGTCATCAAACATT	3
TTCTTGGGGAGGGAAAG	3
TTCTTTGTATTGTTATT	3
TTGAAAAAAAAAAAAAA	3
TTGAAACAAACAAACTC	3
TTGAAGCTGAAAACTGA	3
TTGAAGTGGTTTTTTTG	3
TTGAATGTATTTCGAAG	3
TTGACAAACTAAAAAAA	3
TTGACATTTGAATACCT	3
TTGATACGGGAGCAAAG	3
TTGATGCCCAAGGGCAA	3
TTGATTGGTGACAAACT	3
TTGATTTTTTTTGAGTT	3
TTGCAAAGCACTGAACC	3
TTGCACACTTTGTTAAC	3
TTGCATTTAATAAAGAT	3
TTGCCCCTCAGGTTGGG	3
TTGCCTGGGATGCCGGT	3
TTGGCTACTTACCCGCG	3
TTGGTATAAAAACATTT	3
TTGGTGGAGTATATGTC	3
TTGTACAAGTAAATTAC	3
TTGTACCTAAACTATGT	3
TTGTATTGCTGTTTGTA	3
TTGTATTTCCTCAGCTT	3
TTGTCCCAAAGGCCATC	3
TTGTTCACGGGTCCTTT	3
TTGTTCCAATTAAAAAG	3
TTGTTCTGACCTGTATT	3
TTGTTTATTGAGAAGGG	3
TTGTTTGCATCCTATCC	3
TTGTTTTAATAAAGACC	3
TTTAAATGAGACGTCAG	3
TTTAATACAAGTGAAAG	3
TTTACAGAGGCTGCGGG	3
TTTACCAAGAAATGCAC	3
TTTATAAGTTATGGAAA	3
TTTATGGAATAGTCTAC	3
TTTATTAAATGAATGAG	3
TTTATTTTTAAAAAAAA	3
TTTCAATTTTCTGTGTG	3
TTTCATAAAACAAATTT	3
TTTCCATCATTTGGTTC	3
TTTCCTGGAGTGTGAGA	3
TTTCTCTAATCAAAAAA	3
TTTGACAGTGTGATCTC	3
TTTGAGAGGCTGGCTGA	3
TTTGAGTCTTTTATTGT	3
TTTGATTAACTGGTAAA	3
TTTGATTTTCCAGTGAG	3
TTTGCAGGAGCGCTACC	3
TTTGCTGATTATTATGC	3
TTTGCTTGGACACTGCC	3
TTTGGAATGTTAACCAA	3
TTTGGGGAGAAGCTGAA	3
TTTGGGGTTACCAAAGT	3
TTTGTAAGAACTATTTT	3
TTTGTATTTTTTTTTTT	3
TTTGTTGAAACCCCTTT	3
TTTGTTGACAGTGACAA	3
TTTTAAATGAAAATTAA	3
TTTTAATTTATGATGTT	3
TTTTATTATTTAAAATC	3
TTTTCTACAGCATATAC	3
TTTTCTGCATATTAAAA	3
TTTTCTTCCTCACATCC	3
TTTTGAAACTTAAAAAA	3
TTTTGAGCAATGCAAGG	3
TTTTGCTACAGTTTGCA	3
TTTTGGTGCAGTGTTTG	3
TTTTGTTTATGTGGGTA	3
TTTTTATTTAGTATTGG	3
TTTTTCTAATAAACCCG	3
TTTTTCTGGAAAAGTTC	3
TTTTTCTTAAAATGTGG	3
TTTTTTTTAAACTGGAG	3
AAAAAAACAGCAAAATT	2
AAAAACAAGTTGAAGAC	2
AAAAACATATTCCAGAA	2
AAAAAGGGAAAACCCCC	2
AAAAATAAAAAAAAAAA	2
AAAAATGGATTCATCAT	2
AAAACAGTGGCCGGGTG	2
AAAACTCCAGCACCACA	2
AAAAGATCTGAACGAAC	2
AAAAGATGCGAGACGCC	2
AAAAGCTTTATTTAGTT	2
AAAAGGAAGCTTCTCCA	2
AAAATGATGGAGAACCA	2
AAAATGCCCTCAGGTAG	2
AAAATGCTGATTTTAAC	2
AAAATGTCAATGAAATT	2
AAAATTAAATAAAAAGG	2
AAAATTATTTAATTCTG	2
AAACAAACATTATTGGT	2
AAACAAACTGGCCCAAT	2
AAACAAGACACAACAGA	2
AAACCGTGCCTGCGCCT	2
AAACTAGTTGCAAAACC	2
AAACTGCTTCTGGTGTG	2
AAACTTAATTTTGCACA	2
AAACTTTGTAATTCTGT	2
AAAGAAACAGGTGAAGG	2
AAAGAACCCAGCCCCAC	2
AAAGATATTCACAGTAT	2
AAAGATGGCAGGGTGTT	2
AAAGATTATGTAATAAA	2
AAAGCAACTGTTGAGGA	2
AAAGCAGTAAATCATCC	2
AAAGCATTGGGGGGGGT	2
AAAGGAAAAAAAAAAAA	2
AAAGGACAAAAAAAAAA	2
AAAGGTGTTAAATTCTT	2
AAAGTAAAGGCTTGGGG	2
AAAGTATCAATGGTTCT	2
AAAGTATTTTGTTATTT	2
AAAGTGAAGAAGGGGAC	2
AAAGTGGACGGGGAGGT	2
AAATAAAATGGAAATGA	2
AAATAAAGTTAGAGCTC	2
AAATAAATAAAATCTTT	2
AAATAAATAAATAAATC	2
AAATAAATGTTACATTT	2
AAATACAGAATTTGGGA	2
AAATACAGTCTCCTCTA	2
AAATATATATAAATATG	2
AAATATTCCACCTGCAG	2
AAATATTTGTCATTAAT	2
AAATCCCGTTGCTATCT	2
AAATCTGAAAGCAAGCC	2
AAATGAAGGTCACCTCT	2
AAATGACCTGCAACTGT	2
AAATGCAGTTTATGGTT	2
AAATTGAACAGTATTCT	2
AAATTGGACACACCAGC	2
AAATTTAGGAAAAGGAA	2
AAATTTTAAAAAAAAAA	2
AAATTTTAAAAGCAAAA	2
AACAAAAAAAAAAAAAA	2
AACAACTGGCTGCCCTA	2
AACACTTTTGCCAGTTT	2
AACAGGGAGCCTTTGGA	2
AACATTAAAAAAAAAAA	2
AACATTTGCACCACTTG	2
AACCAAAAAAAAAAAAA	2
AACCAAAATAAACTCTT	2
AACCACCAATTCGAGCC	2
AACCATTAAATGTTTAA	2
AACCCGGCTCCCCAGCT	2
AACCCGGGCTAATGGGA	2
AACCGCCGGCCCATCCT	2
AACCTGGACATATGGAC	2
AACCTTGTTAGGTATAA	2
AACCTTTAAAGATGTGT	2
AACCTTTCTCCTAGGGG	2
AACGAGGAATTCCCCAG	2
AACGAGGGAAGGCTGGA	2
AACTAATTGTAAAAAAA	2
AACTACCTGCTGTTTTC	2
AACTAGGATACTTATGA	2
AACTCCAGAACTGAAGC	2
AACTCTGCCTGGTATTG	2
AACTGAGGTACTTGTTT	2
AACTGCAACCAATCCTT	2
AACTTTCTTGACCAGCT	2
AAGAAGCTGGGCTATGA	2
AAGAAGTACTGCCAGGT	2
AAGACCCCTTTTAAAAA	2
AAGACCCTGCTTATGAG	2
AAGACCGAAAGAAACCT	2
AAGACCTGGTGCACAGA	2
AAGACGGTCCTGCCCTG	2
AAGAGAGTGCGTGAAGC	2
AAGATCATTACAAGGAC	2
AAGATGCTCCCAAGTCC	2
AAGATGGGCTGGAAGGA	2
AAGATTAAGATTATTGC	2
AAGCCAAGATTCTCAAG	2
AAGCCGGGACAGCGAGA	2
AAGCTGGAGGAGGGCAA	2
AAGCTGTTTGCTGAGCT	2
AAGGAGAAGGAGAAGTC	2
AAGGAGATCTTGGACAA	2
AAGGAGTTCTTGTTTAA	2
AAGGAGTTTGAACGTGA	2
AAGGCCGTGCAGGCAGA	2
AAGGGACAGCTGCAAAT	2
AAGGGACTTGGAACAGA	2
AAGGGCTACAAATACAC	2
AAGGGCTACGATTATCC	2
AAGGTCAGCACAAAGTC	2
AAGTAAAAAAAAAAAAA	2
AAGTAAAGAAAGTAACA	2
AAGTAAATAAATAAAAC	2
AAGTAAGTGTCTTTTTT	2
AAGTATATTTAATAAAA	2
AAGTATTGCTTAAATTT	2
AAGTCATTATAGTTTAT	2
AAGTGCCTGCTGATCTC	2
AAGTTGGCATTCAATAA	2
AAGTTGTGAATGAAGTT	2
AAGTTTCCCCACTGGAG	2
AATAAACTCAGTACCAT	2
AATAAACTTATTTTTAA	2
AATAAACTTTGCTTTCC	2
AATAAAGACTTTCTTCA	2
AATAAATATTTGGATTT	2
AATAAATGTGTCGTGTT	2
AATACTTTAAATGCCAA	2
AATAGATAAGGACCTTC	2
AATATGGATGACACTGG	2
AATATGTGATGGAAATT	2
AATATTAAAGTGAAAAA	2
AATATTTCAGTGCTGCT	2
AATCAGAAAGAAAAGCA	2
AATCAGTCTCATTAACT	2
AATCCTGGAATAATTCT	2
AATCGCTGTAATTTGTT	2
AATCGGAAACTGGAACA	2
AATCTCTCGCCATTTTT	2
AATCTGACTCTTATTAA	2
AATCTTAGAAAATAAAG	2
AATGACACAAGTATTCT	2
AATGACCTGGTGTCCGA	2
AATGCCATCTTTTATGA	2
AATGGATGCAGCTGCTC	2
AATGGCACTAAAAGGTT	2
AATGGCATTAAGATTCT	2
AATGGCCCCACACTCCT	2
AATGGGAATGGGGACAG	2
AATGTACATTTATATGA	2
AATGTCAAGCTGGCCCT	2
AATGTGATAAAGCCTTT	2
AATGTTACCCCTAGAAA	2
AATGTTTGTAACACGGA	2
AATGTTTTGTATTTGGA	2
AATTAAACAAGAAAGTG	2
AATTAAAGGAAATTTGA	2
AATTAGAATCAGATTTT	2
AATTATAACATTTCACA	2
AATTATGGTCAGAGGCC	2
AATTATTTTGTCTTAAA	2
AATTCCTAAATATAGTT	2
AATTTTGGTCGAGTTTA	2
ACAAAATAACACTGTTG	2
ACAAAGATTTGAATTTA	2
ACAAAGGAGGAGTGGGA	2
ACAACACTGTTTAAATA	2
ACAACTACCAGCCTGTG	2
ACAACTTTACATAGTAT	2
ACAAGATCCCAAATAAA	2
ACAAGATTTTACACCAA	2
ACAAGATTTTGCTTTTT	2
ACAATAAAGGTCACGGG	2
ACAATGGGTTCTGGGGC	2
ACAATGTCAACACCGGT	2
ACACAACGAAACCTATC	2
ACACAACGTATCACTTT	2
ACACAATCCAGCACTTG	2
ACACAGAGTTAAAAATG	2
ACACAGCCCAGCCACTG	2
ACACAGCTACACAACCT	2
ACACCCACATATGACCC	2
ACACCGTTCTATGAAAG	2
ACACCTTTATACATTTT	2
ACACTCCTATAGAATGT	2
ACACTGCCCATTGCTCG	2
ACACTGTCACACTGGGC	2
ACACTTGAGTGGTTGGT	2
ACAGAAGCTGGCGGAGT	2
ACAGAATCGTGTTGCCA	2
ACAGACTAGTTAGAAAA	2
ACAGAGACTGTGAGGTC	2
ACAGATCCGCCTACCCA	2
ACAGATGTCAGCAGGCC	2
ACAGATTTCAAAACTTG	2
ACAGCAACACAACTACT	2
ACAGCAGTGAACAGTCC	2
ACAGCCAGGGTTACACA	2
ACAGCCGTGGGGCACCT	2
ACAGCCTTATATGTTAG	2
ACAGCGGAGCAGGAGTA	2
ACAGCTGTCTATGCAGG	2
ACAGGAAGGACTGAAAT	2
ACAGGGGGCGTGGTGAG	2
ACAGTCCCCAGGAAGTC	2
ACAGTCTCGCCACAGAA	2
ACATAAAAAAAAAAAAA	2
ACATACTGTTAAATACT	2
ACATCCTTGTGCGTTCC	2
ACATTCTGCAATATTTT	2
ACATTGAACCAAGATGT	2
ACATTGCAAAACAATTC	2
ACATTTCAATTCATCTC	2
ACATTTTAAAAAAAAAT	2
ACCAACTCTATGTCCTT	2
ACCAATGACTCTGTGCT	2
ACCAATGCTTTGCTGAG	2
ACCACAGACATCACAGT	2
ACCACAGCCCGGCGGGA	2
ACCACAGTAAAATCTGA	2
ACCACCAAGGAGAGTGT	2
ACCAGAGCAACTTTGTC	2
ACCAGGCTGGGTCCGGA	2
ACCAGGGGATTCTGGTT	2
ACCATCTGTGATGGAAC	2
ACCATTGTTGTTTTAAG	2
ACCCAACCGTTAAATAG	2
ACCCCACAAATAAAGAC	2
ACCCCCAAGGCTTTCCT	2
ACCCCCTTTCCTGGAGC	2
ACCCCTCCTTGCCCATC	2
ACCGTTCTACCCAGATG	2
ACCTACAGGATCGGGCA	2
ACCTCTAGAAGAGCAGT	2
ACCTCTGGTGTTTCAAT	2
ACCTGAAAAAAAAAAAA	2
ACCTTGATATATAGGTT	2
ACCTTGGAGGGGATGCT	2
ACCTTTATACTATTTTC	2
ACGAACAACCAATAAAG	2
ACGAATTTGTTTAATCC	2
ACGACGTGCCTTTTCAT	2
ACGAGTGCTCAATAAAC	2
ACGATGAATCTTACCTT	2
ACGCCCTTCAGCAGTGC	2
ACGGGGAAAAAGAAGAA	2
ACGTAAAAAAAAAAAAC	2
ACGTGAAGGTTGGGAAC	2
ACGTGGCGCAGTTCTGC	2
ACTAAGGACCAAAGAAG	2
ACTACCTCTGAGCTCGT	2
ACTACGGGTCCTGGGGA	2
ACTACTGCGCATTAGTT	2
ACTAGTCTCTCCATTCG	2
ACTCAGGCATATGCAGT	2
ACTCCCTTCAGTCTTGC	2
ACTCTCGTGGCCTCCCA	2
ACTCTTCAACAGGGGTG	2
ACTCTTCCCAGGAATAC	2
ACTCTTGTTGGCAATGG	2
ACTGAATGCTGAGTGGG	2
ACTGACAAAAAAAAAAA	2
ACTGACCAAAAAAAAAA	2
ACTGAGCTACTGACCTT	2
ACTGAGGGTAAAGGACA	2
ACTGATTACCCCACAGC	2
ACTGCCAAGACGCTAGT	2
ACTGCCAGAACCCTGGA	2
ACTGCTTGCCCTAAGCA	2
ACTGTAGATGAGGATAG	2
ACTGTAGTTTTTTTTTT	2
ACTGTCTAACTCAAGAG	2
ACTGTCTTTCAGAACTT	2
ACTTACACCAGGATTCC	2
ACTTCAATCTTCTTCGT	2
ACTTCAGGGGCCTCAAG	2
ACTTCGGATGTACAGAG	2
ACTTGCGAATATTTATA	2
ACTTGTATGTGTTGGTT	2
AGAAAACTGGCAGTTTG	2
AGAAACCAAGCAACTTA	2
AGAAACTCTATTAAAAG	2
AGAAAGAAGAGTGTGAA	2
AGAAAGCTTAAACAATC	2
AGAAATAAAAAGATTAT	2
AGAAATTGACATAAAAA	2
AGAACGAGTCTGTGTAC	2
AGAACTCCAGAGTCTGA	2
AGAACTTACCAGCAGAA	2
AGAAGAGCTTTCAGCTA	2
AGAAGATATTACCCATT	2
AGAAGCTTTTACCCTTT	2
AGAAGGCTTTATATGCA	2
AGAATAAATCTATTTCT	2
AGAATACGATTCTATTT	2
AGAATGTTATTTAAAGT	2
AGACAAAGTTTAGGAAA	2
AGACACTGTCTTAAAAA	2
AGACCTTTTTGAAGTAG	2
AGACGCCTGTGCCACCT	2
AGAGAAAAAGAAGCAAA	2
AGAGAAAAGGAATCAGT	2
AGAGCACTCAGTTTTAA	2
AGAGCAGCACACAGGCC	2
AGAGCCACATTTAAAAT	2
AGAGCCACTGATACCCC	2
AGAGCGACTTTGAGATG	2
AGAGCTCTGGACTTGAC	2
AGAGGCACCAGTGCCAC	2
AGAGGCTGCCCCTTCAG	2
AGAGGTTATGCCTGATC	2
AGAGGTTTTGCTAGGGC	2
AGAGTAATCAAAAAAAA	2
AGAGTCTGGAGCAGGAG	2
AGATGAATTGTTCAGAA	2
AGATGAGTCACTGCCTT	2
AGATGTTCTGCTCAGAT	2
AGATTAAAGGCATTGTC	2
AGCAAAAAAAAAAAAAC	2
AGCAAAAGCCAACCGAT	2
AGCAAAAGTACAAATGG	2
AGCAAGATGGTGTCTGC	2
AGCAATCTGGATGCAAG	2
AGCACCAGGGGGCGATG	2
AGCACTAGATGTCTGCC	2
AGCACTAGTGATCCAGT	2
AGCACTGCAGCGATTGC	2
AGCACTGTGTAGCTGTG	2
AGCAGAGAATGCAAAAA	2
AGCAGAGGTACTGGCAG	2
AGCAGTGTCACCCAGAG	2
AGCATAAGGGCCCGGCT	2
AGCATTCTGCCTAGACT	2
AGCCAAAAAAAAAAAAA	2
AGCCAAAAAAAAAAAAC	2
AGCCAAACACATATAAG	2
AGCCATTACCTGAGGAG	2
AGCCCTGTTACCTAAAC	2
AGCCTAAAAAAAAAAAA	2
AGCCTGGAAAAAAAAAA	2
AGCCTGGCTTTTGACCA	2
AGCCTTGCCCAAGTGTA	2
AGCCTTTTTTACATTTG	2
AGCGCATTCTCAAATGC	2
AGCTAGAGCTGAAGTGC	2
AGCTCATAAAAGTTTTT	2
AGCTGACAGTGTCTCCT	2
AGCTGTCAGCACTTCAG	2
AGCTTTCGTCTGTGATT	2
AGGAACAGTATTAAAAA	2
AGGAACGTGACAAAAAA	2
AGGAACTGCAAAGTGGA	2
AGGAAGAGGCTGTGCCC	2
AGGACTCGGTGTTGCTG	2
AGGAGATACTAGAAGGA	2
AGGAGGGACAAAACCTT	2
AGGATACAATACAGAAA	2
AGGATGCTTTGACAACT	2
AGGATGTGGAGCCGAGG	2
AGGATTTCAGAAAGTTG	2
AGGATTTGAGAATGTCC	2
AGGCATTGAAACCACAA	2
AGGCATTTGTGTCTCTC	2
AGGCCAAGAGGAGGCGA	2
AGGCCCTCAGTTTATTC	2
AGGCGATACAAGGAGCT	2
AGGCTTTATGGATTGTT	2
AGGGAATTGGGGATGAT	2
AGGGGAAGCTGGAGCCC	2
AGGGGATATGTCTGACT	2
AGGGGCATAGTAAATGT	2
AGGGGCTCACAGAAGAC	2
AGGGGGCTACACAAAGA	2
AGGGGGCTTTGATGGCC	2
AGGTACCACCCAATAGA	2
AGGTACTGCTAAAGGAA	2
AGGTGGAGCTGCAGCGT	2
AGGTTCACAAATGGCCC	2
AGGTTCTGCCTCTGTGG	2
AGGTTCTTTATCAAAAC	2
AGTAAACTGCCTGGGTA	2
AGTAATTAACCCTAGTC	2
AGTACATTCAAGAAAAA	2
AGTACCAGTGAAGTCTG	2
AGTACCCCCATTCCCCT	2
AGTAGTGTTTCTTCAAA	2
AGTATAAATAAAATAGT	2
AGTATGCGCAGGGAAAC	2
AGTATTCCTCATTTTCC	2
AGTATTTTGTTATGACT	2
AGTCACCTCTGTGACCT	2
AGTCACTGTTTTTTTGT	2
AGTCAGCTGGAGAGAGC	2
AGTCATCCTAACTTAAT	2
AGTCCAGACGGGGCCAC	2
AGTCCTGCCCTCTCACC	2
AGTCCTGTCTGAATGAA	2
AGTCCTTAGCTTTCATC	2
AGTCCTTTTTAGGAAAG	2
AGTCTCCTCAATAAACC	2
AGTGACCTTAATGAATT	2
AGTGGCTGTCGAGTGTT	2
AGTGTCCTACTACCCTC	2
AGTTAAGCATACTTGTT	2
AGTTAATTACAAAAGTC	2
AGTTCAAAACCAGCTTG	2
AGTTCCAGGATGAAACG	2
AGTTGATGCAAAAAATG	2
AGTTTAAGGGCTTGTCT	2
AGTTTGGTTATGGCCTG	2
AGTTTTTCTAATGCAAT	2
ATAACACATAAAAAAAG	2
ATAAGACTAGCTGCTGG	2
ATAATGGATGATACACA	2
ATACCTTGATAGAAATT	2
ATACTGACACTTCATAG	2
ATACTGACACTTCCGTA	2
ATACTGACACTTCGTAC	2
ATACTTTATTCACATAA	2
ATAGAAATGGGCCACCA	2
ATAGACCCACAGCTCTC	2
ATAGACTTTCACGAATC	2
ATAGTGACTGGGTCAGT	2
ATAGTGCAAATAGAGGT	2
ATATAGTCACATATTTT	2
ATATATAAACTCATATC	2
ATATCTTATCACAATGT	2
ATCAAAAACCAGAATTT	2
ATCAAAATGTCTCTGCT	2
ATCAAATGTATTAAACT	2
ATCAACCAGTTCGTGCT	2
ATCAAGAAAAAGACGAG	2
ATCAAGGGAATGGAACT	2
ATCAAGTGGACGCGTGA	2
ATCACAGTAAGCTTAAG	2
ATCACCAGTCCCACGGG	2
ATCACCCCTCTACTATT	2
ATCACTTCCTCAGATAT	2
ATCAGAATGAAGAAAAC	2
ATCAGGAAAGAGGCTTA	2
ATCAGTTCTAGTGTATA	2
ATCCAAAAAAAAAAAAA	2
ATCCAGACTCAGCAGTT	2
ATCCGAAAAAAAAAAAA	2
ATCCGAAAAAAACAAGT	2
ATCCGATTCATTCTCAT	2
ATCCGGTCAGCGAAAAC	2
ATCCTATTGAACTGTAC	2
ATCCTGTGGATAAGATT	2
ATCGGACAAACCTGCGG	2
ATCGGGCGTAGGGCCAG	2
ATCTATTGGAAGTTCCG	2
ATCTCAGTAGTATTCCT	2
ATCTCCCCAGCTGGGGA	2
ATCTGGATTTAAAAAAA	2
ATCTGTTTATGCGATAA	2
ATCTTCCTGGGTCCACT	2
ATCTTGTTTAGCCTAAA	2
ATGAAAAATGAAAAAAA	2
ATGAAAACAGGCAAATT	2
ATGAAAACTGTAAATAA	2
ATGAAACCTTGTCATTT	2
ATGAACTGGTGCCATAG	2
ATGAAGCTACGCCAAGC	2
ATGAAGTTATACAAATG	2
ATGAATACATTTTATTT	2
ATGACGGAGCCAGTCTG	2
ATGACTCGTGACAGTCT	2
ATGACTGAGCCCCTAAT	2
ATGACTTGGGTTGCAGA	2
ATGAGACCATCGAGAAC	2
ATGAGAGATTGAAGTCT	2
ATGAGATTAATAAAGCC	2
ATGAGTTCACATCAGCT	2
ATGAGTTTTCATTGTTC	2
ATGATGATGATGATGAT	2
ATGATGCACGGTCGTAA	2
ATGATGGGCTGTGTACT	2
ATGCAACTGTCTTTTAG	2
ATGCATTTCTAAATTTG	2
ATGCCCACATAGAGGCC	2
ATGCCGCTGAAGACAAG	2
ATGCTAAGAGATGATTG	2
ATGCTAATGGTCTGAGT	2
ATGCTCCGGCAGTTTCT	2
ATGCTGACACTTCGTAG	2
ATGCTGAGCAAAATTGA	2
ATGCTGATGAATAAATG	2
ATGGAAAGAGTCTGTAT	2
ATGGAAAGGAAGTTGAT	2
ATGGAACATTAAACTAT	2
ATGGAGCAGTCCAAGAA	2
ATGGCACCAGGCTGTGG	2
ATGGCTAATCCTCCATT	2
ATGGGTCATCGGGTTGA	2
ATGGGTGGTAAGAGAGC	2
ATGGTCAATCGGCTGGC	2
ATGTATCCCACCTGCCG	2
ATGTCAAAAAAAAAAAA	2
ATGTCATCTGATGCCCT	2
ATGTCGCTCTAGCCCGG	2
ATGTCTCGACTCTCTGT	2
ATGTGAAATTCTCAAGT	2
ATGTGGTGATGAAGGCC	2
ATGTTCTGTTCTATATA	2
ATGTTGCTGCTTGTCAA	2
ATGTTGGGCAGTGTGGC	2
ATGTTTATTATTAAATC	2
ATTAAAATTGTTTGTAT	2
ATTAAACTAGGCCTGGG	2
ATTAAAGTGCGCGTGGG	2
ATTAAATGAGAACTTGG	2
ATTACAGTCACAAAATT	2
ATTACGGGCACATCTCA	2
ATTAGTTTCCAAGGGTT	2
ATTATAACTCATCAATA	2
ATTATGTCTACTGCCTC	2
ATTATTAGAAATGACTT	2
ATTATTGTATCCAATAT	2
ATTCAATCATAGAAGAT	2
ATTCAGGGTCCCAGGGT	2
ATTCTCACAGGACTTTG	2
ATTCTGTGGTGGTAAAA	2
ATTGAAACCAAGGAGGA	2
ATTGGGTGTGGGTTTGC	2
ATTGTACACATCTTACC	2
ATTGTACCAGTCATTAA	2
ATTGTGATTATGATGGG	2
ATTGTTCACTGTACACT	2
ATTGTTGAAAAAGCGAA	2
ATTTAAACCTTGACTCT	2
ATTTATTTTCCAATAAC	2
ATTTCCCCCGTTTTGTC	2
ATTTGAATAAATAAAAT	2
ATTTGACTGCCCCAAAA	2
ATTTGACTGTTTCTCCT	2
ATTTGAGAAGCCTTCGC	2
ATTTGATATTCTAGGGC	2
ATTTGCTTCTTTGAAAA	2
ATTTGTAAACTGGTTCC	2
ATTTGTATCTACATCAT	2
ATTTGTTATTTGTATTT	2
ATTTTAAAAAAAAAAAA	2
ATTTTATTGGGTGGACA	2
ATTTTCAGAACTTCATC	2
ATTTTGTATATATGGCT	2
ATTTTGTTACGGCATCC	2
ATTTTTGTATGTTTCCT	2
ATTTTTTTCTGTCAAAA	2
CAAAAAAATATTACATC	2
CAAAACATACTGCTAAC	2
CAAAACCAAACTGTTTA	2
CAAAAGAGCATTCTAAA	2
CAAAAGCCTTGGGATTG	2
CAAAAGTTTTAAGTTGA	2
CAAAATATTCTTATGTC	2
CAAAATGAAAAAGCCTG	2
CAAAATTTGAAAAAAAA	2
CAAACACAAATCCTGGC	2
CAAACCTTTTCTCTTAG	2
CAAACTAAAAAAAAAAA	2
CAAACTAAGTTCTTCCA	2
CAAAGACAATTCTGTGT	2
CAAAGCTGGTGTGCACT	2
CAAATCCAGTAAGCAAT	2
CAAATCGGTCTTGGCTT	2
CAAATGAGGAATGGGAG	2
CAACAAAAAAAAAAAAA	2
CAACAAAAGTAATTTTG	2
CAACACAGTATCACTGG	2
CAACATAAAAAAAAAAA	2
CAACTGGCTGTGGTAGC	2
CAAGAACAACACATAGG	2
CAAGAACCACCTCACCC	2
CAAGAGAACTCTGTTAT	2
CAAGAGAGGGAAGGACT	2
CAAGAGCTCGTCATCTA	2
CAAGATGACTCAAGTTT	2
CAAGCAGCTGGACAGGG	2
CAAGCCTCGTGTGGCAG	2
CAAGCTGCAACTTCCCT	2
CAAGGCTGGAGACCCAC	2
CAAGGGGAAAAAAGTTG	2
CAAGGTGTGCTTATAGC	2
CAAGGTTACTGAGGGAG	2
CAAGTGTGGTGATATAG	2
CAATCACAAACAATGAT	2
CAATCCAGCAGAAGACA	2
CAATCCTGTTCAGTATT	2
CAATCTTACTTGAAATC	2
CAATGACTTTTAGAAAC	2
CAATTCCATCTCGGCAG	2
CAATTCCTCCTGGGTTT	2
CAATTGCAGCCAAATAA	2
CACAAAAATCTCAAATC	2
CACAAAATAAAATTATT	2
CACAAAGACTTGTAAGC	2
CACAAATAAATCAGTAC	2
CACAAGATGATGAACAC	2
CACAAGGGCCCTGGGAG	2
CACAATAGCAGGTAGTT	2
CACACCCAGCCTTTCCT	2
CACACCCTTGCATACGT	2
CACACCCTTGTCATTTC	2
CACACCTTACCATTTCC	2
CACACGATACACATACA	2
CACAGAGCTCTGTAGGC	2
CACAGTGTTTCTGTCAC	2
CACATTACTTCTTAATG	2
CACCAAAGGCGCAACAG	2
CACCATCATAAATGCTT	2
CACCCACCAATAAAGAC	2
CACCCCAGAGGCAGAAG	2
CACCCCCACACTTGGAC	2
CACCCTGTGGGTGACCC	2
CACCCTTGAAAAAGGCC	2
CACGCTTCCTGGGAGAG	2
CACTGCAGGAAGCTCGG	2
CACTGGTATTACATTTA	2
CACTGTGCCTCTGAAAG	2
CACTGTGGCTAGAAATA	2
CACTTACACACCTGTAC	2
CACTTTGTATTAATATA	2
CAGAAACATCGAAAGGA	2
CAGAACACGCCCAGGTC	2
CAGAACAGACTGGTGAG	2
CAGAACAGGGCTGTTTC	2
CAGAAGCAGAACCCCCA	2
CAGAAGCCGGAAGTGTC	2
CAGACCCAGAGAGGCCC	2
CAGACCCATCTGGGGGG	2
CAGACTCAGGGGGTTCC	2
CAGACTGCTTACAAGGT	2
CAGACTTGAAAAAAAAA	2
CAGACTTGAGTGTGAAA	2
CAGAGAATATATATTGT	2
CAGAGCCAGGAACAGGA	2
CAGAGGTCCTGAAAAGT	2
CAGAGTTATACAAATAT	2
CAGATAATCGTAATTTT	2
CAGATAGAGTACTTATA	2
CAGATTGGAGAGAAGCT	2
CAGATTTTGGTGGAGTT	2
CAGCAAAAAAAAAAAAA	2
CAGCAATGGAGATGAGC	2
CAGCACAAGTATTAACC	2
CAGCAGGATCTAGGGTC	2
CAGCCCAGAACCCCCGC	2
CAGCCCTGTTAGTCTCT	2
CAGCTCAAACAGGAAGC	2
CAGCTCATCTAAGAGGA	2
CAGCTCTGCCTCCGCAG	2
CAGCTCTTGGGGAACCC	2
CAGCTGCACCACAGCAA	2
CAGCTTCTTCACCAAGT	2
CAGCTTGGTTAGGGTGG	2
CAGCTTGTCACAGTGGA	2
CAGCTTTTCCTCTTACA	2
CAGGAGGAGCGCCGGGC	2
CAGGAGGTTGTGTTTAC	2
CAGGCAAAACACTCATA	2
CAGGCGGAAGGGGTGGG	2
CAGGGCACGTTCTTCAG	2
CAGGGTAGTAAGGCCAG	2
CAGGTAGCAACTGGCTT	2
CAGGTCTCATTGCTCAG	2
CAGGTGCCCTCGCTCCG	2
CAGGTGCGCTCCGTCCG	2
CAGGTGGGTGGGAGCTG	2
CAGGTTAACTTAAAATT	2
CAGGTTGACAGACCGAC	2
CAGTAAAGGCGCCATCT	2
CAGTAACTAAAAATTGT	2
CAGTACAAATCAATACT	2
CAGTCCCCTCCTGGACA	2
CAGTGGTAAGAAGTAAT	2
CAGTGTGCAAGCCGTGG	2
CAGTGTTCTCCACAGTG	2
CAGTTAATGAGTCTGCT	2
CAGTTGATGGGTTCTTG	2
CAGTTGGCAGTGTGTCT	2
CAGTTGGTTGTAAATTC	2
CAGTTTTATCTTGGTTC	2
CAGTTTTTATTTTAACT	2
CATAAGTTGCTCTTTAC	2
CATAGACATAAAATAAA	2
CATAGTTCTTATATAAA	2
CATATAATGGCAGATGT	2
CATATATGTTTAATCAG	2
CATATCTTGTCATATCC	2
CATATGCTCTAACTCTG	2
CATCACTTGGATATGGC	2
CATCAGATGCTGAGGCG	2
CATCGAGGGCCCAGGGG	2
CATCGGGAACAACGGGC	2
CATCTAATTTAACATCC	2
CATCTTCGCCAATACGA	2
CATTAAAATTCTTCTAT	2
CATTACTGTCTAAAAAA	2
CATTACTTGGTATATAT	2
CATTATTATCAGGGTAA	2
CATTCCACACATTAAAG	2
CATTCCACATTGGCTGT	2
CATTCTGTTAGGTGGTT	2
CATTGCGTGGTTGTAAT	2
CATTTCAAGTTACAATT	2
CATTTCAGCTTGTGAAT	2
CATTTCTCATAGGTAAG	2
CATTTGACTTCACAGTC	2
CATTTGATCCACATAAA	2
CATTTTAAAAAAAAAAA	2
CATTTTTCCTGTCTGGT	2
CCAAAATTAGGAAAAAC	2
CCAAACGTGTTCCACTT	2
CCAAATACAGCTTCCGG	2
CCAAATGTCTCATTTTT	2
CCAACCATTCTCTTTTG	2
CCAACGCCACTGCTTTG	2
CCAAGGAAAGACTCCCT	2
CCAAGGCTGCTCTCACC	2
CCAATGGGCAAGACGGC	2
CCAATGTCTGTGTCCCC	2
CCACACATTAAAAAAAA	2
CCACAGTCTCTTCTCTT	2
CCACATAGTTTCCACCC	2
CCACATCACACCCCAGG	2
CCACGCTCAACAGGTTA	2
CCACTGTCTACCGGGCC	2
CCACTGTTTATTGGGTT	2
CCAGATGAGGTCAACAT	2
CCAGCATATGTTCAATT	2
CCAGCATCTACGTCTAG	2
CCAGCCAGCGTCACACA	2
CCAGCCTCGCTAAGACC	2
CCAGGGCTAGCCACAGT	2
CCANAACAGACTGGTGA	2
CCATACTGCAGGGACCC	2
CCATATTTTCAATAAAC	2
CCATCCCCACTGAAAAT	2
CCATTCATCATCCGGCA	2
CCATTGGTTACTTTTTC	2
CCATTGTGTTGGGTCCA	2
CCATTTTCTTTTTTAAA	2
CCCAAGGACATCCAGCT	2
CCCACAAACTGCGTGTG	2
CCCACAGCATATCTTTG	2
CCCACAGTCAGCTCCAC	2
CCCACATATTTATTCTA	2
CCCACTATGCCCCCTTT	2
CCCACTGAATGTCCTTT	2
CCCAGATGCGCTGGCTC	2
CCCAGATGCTTTGAGAG	2
CCCAGCACACCCTTCCC	2
CCCAGCAGGATAGAGCC	2
CCCAGCCATTGTGATAT	2
CCCATATTTATTACAAG	2
CCCCACCCTCTACACTC	2
CCCCATTCCCAACTCCT	2
CCCCCATCAGTAATCCC	2
CCCCCTAAAAAAAAAAA	2
CCCCCTTCTGGTGTGTC	2
CCCCTAATAAAATATAT	2
CCCCTCCCTAAACCCCT	2
CCCCTGCCTCCTCCTAA	2
CCCCTTTGTCCTCTGCC	2
CCCGGCTGAGGCAGGGG	2
CCCGTTCTCCTGATCTC	2
CCCTAATGGTAGATCAG	2
CCCTACAGTGAGAGACA	2
CCCTACCATATGATCTA	2
CCCTAGGAGCGCTGATG	2
CCCTATCCGAGGGACTC	2
CCCTCCTCAGCCTCTTT	2
CCCTGAGTTCCTGTGGG	2
CCCTGTGAATCAGAAAA	2
CCCTGTTGGCTGCCATC	2
CCCTTCTGCCACCTCTG	2
CCGAGTTACCTGTAAAG	2
CCGCAAAGGGGTCACTG	2
CCGCCCAAGTTCGACCC	2
CCGCGGAGAGAACCCTG	2
CCGGTCACCGGACACAA	2
CCGTAATGAACACCCAA	2
CCGTGCTCATACAGACG	2
CCGTGCTTTGCGCCAGG	2
CCGTGGGTGATATTCNT	2
CCGTGTAGAATCGGTGT	2
CCGTGTGCTGCACTGAG	2
CCGTTCTATCTAATGTC	2
CCGTTCTTCTGAAATGA	2
CCTAAAACACTTTCCCC	2
CCTAAACTCTGTGAAGT	2
CCTAAATATGCCCCCAA	2
CCTACCGCAGGGCTGAT	2
CCTAGTGACAGGCTTGG	2
CCTATGGTTTTATATAT	2
CCTCAAAAAAAAAAAAA	2
CCTCACTGCATTGTAAC	2
CCTCATATGATCCATTT	2
CCTCCAGCATTCCCGCG	2
CCTCCATTGCCCCAGAA	2
CCTCGCCAATCTCTGGA	2
CCTCTCAAGGTTCCCCT	2
CCTGACAGCACGGGTTT	2
CCTGCAACCTCAGCAGT	2
CCTGCCCGTGAGTAGGG	2
CCTGGAACAACCTTGAG	2
CCTGGCATTTGTGACTT	2
CCTGGCTCCCGAATGAC	2
CCTGTAATCCCGGGACT	2
CCTGTCACCTCCTCCAG	2
CCTGTGGTTTTGTGTTT	2
CCTGTTCCTACGGGACT	2
CCTGTTGTGAGATGAAC	2
CCTTAGCTGAGTCTAGA	2
CCTTAGGCTAAGGCTTT	2
CCTTCAATGTTGGCCCC	2
CCTTCCCTTCACAGGCC	2
CCTTCTCCCACGTATGA	2
CCTTGTGGAACTTTAGT	2
CCTTTAATCCCAGCACC	2
CCTTTAATCCTAGTACT	2
CCTTTAGTCCCAGCAGA	2
CCTTTCTGATAAGTAGA	2
CCTTTGGTTTCTTAAGT	2
CCTTTTAATTCATTATT	2
CGAACTCTCACAGCGAT	2
CGACATCCCAGCGGGTA	2
CGAGACAACCGTGGAGC	2
CGAGGGGTGGTGGCGGT	2
CGATGGGGCTTAGTCCC	2
CGATGTGGTTTTGCCAA	2
CGCAAACCAAACGTACC	2
CGCACACACAATCTGGG	2
CGCACCAGCCTCTCCAC	2
CGCACTGGTCCTTTCAC	2
CGCAGAGGCCTCGGGAC	2
CGCAGAGGGAATTCGGT	2
CGCAGCGGCGTGCTAGG	2
CGCATTGGAGCAGAGGT	2
CGCCACCGACACCAAGA	2
CGCCCCGCCCCTGCCCC	2
CGCCTGTACTATGTATG	2
CGCCTTTGTCTTCCACT	2
CGCGAAGAAGCGCGGGA	2
CGCGCGCTCTGGGCCCA	2
CGCGGACTAGATGCGGT	2
CGCGTTTTATTAATAAA	2
CGCTCTTCTGGGAGAGG	2
CGCTGCAGAACAGAAGT	2
CGCTGCCGCGCGGTCCC	2
CGCTGGACTCGTGACTG	2
CGGAAGAAAGACGAAGG	2
CGGACCAGTGGGACCGA	2
CGGAGTCAGGGTGGGGC	2
CGGATTTGGGAGTTTCC	2
CGGCAGGATAGGGGAAA	2
CGGCTACCACACTGCAC	2
CGGCTGCGAGAAAAATT	2
CGGCTTCCTTTAAGAAG	2
CGGCTTTGCTGCCAGTG	2
CGGGAGCCCTGGGGTTC	2
CGGGAGGAGAATGGTCT	2
CGGGGACTCACACTGAT	2
CGGGGGAAGAAGTGTGG	2
CGGGTCAGGTCCACCCC	2
CGTAGCGACAAATGGTC	2
CGTCCTTGTTCTTCAGG	2
CGTGACATTTTATTTCA	2
CGTGCTATCGGACCACC	2
CGTGTCTATTTACCTCT	2
CGTGTTCAACTCTTCCT	2
CGTTTGTCTAGACCTTG	2
CTAAACACCATAAAAGA	2
CTAAACAGAAGAATTCT	2
CTAACCTGTTGCAGATC	2
CTAAGGATAGGTGGTGT	2
CTAAGGGGTTCCGCTGT	2
CTAAGTAAAGGAACTCC	2
CTACATCCCATTAAAAT	2
CTACATTAAATTACATC	2
CTACATTGAAAAAAAAA	2
CTACCCAGCTCACCTGA	2
CTACCGCACTTAAATCA	2
CTACCTCCATTTCGGAT	2
CTACCTGGCAAACTGTC	2
CTACGTAAAGCATCCCT	2
CTACTATTGGCCATCCA	2
CTACTGGATTTCTACCC	2
CTACTTCTGTCACAAGG	2
CTAGAGCCAAGGTACTT	2
CTAGATTTGTGGTTACA	2
CTAGGGGAATTCATAAC	2
CTAGTGTTGATGTTTTT	2
CTATATATCTTTTGTAA	2
CTATCCCGAAGCTACTT	2
CTATGCATTCTGACTAA	2
CTATGGAATTTGTGTAT	2
CTATGTAGACAAAGTTC	2
CTATGTGGGCCGTGTGG	2
CTATTGTTTAGTTTACA	2
CTATTTAAAATATTTTT	2
CTATTTCAGTTTGCATT	2
CTATTTTTACTGATGCC	2
CTCAAGAAACAGTATGT	2
CTCAATATCATAAAGAA	2
CTCACAAGGGGTTCCCA	2
CTCACAAGGTACTGCTC	2
CTCACCCAGGATAATAA	2
CTCACGGGTACTTTCTT	2
CTCACTCTTAAATAGCC	2
CTCAGAGGTCCTACTGC	2
CTCAGATGCTCAATAAA	2
CTCAGGCGAAAAAAAAA	2
CTCAGTATCCCTTCCAG	2
CTCAGTCAGCTCCTATC	2
CTCATACCTGAGACCCT	2
CTCATAGGCAGCCCTGC	2
CTCCAAGGCACTAGGCA	2
CTCCAGCCTTCTTTGAA	2
CTCCAGGGCTTTGCTGT	2
CTCCAGTATGAAATGAG	2
CTCCCACCTTGATGATA	2
CTCCCTGCGTGGACACG	2
CTCCTCCTGATGCTTTC	2
CTCCTGAAAAAAAAAAA	2
CTCCTGAAGGCAAAAAA	2
CTCCTGCCTTGATAATG	2
CTCCTGCCTTGATGATA	2
CTCCTGTAATGTCACAA	2
CTCCTGTCTCACCTGGT	2
CTCCTGTTTATTGTGAA	2
CTCCTTGTGGCCTTTTT	2
CTCGAAGTCCCCAGTTC	2
CTCGCCTTCAGTTAATC	2
CTCGCTTCTGTGTGTCG	2
CTCGGCGGCCCATCGCC	2
CTCTACTAGAACATTCT	2
CTCTATATAAATGGAAA	2
CTCTCCTTCTGCCTCAG	2
CTCTCTAAACCACTGTT	2
CTCTCTGAATAAAGCTG	2
CTCTGAAGAAGTACTTA	2
CTCTGTCACTAAAAAAC	2
CTCTTCGTCCGGGGAGA	2
CTCTTGCCACTGCCACT	2
CTCTTGCTTTCCATTGT	2
CTCTTTGTGCATTTCTT	2
CTGAACTGTAGAGCTTC	2
CTGAAGCAGTTCCTGGG	2
CTGAAGCTTTTCGTATT	2
CTGAATAACCTGTAGTT	2
CTGAATATATTTCAGGT	2
CTGAATCAGGAACAGAC	2
CTGAATCCCAGCAGCCC	2
CTGAATGCACGTGACAC	2
CTGACCACATATCCAGA	2
CTGACCCACCAGGAACT	2
CTGACCCCCTCACTGGT	2
CTGACTGCTCTGACCTG	2
CTGAGAAATAAAAAAAA	2
CTGAGAAATATTGATGT	2
CTGAGGAGGGGACTGAG	2
CTGAGGCAGCAGTAGCA	2
CTGAGGCTTCTAATGAG	2
CTGATCCAGTTATTTAA	2
CTGATGATCTGATGATC	2
CTGCAGACCATTGATGA	2
CTGCAGACTGTGGCCAA	2
CTGCAGAGCTCTGGAAA	2
CTGCCCAACTTCGGAGA	2
CTGCCGCACAAGACCAA	2
CTGCGGCTTCGTAGATG	2
CTGCTCCGTTAAATAAA	2
CTGCTGATTTGACCAGG	2
CTGCTTTCAGAAATCTA	2
CTGGAAGAAGGAGGCTT	2
CTGGAAGATTTGGGAAT	2
CTGGAATGGGATTTGGA	2
CTGGAGTAGACATTGTT	2
CTGGAGTAGGTGTGCTC	2
CTGGATTCATTCTCTGA	2
CTGGCAGAAGATGCCAT	2
CTGGCAGAGATGAGGGA	2
CTGGCCCGTCCCTTCCC	2
CTGGCCTCCCCTGGGAA	2
CTGGCTCTACTTCCAAG	2
CTGGCTCTCTACCTGGG	2
CTGGGAGCAAGGCCACA	2
CTGGGATTCAGCTCCTA	2
CTGGGCCAGAGCACAGA	2
CTGGGCCGCGCTCTGCT	2
CTGGGCCGTGAGGGGAA	2
CTGGGCCTCCCTCCGCT	2
CTGGGCTCCAGTGGTAG	2
CTGGGGTTATCCAGACA	2
CTGGGTAAGCACTCTTC	2
CTGGGTCCAAAGTGACT	2
CTGGGTGACATTCGTCC	2
CTGGTAGCTGAGTAGTC	2
CTGGTCTTTGCTTCTAG	2
CTGGTTACAGGCTATTT	2
CTGGTTGCTGCCACTTC	2
CTGGTTTGTATTTTTTA	2
CTGTAAACAAAACAAAA	2
CTGTAAATATTGTACAC	2
CTGTAACCCTCTAACAC	2
CTGTAGTGACTAAGACA	2
CTGTATACTTAAGAGGA	2
CTGTATCTGTTGCAAGT	2
CTGTATTTTAAGGTCTA	2
CTGTCAACCCCCTCCTG	2
CTGTCAAGAGTCCGAGT	2
CTGTCCGATAAGAGATG	2
CTGTCCTTTCCCTCTTC	2
CTGTCTGACTCCCTCTT	2
CTGTGGGCGTCCTTTTT	2
CTGTGTAAAGCTGCTGT	2
CTGTGTAATTTTGAGAT	2
CTGTGTCCTTCTGAGAT	2
CTGTGTTGTCGTCTATC	2
CTGTGTTGTGCTTCCTT	2
CTGTGTTTTCCTTAATC	2
CTGTTGCTGCTACTGTC	2
CTGTTTCCAGGAAGGGA	2
CTTAAACTGAGGTTGGG	2
CTTAAAGTTCTTTATGG	2
CTTAAATTTCTTATCAA	2
CTTAATAAAAGTGCTGA	2
CTTACGTCTTATACAGA	2
CTTACTATTGGACTGGT	2
CTTAGTGTTCTGGTGTG	2
CTTATATGCTTGGGGAA	2
CTTATGAGGAAGACTTC	2
CTTATTCTTTCTTTAGG	2
CTTATTTGAATAAAGGT	2
CTTCAATATGCTTGGGG	2
CTTCAGAGTATTTCTGG	2
CTTCGGAAAAAAAAAAA	2
CTTCTATGCACCTTCTT	2
CTTCTCTCTGTGGAACC	2
CTTGAAAAAATATGCCT	2
CTTGAAGGTCTTAATTT	2
CTTGACACACATCATAA	2
CTTGAGTAAAAAAAAAA	2
CTTGATTCTTCTATAAT	2
CTTGATTGCCTCTGGGG	2
CTTGGATTGCATCTGTG	2
CTTGGCCTGTTGAGGCC	2
CTTGGCTGAGGGTCAGT	2
CTTGGGTGGGTGTTTCT	2
CTTGTAAAATGTGTGTT	2
CTTGTCAGTGTACTGGA	2
CTTGTGTTCAATTCTTT	2
CTTGTTTGCTTTGACTC	2
CTTTATAGAAAAAAGTG	2
CTTTCACAGTTTTGCTT	2
CTTTCCGGCGGGATATC	2
CTTTCTGGGTACCCCTC	2
CTTTCTGGTTGGTGGCC	2
CTTTCTGTACTTTCTGG	2
CTTTGATCGCCGACATT	2
CTTTGGCAAAGGCTTCT	2
CTTTGTACATCCTGTTT	2
CTTTTAAAATCTCAAAA	2
CTTTTACTTCTAAGACT	2
CTTTTATTTTAAAAAAA	2
CTTTTGAAAGGTGAGAG	2
CTTTTTGACAAGAAAAA	2
CTTTTTTATTCATATAG	2
GAAAAATAAAACTGAGG	2
GAAAAATAAAANTGAAG	2
GAAAAATAAAGCTGAAG	2
GAAAAGTCTAAAGGGCC	2
GAAAATAAACTGGATTT	2
GAAAATAATGAAGAGAA	2
GAAAATTAAAATATTTT	2
GAAAATTCTGGAAGCCC	2
GAAACCCCAACCCTCCC	2
GAAACCGTTAAAAAAAA	2
GAAAGCGTTGCGCCTTC	2
GAAAGTGTTCTAGTGGG	2
GAAATAAATTGAGATCA	2
GAAATACCTTTTAGAAA	2
GAAATCCCAATCAGCCC	2
GAAATCTTGATTTTTTT	2
GAACAGAAGTGATGTCT	2
GAACATCCCTGTACAGT	2
GAACATCTTTGAATGGT	2
GAACCTAGCTCCTTCCT	2
GAACTGGGCTTGTGAGG	2
GAACTGTAAGCCCAAAT	2
GAAGAAACAAACAGACA	2
GAAGAAACAGTGTTTTA	2
GAAGAAAGGACATTGGT	2
GAAGAACCGAATGGCAG	2
GAAGAAGTGGATTAAAG	2
GAAGACCCACGGGGGAC	2
GAAGACCTTGACAGCTC	2
GAAGAGATCCCAGTGGC	2
GAAGATGATTACTTATT	2
GAAGATTACTCTCCTCC	2
GAAGCCACTGAGTGTCA	2
GAAGCGGTGGGTCAAAA	2
GAAGCTGTATGCTGTAT	2
GAAGGAGCTGGGCCTTA	2
GAAGGCAGTTTGTTTGG	2
GAAGGCCTGTGTTTGGG	2
GAAGGGGAAGGAGGAAG	2
GAAGGTGGCCTGCATTT	2
GAAGGTGGGGCCTCAAA	2
GAAGGTTCGGTTCCCCT	2
GAAGTAGAAAGAAGACA	2
GAAGTGGAAGTTCTCTC	2
GAAGTGTTTCCTTTCTC	2
GAAGTTGTTCAGAAAAG	2
GAATAAAGGGATCCAAA	2
GAATAACTTACAAAGGC	2
GAATCAGGAAAGAGGTT	2
GAATCTCATACCTAACC	2
GAATCTTTACTCCGATG	2
GAATGACCTGCAACTGN	2
GAATTAATTATTGCTGT	2
GAATTCAGGCATCGACA	2
GAATTCCAAGCGCAAAG	2
GAATTCCCCTGCTCCCT	2
GAATTGAGTTGATTTTA	2
GACAAAGTGTGCCTTAG	2
GACAAGCAGTGTCCTTG	2
GACACAAACATCGTTTG	2
GACACCTTTAAATCTTT	2
GACACGCCTTAGAAACC	2
GACAGAACCTGAGGTTT	2
GACAGTGGACCGGAGAG	2
GACATTCTGTAAGGGCT	2
GACCAAACCCACAGGGA	2
GACCAACAGGATAGGAT	2
GACCAATCCTTTTAGCA	2
GACCACACCGTGTCTGG	2
GACCATTGCAATTGCGG	2
GACCATTGGACACAGCA	2
GACCCCTGAGTCCTACC	2
GACCGGACGAAACATTT	2
GACCGTGGAGCAGCTGC	2
GACCTAACATTCGATCT	2
GACCTAAGCCTTACTTC	2
GACGCCATCGCTCAGCT	2
GACGCCCTTCCTGCTAC	2
GACGGGTGGGCGCCACT	2
GACTAATCATAAAATAT	2
GACTACCTGCCCTCCTG	2
GACTATATCCAGACAGA	2
GACTCCCGAAACTGGTC	2
GACTCGAGCCTTAACTC	2
GACTGAACATCAAGGAG	2
GACTGAATCTGGTTTTC	2
GACTGCGCTTCTTGTCC	2
GACTGTACATAGTCCTC	2
GACTGTCCAAGAGTATC	2
GACTTACACAGTGGAGC	2
GACTTAGGATATTTTTT	2
GACTTCTTCAGAGACAG	2
GACTTGAGAAGTATTCC	2
GACTTTATTTAATTTCA	2
GAGAAACAAGCAGCTTC	2
GAGAAACCCAGAGACCT	2
GAGAACATCCTGTATAG	2
GAGAAGACTCTGTGTGG	2
GAGAAGCAAGTGAAGAG	2
GAGAAGCACTTGCATTG	2
GAGAAGCTACGGCGCGT	2
GAGAAGTTTACGTGGTG	2
GAGACAACAATGTAGGT	2
GAGACCATCGCTGTGGG	2
GAGACCCTCAGGGTTAC	2
GAGACTAGCAAAATAGG	2
GAGACTGTCTTGGGTAG	2
GAGAGAAAGATAGAAAA	2
GAGAGCCTCAGAATGGG	2
GAGAGCGAAGTGGCGGA	2
GAGAGCTAACACCCCAC	2
GAGAGGAAGAGGTGGAG	2
GAGAGTTGTAATAAATT	2
GAGATCAGCGCCTACAG	2
GAGATGGACTAGTTGTT	2
GAGATTCTTTTCACTTT	2
GAGCAAACATTTTATTT	2
GAGCACATCTAAACTTT	2
GAGCACTATACCACAGC	2
GAGCAGAACACAGCCCC	2
GAGCAGAAGGGAGAACT	2
GAGCAGCACAAGTAAAA	2
GAGCATTTAGTCAATGC	2
GAGCCACCATAGGCCCT	2
GAGCCACCCTCCCCACT	2
GAGCCATTTCTCCAGCT	2
GAGCCCGGGCCGCTGCT	2
GAGCCTTCCGATCTGAA	2
GAGCGAGGTTCGGATGA	2
GAGCGCGACCGACTATG	2
GAGCGCGAGCTGGAAAA	2
GAGCGGGATCAGATTAC	2
GAGCTATACCCAAGGTT	2
GAGCTCTGAGATGCTCA	2
GAGCTGGATGATCTCCC	2
GAGCTTCTTTTCCTGCT	2
GAGCTTGAGATCTTCTT	2
GAGCTTGCTCTTGGGAG	2
GAGCTTTCAAGACCCAG	2
GAGGAAATATCAAATGA	2
GAGGACCCCCGGGACTA	2
GAGGACTCTTCCAGCAT	2
GAGGAGAAAGCTGTCTT	2
GAGGAGATGTATAAGAA	2
GAGGATCTACGCAACCG	2
GAGGCCAGGTCTGCTGC	2
GAGGCCCAAGAGTTTGG	2
GAGGCGGATTGAATAAG	2
GAGGGAAACAAAGGGGA	2
GAGGGATCACCCCCGGA	2
GAGGGCCGTGTAGCCAT	2
GAGGGCCTGACACAGTT	2
GAGGGCCTTGAACTCCG	2
GAGGGCGAGGGGCCCCT	2
GAGGGCGGGTTCTCAGG	2
GAGGGTAGCCAGGACTT	2
GAGGGTGTATTTTGTAT	2
GAGGTCAGGAGGGAACG	2
GAGGTGGAGGGGAGACC	2
GAGGTGTCCGAAGCAAA	2
GAGTACCTGCCACTGAG	2
GAGTAGTGGCAGGACCC	2
GAGTATATTTTAAAAAA	2
GAGTCAATGGTGAAATA	2
GAGTCCTCTTCTAGAAT	2
GAGTCCTTGGTGAGGCT	2
GAGTGAACCCTTGGGCG	2
GAGTGAGCCTTAGGTCC	2
GAGTGATCCTCAATTAT	2
GAGTGCCTCAGCTGATC	2
GAGTGCTGCCCTCCCAC	2
GAGTGCTTTCGAGAAGC	2
GAGTGGAGAGTTTATTC	2
GAGTGGCCAGTGGGAGC	2
GAGTGGGGGCAGCGGCA	2
GAGTTATCTGACCCAAT	2
GAGTTTTATTCAATAGA	2
GAGTTTTCCAATTCTCT	2
GATAAAAAAAAAAAAAA	2
GATAGCAACATTGTCTC	2
GATAGCTCAGGGCAGAC	2
GATATCAACAAATCTTG	2
GATATCAGTGTGTTCAC	2
GATATGATGATGATTAT	2
GATATTTTTACTGTTCA	2
GATATTTTTCCTCAGGG	2
GATCACACCACATCCTC	2
GATCAGAAAAAAAAAAA	2
GATCGGAATAACCACGT	2
GATCGTCAGAACCGGCG	2
GATCTCTGGACCTACTA	2
GATGACAAGGAATGCCG	2
GATGACATCTACAAAGC	2
GATGACGTGGAGTCTAG	2
GATGAGCAGTGGGTGGA	2
GATGAGGTATGACTGAG	2
GATGCAAAATATAAAAT	2
GATGCACCCCCTACCCT	2
GATGCCCCCCACCCTAA	2
GATGCCCCCCACCCTNA	2
GATGCTGCCAATTTTGA	2
GATGCTGGCAACCTCGT	2
GATGCTTCTGTTTTCCT	2
GATGGAAAGGTGTTTAG	2
GATGGATTTTATTTATT	2
GATGTATGATCACGGGG	2
GATGTGACCACAACCTC	2
GATGTGTATTAAATAAA	2
GATGTGTTTGACCAGAG	2
GATGTTACTAGGGCACT	2
GATTAAATTTATTTAGT	2
GATTCCATTGTCAGCAG	2
GATTCCTTTGAAGAAAC	2
GATTGATTCTAATTAAA	2
GATTGTCTTGACTTAAA	2
GATTTTAATGGTGATAC	2
GATTTTAGTGCCTACTG	2
GATTTTCATTAGTTCTT	2
GCAAAAATAGCATTCTT	2
GCAACAAAACGGAAAAG	2
GCAACAGAAGCTGCGTC	2
GCAACCAAAAAAAAAAA	2
GCAAGGGTTCAATCCCT	2
GCAATGCAGGACAGGAA	2
GCAATGGGTGGTGGTTG	2
GCAATTAAGATTGGGAT	2
GCAATTATTAGACAGTG	2
GCAATTGGGTGGGGACA	2
GCAATTTAACCCATTTT	2
GCACAAACTACTCCTTG	2
GCACCCCAACAGCAAGA	2
GCACCCCTGTTACAATT	2
GCACCGGGCTGAGCCGG	2
GCACGGGAAATAAATTC	2
GCACGGGNAATAAATTC	2
GCACTGGGCAGTGGCTT	2
GCACTTAAAAACTGTTC	2
GCAGAAGGGGGGGGGGG	2
GCAGACAACTGAGAAGG	2
GCAGACCAATGTTTTGT	2
GCAGANTGCGCCTGCTT	2
GCAGATTGCAATCTTGT	2
GCAGATTTGCCTCTGGG	2
GCAGCAAGAAGCGGAGC	2
GCAGCACCTGCTCCCAC	2
GCAGCATTCCACTCCAA	2
GCAGCCACCAGATCTCT	2
GCAGCGGCGGCTGCGCG	2
GCAGCGTCTGCTTGCAT	2
GCAGGACAAGATGGCAG	2
GCAGGAGCTAAGCCAGA	2
GCAGGGGTTTGGTGAGA	2
GCAGGGTACCCAAACCC	2
GCAGGTGCAGGTCCTTC	2
GCAGTCCATTTTCCTAA	2
GCAGTGTACTCCCCCTT	2
GCAGTGTATGAGGAAGT	2
GCAGTTTATGACATTGT	2
GCATAAAAATAAAGCTG	2
GCATAAAATATAGAGTT	2
GCATAAGTTCTGCTTTT	2
GCATATATACACACAAA	2
GCATATTCGTCTGAGGA	2
GCATCAGTACCGAGGAG	2
GCATCCTTTGTCCCATC	2
GCATCTCAAAAAAAAAA	2
GCATCTCGGAGTCTCAG	2
GCATCTTTGCGTGTGAG	2
GCATTCCTGTGTGTGCT	2
GCATTGTTACAGATAGA	2
GCATTTCCATCAGAGGC	2
GCCAAAAAAAAAAAAAA	2
GCCAAACAAAAGTATTT	2
GCCAACACCTGAGCTTT	2
GCCAACAGAGGAGAGGC	2
GCCAAGTACCTGGCCCA	2
GCCAAGTGGAAGCAGCA	2
GCCACAAACCGAATAGA	2
GCCACCCGCCACCCAGG	2
GCCACCGTCCTGCTGTC	2
GCCACGCTGGGAAGAGG	2
GCCACTCAGGATATTTA	2
GCCACTCCCGGCACCTC	2
GCCAGAAAAACAAACTC	2
GCCAGCACCGCTGGGAC	2
GCCAGCCAGCAGGCTGC	2
GCCAGCTCGTCCGTGAC	2
GCCAGGCCCACCACTGT	2
GCCAGGCCTGTACTCTC	2
GCCAGTGCGTATGGCAG	2
GCCATCAACGGCAAGAT	2
GCCATCAGGACCCAAAT	2
GCCATTTGGCTCTGTCC	2
GCCCAGAACTTTGGAAG	2
GCCCAGAATAGCAAGAG	2
GCCCAGGTTGATGCTTG	2
GCCCCAGACCCCTGGTT	2
GCCCCAGCTGGGCCCTG	2
GCCCCCAGGATCAACAT	2
GCCCCTCCCAAGCAAAT	2
GCCCCTTTCAAGCATTT	2
GCCCGCGAGGAGTTCTT	2
GCCCTACCCCTACAAGC	2
GCCCTCACACACAGACT	2
GCCCTCCAGGACCTGCT	2
GCCCTGCCCCCAGGACT	2
GCCCTGTCCACCCCCAC	2
GCCCTTCCCCCCACTGC	2
GCCGATCTCCAGCTCAG	2
GCCGCAGCGAGACAGAG	2
GCCGCCCAGCCACAGTT	2
GCCGGACCAGTTCTAAC	2
GCCGGGCGCCTCCCTCC	2
GCCGTCAAGTCCAATGG	2
GCCGTTCTTAGTTGGTA	2
GCCTCAGCAGACATCAG	2
GCCTCCAAGAGAAGGAA	2
GCCTCCAGGGTTTTACC	2
GCCTCCCCTACATCTGG	2
GCCTCCCCTTCCGTGCA	2
GCCTCCGGATGGTCTGC	2
GCCTCCGGCGAATCGCC	2
GCCTCGCTGCAGCTCCT	2
GCCTCTCAATCTCTTTG	2
GCCTCTTCTAATAAAGT	2
GCCTGGGGGCTCCGTTC	2
GCCTGTCTCCTCACCCG	2
GCCTTCCAATAAAAGAC	2
GCCTTCCCTCAGGACAC	2
GCCTTGGAAGAGATGCC	2
GCCTTGGTGAAGCTACC	2
GCCTTGGTTTAGTGTAT	2
GCCTTTTATGCTGGGAG	2
GCGAAAGAAGCTCTGTC	2
GCGAAAGAATCTGTGAA	2
GCGAAATACATACATAG	2
GCGATAGCCCCCTCTGA	2
GCGCTCTTCACGAAACC	2
GCGGAACGCAGGCGACA	2
GCGGACGAAGAACTCGA	2
GCGGCCACAATGGTTTC	2
GCGGCCGGCTTCCCGTT	2
GCGGCGGACCTCGGTCA	2
GCGGGCACTGCCCGGGT	2
GCGGGCGTCTTCACTGC	2
GCGGGGTTGGGGATTTA	2
GCGGTCGGGAAGAACAA	2
GCGTACCTATGAAGAGA	2
GCGTCCCAGCCGCTCTT	2
GCGTGCACACAAGGGGG	2
GCGTGTCTCGAAAGAAG	2
GCGTGTGCACGTGTATA	2
GCTAACATTAACAGGCA	2
GCTACATTGGTGAATTC	2
GCTACTGTCACCGTGAA	2
GCTAGCCGGACAAGCTC	2
GCTAGGATGTTGGGCTT	2
GCTCAAAGGGAGAGCAC	2
GCTCAGTCCCAGCCCAC	2
GCTCCAACAGGAGGAGG	2
GCTCCAGTGAACATCTT	2
GCTCCCTGCGTTTATAG	2
GCTCCGTGGCCTTCTGT	2
GCTCTACAGCTCTGCCC	2
GCTCTCACTCTGTCTTC	2
GCTCTCCAGGCAGGAGG	2
GCTCTGACTGTTGTGGA	2
GCTCTGATGTTCAGGTT	2
GCTCTTGCACAGGGGCT	2
GCTGACCAAGAAAAGGT	2
GCTGACCAGAAAGGCGG	2
GCTGAGAGGGATTTTCT	2
GCTGAGGAAGAAGGAAA	2
GCTGAGGCAGAGGGTCA	2
GCTGAGGGACAAATTCT	2
GCTGATGTCTTGCTGGG	2
GCTGCCAGGCCCTCAGG	2
GCTGCCGTACTGGAATA	2
GCTGCTGACCAGGGAAC	2
GCTGCTGACTCCTGCTT	2
GCTGGAATAAACTGCAG	2
GCTGGAATGAATAGATG	2
GCTGGCAGGGAACGCCC	2
GCTGGGAACAGAGGATA	2
GCTGGGAGCCTGGAGCC	2
GCTGGGCTCCCCTAAAG	2
GCTGGTCCAGAAAGTGA	2
GCTGGTGGCTCAGCTCT	2
GCTGTACCAGGCCCTAC	2
GCTGTATAATTTTGATT	2
GCTGTCCTGGCTACCAG	2
GCTGTCGAGATGAGGAG	2
GCTGTGAAATGTGCTTT	2
GCTGTGGCCAGTGTGTG	2
GCTGTGGCTTCCACCTC	2
GCTGTTCCCTGAATAAA	2
GCTGTTCTGGGAGGAGA	2
GCTGTTTCATCCCGTGG	2
GCTTAAAGAATTTTTTT	2
GCTTAATAAAAGTTAGA	2
GCTTCAGAGACTCACAA	2
GCTTCCTTCCTGGCTCT	2
GCTTCGAGTGGGTCTGG	2
GCTTCTCATTTTTAAGT	2
GCTTCTCTTTTTCTATG	2
GCTTCTTTTGGCATCTT	2
GCTTGAATAAGAGGAAA	2
GCTTGACCTCTAAATAA	2
GCTTGGATGGGGCAATC	2
GCTTGTGCCCGTCCCCT	2
GCTTTATTAAAATGAAC	2
GCTTTATTTCGTCAGTG	2
GCTTTGGGGGTAGTGCC	2
GGAAAAAAGCATCTTCA	2
GGAAAACCACTATTGTT	2
GGAAAACCATTAATGAA	2
GGAAAACCTTGTTTGTC	2
GGAAAATAAAACTGAAG	2
GGAAATGATTCCTGAGG	2
GGAACAGAGGTTAATTC	2
GGAACCCAGGTTCTGAG	2
GGAACGAGCCTCCTTAT	2
GGAAGAAGAAAATAAAA	2
GGAAGAGAGAATGCCTT	2
GGAAGATGCTCATTATA	2
GGAAGATGGTGAACTTA	2
GGAAGCAGGACCAGTAA	2
GGAAGGTCCATATGACA	2
GGAAGTGCAGAGGTAAG	2
GGAATGAGGGGAGCGCG	2
GGAATTAACATTAAACT	2
GGACAAGCTGGGGAAGT	2
GGACACAAGTGCCTCTT	2
GGACACCCAAGCGACTG	2
GGACACCCTCCCGCCCC	2
GGACACTACTTGAACAC	2
GGACATTTAATAAATTA	2
GGACCCAGAGGTCTTCC	2
GGACCCTGGCAGAAGCA	2
GGACCTTGCAAGTATTG	2
GGACTAGAATGAACAGA	2
GGACTCAATGAAATAAA	2
GGACTCCTCGTAGAGGA	2
GGACTGCCTGCACAGAG	2
GGAGAAGGCAACAAAGG	2
GGAGACCAGAGAGTAAC	2
GGAGACTAGCAAAATAG	2
GGAGAGGACGCATCAAG	2
GGAGATAAAGGAAAAAA	2
GGAGCACATCCACAAAC	2
GGAGCCAGCTTTCACAA	2
GGAGCTGTAGGGAAGGA	2
GGAGGCCACCGAGGCTC	2
GGAGGGAGGGGTAGGGA	2
GGAGGTTATGCCTGAGC	2
GGAGTAGGACCGATTCC	2
GGAGTATTTATGAAAAT	2
GGAGTCTGTCAGAAGCC	2
GGAGTGGACTCTCCAGG	2
GGAGTGTCAAAGCCTTC	2
GGAGTGTCGAGGTTGTC	2
GGAGTTCTCTGTGGAGT	2
GGATAACAAAGGGAGTG	2
GGATACAATGTCCTCTT	2
GGATAGTCTGGAGGGAC	2
GGATATGGGGGGGATGG	2
GGATCCGATGCCCTCTT	2
GGATCCTCTTTTCTCAG	2
GGATCGGTGCTACCCGG	2
GGATCTGATGCCCTCTT	2
GGATGCCCCCCACCCTA	2
GGATGCCCCCCACCTTA	2
GGATGGCAATGTCCACA	2
GGATGGGGCTTGAGTTT	2
GGATGGGGTGGTCTGGA	2
GGATGTAACTCCAGGAG	2
GGATGTATTCGGAAAGA	2
GGATGTCCTGTTGCCCT	2
GGATGTGGCTGCTTTTA	2
GGATTCAGCATTTTTAT	2
GGATTCGGTCTNTTCGA	2
GGATTCTGAGGAGTAAA	2
GGCAAAAAAAAAAAAAA	2
GGCAAGCCCCAGCGTCC	2
GGCACCTCCTACACGCT	2
GGCACGGGAATAAATTC	2
GGCACTTTGGCTGGCCT	2
GGCAGACTTAAAGCTGG	2
GGCAGATAGGTTTTATT	2
GGCAGTGGCACAGGTGA	2
GGCATAATTATAGCGAG	2
GGCCAGAGAAAATTATT	2
GGCCAGGACAGCACTGA	2
GGCCATAATATGGAATT	2
GGCCCAGGGTTGCCAGA	2
GGCCCCAAAGCACTACA	2
GGCCCTTACCAGTAAGC	2
GGCCTAATTCTGACCTG	2
GGCCTATACAGAATTTC	2
GGCCTCACGGTGTCCGC	2
GGCCTGCGCTCCCTTCC	2
GGCCTGGGATTTTATAA	2
GGCCTTCACCTGGGGGT	2
GGCCTTGACTTTCTCCT	2
GGCCTTTATGAGAAGAA	2
GGCGACCGATTCACGGA	2
GGCGACCGCTTCACAGA	2
GGCGCTCGTCCACCCCT	2
GGCGTGGTCGCAGCTAC	2
GGCTACGCCAAAATTAA	2
GGCTACGTGCAGCAGCG	2
GGCTCAAGTTGAAACCT	2
GGCTCACCTTTCCAAGT	2
GGCTCTTTGGTGAACAG	2
GGCTGACGCTTTTGACT	2
GGCTGAGCAATAAACCT	2
GGCTGCCCCATCAGGAG	2
GGCTGGTTCCAGCAGAA	2
GGCTGTGGAAATAAATC	2
GGCTGTGTTAATGCCCT	2
GGCTTGGTTTATACGAA	2
GGGAAAACAAAGCCATA	2
GGGAAAATGAGTGTGCT	2
GGGAAATCGCCAGCTTC	2
GGGAAATTTCTCACCCT	2
GGGAAGAGCTTCCTTTT	2
GGGAAGGCGACCAGACA	2
GGGAATTTCAGCAGAGG	2
GGGACCCTGGGCCCCGC	2
GGGACCGAGGCCACTGA	2
GGGAGCGAAAATGTTAA	2
GGGAGCGGGCCAGCAGA	2
GGGAGGAGGCTGGAGGA	2
GGGAGGGGTAAATTATC	2
GGGAGGTTGTAGTTACT	2
GGGATATAAGGTGGCAA	2
GGGATCAGTGCAGCCCC	2
GGGATGAAGTTCATACT	2
GGGATGGCCATTCACTG	2
GGGCAAGCCAGGGCCCA	2
GGGCACAAAAAAAAAAA	2
GGGCAGAAATGCTGGAG	2
GGGCAGGAAGATGTGCA	2
GGGCCAACAAGCAGGAT	2
GGGCCAAGAGAGTGCCC	2
GGGCCCTCCTGCTCTTG	2
GGGCCGGGTGGACCATC	2
GGGCCTTTTCTAAGCAG	2
GGGCGGGTACGGCTCCT	2
GGGCTAAGCACATATCT	2
GGGCTACCCCTTCAGAG	2
GGGCTGCCCACCCATAG	2
GGGCTGGAGAAATAGTA	2
GGGCTGTCATTTGAGCT	2
GGGCTTGCGAGGGTTTT	2
GGGGAACAACTTAGAAA	2
GGGGAAGTTGCTCTGTG	2
GGGGAATCTGGGCCCCC	2
GGGGATTCAGTGTTGCC	2
GGGGCAGAGGGGAATAC	2
GGGGCAGCCCCATCCCT	2
GGGGCATACTCGGATGC	2
GGGGCATCAGCGGAAGG	2
GGGGCCAGCACAGAAAG	2
GGGGCCCCCTTCATCTT	2
GGGGCGACAGACTGGAA	2
GGGGCTCACAACTATCT	2
GGGGGGAGCGTTGACAA	2
GGGGTATTTTAATGCAC	2
GGGGTCCAGAGCACAGA	2
GGGGTCCTCAGGACACT	2
GGGGTGACACAGGAAGT	2
GGGGTGGCACTGATCCT	2
GGGGTGGGGGGGAGGGG	2
GGGGTTCTGTGTGGGGT	2
GGGTAAAAGACATAAAG	2
GGGTAAGGCTGATTGGT	2
GGGTACGTGGTAAGTAG	2
GGGTAGCTGGGGGCGCT	2
GGGTATGGAGGTCCTGC	2
GGGTCCAAAAAAAAACA	2
GGGTCCTCCCTTTCTAG	2
GGGTGCTGGGTTAAGTG	2
GGGTGGGGCCAGCCTGG	2
GGGTGGGGGATAGCAAG	2
GGGTTAGGTGCCTCTGT	2
GGGTTATAGCTGGAGTT	2
GGGTTCCCCTGGAAAAA	2
GGGTTCTCCTTGTTGCT	2
GGGTTCTGTACTGGGCA	2
GGGTTGACCCAGCCTAT	2
GGGTTTTCAATCCTGCC	2
GGNAAGCCCCAGCGTCT	2
GGTAAACACAAATGAAT	2
GGTAATGGCCGTTCCCT	2
GGTAATGGCTTTTGTCT	2
GGTACACTCTTGACCTT	2
GGTACGCCGCTGAGGCG	2
GGTAGCGATGAAGTCTT	2
GGTCAGCTGAGCTCATC	2
GGTCAGTGTGGTAGATA	2
GGTCATAAACTCCATTG	2
GGTCCCAGCGCCCGGGG	2
GGTCCCTCAGGTCTGGC	2
GGTCCCTGCTCCTCCCT	2
GGTCGAGGCACCTGAGA	2
GGTCTGGCTAGGGCTCG	2
GGTGACCCCGTTCTCTC	2
GGTGAGATCCAGTGAAA	2
GGTGCGAAAGAAAACGG	2
GGTGGCCACTTTGACAG	2
GGTGGCGCCTCCTTCTT	2
GGTGGGCAGTCAAGGGG	2
GGTGGGTGGTTCACCTC	2
GGTGTACTCTTCTGTTG	2
GGTGTCGCCGTGCTTGA	2
GGTGTCTTTTAATGGGA	2
GGTGTTTTCTAAATCTT	2
GGTTAACAAACCCATTC	2
GGTTCGGTCCCCAGCTC	2
GGTTGAAGAGTTGCTGG	2
GGTTGGGGATTTAGCTC	2
GGTTTAATAAAATATTT	2
GGTTTATTTTTCAACAT	2
GGTTTGATTCCTTTGAG	2
GGTTTGGAATCTTTGAT	2
GGTTTGGGGAGGACTGA	2
GGTTTGTTTTCAATAAA	2
GGTTTTCAGAGTTATAC	2
GGTTTTTAAAGTTCAGA	2
GNAATGACCTGCAACTG	2
GNATTCCGTGAAGGAAC	2
GTAAAATAAGAAAAAAA	2
GTAAAATGCAAATAGAT	2
GTAAACCTGGGACCAAT	2
GTAAAGATTGTATGAAA	2
GTAACCGTTAAAAAAAA	2
GTAAGACACTGTGGGTT	2
GTAAGCAAAAAAAAAAC	2
GTAATATTGGGACATCC	2
GTAATGGGAACAACAAA	2
GTACACTAGAACCTTCC	2
GTACAGAAGACTGTCTA	2
GTACAGATGAGGATGGG	2
GTACTGAGCAGCTCAAC	2
GTAGAAATCCCACTAAG	2
GTAGATGGGTAGTGAGC	2
GTAGATTTCATATAATG	2
GTAGCAGTTTCTGTATG	2
GTAGCATAGAAAGACCA	2
GTAGGTAAACATTTTTT	2
GTATAAAGTTTAGACTG	2
GTATAGAACCAGTTACC	2
GTATATGTAAATGTATA	2
GTATATGTCTTTCTTTC	2
GTATCTAATAAACGTCC	2
GTATCTGAGTTAAACTA	2
GTATCTTCTTTTCTATA	2
GTATGTTTTATAAATTT	2
GTATTGGCCAGTGGAGG	2
GTATTGTTTTTAATTGA	2
GTATTTAAAGTTAGGGT	2
GTATTTATTATGACCAG	2
GTATTTGGGGGCAAATG	2
GTATTTTTCTTTCTGTC	2
GTCAACCCCACCGTGTT	2
GTCACGGCTCTGAGGTA	2
GTCACTAACATTGTGTC	2
GTCACTAGGAAGCTGTG	2
GTCACTATTTATTCCTT	2
GTCAGATTTTTTTTGGA	2
GTCAGCATTTTAGCAAG	2
GTCAGCTAAGGACAGTC	2
GTCAGGACACCATCCTC	2
GTCAGGGTTGAACTGAT	2
GTCAGGTGCCTCATTGG	2
GTCATCCTAGAGAAAAG	2
GTCATTATCTGCATCAT	2
GTCATTTGAAGTATGTG	2
GTCCACAGTGTATGGTT	2
GTCCAGACACTGGAACA	2
GTCCAGCTAAAATAAAC	2
GTCCCATACCTCGGGTA	2
GTCCTCCTGAAGGGGCT	2
GTCCTGACCCAGAGCCC	2
GTCGATAATCACATTTT	2
GTCGCTTCTGAGACTGG	2
GTCGTTTGTACAACTTT	2
GTCTACAAAGAGAGTTC	2
GTCTAGACTACTCTCCA	2
GTCTCAGCGCGATCATT	2
GTCTCCTGAAAGATTGG	2
GTCTGAAGAGTTGGTTA	2
GTCTGACCCCAGGCCCC	2
GTCTTCTTTGTGACTGC	2
GTCTTGAATTTTGTGGG	2
GTGAAAATTTTTTTCTA	2
GTGAAATAAAATGGATT	2
GTGAAATTATACAATTA	2
GTGAACTGGAATAACCA	2
GTGAAGTGAAAGGACCA	2
GTGAANGCGGTAGTTCT	2
GTGAATGGGTGTGTACC	2
GTGAATTCGAGGTGTGG	2
GTGACAGGTTATCTTCT	2
GTGACCGGCCCAGATGT	2
GTGACCTCACCACCACA	2
GTGACTCACAACCGTCT	2
GTGACTCACAATCATCT	2
GTGACTCATAACCATCT	2
GTGACTGCCAAGATGGA	2
GTGACTGTCCCATTAAA	2
GTGACTTATTGTCACTT	2
GTGAGGGAGGCTTGGTG	2
GTGAGGGTGAAGATGGA	2
GTGAGGTGAGACACAGA	2
GTGATAGTCATAGTAAG	2
GTGATCAGACAACAATG	2
GTGATGCAAGATTGAAA	2
GTGATTTGGTTGAACAC	2
GTGCAAGAAACAAGACA	2
GTGCACGTCTACTGAAA	2
GTGCAGACGCTCTCGGT	2
GTGCAGCAATGGCCAGT	2
GTGCAGCCGCGCACGGG	2
GTGCATCCCGAGTACCG	2
GTGCATTTCCACAGACT	2
GTGCCCATTCAGCTCCT	2
GTGCCGGGGCCGGGGCT	2
GTGCCTTGGGGAATGGG	2
GTGCTAGCCATATGCAA	2
GTGCTCATAGAGCAACC	2
GTGCTCTTGATGTACAG	2
GTGCTGCAGACTGACAC	2
GTGCTGGAATAGGCCCC	2
GTGCTGGGAGCCAAGGC	2
GTGCTGGGAGCGAGGGC	2
GTGCTTCACTGGAAAAC	2
GTGGAAAAAAATTTGCT	2
GTGGAACTCTAAGATTT	2
GTGGAAGATGAACCCCT	2
GTGGAATATCATTATGT	2
GTGGACAGCTGAGATAA	2
GTGGAGAGAAGAATCCC	2
GTGGAGATTGATCCAGG	2
GTGGAGCACTCCTTTAA	2
GTGGAGCCGCCGCCTGT	2
GTGGATTCTGAATCACT	2
GTGGCAGCTGAAAGCTG	2
GTGGCCAAAGTGGATGA	2
GTGGCGGCTCGGATGGC	2
GTGGCTCACAAACATCT	2
GTGGCTCACAACCAACC	2
GTGGCTCACAACCATCG	2
GTGGCTCACAACCATNC	2
GTGGCTCACAACCATTT	2
GTGGCTCACAACTGTCT	2
GTGGCTCACAATCTGTA	2
GTGGCTCACACCATCTG	2
GTGGCTCACAGCTATCT	2
GTGGCTCACANCCATCT	2
GTGGCTCACCACCATCT	2
GTGGCTCACTACCATCT	2
GTGGCTCAGGCTAGTTT	2
GTGGCTCATAGCCATCT	2
GTGGCTGCTGGGAGTGT	2
GTGGCTGGAGATGAGGA	2
GTGGCTTATAACCATCT	2
GTGGCTTGCAACCATCT	2
GTGGCTTTCAATTCCCA	2
GTGGGAGCATCCTTTAT	2
GTGGGCCGGTCTGCTAG	2
GTGGGCTCACAACCATC	2
GTGGGGAAAGTGCAGAT	2
GTGGGGATAGAAGCCAG	2
GTGGGTTTTTTCCATCT	2
GTGGTAAAATATTAGCT	2
GTGGTGCATACTTTTTA	2
GTGGTGCCACCAGACAG	2
GTGGTGGCACAAGTGAC	2
GTGGTTGTGGGTATTGT	2
GTGTAAGAGGGGTATTT	2
GTGTAAGCAGAATCTGG	2
GTGTAATAAAGGTCGAT	2
GTGTCAAATAAATGTGA	2
GTGTCAGACTCTAAAAA	2
GTGTCATTATGCAGGTC	2
GTGTCCTGAGAGAGTGA	2
GTGTCCTTCGTTGACCC	2
GTGTCTATAGCAACGAG	2
GTGTCTCACAACCATCT	2
GTGTCTTGTAGTCAGCT	2
GTGTCTTTCTTTTTCCC	2
GTGTGGAATCTGGCAGA	2
GTGTGGTCTCAGGCTCT	2
GTGTGGTGGTAAATAAA	2
GTGTGTATCAGTTAGGA	2
GTGTGTGCTCCCCAAAC	2
GTGTGTGCTGGTGGAGA	2
GTGTGTGGGTGTTCAGT	2
GTGTTCAGTCTATACCT	2
GTGTTCTCGTGGTTGGC	2
GTGTTGAATTTTGATTT	2
GTGTTTCATACCTGTGG	2
GTGTTTGTTCAATCAAA	2
GTGTTTTCACAACAGCA	2
GTTAACCAAGAATATGT	2
GTTACAAATAACTGTAA	2
GTTACAAGATGGAGACT	2
GTTACAGGGATATAATT	2
GTTACTTTTTTATTTGA	2
GTTAGCCTATGTTGGCC	2
GTTATGGGGCAGATGCC	2
GTTATTCCCCTTCCTCA	2
GTTATTCTCTGAATGAG	2
GTTCAAATCACACATTT	2
GTTCAAGATGAAGTGTC	2
GTTCATTTTGCAAAAAA	2
GTTCCCTCGGTAAATAG	2
GTTCCGGGTTCTGTATG	2
GTTCCTAGATCTCACTG	2
GTTCCTGGATCCCCCAG	2
GTTCGAAGCTCCTCCTC	2
GTTCTCAGGAAACCAGT	2
GTTCTGAACATTTAGGT	2
GTTCTGTGTTTTTGAAG	2
GTTCTTTCCTGATTTGA	2
GTTGACTCGGTACATTT	2
GTTGCTGAGAAGCGGCT	2
GTTGCTGCCCTGGGCTG	2
GTTGCTTTTAAAAAAAA	2
GTTGGCTGTTCTGCCTG	2
GTTGGGTGGGGGGAAGG	2
GTTGGTCTGTACTACAT	2
GTTGGTGTTTTTACTCA	2
GTTGTAAAGGCTCTGCG	2
GTTGTAAATATATGTCG	2
GTTGTTTCTCAATAAAC	2
GTTGTTTGTTGGTAAAC	2
GTTNCTCTGGCTCGTGC	2
GTTTATTCTGAAGTTCC	2
GTTTATTTTAAGTATGT	2
GTTTCATTTTATCAGGG	2
GTTTCCCCTCTGGTGAA	2
GTTTCCCTGTCGCTGTT	2
GTTTCTCAGGCCCCTAG	2
GTTTCTGATGACAGGAA	2
GTTTCTGCTTCTGGCCC	2
GTTTGAGCATTCTGTTA	2
GTTTGCAAAAAAAAAAA	2
GTTTGCAGAGGCGGCAG	2
GTTTGCCTGAGCTTTGA	2
GTTTGTAATATTGTACA	2
GTTTGTCATAATTTTAA	2
GTTTTATAGAAATTAGC	2
GTTTTATCAACAAAAAA	2
GTTTTCTGCATTAAAAT	2
GTTTTCTTCTTTTTTTT	2
GTTTTGCTACCATACCA	2
GTTTTGGCCAGCCTTGT	2
GTTTTTAAATAAGTTTA	2
GTTTTTTTTTTTACAAA	2
NCCTGAGTCCACACCGG	2
NCGTGGGTGATATTCCT	2
NGGGTTGTCTAAAAATA	2
TAAAAAATAATACTTTA	2
TAAAAAGAAAGTCAGAA	2
TAAAAATCAAGCAAGGA	2
TAAAAATGTTAGGATTT	2
TAAAAATTACAGTCAGT	2
TAAAAGAAGCCTGCATC	2
TAAAAGATAAATAAATA	2
TAAAAGTTGTTATACTA	2
TAAAATAAATGTTATTT	2
TAAAATAGTTTGATACA	2
TAAAATATATTTTAGTT	2
TAAAATATGTTTTATTG	2
TAAAATCAAAGTGGGTG	2
TAAAATTGTTAAAAAAA	2
TAAAATTTTGACTGGGT	2
TAAACAAGGGGCATAAA	2
TAAACAGAAAATTTGAG	2
TAAACTGATCTTGGGAC	2
TAAACTGCTACAGAACA	2
TAAACTGGATAGCGTGG	2
TAAACTGTACCTTTTGT	2
TAAAGATTATTTTAAAA	2
TAAAGTCAAAATAAAAT	2
TAAATACAAAAAATATG	2
TAAATATTGGTGGCCTG	2
TAAATCAAATGCATACT	2
TAAATGGAAACAGATCA	2
TAAATGTTTTTCGTGTG	2
TAAATTGGATATAAAAT	2
TAACAAATGAATAAAGT	2
TAACAAATGAGTGAAAT	2
TAACAACTGTGGCAAGC	2
TAACAAGAAAACTTCCT	2
TAACACACATCCCTAGT	2
TAACACTGACTTTATCC	2
TAACAGAAATTACTGCC	2
TAACAGTTGCGTCTTAA	2
TAACATTGGAATTTAAT	2
TAACATTGGTGAAGGAT	2
TAACCAGCAAAAGCTGC	2
TAACTAGCTGATACAAA	2
TAACTGCACAGCAGAAG	2
TAAGAAATGTTGTGATT	2
TAAGAACATAAAGACAT	2
TAAGAAGCAGAACTCTA	2
TAAGAAGGAATATCACG	2
TAAGACAAAAAAAAAAA	2
TAAGACAACACAAGAAC	2
TAAGATGATTTTCCTGG	2
TAAGGCATACAGTGGTG	2
TAAGTCTTGGCTGCTGT	2
TAAGTGAAAAAAAATGT	2
TAAGTGGAATAAAAAAA	2
TAATAAATTTATTATGT	2
TAATAAGCACTTGCCTG	2
TAATAGGTGTACAGTCA	2
TAATATTGAAAATACCT	2
TAATATTGAGTAAACTA	2
TAATCACGAAAACAATA	2
TAATCTGTTTTAAGTGT	2
TAATCTTGTAATCTGTT	2
TAATGAAATTGTAGATA	2
TAATGAAGCTCAGGTGT	2
TAATGAGTTTAAATTTT	2
TAATGCAGTGCTACTCC	2
TAATTCAGGACTCCAAT	2
TAATTCCAGAATTTTAA	2
TAATTCTTTAATGACTG	2
TAATTTATCTGGTCTTA	2
TAATTTTATTTTGCTTT	2
TACAAAATAGGGTCTGA	2
TACAAAATGAAAAAAAA	2
TACAAAGGATAACCATT	2
TACAAATCCTGAGGATC	2
TACAACCACGACTTAGA	2
TACAACGCCACCACCCG	2
TACAATAAAGATGAAAC	2
TACAATAAATGACAGTG	2
TACACAACAGTAGATGC	2
TACACCTGGGTTTCTGT	2
TACACTACAAAGTCTTT	2
TACAGAAGGAGAAAATA	2
TACAGATATAGATACGT	2
TACAGCAGCCAAAAAAA	2
TACAGCATCCCTCTGAC	2
TACAGCCCCCAGTCCTG	2
TACATAAGCTGGAAGCA	2
TACATAGCCAGTTTTGT	2
TACATAGGATTGTTTGC	2
TACATATAAAAATAGTC	2
TACATATGGAAAAATAA	2
TACATCTCTGAAGAGTT	2
TACATTATACTGTATTA	2
TACATTGTCAATGTGAA	2
TACATTTTAGAAGCTTT	2
TACCAGCGTAAAGATTA	2
TACCATCTTGTTTCCAA	2
TACCCAGGCATTGCTGA	2
TACCTGTTATAACTGCT	2
TACCTTTTTTTCTTAAT	2
TACGGCATTTCAAAGTT	2
TACGTGTGTGCATTAAA	2
TACTATATATGTTAAAT	2
TACTATGTAAATTATTT	2
TACTATGTAGGCTTTTG	2
TACTATTTATAGAAAAT	2
TACTCAACTATGTTAAG	2
TACTCAGGACAGAATCC	2
TACTGTGACTCGGTTGT	2
TACTTCCTGGAGTTTCC	2
TACTTCTTAAACCAGAC	2
TACTTTGAACCAACCGC	2
TACTTTTGGCCTGACTG	2
TAGAAAAAAAAAAAAAA	2
TAGAAAATGAAGATAAG	2
TAGAAGCAGAACTGTTT	2
TAGAAGGCTTGTTCCGG	2
TAGACTGTGCACTATGA	2
TAGAGACGTATTTTATT	2
TAGATGTAATATATATT	2
TAGATTGTCATCAGACA	2
TAGCAGTTGCACTGTGC	2
TAGCCATCTTTCTTTTC	2
TAGCCATTGGGGAAACC	2
TAGCCCAGGCTGACCTT	2
TAGCCTGGGAGAGTCCC	2
TAGCGGTAAAAATAGTT	2
TAGCTAAGGTTTGTTAC	2
TAGCTGTAGTTCACTGC	2
TAGGCAACCAACTCCAG	2
TAGGCCACAGGATACAC	2
TAGGCTAAATATCTGGT	2
TAGGCTCTGGCAGTCTC	2
TAGGGCAGAGTAAGGAC	2
TAGGGGTACAGGGAGAG	2
TAGGTAAATCTCCTGTC	2
TAGGTCTGACAGAGACA	2
TAGTAAGGTGGGAACCT	2
TAGTACAAAATTAAAAA	2
TAGTATCAAATATTAGA	2
TAGTCATCTTGCTGACC	2
TAGTCCATCTCCAAGTT	2
TAGTCCCGGTCAATTAG	2
TAGTCTTTGATATACTT	2
TAGTGGCCCCAGAAGTC	2
TAGTGTAGCGAGTCAGC	2
TAGTGTTTGTTCTTCTC	2
TAGTTAGTCCTGAAAAA	2
TAGTTTGTACAAAATGT	2
TATAAGCAGCGCCTGCC	2
TATAAGTGTTTAAAGCA	2
TATAAGTTTTCTTGTTG	2
TATAATAGCATTTATAA	2
TATAATCTAGGAAATAA	2
TATACCAACCAGGGTTT	2
TATACCAATTTCAACTG	2
TATAGACTATCATAGTA	2
TATAGGCTAGAAGGGGA	2
TATAGTGTAAAATGTGA	2
TATATAAATATTTAAAG	2
TATATAATAAAAAATGT	2
TATATACCTTTTTGTGT	2
TATATATTGTTTGCCTT	2
TATATATTTACAAGAAT	2
TATATATTTTTAATTTT	2
TATATGTATTTAAAGAC	2
TATATGTGTATTGGTGG	2
TATATGTGTTTCTTTTT	2
TATATTATAGAAATCCT	2
TATATTATTGTAACATC	2
TATATTTGTACAAAAAA	2
TATATTTTAGAAAAGGT	2
TATCAAAAGAGCATTCA	2
TATCAAGATTACAATAG	2
TATCAATGGGGGACTTT	2
TATCACACAAAAAAAAA	2
TATCACACAGTGTAAAA	2
TATCACTGAAACTGAAA	2
TATCCTAGGCCTTGAAC	2
TATCTGTAGGACGGGGT	2
TATCTGTCCCCGTAATG	2
TATCTGTTCTTAAGAAA	2
TATCTTAAGTTAAGGTT	2
TATGAAAATGGTGTACT	2
TATGACTACCTGCACCT	2
TATGAGAATGTCAGTGA	2
TATGATGAGTTTGTAGA	2
TATGATTCAGTTTATGT	2
TATGATTTCTTGTCATA	2
TATGCAAAATATGCAAC	2
TATGCAGTAATAACCAA	2
TATGCATTTGGGTTAGG	2
TATGCTGGATGTGGAAG	2
TATGGAGAACTGAAAGT	2
TATGGCCTTTTGTCTAG	2
TATGGCTTAGATGATGT	2
TATGTAAATTTACAGTT	2
TATGTAACATATAAGTA	2
TATGTACTCAACAGAAG	2
TATGTAGCAACCAAAAA	2
TATGTATTCTTAAAGAA	2
TATGTCACCTATTTTTT	2
TATGTCCCCCATCAAGC	2
TATGTCTAGCTGGGGCA	2
TATGTCTTGATGTTAGA	2
TATGTCTTTCTGTGATT	2
TATTAAAAAAAAAAAAA	2
TATTAAAATGTACAAAG	2
TATTAATATTGTACTTT	2
TATTAGGTGTACAAATG	2
TATTAGTTATTGGAAAA	2
TATTATTTATATAATTA	2
TATTCAATAAACAATCA	2
TATTCATATTATGTGTT	2
TATTCCAATTAAATAAA	2
TATTCCTGAAATGGAGA	2
TATTCGTGTAAAGCATC	2
TATTCTAAAGGCTGTGT	2
TATTCTCAACAAAGGCG	2
TATTGAAAATGTGCATT	2
TATTGAGAGAGTTCTGG	2
TATTGGGGACTTTTTAG	2
TATTGTCTATTGTTTGG	2
TATTGTTTTGATCCATC	2
TATTTATATTGTAATTT	2
TATTTATTCCGCAGTCA	2
TATTTGCACAAAAATTC	2
TATTTGGAACAAACGAA	2
TATTTGTCCCATTGATT	2
TATTTGTTTTGTCATAT	2
TATTTTAAAATATCAGA	2
TATTTTATTTTTAAAAC	2
TATTTTCAGCATTTTTG	2
TATTTTGTATCAAATCC	2
TATTTTTCTAGGACAGT	2
TCAAAAGATTAATAGAT	2
TCAAAATTTAAAAAAAA	2
TCAAAGCTCTTACCGTT	2
TCAAATTAACAGTAAAA	2
TCAAATTTCCATTTCTT	2
TCAACAATGGCAGCATC	2
TCAACGCTTCTTTTGGT	2
TCAACTATATTACATCC	2
TCAACTTGGAACTTCTT	2
TCAAGAAATTATTAAAA	2
TCAAGTTTGTTTTACAG	2
TCAATGAATATGGGCAG	2
TCAATTTATTAGAAAAA	2
TCACAACATTGGAATAC	2
TCACAAGAAAAAAAAAT	2
TCACAATTACCCAGAAT	2
TCACAGCTGTGAAGATC	2
TCACCTCCTTAGTGAGC	2
TCACCTGAAACTTACAA	2
TCACCTTCTACCAGGAC	2
TCACTAAGTCTAATGCT	2
TCACTGAACCTTTTCTA	2
TCACTGCTCAGTCTTTT	2
TCAGAATTTAGCCATAT	2
TCAGACAAAAGTGAATT	2
TCAGACAGTAACCATTA	2
TCAGACTCTTATACATT	2
TCAGAGCAACTGACCGC	2
TCAGAGTTCCCCGGGCA	2
TCAGATAAACACAAAAA	2
TCAGCCACCTTGGTTTC	2
TCAGCGATCCCAGATAG	2
TCAGCGGGGTGAGAATA	2
TCAGCTGTTTTCACATA	2
TCAGGAGGTGAGGGGCT	2
TCAGGCAAATTGTTTCT	2
TCAGGCACTCAACTGCC	2
TCAGGCTGCACTTCATT	2
TCAGGTACCTGTGCTCT	2
TCAGTCTTCGTGACTCC	2
TCAGTTCTTGAATGGGT	2
TCATATGACTTGAAATG	2
TCATCAGCTGCTGGGAC	2
TCATCCACCTGCCTCTT	2
TCATCCAGCAGTGGCCC	2
TCATTCACCTTTGCTGT	2
TCATTCTTCAAGATTCT	2
TCATTGATTAGAGTGAC	2
TCATTGCTGTTTTACGA	2
TCATTTAATCGGTCAGA	2
TCATTTGTCTAATGCAT	2
TCCAACTCTAGTCCAGA	2
TCCAAGAACGAGCAAAG	2
TCCAATCCCTGTGTGTT	2
TCCACCAGGTCCGTGTC	2
TCCACCCACTCTGCCCA	2
TCCACTATTCCTGGGTC	2
TCCACTCAGAGACTCCC	2
TCCACTTCCATAGGCCT	2
TCCAGAGGATTCTAGAA	2
TCCAGATTTTTCTTTGA	2
TCCAGCACGTGCCTCAA	2
TCCAGGTACCGCGGCCA	2
TCCATATCTTCAAGGCT	2
TCCATTAAAGTTCATTT	2
TCCATTTTACAAACTAG	2
TCCCAGGCCAAAAAGTA	2
TCCCCAAACCATTCCCT	2
TCCCCAGGAAGCCTGAC	2
TCCCCCAGTTCCTCATA	2
TCCCCGTTCCTCAGGCT	2
TCCCCTCCTTAGCTCTC	2
TCCCGTCTAGGAGCTGT	2
TCCCTCAAAAAAAAAAA	2
TCCCTCTCAGCAGACAA	2
TCCCTGCAGACCAAAGA	2
TCCCTGCAGATGGGCTA	2
TCCGAATTTGGAGGTGG	2
TCCGAGGGGGAAGACCT	2
TCCGCCCTCTTTGGGAG	2
TCCGCTGCCATTACACA	2
TCCGGCAATGTGGCCCC	2
TCCGGGGACCTGGCAGG	2
TCCGTGTGTGAGATTGT	2
TCCTAAGTAAAAAAAAA	2
TCCTAATGTAAATGTTT	2
TCCTAGTCACACTGGGG	2
TCCTAGTGTTGCACTTT	2
TCCTATGAGCAGCTGAT	2
TCCTCACGGGCCTCAGA	2
TCCTCACTTAAGGCAGG	2
TCCTCATCGGATTCGGT	2
TCCTCCATAATGTGATT	2
TCCTCTGGGAGAGAAAG	2
TCCTCTGTATTTAAGTG	2
TCCTGCAAAAAAAAAAA	2
TCCTGCTACCCAGAGGC	2
TCCTGGAGGCCTCTGTT	2
TCCTGGGGTGAGGGTAG	2
TCCTGTCACTTCAAGCA	2
TCCTTCAAGAAATGTAT	2
TCCTTCTCCACGGCGCT	2
TCCTTGAAGATTCAGAC	2
TCCTTGAAGTGCCCTAC	2
TCCTTGTAGGATCCTTG	2
TCGCCATTAACAGAGCT	2
TCGCCCACACCAGCAGC	2
TCGCCGTGACTGCTTTT	2
TCGCTGTGTAACAAATA	2
TCGGACGTAATCGTTAG	2
TCGGACGTACATAAAAA	2
TCGGACGTACATCATTA	2
TCGGCGTCTGTGGTGTC	2
TCGTAAGGACTACACTT	2
TCGTTAGGCTGGCCCAA	2
TCGTTGTTCATTATCCT	2
TCTAAGTACGCACAGCC	2
TCTACCAGTCTGTTCTC	2
TCTATAAGTTAGGCTAC	2
TCTATATAAAAGGTATT	2
TCTATCCGAACCAAGCT	2
TCTCAAAACAAAGTGTG	2
TCTCAAAGACTCACATT	2
TCTCACAAAAAAAAAAA	2
TCTCACTAACATTTCTG	2
TCTCAGAGCATACATTA	2
TCTCCAAGGCAGAAAAG	2
TCTCCAGCGCCTAGGCC	2
TCTCCTTCTATGGTAGG	2
TCTCCTTTGCTCTTGCC	2
TCTCGGCCTGTCAGAAA	2
TCTCGGTCCCAGGTGAC	2
TCTCTATTTACAATAAA	2
TCTCTTCCAGCCACCCT	2
TCTGAAATGAGGGCTGC	2
TCTGAATAAACAACCTT	2
TCTGACTCTGCTTGCTG	2
TCTGAGAAGCACTGCAC	2
TCTGAGAGACTGGTCTT	2
TCTGCAAAGTGGGTCTC	2
TCTGCATTACAGGGAGA	2
TCTGCCCTCCACCCTTG	2
TCTGCCTGCTTTTTTGG	2
TCTGCGCTCTCCTCCCT	2
TCTGGCACAGCAGCCTG	2
TCTGGCACCAAGAAGCA	2
TCTGGCAGTCTCCTTCA	2
TCTGGCTCCTTTACAAA	2
TCTGGCTGTCTCATTGT	2
TCTGGGTGTGTCTGTGT	2
TCTGGTCAGGTAGGGAC	2
TCTGGTCTGGGGTTTGG	2
TCTGTAAGCTATGCCCA	2
TCTGTGTGAGGTATAAA	2
TCTGTTAGCTATTCATA	2
TCTGTTTACAATAAATG	2
TCTTAAGTCTTTGATTT	2
TCTTACACCTTCTAGGG	2
TCTTACAGTTCATTCAG	2
TCTTCAATGTTTTCTGT	2
TCTTCACCTGGAACTTA	2
TCTTCACTGTGTCTACT	2
TCTTCCTGTGGACCAGG	2
TCTTGGACTAGGCGTGA	2
TCTTGTTCTATAGTTCA	2
TCTTTCAAAAAAAAAAA	2
TCTTTCGTGTTAAGAAA	2
TCTTTGTAAGAGTTGGT	2
TCTTTGTCATTGCGGAA	2
TCTTTTTGCAGCCTTCT	2
TCTTTTTTTTCCCCCCA	2
TGAAAAAAAAAAAAAAG	2
TGAAAAAAAAAATGGTG	2
TGAAAAAAGCAAGGAAG	2
TGAAAAAAGGGCCCTGG	2
TGAAACAATCATAACTC	2
TGAAACAGTTGGGGCCC	2
TGAAACATATTATGAAT	2
TGAAACCCTCCTTAGCT	2
TGAAACGGATTGCTCGC	2
TGAAAGAATTGTGTTTT	2
TGAAAGACATTTCCCAA	2
TGAAAGAGCTTCTAATC	2
TGAAAGATGCCAACGGC	2
TGAAAGTGGACTTGCAT	2
TGAAATAAAATCGTGAC	2
TGAACCTCACTGGGCAC	2
TGAACTGTGTATGGTGG	2
TGAACTTAGTGAGTCTT	2
TGAAGAATCAAAAAAAA	2
TGAAGAGAGATATATCA	2
TGAAGGGGATTACAGGC	2
TGAATAGCTGTGTACTA	2
TGAATGAATGGAGGGAG	2
TGAATGATAGGTAAACA	2
TGAATGTGTAATTAGAG	2
TGAATTTTAAAAAAAAA	2
TGACAAAGCAAGATGAT	2
TGACAATTCTCTCACCC	2
TGACAGACGAGGAGATC	2
TGACAGGTGCTGCCGCA	2
TGACAGTGACTTTGTGC	2
TGACATAGCCCACAGAG	2
TGACATCTCTGTCCTGT	2
TGACATTTGTAACCACT	2
TGACCAACAGGCTGTGC	2
TGACCCGGCGCACCCCA	2
TGACCCTCAGGCATACA	2
TGACCTATAGCCCAGTG	2
TGACTAATAAGTAAAGC	2
TGACTAGTTGTGTCCTG	2
TGACTCTACCACCCTCA	2
TGACTCTGCCAGTGTGG	2
TGACTGTCCGGCGAGCT	2
TGACTGTGAAGAAACTG	2
TGACTTAGGAAAAAAAA	2
TGACTTTATTCCATCTT	2
TGACTTTGATGCCCTTG	2
TGAGAGGCAAGACTTGT	2
TGAGAGGGGTGGGACTT	2
TGAGATACTCAGAATAA	2
TGAGATATGTACTTCAT	2
TGAGCAATGTCCCAGTT	2
TGAGCAATTTCCCTCAC	2
TGAGCCCAGCCAGGGTC	2
TGAGCTACTCAGTAAGA	2
TGAGCTCTGGGGCCCAG	2
TGAGGAACAAGAAGCAC	2
TGAGGATATCTGAGTGG	2
TGAGGATGGGGAGGGAC	2
TGAGGGAAATGATAGAA	2
TGAGGGTGTACAGGAAG	2
TGAGTAATGAATAGCAG	2
TGAGTCCCTCAGAATCA	2
TGAGTGAAGAGATGTCA	2
TGAGTGGTTCTGAAAAT	2
TGAGTTATAGTATTTCA	2
TGATAAGTGTATGAATT	2
TGATACGATTGTCTCCC	2
TGATAGATTTATTACTT	2
TGATAGTTCTTATTTTT	2
TGATATTAAGAATTGTT	2
TGATCATTGTGAACACC	2
TGATCTTAGAGTTAGTT	2
TGATGTATATAGAATTA	2
TGATGTTTGCATTACTT	2
TGATTCAGTGATAGACC	2
TGCAAAAGTTTCCCAGA	2
TGCAAGGTGGAGAAGAG	2
TGCAAGTGGCACAGGTC	2
TGCAATATTTCTTACTG	2
TGCACAGAGTGCTCAAC	2
TGCACAGCTATGAAAAG	2
TGCACGCGTCACTTTCC	2
TGCACTAAAACATTATT	2
TGCACTTTGGGATTTTT	2
TGCAGATGAGGGCAGAA	2
TGCAGCACTGACTTTGG	2
TGCAGTCACAATCCCAG	2
TGCAGTCATCTTTGCCC	2
TGCAGTCTGTGGTCTGG	2
TGCATTAAATGTTCACT	2
TGCCAATTCTGACAAGA	2
TGCCACCAAAAAAAAAA	2
TGCCACCACCGCCTAGC	2
TGCCAGGGACCAAATTA	2
TGCCAGTTGGTGTATTT	2
TGCCATTTAACTTTACA	2
TGCCATTTTTTAACTGA	2
TGCCCAGAATCCCAGGC	2
TGCCCCACATTGCTGCT	2
TGCCCTGAAGCTTAAGA	2
TGCCGTCTTCACTGGGC	2
TGCCTGCCTTTAGGAGG	2
TGCCTGGAGGACGCCTG	2
TGCCTGGGTGGGATTAA	2
TGCCTGTTCAGGGGGTC	2
TGCCTTTCAGACTTCAA	2
TGCGATGGTGGTGAGAA	2
TGCGCAAAGAAGTAAAT	2
TGCGCCCTGTGGCGCTG	2
TGCGGGCAGGGTTCTTT	2
TGCGGGCGGGGTTCTTG	2
TGCGTCCCTCCCGAAGC	2
TGCGTTGTTTACAAAGA	2
TGCTACCATTCCTGCTC	2
TGCTACCCTTCAAAAAA	2
TGCTATCACGCCATATT	2
TGCTATCCCGACTCCCC	2
TGCTCAACATTGTTCAT	2
TGCTCACACATCATCTT	2
TGCTCAGAATGGTGACA	2
TGCTCAGCAGAGACCCA	2
TGCTCCTTCCAGATTTT	2
TGCTCGCAATTCCAGCT	2
TGCTGACCTCCTCTCTT	2
TGCTGAGTATAACCAAA	2
TGCTGATTCACTTGACA	2
TGCTGCAAAAAAAAAAA	2
TGCTGCACTGTATGCAA	2
TGCTGCCCCAAAGTGCC	2
TGCTGCGAAAAAAAAAA	2
TGCTGCGTCAGAAATGG	2
TGCTGGACCTCACGGCA	2
TGCTGGGAAGACGTATC	2
TGCTGGGTCAGGAAGAG	2
TGCTGGTGCTGTGTCTT	2
TGCTGGTTGCTTATGTC	2
TGCTGTGAAAAAAAAAA	2
TGCTTCAAAGAGACAGC	2
TGCTTCCGATCCCCTGG	2
TGCTTCGATGAGCCTCC	2
TGCTTCTGGTCACTTTC	2
TGCTTCTGTCAGTGTTT	2
TGCTTGAACAGAAAAAA	2
TGCTTGGCTACTTTGCT	2
TGCTTGGTTTTCTTATT	2
TGCTTGTTAAAAAAAAA	2
TGCTTTCTGTCACCTGT	2
TGCTTTGAGGCAGGGGT	2
TGCTTTTATGGGCAACC	2
TGGAAAAGAACGGCAGT	2
TGGAAACTGAGCGTGCT	2
TGGAACCACCTTGCAGG	2
TGGAACCCTCACCTGGG	2
TGGAAGCTGACCAGGGN	2
TGGAATATTAAATAAAA	2
TGGAATGTGCTTTTTAT	2
TGGACTGCTGGCTACAC	2
TGGACTTACCTCGAGCA	2
TGGAGAAGGGTTAAGGC	2
TGGAGCTGCCTACCTGC	2
TGGAGGAGGCGCCCCTC	2
TGGAGTGCAGTTCTAGT	2
TGGAGTTACTGTATTAC	2
TGGATAAAAATGCTGCT	2
TGGATATATTACAAATA	2
TGGATCTCTGTGAGTTC	2
TGGATTTATCTGAACAG	2
TGGATTTTTTTTAAAGC	2
TGGCACATAATGTGTAA	2
TGGCAGCTTGAGAGGGA	2
TGGCCAGAAATTATCTG	2
TGGCCAGAAGCCAGGGC	2
TGGCCAGGGACTCTGGA	2
TGGCCTGACTGGACCTG	2
TGGCTGAGGCCTCTTCC	2
TGGCTGGGTGTTGCAGG	2
TGGCTTTGATAAAAGTC	2
TGGCTTTTCTTTTGTTT	2
TGGCTTTTTTTAAAAAA	2
TGGCTTTTTTTTAAAAA	2
TGGGAAGGACCAGCCCC	2
TGGGACACCTTTGTTCC	2
TGGGACAGCCTTCAGCC	2
TGGGACATATAAAGATT	2
TGGGAGCATAAGTTATG	2
TGGGAGTAGGACCTTGT	2
TGGGATGTACACACTTT	2
TGGGATGTGGGTGCTGT	2
TGGGCATAGCTGAGGTG	2
TGGGCATTCCGACCTCT	2
TGGGGAGAGGAATAGCT	2
TGGGGGATATCCACGGC	2
TGGGGGTCCCGAAGTAG	2
TGGGTNGTCTAAAAATA	2
TGGGTTGTCTAAAAAAT	2
TGGTACTTTAACTACTA	2
TGGTAGAGTCAAGCTGC	2
TGGTAGGTTCTTTCTCA	2
TGGTATATGTTAAGGTG	2
TGGTCACAAGGATATCT	2
TGGTCATTTTATGACTT	2
TGGTGACACAGCGCTAC	2
TGGTGCATCTGCCAAGG	2
TGGTGCCGGCCTGGAGA	2
TGGTGCGGTAACATCCC	2
TGGTGTTGAGGAAAGCA	2
TGGTTATAATAATGAGC	2
TGGTTCCAGAGTTTTGT	2
TGGTTGCTGGGAGTTGA	2
TGGTTGTTTTTTAAAGG	2
TGGTTTACTCGGAAAAA	2
TGGTTTGGAAGTGGTGT	2
TGTAAAAAAAAAAAAAA	2
TGTAAAAAAAAATAGTT	2
TGTAAAACAAAATAAAT	2
TGTAAATTGCCTGTTTG	2
TGTAATACAACGAAAGT	2
TGTAATACGTTCTCAGA	2
TGTACATACACACACAC	2
TGTACCCACATTCTATA	2
TGTACCCATAATCAAGA	2
TGTACTTTGTGAAGATC	2
TGTAGAGATGGAAAAAA	2
TGTAGAGTTGATGTTTG	2
TGTAGAGTTGGTTATTT	2
TGTAGATGTGCCGCAGC	2
TGTAGCATTTTTGAAAC	2
TGTAGTTTCAAATAATT	2
TGTATAAGAAAAAAAAA	2
TGTATAGGGGTTAATAG	2
TGTATATAGTGAATGTT	2
TGTATGAATTGTAGAAA	2
TGTATGTCCTGAACCTC	2
TGTATTGAATAAATCTC	2
TGTATTGGTCTGCGTAT	2
TGTATTTGAAATAAAGA	2
TGTATTTGCCGAAGCCT	2
TGTCACTAAGTGAAGTT	2
TGTCCACTGTGCTAAAG	2
TGTCCAGGCAAATAAAG	2
TGTCCGATCTAGAAAGC	2
TGTCCTCTCATCAAAGA	2
TGTCGCCTATGGAGTAC	2
TGTCTATCTTAGATTTT	2
TGTCTATGTCAAAAAAC	2
TGTCTCCCCCGTGTTCA	2
TGTCTGACACTCAGGAG	2
TGTCTGGATGCATCTGG	2
TGTCTTAACCCAAAACA	2
TGTGAAGGAATAAAGTA	2
TGTGACTAGATTGGCAG	2
TGTGATGGTGATCCACC	2
TGTGATTAAATGTATTT	2
TGTGATTAACTTTCAAG	2
TGTGATTCCATAACCGG	2
TGTGCAAGAGCTGAGAT	2
TGTGCACACACGCTTCC	2
TGTGCCCCCAAATAAAG	2
TGTGCCGTGCGGATTGT	2
TGTGCTATGGTGCACAC	2
TGTGCTCTTTTAATTTT	2
TGTGGGTGGCACTGCCC	2
TGTGGGTGTCTGGTGTG	2
TGTGGTACGCCACCGCC	2
TGTGTCTCCATCCGAGG	2
TGTGTCTCCTTATCTGT	2
TGTGTCTTACAGATAAA	2
TGTGTGCGCAAAGGATT	2
TGTGTGGGCAATTACTT	2
TGTGTTTTTTCTTATTT	2
TGTTAAAAAAAAAAAAA	2
TGTTAAGATGTATGTGA	2
TGTTACTGAGATGAAAC	2
TGTTACTTTATGTTTGT	2
TGTTAGAGTTAAGATTT	2
TGTTAGCATTTGATGTC	2
TGTTAGTGTTTTCGATT	2
TGTTATTTTGCAAAAGT	2
TGTTCAAAAAAAAAAAA	2
TGTTGATGTGATTTTTA	2
TGTTGGCAAGTGAAAAA	2
TGTTGGCTTGCTTTTGG	2
TGTTTAGTTCCGTGTCG	2
TGTTTATTGAGTGCCTC	2
TGTTTCATCCTGTGGAA	2
TGTTTCCCAAGTCATTT	2
TGTTTGCAGATGCTTAG	2
TGTTTGCCTACAGAGTC	2
TGTTTGTAAATACTCTG	2
TTAAAAATGATTCTCCA	2
TTAAACCATTAAATTTC	2
TTAAACCTGCCATTTCC	2
TTAAAGAGCATCTGTGA	2
TTAAAGGACAAAGCGCT	2
TTAACAAAAAAAAAAAA	2
TTAACAAGACACTGTTT	2
TTAACCTACTTAAAACA	2
TTAACGAATCATAATTT	2
TTAAGCCAATCATTAAA	2
TTAAGTTGTTTTCTGTG	2
TTAATGGGAAATAACTC	2
TTAATTCCTCTGATGTT	2
TTAATTCTCAGCAGGAA	2
TTACAATATAAATGTTT	2
TTACACTATCTTAAAAA	2
TTACAGAAGTGCTGAGA	2
TTACAGGGATTGGTTAT	2
TTACAGTAGAACAAGGG	2
TTACCAAATGTTCAGTT	2
TTACCAGAGTAACCTCA	2
TTACGAATAGGGCTACT	2
TTACGGTTTTTGATTTG	2
TTACTAGACACTGAACG	2
TTACTCATTTTAGAGTG	2
TTACTGTGGCTTGTTTT	2
TTACTGTTGGTGTGGAC	2
TTACTTGTTTTGGGCCC	2
TTACTTTGATGAAAAAA	2
TTACTTTGATGTATATC	2
TTAGAAAACCTGTCTGA	2
TTAGAAACTGGTTACAT	2
TTAGCAAGTGAAAAAAT	2
TTAGCAGGACTTTTCTA	2
TTAGCAGGAGAGGGATC	2
TTAGGAACAAGCTGAGC	2
TTAGTGGGAGGAGTATG	2
TTAGTGTCTGAAGACAG	2
TTAGTTTTATATACAGC	2
TTATAATATAAATACAG	2
TTATAATGACAAAGTAT	2
TTATAGACCACTCAGAT	2
TTATATATTTTATTATT	2
TTATATTAAATGAAAAT	2
TTATATTTTCTTTTAAG	2
TTATCATCTCCATTTTC	2
TTATCGACTACATCAGG	2
TTATCTCTTGAAATATT	2
TTATGATTCTTCATAAA	2
TTATGCAGTGAGGGTCC	2
TTATGGTATAAATTCAG	2
TTATGTTTATACATTAA	2
TTATTAATGTTCAAAAA	2
TTATTCTCAAGATAGAC	2
TTATTTATGTAACAGCT	2
TTATTTGTATGGAATTC	2
TTCAAAAGAGGATTATT	2
TTCAAACGACTAAAGCT	2
TTCAAGATACTTTGATT	2
TTCAAGTTACTAATTGT	2
TTCAATAAACTCAGTCT	2
TTCACACTCATCAAGAA	2
TTCACAGGCTGACGTGA	2
TTCACATTCCTTCCCCT	2
TTCACCTGTACACTTTG	2
TTCACTGCTGAAGACCT	2
TTCAGGGCGGGCCGGGG	2
TTCAGTATTCCTCCTCA	2
TTCAGTGTGGTATCAAC	2
TTCAGTTGTAAGACGGT	2
TTCATATTGATAGAGAT	2
TTCATATTTTTATAACT	2
TTCATCGTCCACACCAT	2
TTCATCTGTCTACCTCT	2
TTCATTGTTAAAAAAAA	2
TTCATTGTTCATATATT	2
TTCCATTTAAAATAAAA	2
TTCCCATCTACACAGCT	2
TTCCCTGTGATTCTATG	2
TTCCCTGTGTACATTTT	2
TTCCTAGAAGGGACATT	2
TTCCTCAGAAACTTGGG	2
TTCCTCCCTCTTGTTGT	2
TTCCTCTCCCTAAATCC	2
TTCCTGAAGCACTGGGG	2
TTCCTGCATAACTCCAG	2
TTCCTGCCTTGATGATG	2
TTCGGGACCAGGCTCGA	2
TTCGGGCAGAAGATGAA	2
TTCGGGGCTGCGAAAAG	2
TTCGTGGTCAAGGCCTA	2
TTCTAAATTAAAAACAA	2
TTCTAACTGCTAAATGG	2
TTCTACTGCCAGACCTT	2
TTCTAGGATATCACATT	2
TTCTATGTGTGCATAGT	2
TTCTATTTAAATTTGTT	2
TTCTCAAAAAAAAAAAA	2
TTCTCCAAATTCCACAG	2
TTCTCCATACATTTAGG	2
TTCTCCCCTCTCCATCC	2
TTCTCTCAGTTGACTTT	2
TTCTCTCTCAAAACACC	2
TTCTGCAAAAAAAAAAA	2
TTCTGCATCTGTCTGTC	2
TTCTGCTGCTACTGAGA	2
TTCTGGCCTGGCTAGAT	2
TTCTGTTCTCCATTTCT	2
TTCTTATTAAAAATTTA	2
TTCTTGACTTTCCCAGA	2
TTCTTGCAAGTGCCTTC	2
TTGAAACACATCCAGTC	2
TTGAACATCTCCCCCTT	2
TTGAAGAAAACATACAA	2
TTGACGGTGGGGTAAAG	2
TTGAGAAGTGTGAAATT	2
TTGAGATATTACTGTTC	2
TTGAGCCAGCCTTAGAA	2
TTGAGGGTAGGGGGTGT	2
TTGATATGGTAATATTT	2
TTGATCACGGTAGTTCT	2
TTGATTGTACATTAAGT	2
TTGATTTTTTTTGAGTA	2
TTGCACAGCCAGTCTGA	2
TTGCACGTGGGATTTTT	2
TTGCAGATACATACTCC	2
TTGCCAACAGATGCGTG	2
TTGCCTCTATGTCTCTT	2
TTGCCTGTATGAAGCTG	2
TTGCCTTACAAAAAAAA	2
TTGCGGGCTTTGAACCG	2
TTGCTATCAATGGAAAG	2
TTGGAAATAAAGTAACC	2
TTGGCAGCAACAGGGAC	2
TTGGCGGCGCTCAGCGA	2
TTGGCTACCGCGGACGC	2
TTGGGAGACATCAAGTG	2
TTGGGAGCAACCTCAGT	2
TTGGGATGTGCACGATG	2
TTGGGGGCTATTTTTGT	2
TTGGGGTTTTCCTGCTT	2
TTGGGTAAAGGAAGTTC	2
TTGGGTCCAACCACCGT	2
TTGGGTTTTGAACAGGC	2
TTGGTATCTGATAATAT	2
TTGGTTGCTCTTTGAAA	2
TTGGTTTATCTCAGCAC	2
TTGGTTTGAAAAACAAC	2
TTGTAAAAATTCTTTTT	2
TTGTAAACTCCCGCATA	2
TTGTACTCCTGGTTCTG	2
TTGTAGGAAGGCCAGTT	2
TTGTAGGTTAAGATGCT	2
TTGTATAATAGACCATA	2
TTGTATTGTTGAGAATG	2
TTGTCAGCGCCTGCTCC	2
TTGTCATCAAGGGTCAG	2
TTGTCCGTTAGCAGAAT	2
TTGTGAGCCAGCACCAG	2
TTGTGATGACCCCCAAC	2
TTGTGGGAATCTCAAAA	2
TTGTTAAAATGTGCACA	2
TTGTTATCTGACAAGTT	2
TTGTTTATATTAAAGAT	2
TTGTTTATCTACTGGTC	2
TTGTTTATGTAGTGTTG	2
TTGTTTTGAAGGTTCCC	2
TTTAAAAGTTGAATTTT	2
TTTAAAGGAAACCTGAG	2
TTTAAATGAACAACAAA	2
TTTAACTATAAACACTG	2
TTTAAGAACATCTCCAT	2
TTTAATAAACGGAGATT	2
TTTAATCTGTAAATATG	2
TTTAATGTAAAAGATTT	2
TTTAATTAAACTTTATG	2
TTTAATTTGAATTAAAT	2
TTTACAATAAGTAAATT	2
TTTACAGGGGGGAGGGG	2
TTTACAGTGGCTGGACT	2
TTTAGCTTGCCTGTCTG	2
TTTAGGATGTGCTCCCC	2
TTTAGTCTTCAGTAGAG	2
TTTAGTTTCTCAGATAC	2
TTTATAAAATCTGATTT	2
TTTATACCACTATCTAG	2
TTTATTATTTTTATATT	2
TTTATTCAGAAGAAAAT	2
TTTATTCATATTTTCAA	2
TTTATTGACTCTAGGGA	2
TTTATTGTGTTTGAGAT	2
TTTATTTAAAGTATTCT	2
TTTATTTAAGAGGAAGA	2
TTTCAAATAAAATTCTC	2
TTTCAACATCGACAAGA	2
TTTCAAGCCTGTTTGCC	2
TTTCACAAAGTTCACTC	2
TTTCACCAGGAAGTTGG	2
TTTCAGCATTTATTGTA	2
TTTCATCACCTTAAAAT	2
TTTCATTGCCTGAATAA	2
TTTCCAGCAAGTCCCTT	2
TTTCCTAAAAGGTCTAG	2
TTTCCTCTACTTAAGAG	2
TTTCGGATTTAATTTTT	2
TTTCTGTATAATAAAGA	2
TTTCTTAGAGTGAGGAT	2
TTTCTTCCCTACTGTAA	2
TTTCTTTTGTGATGTTT	2
TTTGAAGCAAACAAACA	2
TTTGAGTATAACGACTG	2
TTTGATATATACTTTTG	2
TTTGATGTAAAATATTT	2
TTTGATTTTTAAAAAAA	2
TTTGCACTAAAAAAAAA	2
TTTGCAGTGATGGTTCT	2
TTTGCTGAATATAACTC	2
TTTGCTGTGTATCTGCT	2
TTTGGCAGATTGAGAGT	2
TTTGGCTGTTCTGCCTG	2
TTTGGGATATGAATTTT	2
TTTGGTTTTCTCATTCT	2
TTTGTATATTGGCACAC	2
TTTGTATTATGTTTGGG	2
TTTGTCCAAAGGGATTT	2
TTTGTGTTTTTAGAAAA	2
TTTGTTAATTCTAGCTT	2
TTTGTTACAAAAAAGAA	2
TTTGTTTTCTATGACAT	2
TTTNAAAAGCTCTGGTT	2
TTTTACCCAACAAGGAC	2
TTTTATAAAATAAAAAA	2
TTTTATGCAGAAGAAAA	2
TTTTATTAAAGGGGATG	2
TTTTCACTGTATCTCAG	2
TTTTCATTGATTCAAGT	2
TTTTCCAGTATGTGACA	2
TTTTCCCAGAGCAAGGA	2
TTTTCCTTTTTATAGGC	2
TTTTCTGAGAAAATAAA	2
TTTTCTGAGCCATCCAA	2
TTTTCTTTGGCACTTCA	2
TTTTGAGGACTTTATGA	2
TTTTGATACCTTAAGCA	2
TTTTGCTAAAAAAAAAA	2
TTTTGGAAATGAGTGCA	2
TTTTGGATGTATATAAT	2
TTTTGGGGAGGACTGTG	2
TTTTGTTTGGATTTTGT	2
TTTTTAAGTGTGCTTTT	2
TTTTTAAGTTCTGTGGA	2
TTTTTACCTAGAAAGTT	2
TTTTTAGCTGTAAAGTG	2
TTTTTATCTGCAGTTGT	2
TTTTTGACTCCAGAAAA	2
TTTTTGTAAAAAAGAAA	2
TTTTTTCTCACCTAGGT	2
TTTTTTGGCAAAGTGCT	2
TTTTTTTTCCTTTAAAA	2
TTTTTTTTTCTTCAAAA	2
AAAAAAAAAAAAAAAGA	1
AAAAAAAAAAAATTAAA	1
AAAAAAAAAAAGAGGGA	1
AAAAAAAAAATGAAAAA	1
AAAAAAAAACAAAAAAC	1
AAAAAAAATCTTGCACG	1
AAAAAACTGTCAACCCT	1
AAAAAAGGTGGGTGTTT	1
AAAAAAGTTTCTAAAAA	1
AAAAAATAAAACTGAAG	1
AAAAACAGTTGTATCAG	1
AAAAACGGGGCAGAAGA	1
AAAAACTATTGATAGCC	1
AAAAACTGCTTTGTTGA	1
AAAAAGAAACTAAAAAC	1
AAAAAGATTCTCAAGTC	1
AAAAAGCTTCAAAAAAA	1
AAAAAGTGACTGTTAGA	1
AAAAAGTTTATGTGCCA	1
AAAAATAAAAACCAAGG	1
AAAAATAAAACCAAAAA	1
AAAAATAAAGACCAAGG	1
AAAAATAAATAAATAAA	1
AAAAATAAATTTCTCAA	1
AAAAATAATCGCTAAAA	1
AAAAATAATCGCTCACC	1
AAAAATGAGACTTTGGA	1
AAAAATGGGCTGTACAA	1
AAAAATGGTGCCGTGAA	1
AAAAATGTACCTAAAGT	1
AAAAATGTTAAAAAAAA	1
AAAAATTTCCTCTACAG	1
AAAACACAAAGTTAGCT	1
AAAACACCCCTGCGTGT	1
AAAACACTAAATAAAAA	1
AAAACACTAAATAAAGT	1
AAAACAGKGGCCGGKGG	1
AAAACAGTAAAACTTTG	1
AAAACAGTTCACCACAT	1
AAAACATACCAAAAAAA	1
AAAACATTTGAAAGAAG	1
AAAACCATTATTAAGAC	1
AAAACGATTAAATTCTG	1
AAAACGCCACATTCTGC	1
AAAACTCAAAATAAACT	1
AAAACTCCAGCAGACAA	1
AAAACTCCAGCTGGTGC	1
AAAACTCTCACAGTGAT	1
AAAACTGAAGTTGTGAT	1
AAAACTGTAGAAAACTG	1
AAAACTTCAAGAGGAAG	1
AAAACTTCAGGAAAAAA	1
AAAACTTCCCAAATCCA	1
AAAAGAAAAAAAAAGAA	1
AAAAGAAATNAAAAATC	1
AAAAGACAGACGGATTA	1
AAAAGACAGTTGCCTCG	1
AAAAGAGAAATAAGATA	1
AAAAGAGGCCAAACACC	1
AAAAGATGGGGAAACTG	1
AAAAGATTGTATAAGGT	1
AAAAGATTTTAAAAACC	1
AAAAGCACTGTATTAAA	1
AAAAGCAGGATGACCTC	1
AAAAGCCCTCGACATAT	1
AAAAGCGTGGATTTAAC	1
AAAAGGAATAAAAATCA	1
AAAAGGATGGCACAACT	1
AAAAGGGCAGAGGGAAT	1
AAAAGGGCAGCATTCCT	1
AAAAGGGCTGGGGTAGG	1
AAAAGGGGAACTGTCTA	1
AAAAGGGTCCTGAGAGG	1
AAAAGGTAAAAAAAAAA	1
AAAAGGTCAAAAAAAAA	1
AAAAGNANAACTCTGTT	1
AAAAGTAATCCAAAGCC	1
AAAAGTAGGTTAGAGGG	1
AAAAGTATGGTATGAAG	1
AAAAGTCTCCTTCTGGT	1
AAAAGTGGCAAGTCTCC	1
AAAAGTTTCAGTAAAAG	1
AAAATAAAAAAAAAAAA	1
AAAATAAAAAAAAAAAG	1
AAAATAAAAAATAAAAA	1
AAAATAAAATATAAAAG	1
AAAATAAATAAAACTTT	1
AAAATAAGATTTCTCCT	1
AAAATACAGTTTTAAGG	1
AAAATATATTTAATCTT	1
AAAATATTTGACCAAAA	1
AAAATCGAATAGGAAAT	1
AAAATCGCCAATTGTTT	1
AAAATCTTAAAAAAAAA	1
AAAATCTTTATTTTTAA	1
AAAATGAAAGGATTCCC	1
AAAATGCATTTGGCTGG	1
AAAATGCTAAGAGACAG	1
AAAATGCTTATTAAGTT	1
AAAATGGAAAAAAAAAA	1
AAAATGGAACAAGTCTG	1
AAAATGGAAGAACCGGT	1
AAAATGGCAAACAGGGG	1
AAAATGGTTAAAACATT	1
AAAATGNTAAGAGACAG	1
AAAATGTGGTTCTTGCA	1
AAAATTAAAAACAAAAA	1
AAAATTAAACTGTGTTG	1
AAAATTACATTTCAACT	1
AAAATTGTGTTCACTTT	1
AAAATTTACACCAGAAA	1
AAAATTTCAGAAGACAG	1
AAAATTTTAGAAAAAGA	1
AAACAAAACTGTTTCTG	1
AAACAAATCAGGGCACC	1
AAACAAGACTTTACCAA	1
AAACAATTTGGAAACCA	1
AAACACAAATGAACAGA	1
AAACACAAGCGACAGAC	1
AAACACAGAGCCCGTCT	1
AAACACGCCTGCGCAGC	1
AAACAGAAACTATAGAG	1
AAACAGAGCACGAGGTC	1
AAACAGAGTTTGCAGAA	1
AAACAGATTTCAAATGC	1
AAACAGTAATACAGACA	1
AAACAGTGAGACAAGTT	1
AAACATCTTCACTATAG	1
AAACATTGAAGAGGGTA	1
AAACCAAAAAAAAAAAA	1
AAACCAAAAAGATTCGG	1
AAACCAATTCCTATTTC	1
AAACCACACCAAACCCT	1
AAACCAGAAAAAAAAAA	1
AAACCAGAGTCTGCTTC	1
AAACCATTAAACTGTGT	1
AAACCATTAACTTTTGC	1
AAACCCCAGCACTGGTG	1
AAACCCCATCTTTAAAA	1
AAACCCCCTCCCCAACT	1
AAACCCCTTCAATGCTT	1
AAACCCTGTCTCAGNAA	1
AAACCGAGGGACTGTCT	1
AAACCTAAGTNCCTGGG	1
AAACCTTGAACAGTGAA	1
AAACCTTTATTAGTATT	1
AAACGAAATAAAAACCT	1
AAACGAAGGAACAGAAC	1
AAACGCCCTATGGAAGA	1
AAACGCTCAGGGTTTCA	1
AAACGGAGCTGTTGGTG	1
AAACGGCTGCGATTAGA	1
AAACTATGGTGACCAGG	1
AAACTCCCCTAGTTGTC	1
AAACTGAAGATGTAAAA	1
AAACTGCTGTCAACTGG	1
AAACTGCTTAACTCATC	1
AAACTGGAATAAGCCTT	1
AAACTGGTCACCTCTTG	1
AAACTTACAGCTCTGAG	1
AAACTTCAAATGAACAC	1
AAACTTTGGCTACAAGC	1
AAACTTTGTATAAAAAA	1
AAACTTTTGATGAAATT	1
AAAGAAAAAAAAAAAAA	1
AAAGAAACATTATATGA	1
AAAGAAACCTGGGGGCT	1
AAAGAAAGGAGATTTTA	1
AAAGAAAGGCCGAGACA	1
AAAGAAATCTGTAGGTG	1
AAAGAACGGATCTACAT	1
AAAGAACTAAAAAATGA	1
AAAGAAGAAAAAAAAAA	1
AAAGAAGCAGCTGTGTG	1
AAAGAATACTAGAAGAA	1
AAAGAATGCACCAAACA	1
AAAGACAAAAAAAAAAA	1
AAAGACAAAGACAACTT	1
AAAGACAGAAAGCAAGG	1
AAAGACGACTTTGCAGA	1
AAAGACGAGGAAAAGGC	1
AAAGACTCTACAGAGAT	1
AAAGAGAAAAAAAAAAA	1
AAAGAGAAGCTGAAGAC	1
AAAGAGCTGATCGCAAG	1
AAAGAGCTGGGTTATTT	1
AAAGAGTATGAAGGAGG	1
AAAGAGTTCCCCTGCCA	1
AAAGATAAATATAGTGA	1
AAAGATGGTGACGCGTC	1
AAAGATGGTGTTACTGC	1
AAAGATTGTGTTCACTT	1
AAAGATTTATAAAGATT	1
AAAGCAAGGACCACATC	1
AAAGCATTTGTGTAGTG	1
AAAGCTAAAGCCATTTT	1
AAAGCTAGGAGGGAGTG	1
AAAGCTGCCTGTAGAAC	1
AAAGCTGGTTTATAATA	1
AAAGGAATACGTCTTCC	1
AAAGGAATTAACAAAAT	1
AAAGGAGACTCTTGAGG	1
AAAGGAGAGCCTTTCCT	1
AAAGGCAAAGGAATGTG	1
AAAGGCAGGAGAGAGCA	1
AAAGGCTGGAGATTTAT	1
AAAGGCTGGTATGAGGT	1
AAAGGGACATTTAATGT	1
AAAGGTAGCCAGGAGCC	1
AAAGGTCAAGAGTTTTA	1
AAAGTAAACAGTTCACA	1
AAAGTAGAAACAGAAAA	1
AAAGTAGGCCTCTGTCC	1
AAAGTAGTGACTGAGAG	1
AAAGTATATTTNANGTG	1
AAAGTATTCCTAAGTTT	1
AAAGTCAAATGTTTGGC	1
AAAGTCAACTTTAATTA	1
AAAGTCATTGAAAGCCG	1
AAAGTCCTTTGGAGACT	1
AAAGTCTGGAAGCAGCG	1
AAAGTGAGGTTCCTGTT	1
AAAGTGCTATTACCAAG	1
AAAGTGGAATTTTCTAA	1
AAAGTGGATTATGGGTC	1
AAAGTGTAATAATAAAA	1
AAAGTGTCTTTCCAATA	1
AAAGTTACCCAATTATT	1
AAANCAGTGGCCGGTGG	1
AAANCCTTTCACTTCGG	1
AAANGAGGCTGTTAGAC	1
AAATAAAACAAAAGACT	1
AAATAAAACTCAGGAAA	1
AAATAAAACTGCCCGTG	1
AAATAAAAGAAAGATGG	1
AAATAAAAGTATCACAA	1
AAATAAAAGTTCCATAT	1
AAATAAAATGTAATTTA	1
AAATAAACACTATTCAA	1
AAATAAACCTTAGGAAG	1
AAATAAACTGATCTTTT	1
AAATAAACTTTCTTGCT	1
AAATAAAGATCTCTGTC	1
AAATAAAGCGTGTGGTA	1
AAATAAAGGTTTAAAAG	1
AAATAAATAAAAAAGAT	1
AAATAAATAAAATCTAA	1
AAATAAATAAAATCTTA	1
AAATAAATAAAATTTTT	1
AAATAAATAAATCAAAA	1
AAATAAATAAATCTTTA	1
AAATAAATAAATTAATT	1
AAATAAATCATACTAAA	1
AAATAAATCTTAAAAAA	1
AAATAAATCTTTTAAAA	1
AAATAAATGCCATCTCT	1
AAATAAATTTAGTATAA	1
AAATAAATTTTTTTTTA	1
AAATAACATTTTAAGAC	1
AAATAAGTGTTCTGGTT	1
AAATAATCAAAGTCTTT	1
AAATACAGTCACCTCCC	1
AAATAGATGTGAAATTT	1
AAATAGGACCTGATCAG	1
AAATAGGAGAAGAGGAA	1
AAATATATAGCAATTTG	1
AAATATATGTGTGTGTG	1
AAATATCTATGGTCGCC	1
AAATATGGAAATCCAAA	1
AAATCACTCAAGGGCAA	1
AAATCACTCAAGGGCAT	1
AAATCAGAAAAAAAAAA	1
AAATCAGAAGGCAGCTT	1
AAATCAGGACGAAGGGC	1
AAATCAGTAGACCCAGT	1
AAATCATCCTTTCAATA	1
AAATCCCAGAAGAAATG	1
AAATCCTACAAGGATGA	1
AAATCGTCTGGAGGCTA	1
AAATCTCTTAAAGGAAG	1
AAATCTTTAATGAAACT	1
AAATGAAAGTGGTTTCA	1
AAATGAACTATTTTTAG	1
AAATGATAAAAACAACT	1
AAATGATGCTACAACTA	1
AAATGATTCTTTCTCAC	1
AAATGCACTAATTTTTG	1
AAATGCCATTAAAGGCT	1
AAATGCTCAGAAATGCC	1
AAATGGAGAAATATACT	1
AAATGGAGGTACAGAAA	1
AAATGGATAAAATTAAA	1
AAATGGCTTAAAGGATC	1
AAATGGGAAAAAAAAAA	1
AAATGGGATAATTACGG	1
AAATGGTAAAGGCCCAA	1
AAATGTAATTGATTTAT	1
AAATGTAGACATCTTTC	1
AAATGTGAAGGCACTTC	1
AAATGTGAAGTTAAAAC	1
AAATGTGTAGTGCTTAA	1
AAATGTGTTGACTTTTT	1
AAATGTTTATAGTACTT	1
AAATGTTTGGCATAGAG	1
AAATNCAAAAAAAAAAA	1
AAATTAAAACAGATCTA	1
AAATTAATAAAATAAGG	1
AAATTAATCTGTCAATG	1
AAATTACCCTTTGGATC	1
AAATTATATGTCATAAA	1
AAATTATTGCTGTTCAA	1
AAATTATTTATACTTAT	1
AAATTCAGTCCATAGAT	1
AAATTCCTTTTTATAAT	1
AAATTCTCTATGGTGGT	1
AAATTGAAGAGGGGACC	1
AAATTGCCCGAGGTTTC	1
AAATTGTTAAAAAAAAA	1
AAATTGTTTATTTTTGC	1
AAATTGTTTGACAGCAT	1
AAATTTATTAGATACCA	1
AAATTTCAATAAACTCT	1
AAATTTTAAAAGCTGAA	1
AAATTTTAAAAGCTGCT	1
AAATTTTAACTTATTCT	1
AACAAAATCTCTACATT	1
AACAAACGGAAAAAAAA	1
AACAAACGGTAGTCTTG	1
AACAAACGGTCAAAAAA	1
AACAAAGCACACAGGGC	1
AACAAATTCTTTAGTAC	1
AACAACCGGAAAAGACC	1
AACAACGTTCCGTGCCC	1
AACAAGCTGTGGAAGCC	1
AACAAGGAGTCACTTCA	1
AACAAGGGCCCCTGCTC	1
AACAATAAGAAACAATT	1
AACAATACAGTGCGACT	1
AACAATAGGAAACTGCT	1
AACAATATGCACAAAAA	1
AACAATGGAGTCATTCT	1
AACAATGTAAAGTAACC	1
AACAATGTAATTGATAC	1
AACAATGTTGTAACTCG	1
AACAATGTTGTCAGCAC	1
AACAATTAAAAAAAAAA	1
AACAATTTACATTTATT	1
AACACAAAAAAAAAAAA	1
AACACAAGGACAGTTGG	1
AACACAAGGCCATCTTT	1
AACACACCTACCTGGGA	1
AACACAGTTCAGTGGGA	1
AACACATCAGCTAGCAA	1
AACACCAAGCTGGCCCT	1
AACACCAGTTAATGCTA	1
AACACGGGTATCTGGAG	1
AACACGTTTTTGGTAGG	1
AACACTAGGGCAGAAGG	1
AACACTATCTTTGGAAC	1
AACACTATGGCTCTTCA	1
AACACTGTAAGAATTGG	1
AACACTGTCGCCTTCTG	1
AACACTTGGAAGCAAAG	1
AACACTTTNTNNCAGAA	1
AACAGAAAGCTTATGGC	1
AACAGAAATCACTATAC	1
AACAGAATCACAAGTTT	1
AACAGACAAAATCAATA	1
AACAGAGCTGGACACAA	1
AACAGATATTATGTCAT	1
AACAGCACAGGAGCCTT	1
AACAGGAGTGGTTGACA	1
AACAGGCTTCGCAGCCC	1
AACAGGTAAAATAGTAA	1
AACAGTAACAATGGGTG	1
AACAGTCGACAGAGCAG	1
AACAGTTGACTGAGTCA	1
AACAGTTTTCCATTAAA	1
AACATAAAATAAATAAA	1
AACATAACTAAATAAAT	1
AACATATAATAAATTGC	1
AACATATATATTAAAGT	1
AACATCAAAGTGAAACT	1
AACATCAGCATCTGGGG	1
AACATCTGTCGGATTGT	1
AACATTAGTGTTAAGTG	1
AACATTCTAAGANAAAA	1
AACATTCTGTGCCTTCT	1
AACATTGGAAAGAGATG	1
AACATTTGCAAAAAAAT	1
AACATTTGTTACTATAA	1
AACCACAGAGATGGTGT	1
AACCACATACTCAGAAA	1
AACCACATCAAAAGATT	1
AACCACTGCAGCTCGTC	1
AACCAGATGTATTTCTC	1
AACCAGGAAAAACTCAC	1
AACCAGTTTCAAAAAAG	1
AACCATAGGAAAGGGGT	1
AACCATCACTTACAAGA	1
AACCATTCATTGCTACC	1
AACCCAAGGTTCACACT	1
AACCCAAGTTTTTCAGC	1
AACCCACACCAACCAAC	1
AACCCAGTGGGAAACCC	1
AACCCATTGGGAAGGCC	1
AACCCCAGTTTTTTCTG	1
AACCCCATTTTAAAAAT	1
AACCCCCAATATCAGGG	1
AACCCCGCTGACATTGA	1
AACCCCTTCTGTGAGAT	1
AACCCGAAACCAGAAAA	1
AACCCGTCGGGAATGAA	1
AACCCTCGGGAATGAAG	1
AACCCTCTATCAATATA	1
AACCCTGGACATATGGA	1
AACCCTTCCCCTTCCCC	1
AACCCTTGTCTTGTCCA	1
AACCGCACTCTGCCTTT	1
AACCGCTTTTTTTTGCC	1
AACCGGAACCAGAGGAC	1
AACCGGATGCAGAATGA	1
AACCGGCAGCTGGCCCA	1
AACCGGTTTGGCACCCG	1
AACCTCTAAAGCCACTA	1
AACCTGAAGCCTAGATC	1
AACCTGACAAAAAGGGG	1
AACCTTAGGAGACATTT	1
AACCTTCAGCTGATCGT	1
AACCTTGAATGCTGGCA	1
AACCTTGCTGGGTGTTC	1
AACGAACGGGGAAGAGA	1
AACGACNGCTACTCCAA	1
AACGACTGCTACTCCAA	1
AACGAGAAAAAAAAAAA	1
AACGAGCCTCTAGTGGA	1
AACGAGGAACTCCCAGG	1
AACGAGGAATTCCCAAA	1
AACGAGGAGAGCGCAAG	1
AACGAGGATTGATGACC	1
AACGAGGGTTAGTTTTT	1
AACGAGTTCACTTTGTT	1
AACGCCACTCAGTGGGA	1
AACGCCTACATAAAATA	1
AACGGAAAAAAAAAAAA	1
AACGGAAAAAAAAAAAC	1
AACGGAAGTAAATGGTG	1
AACGTATACACGCGACC	1
AACGTCAAGCTGGGGCT	1
AACGTCAGGGTGACCCC	1
AACGTCCGAAATGTTGG	1
AACGTGTACACTCAGAC	1
AACGTGTACACTCAGNA	1
AACGTGTTAACCTCTGG	1
AACNAAATTCTCTCACC	1
AACTAAAAGTATATGGA	1
AACTAAAGAAGAAGAAG	1
AACTAACAAAACAAACT	1
AACTAACCCCTCCCCCA	1
AACTAAGTAACACCAAC	1
AACTACACCTGCTGTAA	1
AACTACAGATTAAGTGG	1
AACTACATCCAAGTAAC	1
AACTACGAACTGTGTTG	1
AACTACGCTCACCTCCG	1
AACTACTTAAAACCATC	1
AACTACTTGGAAGACGG	1
AACTAGAGTCGGTAATT	1
AACTAGCCACGCAAGCC	1
AACTAGCCTTTGAATTT	1
AACTAGGAAGCCGGGCT	1
AACTATCACAATGGTAG	1
AACTATTAAATGTGCAA	1
AACTCACTTTAACTTGA	1
AACTCAGAGATCTGAGC	1
AACTCATTTGGAAGAAC	1
AACTCCGGGTTGATGTC	1
AACTCGCAAAGGGATGC	1
AACTCGTTCGTCAACGA	1
AACTCGTTCGTGAACGA	1
AACTCTAAAAAAAAAAA	1
AACTCTAAAAATAAAAA	1
AACTCTCAGCCCCATCT	1
AACTCTGCCTTGGCTTT	1
AACTCTGGGACACTGTC	1
AACTGAAGTCCATTTTA	1
AACTGACAAATGTACAA	1
AACTGACCAGATCCTTG	1
AACTGAGCCTCTTGGCA	1
AACTGCTTTGAAAAATC	1
AACTGGGATGTTATCAA	1
AACTGGGGAATTCTTTA	1
AACTGGGTCTGCAAGAA	1
AACTGGTTTCAAAAAAA	1
AACTGTCTCACACTGAC	1
AACTGTCTGTCATCAGT	1
AACTGTGACTCTGGGCC	1
AACTGTGGTAGCCAAGT	1
AACTGTGTGTTTGTTTT	1
AACTGTTAAAAAAAAAA	1
AACTGTTCTATATCTGG	1
AACTGTTGGTATTTTTC	1
AACTTAAAAGAGAAAAA	1
AACTTAAAAGAGAATTG	1
AACTTACTCCATAGTTC	1
AACTTCAGCCTTGCATC	1
AACTTCAGGAAGGAGGA	1
AACTTCAGGAAGGAGGG	1
AACTTCAGGAATCAGAA	1
AACTTCCAAGACGAGCT	1
AACTTCCCACTTGCCTG	1
AACTTCCTCGTAGAACT	1
AACTTCGTCGGCTGAGC	1
AACTTCTCTTGGAGAAC	1
AACTTCTGTGCTGCCTT	1
AACTTCTTGCAGACTTC	1
AACTTCTTGTACCCAAA	1
AACTTGGAAAAAAAAAA	1
AACTTGGGTCTTGGGAA	1
AACTTGGTGCCACTGTA	1
AACTTGTAGCCAACCCA	1
AACTTGTATATAAAATT	1
AACTTGTGTATTTCTAG	1
AACTTTCGAATCGAGGA	1
AACTTTGGGGAATATAT	1
AAGAAAAAAAAAAAAAC	1
AAGAAAAAAGGTCCAAG	1
AAGAAAAAGGTTAAACT	1
AAGAAAACCGCATCCCT	1
AAGAAAACGCATCCCTT	1
AAGAAAAGATGGAGATT	1
AAGAAACAATCAGGGAA	1
AAGAAACAATCAGGGTT	1
AAGAAACTAGAAAATGT	1
AAGAAACTTGAAAAAGA	1
AAGAAAGAGGCAGATTT	1
AAGAAAGCCAGAGCAGA	1
AAGAAAGGCCCCAATGG	1
AAGAAAGTCGCATNCCC	1
AAGAAATCCGTGCGCTC	1
AAGAAATTATTAAAAAA	1
AAGAACGTAGCAAAAAA	1
AAGAACTAACCCGGGAC	1
AAGAACTGCATTGTGCT	1
AAGAACTGTATTACATC	1
AAGAAGAAATGATGTTC	1
AAGAAGAATCAGTGAAA	1
AAGAAGAGTACCAGCCC	1
AAGAAGAGTGCAAGGAC	1
AAGAAGATTGTTATCAA	1
AAGAAGCCCNCCACTTG	1
AAGAAGCGGGAAGAGGA	1
AAGAAGTACATCCACGT	1
AAGAAGTAGCTGGCTTT	1
AAGAATATCAACACGAA	1
AAGAATCTTTTAATGTC	1
AAGAATTCATCTTGCCG	1
AAGAATTCCTCAAGCCA	1
AAGACAATACCTCTGTG	1
AAGACACGGGCTGTCTC	1
AAGACAGAAAGAAAAAT	1
AAGACAGGACAAAAAAA	1
AAGACATAATAACTTCT	1
AAGACATATAAGGGAGC	1
AAGACATATAAGTGAGC	1
AAGACATTTAGGCACTT	1
AAGACCCACCTGCAGGG	1
AAGACCCGTGGCCAGGA	1
AAGACCTTTCTACTGCT	1
AAGACGTAAAAAAAAAA	1
AAGACTATGATGAACCA	1
AAGACTATTGTAGAAAT	1
AAGACTTCATTGGATTT	1
AAGACTTCGACAAAGCT	1
AAGACTTGTCAAGAGGA	1
AAGAGAACCAGTTGATT	1
AAGAGAAGAATGGGGGA	1
AAGAGAAGCCGAAGACC	1
AAGAGAAGCTAAAGACC	1
AAGAGAAGCTGAAGCAC	1
AAGAGAAGCTGAAGGCC	1
AAGAGAAGCTGAAGNCC	1
AAGAGAAGCTGAANACC	1
AAGAGAAGCTGGAAGAC	1
AAGAGAAGGTGGCTGCT	1
AAGAGAAGTTGAAGACC	1
AAGAGAANCTGAAGACC	1
AAGAGAANCTGANAACC	1
AAGAGACTTGTAGAGAG	1
AAGAGAGAGCCGAGGTG	1
AAGAGAGATCCTATTAA	1
AAGAGAGATCCTATTAT	1
AAGAGCAAACATTTTCT	1
AAGAGCACAAGTATTTT	1
AAGAGCCTGCTGGGCTT	1
AAGAGCTGGAGAGCAAA	1
AAGAGGAAAAAAAATGG	1
AAGAGGAAAAAGGAAAA	1
AAGAGGAGATCAAGCTG	1
AAGAGGAGGAAAAGGAG	1
AAGAGGAGGGCGGCGGA	1
AAGAGGCAAGACGAGAA	1
AAGAGGCAAGGCGAAAA	1
AAGAGGCAGATAGTGAC	1
AAGAGGGCAAACTACCC	1
AAGAGGTCAACACTGAA	1
AAGAGGTGGGAGCTGTC	1
AAGAGTCTTTGCAGTTT	1
AAGAGTGGAGATCCTTT	1
AAGAGTTGAGCTTGAGA	1
AAGATACATTTATTTTG	1
AAGATACTTTGTTTATA	1
AAGATCAAGACTGCTGT	1
AAGATCAAGCCAAGAAG	1
AAGATCACCAGGGATCT	1
AAGATCATTTTATTGTA	1
AAGATCCCATTTACCAA	1
AAGATCTTGGAGGAGAT	1
AAGATGAGAGGGCAGGC	1
AAGATGCCCAGAAAGCA	1
AAGATGCCTACTTGCTG	1
AAGATGCTCCAAGTCCT	1
AAGATGCTCCGCCAGGA	1
AAGATGCTGGTGCACTT	1
AAGATGCTTCTTCCCAA	1
AAGATGGACCATTGTAC	1
AAGATGGACGAGGTTCT	1
AAGATGGTGGTTTCAGA	1
AAGATTAAATGAAATTA	1
AAGATTATGATGCATAG	1
AAGATTCCTCGTTTTGA	1
AAGATTCGAGAATGGAT	1
AAGATTGTTCACATATC	1
AAGATTTAGATTTACAA	1
AAGATTTGTTGACAGCC	1
AAGCAAACTTATGAGAT	1
AAGCAAAGGCTGATCTT	1
AAGCAAGAAGCTGAGGA	1
AAGCAAGCGTCGGGTCT	1
AAGCAAGGTGGTCAAGG	1
AAGCAAGTGTCATCATT	1
AAGCAATAATATACCAG	1
AAGCAATGACAAAGAAA	1
AAGCACACCCCAGATCA	1
AAGCACAGTAGAATGCA	1
AAGCACATCCCATCCCC	1
AAGCACCTGTGGGACTA	1
AAGCAGAAAGAGTATAC	1
AAGCAGAAGTCTTGAAG	1
AAGCAGAGGAAGGCCCC	1
AAGCAGGAGGAAAAAAA	1
AAGCAGTTCTCTAAAAA	1
AAGCATCAGAATCTGAC	1
AAGCATTTCTTTCCTCT	1
AAGCCAAAATCAAGTCA	1
AAGCCAAAGGCAGCAGT	1
AAGCCAACCCATAATAA	1
AAGCCATCTCTACAACG	1
AAGCCATTTTGTCAATT	1
AAGCCCGTGTGCCCAAG	1
AAGCCCTTGGTGCCCTT	1
AAGCCGCTGCCACAGAT	1
AAGCCGTGGTACAAACT	1
AAGCCGTTGGTCGTGTT	1
AAGCCTCTTGCAAAGAG	1
AAGCCTTGAGCCCCACC	1
AAGCCTTGCTGAACTAA	1
AAGCCTTGGGTTCAGTC	1
AAGCGACAGAGACACCC	1
AAGCGATTCTGAGTACG	1
AAGCGCCTAAGCAAGGT	1
AAGCGCCTCACCACCGG	1
AAGCGTAAACTGCCTTT	1
AAGCGTGCTTTGGATAA	1
AAGCTAAACGCTGGTAT	1
AAGCTAAGCCCAGGAAA	1
AAGCTCACTCTGAAGAA	1
AAGCTCTCCCCACTCCC	1
AAGCTCTGTTTGGCTGT	1
AAGCTGAAAGAGCGGGT	1
AAGCTGCCTTGGCCCTG	1
AAGCTGCTGTGCTCTTT	1
AAGCTGGGGAAAGAGCT	1
AAGCTGGGTTTATAATA	1
AAGCTGTCATTAATATT	1
AAGCTGTGAGGGCAAAT	1
AAGCTTACATTGTCTTT	1
AAGCTTCCCTAGGGCCT	1
AAGCTTGTCCGTATCTT	1
AAGCTTTAGACATTTGG	1
AAGCTTTCAGCAAGGTT	1
AAGCTTTCCCAGATGGC	1
AAGGAAAAAGCTGGGTG	1
AAGGAAACCATTTATCC	1
AAGGAAACTGATTATGG	1
AAGGAAAGGAACTCAGT	1
AAGGAACTCAACCCTCA	1
AAGGAAGGACTGGCTGC	1
AAGGACAAAACTCAGAA	1
AAGGACCCTGGTCAGGT	1
AAGGAGAAGCCCCTCAC	1
AAGGAGAATTGAGGTGT	1
AAGGAGACACAGAAATC	1
AAGGAGACCCCTGTCTG	1
AAGGAGACGCGGGGGAC	1
AAGGAGATCTTACTCAA	1
AAGGAGATTGTGTTGTG	1
AAGGAGCAGATGGTTTT	1
AAGGAGGATAACGAGAA	1
AAGGAGGTAGATGAGCA	1
AAGGAGGTGGATGAGCA	1
AAGGATAGAGAAAAAAA	1
AAGGATAGCAGCTGGAG	1
AAGGATGAGGAGAAGAT	1
AAGGATTTCAGATGGGT	1
AAGGCAAAAAAAAAAAA	1
AAGGCAAACATTCATTA	1
AAGGCAAATTAGAGGAG	1
AAGGCACAAAAGGAAAA	1
AAGGCACAATCAGAGTG	1
AAGGCACTGTGGACAGG	1
AAGGCAGAGGGGAGGAA	1
AAGGCAGCAAAAAGAAA	1
AAGGCCAAGCTGATGAA	1
AAGGCCCGAGTGAGATC	1
AAGGCCTAGGCATCCTT	1
AAGGCCTCCCTTTATCC	1
AAGGCGCTCACCAGAAG	1
AAGGCTCCGGAGCCTCT	1
AAGGCTGTGGAGAGAGT	1
AAGGGAACAGCCCCGAG	1
AAGGGAATGGCAGCCAC	1
AAGGGACGAGAGGACCC	1
AAGGGAGAGGAGACTCT	1
AAGGGAGGGAGGGAAGG	1
AAGGGATGTGTCTGTGG	1
AAGGGCAACGACATTAG	1
AAGGGCAGAGTCCACAG	1
AAGGGCCACCCCTGTCT	1
AAGGGGAACAGAAGCTC	1
AAGGGGACACCGAGGGC	1
AAGGGGATCCTTGCACC	1
AAGGGGTGTTAGATTTC	1
AAGGGTAAAAGGCCACC	1
AAGGGTCCCCCGGCTGC	1
AAGGGTCCNCGGCTGCT	1
AAGGTACATCTATTTTA	1
AAGGTCAACCCCATTNC	1
AAGGTCACAAGGGGAAG	1
AAGGTCTCTCTAGTAAG	1
AAGGTCTTCCCCTCCAT	1
AAGGTGATTGACCTGCC	1
AAGGTGCTCAATGGCAG	1
AAGGTGGAAGAGACTGC	1
AAGGTTCACTCGCCCGT	1
AAGGTTTTGTAATTTGG	1
AAGGTTTTTATCATTGT	1
AAGTAAAAAAAAAAAAG	1
AAGTAAACAAACAAACA	1
AAGTAAAGGTTGCCTGG	1
AAGTAAATAAATCTTTT	1
AAGTAAATAATTTTGCA	1
AAGTAACACTAAATGGT	1
AAGTAAGAATTTGGGCT	1
AAGTAATAAAAAAAAAA	1
AAGTAATTGAGCTTCTC	1
AAGTACAGGGGAGTGGG	1
AAGTAGAGGGAAAAAAA	1
AAGTAGTGGGTGGGTTA	1
AAGTATCCTTTTCATTG	1
AAGTATGAAGTGGTAAG	1
AAGTATGCAAGGGAACT	1
AAGTCACATTACACTGA	1
AAGTCAGGAAGGAACAG	1
AAGTCATATGGGCTGTT	1
AAGTCCACTTGAATTAG	1
AAGTCCATCATCCCAGT	1
AAGTCCTGCATTATTTT	1
AAGTCCTTTGGGGAAGT	1
AAGTCGGGATTCAGGAG	1
AAGTCTTCGAGGTGAGG	1
AAGTCTTTCAAGTCACA	1
AAGTCTTTCTTCATAAA	1
AAGTGAGATGCAATGGA	1
AAGTGAGCTGATCAGTG	1
AAGTGAGTGGCCTTCCT	1
AAGTGCAAAAAACAAAA	1
AAGTGCAATAATGTTGT	1
AAGTGCAGTACCCATCC	1
AAGTGGATCTGGTCTTG	1
AAGTGGCACCTTGGGGG	1
AAGTGGCATTTTATAGT	1
AAGTGGCTTGCTTGGAT	1
AAGTGTGAAATCCGAAG	1
AAGTGTGACAGCATTGC	1
AAGTGTGACGTTGACAG	1
AAGTGTTTACCAGTGGA	1
AAGTTAAAGACTTTATT	1
AAGTTACTTTCCCAGCT	1
AAGTTATAATCCTTTTT	1
AAGTTCCAGTATAAGGA	1
AAGTTCCTTATGTATTT	1
AAGTTCCTTCACTCTTT	1
AAGTTCGATGAGCTCTA	1
AAGTTCTTCCATTCATC	1
AAGTTCTTTGGGTTCCA	1
AAGTTGAAAGTAAGATT	1
AAGTTGATTCCTGCTTC	1
AAGTTGCTGTTTATTTT	1
AAGTTGTAGAAGAGATC	1
AAGTTGTGAATGAGGTT	1
AAGTTTGCAAGTCTCCA	1
AAGTTTGTTGTAGAAAG	1
AAGTTTTAAAAATTGCT	1
AANAAACTAAGCACGTT	1
AATAAAAAAAAAAAAAC	1
AATAAAAAAAAAAAAAG	1
AATAAAAAAAGGACTGA	1
AATAAAAAACTACAACT	1
AATAAAAAATCCTGTGT	1
AATAAAAACAACCAAAA	1
AATAAAAACCAATAAAA	1
AATAAAAACCCAGATTG	1
AATAAAACCGCTCCAGA	1
AATAAAAGTGTACATTG	1
AATAAAATAATCTTTTC	1
AATAAAATATTTTCAAT	1
AATAAAATTAGGTTAAA	1
AATAAACTATGTTAAAC	1
AATAAAGACAGTGTGTT	1
AATAAAGATATTTTTCA	1
AATAAAGCCAATCTGTC	1
AATAAAGCTAATTTTCT	1
AATAAAGTGTTTGAAAC	1
AATAAATACTATTCGTA	1
AATAAATCTTTTTTTTA	1
AATAAATTTTGTTTTAC	1
AATAACAAGGCCTTTTT	1
AATAACCAGATAAGAGT	1
AATAACTTATATCAGCA	1
AATAAGCAGTGGGTAGG	1
AATAAGGTCAAACTTCG	1
AATAATAAAACTATTTA	1
AATAATAAAATACAAAT	1
AATAATAATGTCTTTGC	1
AATAATCCTGGAACAAT	1
AATAATGATTTTTAAAG	1
AATAATTGAAGCGAAGG	1
AATAATTTAAAAAAAAA	1
AATAATTTTTTCCTCCT	1
AATACAAGTATATATTT	1
AATACACACTTGGCGGA	1
AATACACAGATTATAAA	1
AATACATAAATAAATTC	1
AATACCCACCCCATCTC	1
AATACCTACCTATAAAG	1
AATACTAGAATTCCTTA	1
AATACTTTTGTATTGAT	1
AATAGAACAGTGTTCAC	1
AATAGATGGGTTTATTT	1
AATAGATGGGTTTGGGG	1
AATAGATTTGAGACGTA	1
AATAGATTTGTGCATCT	1
AATAGCAAAAACAAAAA	1
AATAGCATTTGCCTCTC	1
AATAGCCAGCTACGGTG	1
AATAGCTCCAATCCTCT	1
AATAGGGATGTCAATAC	1
AATAGGTCAGACACAGT	1
AATATAAGAGAGTTTTG	1
AATATAGAAGCTTTGGC	1
AATATAGTGGGTGTAGA	1
AATATATTTATATGGAC	1
AATATGAACAGAAACAC	1
AATATGGAGTAAGCTGG	1
AATATGGATGTTAAAAA	1
AATATTAAAAAAAAAAA	1
AATATTAAAGTGTGAAA	1
AATATTAAAGTGTGTCA	1
AATATTAGGCAACCCCA	1
AATATTAGTCAGTGAAT	1
AATATTCCAATATTCCA	1
AATATTGGTGACTAAGG	1
AATCAAATGGACTTAAC	1
AATCAACCCGTCNATGT	1
AATCAACCCGTCTATGN	1
AATCAACCTGTCTATGT	1
AATCAATAAATAATGAA	1
AATCAATATGAAGTCGT	1
AATCACAATTTTAGAGT	1
AATCACCACCTTCTTCT	1
AATCACTTTAAGGGCTG	1
AATCATAACCCCCTTGT	1
AATCATAACCTTTTAGT	1
AATCATTACACGGGATT	1
AATCATTCAAGTAAAAC	1
AATCCAAAGATAAGTCC	1
AATCCAATAGCAATGGC	1
AATCCACGCACAGGCCT	1
AATCCATATGGCTGTCG	1
AATCCCGAAAACATAAG	1
AATCCCTGTGGAGCATC	1
AATCCTATTTATACCTT	1
AATCCTATTTATACTTT	1
AATCCTCAAAAGAGGGG	1
AATCCTGCGGAGCATCC	1
AATCCTTGTTCGTATTT	1
AATCGAGCCCCGGAACA	1
AATCGCAAGAGAGACTT	1
AATCGCTTCTCTTTGGA	1
AATCGGAACAAAAGAGA	1
AATCGGAGGCCACCCAG	1
AATCGGAGGCCGACCAG	1
AATCGGAGGGNAACCAG	1
AATCGGAGGNCAACCAG	1
AATCTACTAATGTGATT	1
AATCTCCCACATCCCAA	1
AATCTCCCACTAACTGG	1
AATCTCTCAGAATCCCT	1
AATCTCTTCAATGTGGT	1
AATCTGAGTAAAGCAGG	1
AATCTTCTCAATGGAAT	1
AATCTTTTTCTTNCACA	1
AATGAAAGGCCACAGCC	1
AATGAAATTCCACACAC	1
AATGAACTGGAAAAAAA	1
AATGAAGGGCACAGAGC	1
AATGAAGTTCTCTAAAA	1
AATGAATCTTTGCTATT	1
AATGAATGGTTAGAAGT	1
AATGACAAGAAAACAAG	1
AATGACAGCTTATTCTG	1
AATGACCCCATCCCCGG	1
AATGACCTGGTGTCTGA	1
AATGACTCCTGGGGAGC	1
AATGACTTGATAGTTTA	1
AATGAGAAGGTCATTTC	1
AATGAGGAATACGACGT	1
AATGATTTTAAAAGAAA	1
AATGCACCTGCCAGCGA	1
AATGCACGCAGGGCTTC	1
AATGCAGGAAAGAAACT	1
AATGCCACTTTGCTTTT	1
AATGCTGCAGACACCTT	1
AATGCTGCCAAAGGACT	1
AATGCTTCTCTGTAGTA	1
AATGCTTTAAAAAAAAA	1
AATGCTTTCTTTTCAAT	1
AATGCTTTTAACATTCT	1
AATGGACAATACAGTGA	1
AATGGAGATATGGGGAT	1
AATGGAGCAAAAGGATT	1
AATGGAGCATCCGTAGA	1
AATGGATGAACGAAATT	1
AATGGATGTTTGTTTCA	1
AATGGCTAACAATGTTT	1
AATGGCTCTGATGAAAC	1
AATGGGAGGGTGGATTT	1
AATGGGGGTGTCTGGAG	1
AATGGTGCTCTTCGGGT	1
AATGGTGGAGCCCAGCC	1
AATGGTGGTTTGCCCAT	1
AATGGTTTAAGCAGGAC	1
AATGTAAGGCCCAGGCT	1
AATGTACTGACGAGCCG	1
AATGTACTTAGTCCCTT	1
AATGTAGCGCCCCAGGC	1
AATGTATTAAAGTATAA	1
AATGTATTGTGTAAATA	1
AATGTCAACTATAAAGT	1
AATGTCAGCAGTAAAAG	1
AATGTCAGCTAAAACCG	1
AATGTCTCAGAAATGAG	1
AATGTGAAAATACCACC	1
AATGTGAAACCTTCCTT	1
AATGTGAACTAGAATTA	1
AATGTGACTCTGTGGCC	1
AATGTGATAAAGCTTTT	1
AATGTTCACTATGTCCC	1
AATGTTGCAAATTCCAG	1
AATGTTGTAAAATTGTT	1
AATGTTTGGAAAGTCCT	1
AATNGGAGGNGGACCAG	1
AATNGGAGNCCANCCAG	1
AATTAAAATGCAAAATT	1
AATTAAAGGGAAATTTG	1
AATTAAAGGGGAACCTT	1
AATTAAAGTTACCTTCA	1
AATTAAGTTAAATAAAA	1
AATTAATGGCTTAAAAA	1
AATTACTAGAGATGTTT	1
AATTAGAAAAATACACA	1
AATTAGAAGCGTGCTTC	1
AATTAGAGAACAGTNTT	1
AATTAGCAGTTCTTGCA	1
AATTATACTCAACCAGC	1
AATTATTCTTAGCAAAG	1
AATTCAAGCGGCTCTCA	1
AATTCATCGCAGTGTGT	1
AATTCATTTGGGGGAGG	1
AATTCCAGATTTGGAGG	1
AATTCCAGGTCCAGTGC	1
AATTCCCGTGTATTCAT	1
AATTCCCTTTTAATCAA	1
AATTCCTCAGCTGTTTT	1
AATTCCTTCAAGTGGTT	1
AATTCTCTACTAATTTA	1
AATTCTGGAATAACCTA	1
AATTCTTATTGTCTGGT	1
AATTGAGGCAGAGATGG	1
AATTGCAAAAAAAAAAA	1
AATTGCTCAGTCTTGCT	1
AATTGCTTGAAAAAAAA	1
AATTGGAACTGCACTGG	1
AATTGGGGGGTGGGGAC	1
AATTGTAAATACCAAGA	1
AATTGTACTGTTTAGCC	1
AATTGTATTTTTAAGTG	1
AATTGTCAGCCATTGTG	1
AATTGTCGGCCATTGTC	1
AATTNCCCNTAAGCCCT	1
AATTTAAAATTAAAGGC	1
AATTTAATCCCAGCAGT	1
AATTTACCAATTTTCAG	1
AATTTAGAACTATAGCT	1
AATTTATTTCTATGGCC	1
AATTTCACAAGTTTTTC	1
AATTTCAGAAAGCCTAC	1
AATTTCAGTGTGAANGG	1
AATTTGAAAAAAAAAAA	1
AATTTGGTGCTGATGTT	1
AATTTNACATTTTGAAG	1
AATTTTAAAAACAAAAA	1
AATTTTAAAAATAAAAA	1
AATTTTAGATGTTGAAG	1
AATTTTATTGCTTTCAG	1
AATTTTCATAATTGGTG	1
AATTTTTAGGCTTTGAA	1
AATTTTTTTTTGTCATT	1
ACAAAAAAAAAAAAAAC	1
ACAAAAAAAAAAAAAAT	1
ACAAAAAATTGCAAAAA	1
ACAAAAATCAAAACAAG	1
ACAAAAATCTGTTTATT	1
ACAAAAATGGTGATGGA	1
ACAAAACCCGGCTTCGA	1
ACAAAAGAAGCAGGATG	1
ACAAAAGGAGAAATTAA	1
ACAAAAGGGGATCAGTG	1
ACAAAATAAAATCAAAA	1
ACAAAATGCTAGTTGTA	1
ACAAACCTCCATTGTTC	1
ACAAACTATGAAGAAGC	1
ACAAACTCCTGTAAAGC	1
ACAAACTTGGCTCTTCC	1
ACAAAGAGAAACGTGGT	1
ACAAAGCAAATAAGGCA	1
ACAAAGGCCTAAGATAA	1
ACAAAGTATTCATTCAC	1
ACAAATAAACCAACCTT	1
ACAAATAAACCAACTTA	1
ACAAATAGAGATCTTGT	1
ACAAATATTGCTCAGGA	1
ACAAATCTCTCTTGTCT	1
ACAAATCTGCCTGCTGT	1
ACAAATTAAAAAAAAAA	1
ACAAATTCAAATAAACA	1
ACAAATTTAAATAAAAA	1
ACAACAATGGACTGAAC	1
ACAACACAAATGTGATC	1
ACAACACATAAAAAAAA	1
ACAACATACTTCATTGG	1
ACAACCCAGCCTGAATG	1
ACAACCTATGATTCCTG	1
ACAACCTGGGAACTTTC	1
ACAACMCTGTTTAAATA	1
ACAACTAACCTCCAGCT	1
ACAACTAGAATGGCTTG	1
ACAACTGGCCTGTGGGA	1
ACAACTTCCTGAGCNTC	1
ACAAGACACAAAAAGTT	1
ACAAGACGGAGCTCCGC	1
ACAAGATGGCTGTGCCC	1
ACAAGATGTTTAAGATG	1
ACAAGATTCAACTCGCT	1
ACAAGATTCAACTTGAT	1
ACAAGCCCTGTTCCCGC	1
ACAAGCGCTTTGTAATG	1
ACAAGGAACTCGTCGAA	1
ACAAGGGAGCCTGCTGA	1
ACAAGGGGTGGGGGTGA	1
ACAAGGTAAGTTCACAG	1
ACAAGTATACTTCGTCT	1
ACAAGTCCATTTCTTTT	1
ACAAGTTTTTACAAAAG	1
ACAATAAACAAAGCAGG	1
ACAATAAAGACTGTTTG	1
ACAATAAATGCCTTAAA	1
ACAATAACAGACTAACC	1
ACAATAGATGCCTTAAA	1
ACAATAGCTGCATTACT	1
ACAATGTGGAAGTGGGG	1
ACAATTCTAATTCCTGG	1
ACAATTCTGCTCTGGTG	1
ACAATTTCTGCCATATT	1
ACACAACCCAGGACCCA	1
ACACAACTGAGACTGTC	1
ACACAATGAATATTTTT	1
ACACACAGACCTCAGTG	1
ACACACAGAGTCAAAAG	1
ACACACCTACAATTTAA	1
ACACACCTTCTGACAGC	1
ACACACTGGAATCTGTA	1
ACACAGAGCCACTATGT	1
ACACAGCTACTTCATTT	1
ACACAGGAAGTAAATTT	1
ACACAGGTAGCTGGAGA	1
ACACATTCAATATACTT	1
ACACATTGAAAAAAAAA	1
ACACCAAATAAAGAGTT	1
ACACCAGAGACCACCAC	1
ACACCAGTACTACAGTC	1
ACACCATTCCTATTGCT	1
ACACCCGAATCCTCACT	1
ACACCCTGCCTGGTTGT	1
ACACCCTGCTCTGATGG	1
ACACCCTGGTGTCGGGG	1
ACACCGGGAACAGCCCT	1
ACACCTAGGTTTGATTC	1
ACACCTATACCTCTTGG	1
ACACCTCTTCAGGCTTT	1
ACACCTTAAAAATAAAA	1
ACACCTTAGCAACCGCC	1
ACACGAACAGTTTAATT	1
ACACGAACTCTCCCTAA	1
ACACGAGCTAGAGGTTT	1
ACACGGGGCTGGGGATT	1
ACACGTCAATGAATATA	1
ACACTAACCACATTTTG	1
ACACTAATCACAATTCC	1
ACACTATAGCCTGCACG	1
ACACTGAACACTGNANA	1
ACACTGGACCCTGTAGA	1
ACACTTAATGTTAATAT	1
ACACTTGATTTCACAGG	1
ACACTTGGAAGTTTAGC	1
ACACTTGGAGTGGTTGG	1
ACACTTTGTAAAGGTAT	1
ACAGAAAGTGGTGTGAT	1
ACAGAACTCAGAACAAG	1
ACAGAATCTTTAAAAAA	1
ACAGAATTCACTATTTT	1
ACAGACACTTGGCTAAA	1
ACAGACAGAACAGATTG	1
ACAGACATTGGCTTAAT	1
ACAGACCAAGGAACAGC	1
ACAGACCCCTCTGGAGG	1
ACAGAGCAACGCTNTGT	1
ACAGATCAGATCAGAGC	1
ACAGATTCAAGGTATTT	1
ACAGATTTACAAAGCGG	1
ACAGCAAAGCCACAGGC	1
ACAGCAAGTTCAATGTT	1
ACAGCAGCCACAGAACC	1
ACAGCAGTGTTACACAA	1
ACAGCAGTTTTGGGGAC	1
ACAGCATATTTTTCCTT	1
ACAGCATATTTTTTCCT	1
ACAGCCAGAAAAAAACA	1
ACAGCCAGACAGCAGGA	1
ACAGCCGCACATTCTGA	1
ACAGCCTCTCTCAGGAG	1
ACAGCCTTGCTGGTCTT	1
ACAGCTAGCGCCTGCGC	1
ACAGCTATAGGGGCTGT	1
ACAGCTATATGTACGTT	1
ACAGGAATAGTAGGAAG	1
ACAGGACAGACATTCTG	1
ACAGGATTGCACCTAGG	1
ACAGGCAAGGAACAGTG	1
ACAGGCCGATGAGTGCC	1
ACAGGCTACAAAGCACA	1
ACAGGCTCAGAGTTTTT	1
ACAGGGCAGGTCCAAGT	1
ACAGGGGACTGAACCTC	1
ACAGGGTCTCCAGTTAG	1
ACAGGTGAACCAGGTTG	1
ACAGGTTACCCCAGGCC	1
ACAGGTTATGTGATGGC	1
ACAGTACCAGCTAATGC	1
ACAGTCACCACGAGGAG	1
ACAGTCAGTGTGAGGGC	1
ACAGTCATAGATGTGCT	1
ACAGTCCTATAGAACCT	1
ACAGTCCTTTGGTGAAG	1
ACAGTGAAGGGCCAAAA	1
ACAGTGAGTGGAGNGAC	1
ACAGTGCCATTCCCTTC	1
ACAGTGCCCTCCCTGTC	1
ACAGTGGGGATTCGATT	1
ACAGTGGGGCTTTTTTT	1
ACAGTGGGTGTGAGTAA	1
ACAGTGTGGAGAAATAA	1
ACAGTTACCTGTTCCAC	1
ACAGTTCCAATGCAACG	1
ACAGTTCTTTCAAAAAT	1
ACAGTTGACAAACTTAT	1
ACAGTTTGCAAGTGCTT	1
ACANCTGAACACTGTAG	1
ACATAAAACAGAGCAGT	1
ACATAAATAAAAAAATA	1
ACATAATTAAACATTAA	1
ACATACATACATACATA	1
ACATACTGTCAGGCTTT	1
ACATAGAGCGAAGCAAG	1
ACATAGTTCTTGCTATG	1
ACATANTGTTAAATACT	1
ACATATAATTTCCAAAG	1
ACATATGTAATAATATC	1
ACATATTTGGTACAATG	1
ACATATTTTTATTCTCC	1
ACATCAGACCTCAGCGG	1
ACATCAGCCCGTGCAGG	1
ACATCATCACAGATATT	1
ACATCATCAGAACCCAG	1
ACATCCAAGCCACAGTC	1
ACATCCGAATAGCTGGC	1
ACATCTGTCCATACAAA	1
ACATCTTCAGCAAGGTG	1
ACATCTTCAGGGTGGCC	1
ACATCTTCCACCCGTTC	1
ACATCTTGGAAAAAAAA	1
ACATCTTGGAAAGGCAA	1
ACATCTTGGAAAGGCCA	1
ACATCTTGGAAAGGCCC	1
ACATTAAAGTCTGAGGA	1
ACATTAAAGTGTGACAA	1
ACATTAACCCCTGGTTG	1
ACATTATCTTTTCTGCC	1
ACATTCTAGTCACTTGT	1
ACATTCTCGGATGGGCT	1
ACATTCTGCTCAAGAGG	1
ACATTCTTTGTAGAATC	1
ACATTGAAAGTGCCTTT	1
ACATTGTAGCTTTGGAG	1
ACATTGTAGTCCCCCTC	1
ACATTTAAAAAAAAAAA	1
ACATTTAAAACATTAAA	1
ACATTTAAAACATTGAA	1
ACATTTACAGAGCGCGG	1
ACATTTACTATGAATTT	1
ACATTTAGTTCCTTAGT	1
ACATTTCAAAGAGGACT	1
ACATTTCAGATAAACAT	1
ACATTTCATCTGGGTGG	1
ACATTTCTAAACTCCTT	1
ACATTTCTACTCCAGTC	1
ACATTTGCTATTTTCTG	1
ACATTTTAAAAAAAATG	1
ACATTTTCCCACATTAC	1
ACATTTTGAGCAAAAAA	1
ACATTTTGAGCATTAAA	1
ACATTTTGGCTTTATCA	1
ACATTTTTATTGAAAAA	1
ACATTTTTATTGAGCCT	1
ACCAAAACCACATTCAG	1
ACCAAAAGCAACTTGGT	1
ACCAAACATTCTGTGTT	1
ACCAAACCACGCCTCAA	1
ACCAAACCACTGTTTTA	1
ACCAAACTCCTAATGTA	1
ACCAAACTTGTGCTGGT	1
ACCAAAGTGGTATTATG	1
ACCAAAGTTGTGTGTGT	1
ACCAAATAAAGCATAGC	1
ACCAACTGTGATGATCC	1
ACCAAGACAGCCTCAGG	1
ACCAAGAGGATGGGCCT	1
ACCAAGGCACTACACAG	1
ACCAAGTTTGGGGGGGG	1
ACCACAGCCCGGCGGGG	1
ACCACAGCTAAAATCTG	1
ACCACAGCTTCATACCC	1
ACCACAGTCTAGGAAGA	1
ACCACCAAGGTAGAAGA	1
ACCACCACCCAAAACAC	1
ACCACCACCCTTGCACC	1
ACCACCCCAAACCAAAC	1
ACCACCCCGGAACACTC	1
ACCACGTCAGGAATAAA	1
ACCACTCCAGGTTCAGG	1
ACCACTTTATGCAAATA	1
ACCAGAATACCCACTTT	1
ACCAGAATATGTTGTAT	1
ACCAGAGACAACTTGGG	1
ACCAGAGACATTATTTA	1
ACCAGAGATGAATTCAA	1
ACCAGGAAAACCAAAAA	1
ACCAGGACACCTCAGTC	1
ACCAGGCCAACAACAAC	1
ACCAGTCACCACAAACA	1
ACCAGTGGGGATTTTTT	1
ACCATAACGAACGACTG	1
ACCATCAGCCGGATCTC	1
ACCATCGCCAAGGGAGG	1
ACCATCGCCCAAGGAGG	1
ACCATCTCATCTTTTTA	1
ACCATCTGTAATGGGAT	1
ACCATTATGCCTTTCTC	1
ACCATTATGTCTTTCTC	1
ACCATTCGTCGGCACAC	1
ACCATTTTAGACCATTA	1
ACCATTTTGTATGGCTT	1
ACCCAACCGAAAAAAAA	1
ACCCACAAATTAAGAAA	1
ACCCACATTGTCCGGGA	1
ACCCACTAAATATATTT	1
ACCCAGAACTGCACCTG	1
ACCCAGAAGTCCCTTCT	1
ACCCAGACCTCTACATC	1
ACCCAGGATGAATGTCT	1
ACCCAGGCTCCAGCTGT	1
ACCCAGGCTGGAGTAGA	1
ACCCAGGGCTTGGCATT	1
ACCCAGGGGAATGGAGT	1
ACCCAGTGGGATCCAGT	1
ACCCAGTTCTCTGCCCT	1
ACCCAGTTGCAGGCACC	1
ACCCATAAAAAAAAAAA	1
ACCCATAATTTGAGAAC	1
ACCCATTTGACTTCGAG	1
ACCCCAACGCCCAAGTG	1
ACCCCAACTGTGTGGGA	1
ACCCCACCGGGTGACAG	1
ACCCCACTCCCCCACTC	1
ACCCCACTTCCTCTATC	1
ACCCCAGAGCTTTGACT	1
ACCCCAGGCCGGAGGAC	1
ACCCCCAGTGGGCACCT	1
ACCCCGAAGAGAGCTGA	1
ACCCCTCCGGTAAACCC	1
ACCCCTTCTCAAATTTA	1
ACCCGCCGGGCAGCCAG	1
ACCCGCCGGGCAGCCCT	1
ACCCGCCGGGCAGCTTT	1
ACCCGCCGGGTGACTCC	1
ACCCGGCCAGACAGATA	1
ACCCGGCTAGTAGTGAA	1
ACCCTCCTCCTGCCCAG	1
ACCCTCTATAATTCCAG	1
ACCCTCTGTACCTTCGA	1
ACCCTGATGGTGAAAGT	1
ACCCTGCCTCTACATCT	1
ACCCTGGAATTATTACA	1
ACCCTGGGGAGGTGGTA	1
ACCCTGTTCCACTTCGG	1
ACCCTTCCCTACAGCCT	1
ACCCTTTTTAAAAAAAA	1
ACCGAACGATGAAACTT	1
ACCGACTAAAACAGGCC	1
ACCGAGCAAATGACCCT	1
ACCGCCCAGAAATACCT	1
ACCGCTGCCCTACAGGC	1
ACCGGAACCTTTTTAAT	1
ACCGGAATGTAGATGAG	1
ACCGGAGGGGGAGGGGA	1
ACCGGAGTGTTTCGGGG	1
ACCGGCCTAACGGAACT	1
ACCGGGAGAAGCAAGGA	1
ACCGTAAAAACGTGGCT	1
ACCGTATCAAGAGGGAG	1
ACCGTGGGTGATATTCC	1
ACCGTTCTGTAGCAATA	1
ACCGTTGCTGCATTGTC	1
ACCNAGATCTACGGAGG	1
ACCNGCCGGGCAGCTTC	1
ACCTAAAGAAAGAGGAT	1
ACCTAAAGAGTAAACAT	1
ACCTAAATAATTACTTT	1
ACCTAAATCTAACAGAT	1
ACCTACAATGGGTACCT	1
ACCTACTAGCAAAGAAC	1
ACCTAGCCACTGCTGGG	1
ACCTAGTTCTACATCAC	1
ACCTATAACGGGCACAC	1
ACCTATCAACAGTCATC	1
ACCTCAATGACAAACTG	1
ACCTCACTCAGAAAAAC	1
ACCTCAGGAAATNAATT	1
ACCTCATCAGGTCTTTC	1
ACCTCATTCTTCTGTTC	1
ACCTCCAAGTCCTCTTA	1
ACCTCCCAGGCCTGTTT	1
ACCTCCCTTCTCTCCTC	1
ACCTCCTCCAGAGATCC	1
ACCTCCTTCTCCAAATA	1
ACCTCTAAATAAAAGGA	1
ACCTCTCAGATTCGTCA	1
ACCTCTCCCAAGTCTTG	1
ACCTCTCCTTTAACACT	1
ACCTCTGACCTGGCTCT	1
ACCTCTGGAAGAACAGT	1
ACCTCTGGAAGAGCAGC	1
ACCTCTTGGTGAAAGTG	1
ACCTGAACCACAGAAGA	1
ACCTGAGTCTTGCAGTT	1
ACCTGCCACCTCTGCTT	1
ACCTGCGCCTTCGTGGG	1
ACCTGGAACAAAATAAA	1
ACCTGGGACGGACTGCC	1
ACCTGGNACAAAATAAA	1
ACCTGGTAGAAGCCTCT	1
ACCTGGTGCAGGATGGA	1
ACCTGTCTGCTCTACCA	1
ACCTGTTTTCTAGAAAA	1
ACCTTAAAAAAATGAAT	1
ACCTTCAGATTGGAGAG	1
ACCTTCCAGAACACACA	1
ACCTTCCTATACACAGA	1
ACCTTGACCGGAGCCTG	1
ACCTTGACTGCGGAGTC	1
ACCTTGCTTCTGTTTCT	1
ACCTTGGCTTCCCAGAT	1
ACCTTGTGCTGTCCTGT	1
ACCTTTATATAGGCTGC	1
ACCTTTATTTTAAAGGT	1
ACCTTTCTTTTTGCACG	1
ACGAAGATGAAATCCGG	1
ACGAAGGTATCACCACG	1
ACGAATCAGAGGATGGC	1
ACGACGAGGTGCAGGAT	1
ACGACGGCCGTTGCCAA	1
ACGACTTGCAGCTGGGA	1
ACGAGAAAGCCTCAAGA	1
ACGAGCCAAAAATAAAA	1
ACGAGGATGCTGGAGCT	1
ACGATAATGGACTAAGC	1
ACGATGTCTACACAAAA	1
ACGCACTCCACCACCAT	1
ACGCCAGCCGTCAATCC	1
ACGCCTCTACTTTCACC	1
ACGCCTGCCAGGGGGAC	1
ACGCGATGCACGAGACC	1
ACGCTCACAGTATCCAG	1
ACGCTGCGGGACTGTGG	1
ACGCTGTACAGAATTTT	1
ACGCTGTTCTCTGACCT	1
ACGGACCCAGACGTCCC	1
ACGGAGCTGGAGCAGCA	1
ACGGATTTCAGCACCTT	1
ACGGCATTGTGTGCCGT	1
ACGGCTGGTCAGAGAGA	1
ACGGGCGCATCTGCTCT	1
ACGGGCTCCAAACCTTA	1
ACGGGCTCCTACAATAA	1
ACGGTAGCAAGGTGAGT	1
ACGGTAGGATGATGAGA	1
ACGGTGCCCAGGCGGAC	1
ACGGTGTATGGGCTGCC	1
ACGGTTCCTGTTTTTTA	1
ACGTACACATAGGAAAA	1
ACGTCACCAGCTGCACA	1
ACGTCAGCGTCCACCAA	1
ACGTCATTATCCCATCT	1
ACGTCCGACCTGAGGAC	1
ACGTCTAAAAGTAAAAA	1
ACGTCTCAAAAGTAAAN	1
ACGTCTCAAAGGAAAAG	1
ACGTCTCAAAGTAAAGA	1
ACGTCTCAAGTAAAAGC	1
ACGTGACTCTCCCTCAG	1
ACGTGCATCATCATTTG	1
ACGTGGCGCAGTTCTGA	1
ACGTGGGGCACAAGTGG	1
ACGTGGTAGAACGATGG	1
ACGTTCCTAAGGTGGAA	1
ACGTTCCTTCTGCCAGA	1
ACGTTCTAAGTGTATCT	1
ACGTTTTCCGTTTTTTT	1
ACGTTTTTGTTAGGAAA	1
ACNTCTGGAAGAGCAGT	1
ACTAAAAAAAAAAAAAA	1
ACTAACAGAATGAAGCC	1
ACTAACTCGCTTCTTAA	1
ACTAAGAGCAACACAAA	1
ACTAAGGATGTTGAGCA	1
ACTAATCACAACTCTCC	1
ACTAATTAAGTGTCAAA	1
ACTACACGGTGAGACCC	1
ACTACAGAGCAGGGACG	1
ACTACCAAACACATCTG	1
ACTACCCTCTCCAGCCC	1
ACTACTATGTGTATATG	1
ACTACTGGCCACAGGAC	1
ACTACTGTAGCCACCTC	1
ACTACTTGTCTAAGCAC	1
ACTAGAAAATTAAACAG	1
ACTAGACATTGTAAAAA	1
ACTAGATTTTGAGAAAT	1
ACTAGGACTGCAAGTGT	1
ACTAGTATTGCTGATTA	1
ACTAGTTGCAAAAAAAA	1
ACTATAAAAAAAAAAAA	1
ACTATAAACCATTTTTG	1
ACTATAATCTGGTACTT	1
ACTATAGCTAAGCAAAG	1
ACTATAGTCTGCAGCAC	1
ACTATCTCTGAGCTCGT	1
ACTATGAGCGTGTGATA	1
ACTATGATGAAGAAGGT	1
ACTATGTCAAATGTTTC	1
ACTATGTTGAGATGAAT	1
ACTATTTGTAAGCCAGA	1
ACTATTTTATGTATTTT	1
ACTCAAACTCCAGAATT	1
ACTCAATTCTTAGGTTT	1
ACTCACTTTTGTGCCTT	1
ACTCAGCAAGCACCTTC	1
ACTCAGCACAAGCAGCA	1
ACTCAGCTAGGGGGACC	1
ACTCAGGACTTACCTGC	1
ACTCAGTGGGGTCAGGG	1
ACTCATAACTGTAACTA	1
ACTCATCTTCTTCCCAG	1
ACTCATTAGTAAAATAC	1
ACTCATTTATTATATAC	1
ACTCCACCCATTATTCT	1
ACTCCCATCAGCTATAC	1
ACTCCCTCCTGCTCACC	1
ACTCCTAAGTGGACTGG	1
ACTCCTACCGGGCCTTC	1
ACTCCTCCCTGCCNAGC	1
ACTCCTCCTAAGGGCAA	1
ACTCCTGTCAGTCCACT	1
ACTCCTGTGTGTGGATG	1
ACTCGAGCTGATGCTTG	1
ACTCGAGGTGGCGCAGC	1
ACTCGGAGTATTTCTTC	1
ACTCGGGTGGAAAGGGA	1
ACTCGTGGTCTGGATGG	1
ACTCTAACGTCAAAGGG	1
ACTCTCCCTACTCCCCA	1
ACTCTCCTCTCCTAATT	1
ACTCTCTCAGGCTCATT	1
ACTCTGAATCTCTTTGT	1
ACTCTGAATGCTCAAGA	1
ACTCTTAAGAGGGCAGC	1
ACTCTTAAGTTTGTTGT	1
ACTCTTCAGTGGCTTCC	1
ACTCTTTATAAGTGCTA	1
ACTGAAAGACACAGCTC	1
ACTGAATCCTGCCAGTC	1
ACTGACATAGGCACAAA	1
ACTGACTAAAAAAAAAA	1
ACTGACTAACCTCTGTT	1
ACTGACTAACTTATCAG	1
ACTGACTGCACACTGAC	1
ACTGAGAAGAAGGCAAA	1
ACTGAGCCCAGCAGGTA	1
ACTGAGCTCGGGTCAAA	1
ACTGAGGCCCAGAGCGG	1
ACTGAGGTTTAAAATGA	1
ACTGAGTCACCAGATCT	1
ACTGATAAGCAGAGAAG	1
ACTGATAATGCCCAATG	1
ACTGATAATGGCAAGAG	1
ACTGATAATGTCAGGAT	1
ACTGATGCAAGGTTTGA	1
ACTGATTCTCAGCCTTA	1
ACTGCAAATGTCAAGGA	1
ACTGCACACGTGTGTAT	1
ACTGCAGATGGTTCTGA	1
ACTGCATACTGCACCCA	1
ACTGCATACTGGGAAAA	1
ACTGCCCCGGGTAGGAC	1
ACTGCCCTAGCGAGATT	1
ACTGCGTGGGCAAGAGC	1
ACTGCTCTTCTAGATAG	1
ACTGCTTACGGCATTTC	1
ACTGCTTTGCCCCATTT	1
ACTGGACAGCTGGGGGA	1
ACTGGACCTGTCCTGGA	1
ACTGGAGATTAAAGGTC	1
ACTGGATATAATGTATG	1
ACTGGCATTATTAAAGC	1
ACTGGCTCAGAGCTCTG	1
ACTGGGACAGACAGCAG	1
ACTGGGACTACTGCGAG	1
ACTGGGAGGAGGCCCAC	1
ACTGGGATAATGACAAA	1
ACTGGGGAAATTACACT	1
ACTGGGGTGTATGAGTA	1
ACTGGGTCTCCAAAATA	1
ACTGGTTGTTCTGGCTG	1
ACTGTAACCTTTCCCAA	1
ACTGTACGTCTGAAAAG	1
ACTGTATGGTGGTGCCT	1
ACTGTATGTATTGAAGG	1
ACTGTCCCAGATTAAGG	1
ACTGTCCGCTGCTGCGA	1
ACTGTCCTCATCAAGCA	1
ACTGTCTAACTCCTGGG	1
ACTGTCTCAAACACTGG	1
ACTGTCTGCATCAACCC	1
ACTGTCTTTTACATCAC	1
ACTGTGCTGTAGATGCT	1
ACTGTGCTTTTTGAATA	1
ACTGTGGTTCTTCAAAA	1
ACTGTGTATGTAGGCAG	1
ACTGTGTCAGACTAAAA	1
ACTGTGTTCTTCTCCCA	1
ACTGTGTTGTAATATAG	1
ACTGTGTTGTTGCTGCT	1
ACTGTTCTGACTCCGCC	1
ACTTAAACCTCCACTTC	1
ACTTAACTGAGATACAG	1
ACTTAAGAATGGTCAGT	1
ACTTAAGGTGTAGAAAA	1
ACTTAATAAAGTTAAAT	1
ACTTAATACTCAGCTGC	1
ACTTAGTATGGNTACAA	1
ACTTATAATCTTTTTTT	1
ACTTATACCTCTTTGTA	1
ACTTATATTCAAATCAA	1
ACTTATCAATCATCACT	1
ACTTATGATCATCTATT	1
ACTTCACACAGCCGTTT	1
ACTTCACCACAAGGACT	1
ACTTCAGACTCATCCAG	1
ACTTCAGAGTAATTCTG	1
ACTTCATAGTTGTGATC	1
ACTTCATTTGAGCTTTA	1
ACTTCCTGAAATATGAC	1
ACTTCGGACATTTTAAA	1
ACTTCGTTAATTGTATT	1
ACTTCTGCAGACTTCGT	1
ACTTCTGGAAGAGCGGT	1
ACTTCTTGCTTCTAGAA	1
ACTTGAAGTCAGTGGGT	1
ACTTGACAACTATTTCC	1
ACTTGAGAGACTTAAGT	1
ACTTGAGCCGTGTTTCT	1
ACTTGATAAATTAAGTA	1
ACTTGCAGTGCTTTGGC	1
ACTTGCTCCGAGGTGTC	1
ACTTGGAACCATTTCGT	1
ACTTGGCACTCCTCANT	1
ACTTGGGAGACCCTATC	1
ACTTGTGATAAAAATTG	1
ACTTGTGTGAGCAACAT	1
ACTTNTATGTGTTGGTT	1
ACTTTAAATAATGTATT	1
ACTTTAACAAGAAACTC	1
ACTTTAAGGACGGCATT	1
ACTTTACNATAAATTGT	1
ACTTTATACATACAGAA	1
ACTTTATAGTTGTGATC	1
ACTTTATTTTAAATGAT	1
ACTTTCAAGGAAAAGAG	1
ACTTTCAGTGGCCTTGT	1
ACTTTCCAGTAATAAAA	1
ACTTTCTTTCAGCACTG	1
ACTTTGAATAAAACTAG	1
ACTTTGAATTTAATAAA	1
ACTTTGCTGCACAGTTG	1
ACTTTTAGTGGCACGAG	1
ACTTTTTCACAAATCTC	1
ACTTTTTCTTTAGTTTA	1
ACTTTTTTTTATTACAC	1
AGAAAAAAAAAAAAAAC	1
AGAAAAAACAAAAAAAA	1
AGAAAAAGCGTTGGAAG	1
AGAAAACATCATTTACC	1
AGAAAAGATGCTCCCTC	1
AGAAAAGTATATGAAAT	1
AGAAAATGGAGCAAAAA	1
AGAAACACGTCCATCCC	1
AGAAACACTGAAGAGGT	1
AGAAACCCGGGTCAATA	1
AGAAACTGCAAGTAAAG	1
AGAAAGAAGGAAGGAGC	1
AGAAAGAGGGAGGGAAG	1
AGAAAGCTAGATCACTG	1
AGAAAGCTATGGCGCCC	1
AGAAAGGATATGAGGGC	1
AGAAAGTCTGCAACCTG	1
AGAAATAAATTTATATA	1
AGAAATACAAAAAAAAA	1
AGAAATATCAATGACCT	1
AGAAATATGCAGCCTTT	1
AGAAATCAACTGGGAAG	1
AGAAATCAACTTTAATG	1
AGAAATCCCTGACAAAA	1
AGAAATGCTTCTCTTTG	1
AGAAATGTAATCTGTGT	1
AGAAATGTCTCTAAGCC	1
AGAAATTGCTCGTACCT	1
AGAACAAAATTAAAAAA	1
AGAACAAGCCNTTTGAC	1
AGAACAATTAGGTTGGT	1
AGAACAGGGCTTCAGAG	1
AGAACATTATCTGGCTG	1
AGAACCAGGAGTGCCCC	1
AGAACCCGGCTGGAGCC	1
AGAACCTAGTCAGGGAG	1
AGAACGTGCATTTGAAG	1
AGAACGTTTGAAAGGGG	1
AGAACTACAATTACATT	1
AGAACTATAATGCCCAG	1
AGAACTCGGTGTTTGGA	1
AGAACTGACAATACCTG	1
AGAACTTGGTCAAAGTG	1
AGAACTTTAAAAAAAAA	1
AGAAGAAAGAGGTTAGG	1
AGAAGACAAGACTGAAA	1
AGAAGATACGGGTACCA	1
AGAAGATTGAATTGGTT	1
AGAAGCACTCTGAATGC	1
AGAAGCAGTAAAGCTTG	1
AGAAGCCTCTTCACTCC	1
AGAAGCTGTTTGACCTG	1
AGAAGCTTCGCGGTCCG	1
AGAAGGAAAACGTAGCT	1
AGAAGGCACAGTGGGCC	1
AGAAGGCAGTTGTGCTG	1
AGAAGGCTACACAAAGA	1
AGAAGGCTACTGCGGAG	1
AGAAGGGCTAGTGTGGG	1
AGAAGGTCAAGTTTGGC	1
AGAAGTATTTTTTTAAG	1
AGAAGTCCAGTAAATGT	1
AGAAGTCCCCCTTTGTA	1
AGAAGTCTATGCTGTTT	1
AGAAGTGCAAAAAAAAA	1
AGAAGTGTCTGTAAGAA	1
AGAAGTTAGTCTCGGTG	1
AGAAGTTTGACCTCCTG	1
AGAATAAAAAATGGNAG	1
AGAATAAAAGTAAGATT	1
AGAATAAACTGTTACAA	1
AGAATACCAAAGTATTT	1
AGAATAGCCAAAGGGTG	1
AGAATAGGACTTCATAC	1
AGAATATTCAAGCAAAT	1
AGAATATTTATGATATT	1
AGAATATTTTATGATAT	1
AGAATCAGAAAGAAACT	1
AGAATCCTTTGGCTGGG	1
AGAATCTCACCTAAGTG	1
AGAATGAAGAACTTTCT	1
AGAATGAAGANCTTTCT	1
AGAATGANGANCTTTCT	1
AGAATGCTTGCCCCAGA	1
AGAATGGAGTCGAGGAT	1
AGAATGGGTTAAGCAAA	1
AGAATGTGTCTCTTGCC	1
AGAATTAAACATCTAAA	1
AGAATTCGTTGTTGATG	1
AGAATTCTTTTTTTTTT	1
AGAATTGCCTCACCCTT	1
AGAATTGCGGAGCTGAA	1
AGAATTGCTCCAGAGCT	1
AGAATTGGTCCAGAGCC	1
AGAATTGTAATGTTTTA	1
AGAATTGTTTCTAGGCA	1
AGAATTTAAAAAAAAAA	1
AGAATTTAAATTTTATC	1
AGAATTTAATTAGAAAT	1
AGAATTTATTGAATGCC	1
AGAATTTGCACCAAATC	1
AGAATTTGTTGATCCTG	1
AGAATTTTGTATCGGAG	1
AGACAAAAAAAAAAAAA	1
AGACAAGGGATCACAGG	1
AGACAATGTCTTTGAGA	1
AGACACAGTAGAACCCT	1
AGACACCCTCAAAACAA	1
AGACACCTGGGTCTTCC	1
AGACACCTTAGTTAGGA	1
AGACAGAAAGATGAAGA	1
AGACAGACTATCAGATA	1
AGACAGAGGGAAGGTTA	1
AGACAGCCATCGTGAGA	1
AGACAGCTGTAGTAGAG	1
AGACAGGTGAANCCTTC	1
AGACAGTAAAATAAAAA	1
AGACAGTAGTTCTCTTT	1
AGACATACTGATAGAAT	1
AGACATCAGAAAAAAGG	1
AGACATTGCCACCCTTT	1
AGACATTTCTAATTCCC	1
AGACCAAAAAAAAAAAA	1
AGACCAAAAGCTAGAGG	1
AGACCAAATGGCAGTCA	1
AGACCACTGAGTGGTCC	1
AGACCACTTTATATTTT	1
AGACCCACTGAATAAAA	1
AGACCCACTGAGTGAGC	1
AGACCCACTGGGTGAGC	1
AGACCCCCATTTTGCTG	1
AGACCCTATCTTTAAAA	1
AGACCCTATTCAAAGAA	1
AGACCCTGACTCAAAAA	1
AGACCCTGCCTCAAAAA	1
AGACCCTGTCTCAAAAA	1
AGACCCTTGTCTTAAAA	1
AGACCCTTTTATGATCA	1
AGACCGGTACACCAGGC	1
AGACCTAAGAAAGAAGC	1
AGACCTGGATCCGAACA	1
AGACCTGGTCCGGGCAC	1
AGACCTGTATGGATTGG	1
AGACCTTTTGTGCTGTT	1
AGACGGATAAATCAGAC	1
AGACGGTGTAGCTGCTT	1
AGACGGTTTGAAACTGT	1
AGACGTAAATGTCACAG	1
AGACNCTTCCTCATATG	1
AGACTATACACAATAAC	1
AGACTATCACACTGCCC	1
AGACTATGCACCTATAA	1
AGACTCAGAAGGCTAGT	1
AGACTCCCCATCATAGN	1
AGACTCTGACTCAAAAA	1
AGACTCTTCTGTTAGGT	1
AGACTCTTTGCTTAGGT	1
AGACTCTTTTAAGAGAC	1
AGACTGACTCTCAGTAA	1
AGACTGCATTGCTGATA	1
AGACTGTATACATTATT	1
AGACTGTTTGATCAGAG	1
AGACTTACATAAATAAG	1
AGACTTGTCTGACTGTC	1
AGACTTTGCTAGAGATT	1
AGACTTTTATACAAAAA	1
AGAGAAAAGGAACACTT	1
AGAGAAAGCTTTTGTCC	1
AGAGAAATCTGGTATAG	1
AGAGAACTGGACAGGGA	1
AGAGAACTGTAAGGAAG	1
AGAGAAGCGCAGAGTGC	1
AGAGAAGCTATTCATTC	1
AGAGAATTAAAGTGGAC	1
AGAGACTCGTGGAAAAT	1
AGAGAGACACACAGTGA	1
AGAGAGGCAGCAGAGAG	1
AGAGAGGGAGNNGAGAA	1
AGAGAGGGCAGCAGAGA	1
AGAGATGACAGAGGAGG	1
AGAGATGACCCTCTTTC	1
AGAGCAACTAAACTACC	1
AGAGCAATCACAAATCA	1
AGAGCACAGAGGGGAAG	1
AGAGCAGCATCTTTCTG	1
AGAGCAGCCCAGTAGTC	1
AGAGCAGGNCAATAAAT	1
AGAGCCGCAAGAGTCCT	1
AGAGCGAAGTGACAAGA	1
AGAGCTACAGTGGATTG	1
AGAGCTCTGAGTATTTT	1
AGAGCTGAGATAATTTG	1
AGAGCTGGGATGTCCTC	1
AGAGCTTAGGCCAGGCA	1
AGAGCTTTAAACAAAAC	1
AGAGGAAAAGGAGTTCT	1
AGAGGACTCATACTGGG	1
AGAGGAGAGGACTATTT	1
AGAGGCACTTGTAGGCG	1
AGAGGCATTGTCAAGAA	1
AGAGGGCACTGTACGTG	1
AGAGGGCGACACAAAAG	1
AGAGGGTCTTCTCTCTC	1
AGAGGGTGTGCAGGACC	1
AGAGGTGGTTACATACG	1
AGAGTAAGCTTGTTTTT	1
AGAGTACTCTGGCCCAA	1
AGAGTAGCAGACAGGAC	1
AGAGTATCCAAGCTAGA	1
AGAGTATCTAATGCATT	1
AGAGTATGGAAATAAAA	1
AGAGTCACATTGAGAAC	1
AGAGTCACCAGTTCTTT	1
AGAGTCCCCTTTAACCC	1
AGAGTCCTCTATGAAGC	1
AGAGTCCTCTGCCCTCC	1
AGAGTTTACTATGAAAA	1
AGAGTTTTTTTTTTTTT	1
AGATAAATAAATAAATC	1
AGATAACACAGCCAGCC	1
AGATAAGCCTTAATCCA	1
AGATAATCTGGTTTATT	1
AGATACATAGTGAGACT	1
AGATAGCATTGGCAGCC	1
AGATAGGAAAGCTATGA	1
AGATATCACCAGTGGTC	1
AGATATGGACCTTTTTT	1
AGATATGTTGTCCGTGG	1
AGATATTAAAGGATTTT	1
AGATCAGAAGTTCTTTT	1
AGATCCAAAAAAGAAAG	1
AGATCCAGAGTGACGTG	1
AGATCCAGGTAACTAAA	1
AGATCCCACACCTGCCT	1
AGATCTATACAGNTGGN	1
AGATCTATACAGTTGCA	1
AGATCTTTGCTGGAATT	1
AGATGACCACACTTCTC	1
AGATGAGGCTCGGGGAA	1
AGATGCAAGTCAGGCTA	1
AGATGCTTCAGGCCGTC	1
AGATGCTTTCTATGCTT	1
AGATGGAGATTATAAAC	1
AGATGGCTACTTCGAGA	1
AGATGGCTCTGGGTGTC	1
AGATGTGATGTTAGGAG	1
AGATGTGTTCTTATATT	1
AGATGTTCACGTCTGTT	1
AGATGTTTAAGATGGAG	1
AGATGTTTGGGAATCAA	1
AGATTATTGCCTGACTT	1
AGATTGATTTGTAATGT	1
AGATTGTGTTACGCTCG	1
AGATTGTTTGTGGAGGT	1
AGATTTTAGGGCAGCAG	1
AGATTTTTAAAAAGATA	1
AGATTTTTTCATTTCGG	1
AGCAAAAAAAAAAAAAG	1
AGCAAAAATAAAAAAAA	1
AGCAAAAGCAAAAAAAA	1
AGCAAAAGCCCANNNNG	1
AGCAAAAGTAAAAAAAA	1
AGCAAAAGTAACCTGGG	1
AGCAAAATAATGAAAAT	1
AGCAAACCAAGAACCAA	1
AGCAAAGCGGCTTTTGT	1
AGCAAAGGGTGACTTGT	1
AGCAACCAAGAAGGTGT	1
AGCAACCTGAAACCTTA	1
AGCAACGAGACGGTCAT	1
AGCAACGCTCGTGGGGT	1
AGCAACGGCTTTCAACT	1
AGCAACTTGAGCCGGGG	1
AGCAAGAATTCTTAAGC	1
AGCAAGAGATTCCAAAC	1
AGCAAGGACAGGGGGAC	1
AGCAAGGGATGGGAGCA	1
AGCAAGGGATGGGGGCA	1
AGCAAGTGGGAAACTTT	1
AGCAATAAAGTTGATCC	1
AGCAATGTGGGAAAGCC	1
AGCACAAAGGTCTTACA	1
AGCACAAATAAGTGGGT	1
AGCACAGGGAACACCTG	1
AGCACAGTGTCTTCTTT	1
AGCACAGTTTCTGCTTT	1
AGCACCAGCGCCCAGGG	1
AGCACCAGGCTTTGCTC	1
AGCACCGTGAGCAGCCT	1
AGCACGACCCATTACAT	1
AGCACGTGGAGGGAAGC	1
AGCACTAGGGTAGAGAA	1
AGCACTGCAACTCCTTT	1
AGCAGACCACTCTGAAT	1
AGCAGAGAATGNANTGA	1
AGCAGAGAGCTGCTGGT	1
AGCAGATCTGCACTGGG	1
AGCAGCAGCATTTGTAC	1
AGCAGCATCTGCACACT	1
AGCAGCCAAGAGACACC	1
AGCAGCCTCTGGTTCAG	1
AGCAGCNGCAGCCTCAC	1
AGCAGCTCTCTCCGTGT	1
AGCAGCTGCATTTCTGG	1
AGCAGCTTAGGCGTGAC	1
AGCAGGAAGAGACTCCA	1
AGCAGGACCTGAACTGG	1
AGCAGGACTATATATGA	1
AGCAGGGATTCTGAGAC	1
AGCAGTCCTGAAAAAAA	1
AGCAGTGGAAGGTTTTC	1
AGCATAGTTTAAAGATG	1
AGCATCCTCCGTTACAG	1
AGCATCGAGCTGGGCCC	1
AGCATCTCCGAAAGGAC	1
AGCATCTGTAGTGGAAT	1
AGCATCTTGGCACTGCC	1
AGCATTCAGCCTGCGGA	1
AGCATTCATTCTCTTGC	1
AGCCAAAAAAAAAAACA	1
AGCCAAAAAAAAAAACC	1
AGCCAAAAACCCAAACG	1
AGCCAAAAGCTGCACAT	1
AGCCAAAATAAACCTGT	1
AGCCAAAGTTGCATTTT	1
AGCCAACAGATTGCCTC	1
AGCCAAGTCTGGAAGAG	1
AGCCAATCTGCTGATTT	1
AGCCACCAAGTCTGTCC	1
AGCCACCACAAAAAAAA	1
AGCCACCAGGCCCGACT	1
AGCCACCTGTCCTCCTG	1
AGCCACCTTGCCTGTCT	1
AGCCAGACGACTTCACC	1
AGCCAGACGCCTGACAG	1
AGCCAGCCTGGTCTATA	1
AGCCAGCTACTCTGGAG	1
AGCCAGGCCATTAGAAG	1
AGCCAGGGCCACTGGTG	1
AGCCAGGGCTAGAGTTT	1
AGCCAGTGAGGGACTAC	1
AGCCATCCCCTTCACTA	1
AGCCCACCTATGGAATC	1
AGCCCAGTGCCAACGTG	1
AGCCCCGTTGGACCTGG	1
AGCCCGCCCAGGAGCTG	1
AGCCCGTCCCTTCACTA	1
AGCCCTCTTAGGCCTCA	1
AGCCCTTCATTCTTGTC	1
AGCCCTTTGTAAGTCCC	1
AGCCGACCCAGCCCTAC	1
AGCCGCGAAAAAAAAAA	1
AGCCGCTCCTCACCTCT	1
AGCCGGGGAACGCCTGG	1
AGCCGTCAAAAAAAAAA	1
AGCCGTGAAGTGCAGTC	1
AGCCTAGGTGTCCAAGG	1
AGCCTAGTGTGGTGACG	1
AGCCTCCAGGGTGAGCT	1
AGCCTCCAGTAGGTGCC	1
AGCCTCCCCATAACCCC	1
AGCCTCTTCACTTTTTG	1
AGCCTCTTTCTGTATAT	1
AGCCTGGACTCAAAAAA	1
AGCCTGGTGTGGTGGTG	1
AGCCTGTTTATTGCCAT	1
AGCCTTATTTTGATTTT	1
AGCCTTCACAAACATCA	1
AGCCTTCTTCCTGGGTC	1
AGCCTTTAGGATCCTGT	1
AGCGAAACCTTGGGGCT	1
AGCGAGAGGTGAGTGGG	1
AGCGAGCGTCCAAGACA	1
AGCGAGGACAGGAGTTC	1
AGCGAGGACGAGCTCAT	1
AGCGAGGCGGGCGAGGC	1
AGCGATACAAGACAGGG	1
AGCGATTAATGAGGGAA	1
AGCGATTCAAACAANCC	1
AGCGATTCAAACANCCA	1
AGCGATTCANAACAACC	1
AGCGCCCGAAAGAGCAG	1
AGCGCCGCCCGGCCCCA	1
AGCGCCTTCGGTTTGCT	1
AGCGCTCCCTCAACACC	1
AGCGCTGTGTCCCCCTA	1
AGCGGAAATGTAATGTC	1
AGCGGGAAAAAAAAAAA	1
AGCGGGAAAGACATAGG	1
AGCGGGGTCTGCAAAAA	1
AGCGTCAGCCAGAAGAG	1
AGCGTGGCTGCCGGCCT	1
AGCGTTTACTTTATGCT	1
AGCTAACCAAACACAGG	1
AGCTACAAAACTCAATA	1
AGCTACAAGCCTCTACC	1
AGCTACACCAATGGAAA	1
AGCTACAGAAGCCCAAA	1
AGCTACAGAAGGCAGGG	1
AGCTAGGATAAAAGGCG	1
AGCTATAAAGAAAGGCC	1
AGCTATATAGAGCAATG	1
AGCTATNAAGCAAAAAG	1
AGCTCAATACTGAAGTG	1
AGCTCAATGCAGGTTGG	1
AGCTCACCTCTCTGCGC	1
AGCTCATCAGTGGCCTG	1
AGCTCCAGGCCAGCCTG	1
AGCTCCCAGCCAAGGGT	1
AGCTCCCCGTGACTCCT	1
AGCTCCTGGTATTCGCG	1
AGCTCCTGTGACAATAA	1
AGCTCTTCAGAGGCATC	1
AGCTGAAGGACTTCAGG	1
AGCTGAAGTGGCTGTTG	1
AGCTGACACCAATTCGA	1
AGCTGACAGTGTCTCAT	1
AGCTGAGAGGGCACGGC	1
AGCTGAGGCAGGTGGAA	1
AGCTGAGGGCCAGCAGC	1
AGCTGCAAAAAAAAAAA	1
AGCTGCAACAACACACC	1
AGCTGCAGTTCCTGCAG	1
AGCTGCATATAATGTCT	1
AGCTGCCCACCGATGAC	1
AGCTGCCCCTGGATTCC	1
AGCTGCGCAGCCTCACT	1
AGCTGCGCCTGCGCGGC	1
AGCTGCTGGAAACACAG	1
AGCTGGCCTCAGTCTTT	1
AGCTGGGCTGGACAGCT	1
AGCTGGGGCACCGAGCT	1
AGCTGGTGAGGCACTTT	1
AGCTGGTGGGCAGAATG	1
AGCTGNGGGGGGNGGGC	1
AGCTGNGNTGCAGGTGG	1
AGCTGTAGGGGACAAAT	1
AGCTGTATTCTCCACAG	1
AGCTGTCACTGCTCCTA	1
AGCTGTGCACACTCATT	1
AGCTGTGGCTGCAGGTG	1
AGCTGTGTGGGAGTGGC	1
AGCTGTTCATCTCATCT	1
AGCTGTTGAAGCTGATT	1
AGCTTAAGTTCTTTTAA	1
AGCTTATATGTCTAAAC	1
AGCTTATGCTCAGAACA	1
AGCTTCGCCCAAGTTCT	1
AGCTTCGGTTTGCTTCC	1
AGCTTCTACGTTTATTT	1
AGCTTCTTCTCCTTCAA	1
AGCTTCTTGCCGTTGTT	1
AGCTTGGCATCCTGCAG	1
AGCTTGGGAAAGTCGAG	1
AGCTTGTGGCACCCAGG	1
AGCTTTACTAGACTCTG	1
AGCTTTCCTGTANAATC	1
AGCTTTCTCATCTCCAA	1
AGCTTTCTTATACATCT	1
AGCTTTGCTCCCTCCCT	1
AGGAAAAAAAAAAAAAA	1
AGGAAAAAAAATTTCTA	1
AGGAAAACAACAGAGAA	1
AGGAAATAAATCANTTT	1
AGGAAATGAAGCTGAGT	1
AGGAAATGTAAACTAGT	1
AGGAACAATGAATTCAA	1
AGGAACAGCAGTAAGCT	1
AGGAACAGGAGTTCAAG	1
AGGAACAGGCTCCTGCC	1
AGGAACATTCATTCAGA	1
AGGAACCAGCCAGTAAG	1
AGGAACTCACTTTACAA	1
AGGAACTGACATTTTTA	1
AGGAACTGTATTAAGGG	1
AGGAAGAATGTCCCGAA	1
AGGAAGACTGCAAGCAG	1
AGGAAGAGAAACGACAG	1
AGGAAGATATGCACATA	1
AGGAAGCAGAAGATACC	1
AGGAAGGACCCTGGGGC	1
AGGAAGGCAGCAGCCAA	1
AGGAAGGCTGGACAAGA	1
AGGAATTCTCCGTGCTC	1
AGGACAAACGTGGAGGT	1
AGGACACACAGGGTGGT	1
AGGACAGCAACGGGTTG	1
AGGACAGCTACAGTGTA	1
AGGACAGGCAACGGTTG	1
AGGACAGGGAGGGCTTT	1
AGGACATTTACGTGTCT	1
AGGACATTTTTATTGGG	1
AGGACCTGGAAGTTTCC	1
AGGACGTGCCCATTCTT	1
AGGACTCTTTCTAGGGT	1
AGGACTGGGTTTTTATT	1
AGGACTTCTATGCAGAT	1
AGGACTTCTCAAGTCTC	1
AGGAGAAAAGACTGGAC	1
AGGAGAAAAGTGAGGCG	1
AGGAGAAAATTCTTGAT	1
AGGAGAAACGGAAGGAA	1
AGGAGAAAGGATCCCAG	1
AGGAGAAAGTATTCAGA	1
AGGAGAAGCTGAAGACC	1
AGGAGAATTCTTCAATG	1
AGGAGAGAGAAGATGGA	1
AGGAGAGTGTCCCCAGG	1
AGGAGCCAGGGGACAGC	1
AGGAGCCCCCCTCCCCC	1
AGGAGCTGATTGAGGGT	1
AGGAGGAACCTAAGTAA	1
AGGAGGAGAAAAGAACC	1
AGGAGGCCGCCATAGGA	1
AGGAGGCTACACNAANG	1
AGGAGGCTGCATCTGTC	1
AGGAGGGCTGACTTGCC	1
AGGAGGTCCCCNAAGNA	1
AGGAGTCGAGGAGTACG	1
AGGAGTCTGAGTCTGAG	1
AGGATAAAGGTGCTTTA	1
AGGATAACCGGTGCAGC	1
AGGATCACCCCAGGCCC	1
AGGATCATTTGTTTCTT	1
AGGATCCACAGCAAAGC	1
AGGATCCTAATCCCTCC	1
AGGATCGTCACGATTCC	1
AGGATCTCAGGTCTGGA	1
AGGATGAGCTTTTAGCC	1
AGGATGAGGATTCACCA	1
AGGATGCCTAAGTCAAC	1
AGGATGCTGAGGACCAG	1
AGGATGGTGGTTTCAGA	1
AGGATTATACACGTGAA	1
AGGATTGAAGAGGAGCT	1
AGGATTTGCTGATGTTG	1
AGGATTTTTCTGGTACC	1
AGGCAACCGCAGAACCA	1
AGGCAACTTTGACCCAG	1
AGGCAAGTCCAACCTTC	1
AGGCAGAACAGTTGCTG	1
AGGCAGACGATGTCTGG	1
AGGCAGACGTTTGCTGT	1
AGGCAGGAGGGGGGAGT	1
AGGCAGGCAGGTGCTGT	1
AGGCAGGGAGGGGTCTT	1
AGGCAGGGGTGATTTTT	1
AGGCAGTACAGTTGCTG	1
AGGCAGTGCAAGGGTGC	1
AGGCATATTGGCGAAAT	1
AGGCATTACCACTTTGC	1
AGGCCAAGAAGTATGCT	1
AGGCCACAGCCCACCAC	1
AGGCCAGTGCGACCATC	1
AGGCCATCATACTTTCC	1
AGGCCCAATGACACAAA	1
AGGCCCAGGGTGCCATC	1
AGGCCCCTAACTCATCC	1
AGGCCCTACGTCAGGCC	1
AGGCCCTGTCTCGGGAA	1
AGGCCGGTCAAGCTGGT	1
AGGCCNAAGTCCTTCAG	1
AGGCCTCAAACTAGACA	1
AGGCCTGTGGAAATAAA	1
AGGCCTTTGAGAGTGAC	1
AGGCGCAGACTCCGGGG	1
AGGCGGGAGTGGGTAAG	1
AGGCGGGTGACTAGAGG	1
AGGCGTTTGGTTTGCTT	1
AGGCTAGCCTGGAACCC	1
AGGCTCAACTCTAATGT	1
AGGCTCAGTCTTCCCCA	1
AGGCTGAAAGAAGAAGC	1
AGGCTGAAAGAAGAAGG	1
AGGCTGGCGTGCTGCCA	1
AGGCTGGTGTGGGAGGT	1
AGGCTGGTTTATAATAA	1
AGGCTGTGAGGAGGACC	1
AGGCTGTTCCCCTCACC	1
AGGGAAAAAAAAAAAAA	1
AGGGAAAAAAAAAAAAC	1
AGGGAAAAAAAAGAAAA	1
AGGGAAAAAAACCCAAC	1
AGGGAAAAAAGAAAAAA	1
AGGGAAACATTTTCAGG	1
AGGGAAAGAAAAAAAAA	1
AGGGAAATGGAACTTCT	1
AGGGAAGCCCAGAATTC	1
AGGGAAGTCAGAGAGAA	1
AGGGAAGTGCATTGTTA	1
AGGGAAGTTCGAGATCT	1
AGGGACAGCAGCAGTGT	1
AGGGACAGCCAGTGTGT	1
AGGGACAGCTGTATTCC	1
AGGGACATTGAGTGACT	1
AGGGACCAAGAACGCCC	1
AGGGACCTCCAGTCAAA	1
AGGGACCTCCAGTCACA	1
AGGGACTCAGGATTGAA	1
AGGGACTGAATTAAAGG	1
AGGGACTGGCAACCTTT	1
AGGGACTGTCTTAAGCC	1
AGGGACTTCAAGAGGTT	1
AGGGAGAAAAGTGGTGG	1
AGGGAGACAGTTGCTGT	1
AGGGAGCGCGTAACCCT	1
AGGGAGGACCAGGGAGA	1
AGGGATGGGAGGGAGGA	1
AGGGCAGCACACAGGCC	1
AGGGCAGGACGACCCTA	1
AGGGCCACCCTGACCCT	1
AGGGCCTCCTCAGGGGT	1
AGGGCCTGCTGTTGCTG	1
AGGGCTCCAGCTATTCT	1
AGGGCTGAGGAGGCAAG	1
AGGGGAGACATATAATT	1
AGGGGCTGATTGAAGGT	1
AGGGGCTGATTGAGGGT	1
AGGGGCTGGGGATTTAG	1
AGGGGCTGTGCTCTCTG	1
AGGGGGAGAGAGACTGA	1
AGGGGGATTGGGAAACA	1
AGGGGGGTGAGCGGAGA	1
AGGGGTCCTATCTGTCC	1
AGGGGTGAATGCTGACC	1
AGGGGTGAGCAGAAAGG	1
AGGGGTTGGGGATTTAG	1
AGGGTAGTGGGGAGGCA	1
AGGGTCACCTGCCCTAA	1
AGGGTCAGAGATCATTA	1
AGGGTCTGTGTCCAGGA	1
AGGGTGAGAGTGTGGCC	1
AGGGTGCCATCCCAAGT	1
AGGGTGGAAGAGATTGC	1
AGGGTGGCGGGTTTACA	1
AGGTAACTTTCCAATTC	1
AGGTAGTGCAGGCCTTG	1
AGGTAGTGCTGAGCTAA	1
AGGTATATAGCAACCAT	1
AGGTATCAATCTGTCAG	1
AGGTATGTTAGGTATGT	1
AGGTATTGTACAAAGTT	1
AGGTCAAATGCCCGGGG	1
AGGTCAAGTTACTTCTG	1
AGGTCAGGACTAGAGGA	1
AGGTCCACAGGCCCTCC	1
AGGTCCAGTGAAAGGCT	1
AGGTCCCTGCCCCCTCC	1
AGGTCGGGTGGAAGTAA	1
AGGTCGTCAATGGGCTG	1
AGGTGAACAAGCAGTTC	1
AGGTGCAGCTGTGAGGG	1
AGGTGCCTCTGTGGTCG	1
AGGTGCTGCCATCTGGG	1
AGGTGGATAACAGAGGG	1
AGGTGGCCAGCACCTAA	1
AGGTGGGACCTCAGGGC	1
AGGTGTCTTTTTTTTTT	1
AGGTGTGTTTATTAGGA	1
AGGTTAGATGGCATTTA	1
AGGTTAGGGAGGTTCTG	1
AGGTTCTTCAAAGCCAA	1
AGGTTCTTTTTATTTTT	1
AGGTTTAATCAAGCACA	1
AGGTTTATTTAAAGATT	1
AGGTTTATTTTAGGCAG	1
AGGTTTTAGAAACCAGC	1
AGGTTTTATTCTTTGTT	1
AGGTTTTCTTACCAGTA	1
AGNAAAAAAAAAAAAAA	1
AGNNGGCTACACAAAGA	1
AGTAAAACTTGTAATAA	1
AGTAAAGTAGTAGACTC	1
AGTAAAGTTTAAGAGAT	1
AGTAACAACAGCGTGAG	1
AGTAACAACNGAGTGAG	1
AGTAACACCTTAAGGAG	1
AGTAACTGCACCTGTAG	1
AGTAAGAGCACTTGCTG	1
AGTAAGTGACTTCTGAA	1
AGTAAGTGCAGCAGTTC	1
AGTAAGTGGGATGGCTT	1
AGTAATCCTAAATTCTC	1
AGTAATTTTAGNGNATT	1
AGTACCAGTACCCACCA	1
AGTACTCCTGAAGCCAC	1
AGTACTTGGGAGAGGTG	1
AGTACTTTAATTAGAAC	1
AGTAGAACAGCACCACC	1
AGTAGAACAGCACCTAC	1
AGTAGATGTAACACACT	1
AGTAGCTTTCTGCCAGA	1
AGTAGGGACTGGGTCTC	1
AGTAGTAGTTATTTGGA	1
AGTAGTGCCTAGCAGAG	1
AGTAGTTGGGAGTTGGC	1
AGTATAATAATATTCCC	1
AGTATATAAAGTCTATC	1
AGTATCAAGCACCCAGG	1
AGTATCAAGTCNAAGTG	1
AGTATTTAAAATGTAAG	1
AGTATTTGGATGTGGCT	1
AGTCAACAGCGGTTCTT	1
AGTCACAGATCCAGCCT	1
AGTCACATAGCTACTTA	1
AGTCACCATTCTAGAAA	1
AGTCACCGCTCTGAGAG	1
AGTCACTACCCGGGTGA	1
AGTCACTGCCTCCTGTT	1
AGTCACTTGTCCTTGCA	1
AGTCAGACACCTTCTCT	1
AGTCAGCCGAGCCATCC	1
AGTCAGCTTTCGCGCGA	1
AGTCAGGAATGAATAAA	1
AGTCAGGTAGAGTAAAT	1
AGTCATCCAGCCTTTGT	1
AGTCCAATGATGGCACC	1
AGTCCAGCCCCAGGGCT	1
AGTCCCACAAAACGTCG	1
AGTCCCTGTCTCAAAAG	1
AGTCCTAAGGTCTTAAT	1
AGTCCTCTCACTTGCTT	1
AGTCCTGAGAGGAAGCC	1
AGTCCTGATACCAATTC	1
AGTCCTTAAAAAAAAAA	1
AGTCCTTCCTCGAGACT	1
AGTCCTTGTATTAAAAG	1
AGTCGTTTTTCCTCTAC	1
AGTCTAATAATTAAATT	1
AGTCTCAGAGTGAGACT	1
AGTCTCCTCTGAATCAC	1
AGTCTCGGGAGGTGCGT	1
AGTCTCTCTGCAATCTT	1
AGTCTCTTTGAAATGTT	1
AGTCTGCTTGTAGTAAA	1
AGTCTGGTGAGGGAAGT	1
AGTCTGTTTCCCAAGCT	1
AGTCTTGGCATCGCGTT	1
AGTGAACTGGCAGTTTC	1
AGTGAATCTGCGTGTGA	1
AGTGACAAAGTGCTGCC	1
AGTGACATTTACTCAGT	1
AGTGACCATTGGACTGC	1
AGTGACTATCCCACTTG	1
AGTGAGAAAGTTTATTG	1
AGTGAGACTTTGACCTT	1
AGTGAGCAATTTCAATT	1
AGTGAGCTGTCGCTGTT	1
AGTGAGGGGAAGAGTAA	1
AGTGAGGTCTGCAGGAT	1
AGTGAGGTGCACTCCCC	1
AGTGATGTCAGGTTACA	1
AGTGATGTGTCTGCTGG	1
AGTGATTTGCTGGTTTT	1
AGTGCCGGGGTGGAAGG	1
AGTGCCTGCCCACTCCC	1
AGTGCCTTGTGAACTTA	1
AGTGCTAGGATTATGGG	1
AGTGCTCAGAGCCCGGC	1
AGTGGATGATAAAGTGT	1
AGTGGCCCTGAAAAAAA	1
AGTGGCCTGCGAGTCTA	1
AGTGGGAGGTCTGTGTG	1
AGTGGGGTCTCCCACTC	1
AGTGGTAGACTNTTCAC	1
AGTGGTTACCACACTGG	1
AGTGGTTTGCAGCTGAA	1
AGTGTCCTGGGCAGGGA	1
AGTGTCTATCCGATGCA	1
AGTGTCTTACTGGGGTC	1
AGTGTGCTAGCATCAAC	1
AGTGTGGGTTCTGATGT	1
AGTGTGTCACCTTTCCT	1
AGTGTTTGAGCAGAGAG	1
AGTGTTTGTCACCTTGG	1
AGTGTTTTCTAAGTAAA	1
AGTTAAATTCTTGTCTT	1
AGTTAATAAAGAGAAGG	1
AGTTAATAAATGAACTC	1
AGTTAATAAATGATGTC	1
AGTTACTTCACCAAGAA	1
AGTTAGCACTCCAGGCC	1
AGTTATGATGAAAAGAG	1
AGTTATTCTGAGCTATA	1
AGTTCAAACCTGTCGTT	1
AGTTCACTGAACTCTTC	1
AGTTCAGATCCAGAATG	1
AGTTCAGGGCCTGCCTA	1
AGTTCATTTATCTTCCG	1
AGTTCCAGGACAACCGA	1
AGTTCCCTGGCTTTTAG	1
AGTTCCTACAACATAAA	1
AGTTCCTACCACCATTA	1
AGTTCTAGAACTAGGGA	1
AGTTCTGCTTGAACCAT	1
AGTTCTTTTAAGTGACC	1
AGTTGAAATTGTGATAT	1
AGTTGAAGGGTAGCCTG	1
AGTTGATGCAAACGTTT	1
AGTTGCCCAGTTAGTTA	1
AGTTGGGAGAGTGTGTA	1
AGTTGTGGTTTTGGTGG	1
AGTTTAACATAGTCATA	1
AGTTTAAGACCCTGTTT	1
AGTTTACAAGTGACCCC	1
AGTTTAGTGTGGAGAGT	1
AGTTTATGTCTGCTCAC	1
AGTTTCACAGCTTCATA	1
AGTTTCAGTGGCCTTGT	1
AGTTTCCCCTTCTGGGT	1
AGTTTCTGCAGAGGTGA	1
AGTTTCTGCCCTGACTT	1
AGTTTCTTGTGAAAAAA	1
AGTTTCTTTGTTTGGTT	1
AGTTTGAAGCCAACTCG	1
AGTTTGACTATCTGACT	1
AGTTTGACTGGTTCTGA	1
AGTTTGCTGAANTTAAG	1
AGTTTGTGAAACTTGTT	1
AGTTTGTGCAGTCGGCA	1
AGTTTGTTTAAAATTGA	1
AGTTTTAACCATCTTTT	1
AGTTTTCCCAATGGAAA	1
AGTTTTGTATCTAAAAA	1
ANAAAAGAGGATTTGAA	1
ANAATGTTCNGACTNTG	1
ANATAATNTNTNNTAAA	1
ANATTTACNANGAATTT	1
ANCCCTCGTTCTTTGAC	1
ANCCCTTGGAAGCAAAG	1
ANCNGTCCNTTCNCTAG	1
ANCNNTNNGNCTNTTCA	1
ANCTGGTTCCAGCAGAA	1
ANGCAGACAGTTGCTGT	1
ANGGAGTTACACTAGTC	1
ANGTACTCGGGGGAACT	1
ANTGAGACCTGGAGTGG	1
ATAAAAAAAAAAAAAAC	1
ATAAAAAAAAATCTAAG	1
ATAAAAAAAATGGGTAT	1
ATAAAAACAATTATGTG	1
ATAAAAACTCTGCGAAC	1
ATAAAAATCTATCACCA	1
ATAAAAATGGAGTTGTT	1
ATAAAAATTAGGGGGAT	1
ATAAAACAAAACAAAAA	1
ATAAAACTCGGGAATCT	1
ATAAAAGGCATTTTTTT	1
ATAAAATGCTAGCCAGA	1
ATAAAATTTTGACAATT	1
ATAAACACAAAAAAAAA	1
ATAAACAGAGAGAGTTC	1
ATAAACCACCAGGGGCC	1
ATAAACCATTTCCAGTG	1
ATAAACTGATACTCCAC	1
ATAAACTGTTATTGCTG	1
ATAAAGCAAAAGGTGTT	1
ATAAAGGAAAGTACTTA	1
ATAAAGGCGCGCTCTAT	1
ATAAAGTCTGTTATTAG	1
ATAAAGTNNGNNNCNGN	1
ATAAAGTTCACACCANC	1
ATAAAGTTCACACCGGC	1
ATAAATAAAAACATTTG	1
ATAAATAAATAAATCTT	1
ATAAATAAGCTTGAATA	1
ATAAATATTTTCATTTC	1
ATAAATGAATAAAGGAA	1
ATAAATGTTTGCCAGTG	1
ATAACACATAAAAAAAC	1
ATAACACATAAAAAAAT	1
ATAACACATAAAAAACA	1
ATAACACATAAAAAAGA	1
ATAACACATAAAAGAAA	1
ATAACACATAATGACCC	1
ATAACACATAGAAAAAA	1
ATAACACATANAAAAAA	1
ATAACACGTAAAAAAAA	1
ATAACACTACTGTGAAG	1
ATAACAGAGACAAAGGG	1
ATAACAGTTTACTTCGA	1
ATAACCCAATGCTATAT	1
ATAACCCATTAAAAAAA	1
ATAACCGTGTGAGCTGC	1
ATAACGCATAAAAAAAA	1
ATAACGGCCTCAAATTC	1
ATAACNCATAAAAAAAA	1
ATAACTACTTCCCTTAT	1
ATAACTGACACTTCGTA	1
ATAACTGAGTTAGGGCC	1
ATAACTTTATACATATT	1
ATAACTTTTACATCTCC	1
ATAAGAAAATAAAAGAG	1
ATAAGCAGTACAAGAAA	1
ATAAGCCTTTATTTGAA	1
ATAAGCTACCAGTGTGG	1
ATAAGGGGTCCGACTCC	1
ATAAGGTTCACACCAGC	1
ATAATAAAAAGCAGTTG	1
ATAATAAATGTAGAAAG	1
ATAATACAATGGAAAAA	1
ATAATAGATATTTGTCT	1
ATAATAGTTGGTTTACC	1
ATAATCAATTGAATCAT	1
ATAATCCTCTCGTTCCT	1
ATAATCTAAAATGGTTG	1
ATAATCTTTAAGGCATT	1
ATAATGAACTCTTAATG	1
ATAATGGACTGAACATC	1
ATAATGGATGATACCCA	1
ATAATTAAATGTCATAG	1
ATAATTGCACACAGATT	1
ATAATTTATTGCAAATT	1
ATACAAAAAAAAAAAAA	1
ATACAAAACAGTTTTAT	1
ATACAAAGAATTTTTAA	1
ATACAATAAAACCACAA	1
ATACAATAATACTTTTG	1
ATACACAAACTCAGGGA	1
ATACACATTAAAATCTC	1
ATACACTGTAAAAACTG	1
ATACAGAATGCAGATGT	1
ATACAGACCAAAGAGCG	1
ATACAGGGCAAAGTTGC	1
ATACAGTTGCAGTAGGA	1
ATACATCTCTCAGGGCT	1
ATACATTAAAAAAAAAA	1
ATACCAGAAATTGGTTT	1
ATACCCAAATCTATGTT	1
ATACCCAACAGCATAAA	1
ATACCGAGTGTTAAAGC	1
ATACCGTGTTTGGAAAA	1
ATACCTACTGGGCTACA	1
ATACCTACTTGGTCATA	1
ATACGGCATAGATATTA	1
ATACGGTATTGTCCTCG	1
ATACGNAAAATGCTGTA	1
ATACGTGTTTTGTTTGC	1
ATACGTTTGGTACATCC	1
ATACNGACANTTCGTAG	1
ATACTAAATTCAACTGT	1
ATACTACATTTCCTGTC	1
ATACTGAAGTCTACCAT	1
ATACTGACACCTTCGTA	1
ATACTGACACTTCGNTA	1
ATACTGACACTTTGTAG	1
ATACTGACGCTTCGTAG	1
ATACTGGACACTTCGTA	1
ATACTGGCACTTCGTAG	1
ATACTGNACACTTCGTA	1
ATACTTGCTAGCTTTTC	1
ATAGAAAATAAAAGATG	1
ATAGAAATGGGCCTTAA	1
ATAGAAGCCATCAAAGT	1
ATAGACTGTCTCAAAAA	1
ATAGAGCAGGGGAAATG	1
ATAGAGCTCCTGGGCCC	1
ATAGAGCTGGGAATGGT	1
ATAGATGGCGGGAACTG	1
ATAGATGGGGCATTGTC	1
ATAGATTATTAAACAAC	1
ATAGCAAATTTGTTTTC	1
ATAGCACACAGGTTGGG	1
ATAGCACATAAAAAAAA	1
ATAGCAGAGACAGAGGA	1
ATAGCAGTGTAAGGACG	1
ATAGCATCTCTGTGTAT	1
ATAGCCCAGTTGTTCCT	1
ATAGCGAATCCAATCGC	1
ATAGGAAAACATCCAGT	1
ATAGGACACACGGACTC	1
ATAGGATAGCTTTTTGT	1
ATAGGCAAAAACAAAGA	1
ATAGGCAGATGGTTCTC	1
ATAGGCCGTGTTTATGG	1
ATAGNTTGTGAATTACC	1
ATAGTGATGATGAAAAT	1
ATAGTGGACACACACAC	1
ATAGTGTAAACTGAATC	1
ATAGTTCTCACAGCAAC	1
ATAGTTTATTTAAAAAA	1
ATANCTGACACTTCGTA	1
ATATAAAACCTAGGTGG	1
ATATAATTTGATCCTTC	1
ATATACACCAATTCCAA	1
ATATACTGTAAAAAATA	1
ATATATAATAGCAAAAA	1
ATATATACACTCTGACC	1
ATATATACCTGCAATTC	1
ATATATCCATTGTACCA	1
ATATCACCCTGCATCCT	1
ATATCAGTACATTGCTT	1
ATATCCATTTGTTTTCA	1
ATATCTCAGTTCCAGGC	1
ATATGAAGGAAAAAATA	1
ATATGAGAAAGGATTCC	1
ATATGCCTATTTCCTGA	1
ATATGGATTCGTGTGCT	1
ATATTAATCTGTCTGAT	1
ATATTACAGAATCCCCT	1
ATATTACTCAGATGGCA	1
ATATTGAAGAAAAGTGC	1
ATATTGTGGCTTCTGAA	1
ATATTTCACTAAGATTC	1
ATATTTTATAGGTAGAA	1
ATATTTTCTGGTATGAA	1
ATATTTTTAAAAAAAAA	1
ATCAAAAAAAAAAAAAA	1
ATCAACAAGAAATTAAA	1
ATCAACACCGCAACACT	1
ATCAACACTGACATATA	1
ATCAACTTCTATGGCTT	1
ATCAAGATGGGCAAGCT	1
ATCAAGATTAAAGCTGT	1
ATCAAGCAGAAAAAGAC	1
ATCAAGGTGACAACTGG	1
ATCAAGGTGTGACACTG	1
ATCAATATAAAAAAAAA	1
ATCAATATAAATACAAA	1
ATCAATTACAGGCAGTC	1
ATCACACCCTTCAGGAC	1
ATCACAGAAGGCAAACT	1
ATCACAGAAGGGAAAAA	1
ATCACAGAAGGGAAAGC	1
ATCACAGGGTTTTCCCT	1
ATCACCTTGCTATAGGA	1
ATCACCTTTCTACCTCA	1
ATCACGCTGTTGTGAGT	1
ATCACGGCTACCTGTAA	1
ATCACGGTGCAGGAGCT	1
ATCACTTGATGTAAATT	1
ATCAGAGTAAAATTGAG	1
ATCAGCAAGACTGGAGA	1
ATCAGCAGTTCGCCCTT	1
ATCAGCTTGGATCAGCT	1
ATCAGGCCAATCAGAAT	1
ATCAGGCCTCCTGGGAA	1
ATCAGTACTAAGTCCTG	1
ATCAGTGGAAGGGGAAG	1
ATCAGTGGGCATTAAAA	1
ATCATAGCCCCCATCTG	1
ATCATATTTTCCCTTGT	1
ATCATCTGTAATGGTAT	1
ATCATTCTGCCACCCAC	1
ATCATTTCATTAGATGC	1
ATCCAAAATATTTGGTG	1
ATCCAAACCCAAAAGAT	1
ATCCAAAGCAAAAAAAA	1
ATCCAAATAAAGAGTCC	1
ATCCAAATTAAAGATTT	1
ATCCAAGGGAATGGAAC	1
ATCCAAGGTGGGCTGGC	1
ATCCAAGTACCGTTAAG	1
ATCCACAAACCACCAGC	1
ATCCACAAGTTTGAAGA	1
ATCCACTCCATCGTTCC	1
ATCCAGATATTTGAAAT	1
ATCCAGCCAAACATTTC	1
ATCCAGGAGATTCAACA	1
ATCCAGGGTGGAGACTT	1
ATCCAGTGTCCTGTCCA	1
ATCCATTTCTGAGCAGT	1
ATCCCAACCTCTTTCTC	1
ATCCCAACCTCTTTGGT	1
ATCCCAGCACTTGGGAG	1
ATCCCCAGCACAACTCT	1
ATCCCGAAAAAACAAGT	1
ATCCCTCGTCACATTAA	1
ATCCCTGATGCTTGGGA	1
ATCCGAATCCTGTCTGG	1
ATCCGACCTGTAACAAC	1
ATCCGCTATAGCCGTCT	1
ATCCGGACCTTCAGACC	1
ATCCGGAGACACTTGTC	1
ATCCTAAAAAAAAAAAA	1
ATCCTCAGATTCTTCAG	1
ATCCTCGCTGAGCGACA	1
ATCCTGAAGCCCCACTT	1
ATCCTGCATTTATGGAC	1
ATCCTGCGCTCTCGATT	1
ATCCTGGCTAATAGCTT	1
ATCCTGGTAAAAACCTG	1
ATCCTGTAGTAATCTGT	1
ATCCTGTGACACAATTT	1
ATCCTGTTAATGCGCTT	1
ATCCTTAAAAAAAAAAA	1
ATCCTTAACGGAAAAAA	1
ATCGAGAAGATTGCTGC	1
ATCGATGAGTTACAGGG	1
ATCGCCAAGGCCCCTGG	1
ATCGCTGAGGTGGGAGC	1
ATCGGCCGTACTGGCCG	1
ATCGGGCTGGGCTTTGC	1
ATCGTTGTAATTGTTGC	1
ATCGTTTCTTTCATCTT	1
ATCTAAGAAATGGGGAC	1
ATCTAAGCCAGAAGGGC	1
ATCTATTGCTTTTCCCT	1
ATCTCAAGTAAAATGTG	1
ATCTCAATTTGTACAAA	1
ATCTCATAAACAGTAGT	1
ATCTCCACAAAAGATAC	1
ATCTCCCTCCCCAGCTC	1
ATCTCCTGTCTTGGCTG	1
ATCTCTGACCGCCCGGC	1
ATCTCTGGCCTGGTGAT	1
ATCTCTTGTTTACTTTT	1
ATCTGAAATGTCTTGAT	1
ATCTGAGTTCAAGTAAC	1
ATCTGCCTCAAATAGCA	1
ATCTGGAATGAAGGCCA	1
ATCTGGATTCAGATTGA	1
ATCTGGGTCACTTGGAT	1
ATCTGTCATCTAAGGAC	1
ATCTGTCTTTTTTTTAT	1
ATCTGTGACAATAGCAG	1
ATCTGTGTCTCTGGCTG	1
ATCTTAAGTTAGAAAAA	1
ATCTTATCCCTAATATT	1
ATCTTCACTACACTTCT	1
ATCTTCCTAATTAAATT	1
ATCTTCTGTCTGGCTGG	1
ATCTTCTTCTTTAGCTT	1
ATCTTGGCGTTGCATTC	1
ATCTTTTTAAAATATAC	1
ATGAAAAAAAAAAAAAC	1
ATGAAAAAAATGCTTTT	1
ATGAAAAACAAAAAAAA	1
ATGAAAACAAAAAAAAA	1
ATGAAACAAAGACACAC	1
ATGAAACTTGACATTGT	1
ATGAAAGTACTTAAGAA	1
ATGAAATAATAAATATG	1
ATGAAATCAAAAAAAAC	1
ATGAAATCAAAAAAAAG	1
ATGAAATCAAAAAAAAT	1
ATGAAATCAAAAATAAA	1
ATGAAATCACAAAAAAA	1
ATGAAATCACTAAAAAA	1
ATGAAATCACTTGTGGT	1
ATGAAATCATAAAAAAA	1
ATGAAATCTTATGGATT	1
ATGAACACTGGAATTGC	1
ATGAACATCATCCCCGG	1
ATGAACCAAAACTTATA	1
ATGAACGAGGTATGCCG	1
ATGAACTCATTTATTAC	1
ATGAACTTCCTGGGCCC	1
ATGAAGAAAAAAAAAAA	1
ATGAAGAAAAAGGTGCT	1
ATGAAGATTTACTGCCT	1
ATGAAGCTGATGAACAG	1
ATGAAGCTTTCAATAAA	1
ATGAATTGTTGGGGTTA	1
ATGACAACTAAGAGGAA	1
ATGACAACTAAGAGGGA	1
ATGACACCCCAGGATGT	1
ATGACAGAGAAGAATCA	1
ATGACAGCCGCGAAGCA	1
ATGACAGTGATAGTGTC	1
ATGACAGTGTAGAGGGC	1
ATGACATCATCACCTTT	1
ATGACCACATCATTGGG	1
ATGACGGAAGCCACAAA	1
ATGACNAGGGCAACCAG	1
ATGACTCGGCCCCAGAT	1
ATGACTGCCATTCTGGG	1
ATGAGAATGGCCAAGAC	1
ATGAGACAAAGACACAC	1
ATGAGACCATCGAGAAG	1
ATGAGATGGTATGAGTC	1
ATGAGCAAAATTAAGAA	1
ATGAGCTATGGACAGTC	1
ATGAGGCATTCTCAGCC	1
ATGAGGCCAGAGGGCCT	1
ATGAGGGCTACGGGCCC	1
ATGAGGTAATAAGGTAT	1
ATGAGTACCTCTCCACT	1
ATGAGTGTGGAGTCCTT	1
ATGAGTGTGTGGCTCTT	1
ATGATAATGGACTAAGC	1
ATGATAATGGTCTGAAC	1
ATGATCATTTTGATGTG	1
ATGATCTCTGCTGTTTA	1
ATGATGAAGTTGTCAGG	1
ATGATGAGGAAGATTGC	1
ATGATGATGATGAAGAT	1
ATGATGCACGGTTGTAA	1
ATGATGGACCCAACTGC	1
ATGATGTCACTAATGAC	1
ATGATTCAGACTGAACC	1
ATGATTCTCTGTATGAC	1
ATGATTGACTGAGTCTC	1
ATGCAAAATAAAAATTT	1
ATGCAAAGGACTTGTGA	1
ATGCAAATGACTATATT	1
ATGCAACTACTAANAAA	1
ATGCACAAGCACCAATT	1
ATGCACAGTATCTGCCG	1
ATGCACCCAAATGGTGT	1
ATGCACTAGCAGGCAGA	1
ATGCAGACCACAATTCC	1
ATGCAGAGCTGGCTCCC	1
ATGCAGATCCTCAAATT	1
ATGCAGCCGCCCTTTTG	1
ATGCAGGTAAGGAAAGA	1
ATGCANAGAANTTCAGG	1
ATGCATAGATCATTTCT	1
ATGCATAGTTACTTCTA	1
ATGCATTTATAAATCTT	1
ATGCATTTTGGAGGGTA	1
ATGCCAAACACGGAACT	1
ATGCCAAAGGAGTTCAC	1
ATGCCAAGCTGAAAAAA	1
ATGCCACTGACCAGGCC	1
ATGCCAGTGACTCATTT	1
ATGCCCATTCTGGAAGG	1
ATGCCGCAAAACAGATT	1
ATGCCGCGCGCACTGGG	1
ATGCCGTTGCTACTTGC	1
ATGCCTCCAGAGAAAGG	1
ATGCCTGATGTGGTCAG	1
ATGCCTGGCAAAGACTG	1
ATGCCTTGTGTGTGTGT	1
ATGCCTTTCAGTTCGTC	1
ATGCCTTTGTACTTGCT	1
ATGCCTTTTACAAAAGT	1
ATGCCTTTTCAAACTGC	1
ATGCGAATGGGTTCCAG	1
ATGCGTAGAGAAAAAAG	1
ATGCTAAACTAACAAAG	1
ATGCTACCAAATAAACA	1
ATGCTAGGTATTTTTTT	1
ATGCTATCACTAAAAAA	1
ATGCTATCCTTCAGGGT	1
ATGCTCACCTCAGTACT	1
ATGCTCTACCCTCCCTC	1
ATGCTCTGGATTTTGAC	1
ATGCTCTTAATATATTG	1
ATGCTGAACCTCACAGA	1
ATGCTGAATAAAAGTTA	1
ATGCTGCGTCACACCGG	1
ATGCTGGAAAGTGTGAG	1
ATGCTGGACCTAGCCCA	1
ATGCTGTGCCAGAAAAA	1
ATGCTGTGGTAGCATTG	1
ATGCTGTTTGTACTTCT	1
ATGCTTCCTGTATCCTG	1
ATGCTTGAAAACTCTTT	1
ATGCTTGAAAACTTAAC	1
ATGCTTTATAGGAAAAT	1
ATGCTTTATGGGAAAAT	1
ATGCTTTTATTAAAGTT	1
ATGGAAATACTTAAAGA	1
ATGGAAGATGCAAATGA	1
ATGGACGTGACATTCTC	1
ATGGACTCTTCATTCCT	1
ATGGACTGTATCCCCTC	1
ATGGACTTCAGGGGCCC	1
ATGGAGAAATCGTGATT	1
ATGGAGAAGCTGGGGGC	1
ATGGAGAGAAATCTTAA	1
ATGGAGGCTTCTTCAAT	1
ATGGAGTACCTGCAACA	1
ATGGAGTTTGCTGTAGC	1
ATGGATCGCAGGATGTA	1
ATGGATGATCACCTACC	1
ATGGATGGATGTGTACT	1
ATGGCAGACTGTCCAGG	1
ATGGCCCAAGTCTCTGT	1
ATGGCCCAGGCCTGCAA	1
ATGGCCGCCTGCAGGCG	1
ATGGCCGCCTGTGACCC	1
ATGGCCTCTCAAAGTCT	1
ATGGCGACTTCCGGGTT	1
ATGGCGCAGGCCTCCCC	1
ATGGCGGAGATCTAGCA	1
ATGGCGGAGCTCTGGAA	1
ATGGCTGCTGTCAGGGT	1
ATGGCTGTGATGGAGAG	1
ATGGCTTAAATAAATTT	1
ATGGGAAAAAAAAAAAA	1
ATGGGAACCCCTCCACC	1
ATGGGAAGGAACCAGAC	1
ATGGGACAGTGTGCAGT	1
ATGGGAGAAATACCCAG	1
ATGGGAGCTGGTTTCAA	1
ATGGGCCCTGCAAGCTG	1
ATGGGCTCCTGCCTCAA	1
ATGGGGACTAATGGCCT	1
ATGGGGGAGGGCAGGTN	1
ATGGGGGTCTGCTGGGG	1
ATGGGGTCCTGGGTGAC	1
ATGGGTCTAGAGCTGGT	1
ATGGGTGAGAATGTTAT	1
ATGGGTGAGAATGTTCT	1
ATGGTAATAAAGTATTT	1
ATGGTATGTTTATATTT	1
ATGGTCAACAAAAGCGG	1
ATGGTGAGAGCTCACGT	1
ATGGTGATCACACGACA	1
ATGGTGATCACACGCTC	1
ATGGTGCCTTCTATAAC	1
ATGGTGGACAGGGCAGA	1
ATGGTGGATGAGCTGTA	1
ATGGTGGATGCATAGTT	1
ATGGTGGGGTTGGCAGC	1
ATGGTTATTTCCGTGGG	1
ATGGTTGTATTTATCTC	1
ATGGTTTGCTATGTCGG	1
ATGNATGGGGTCCTTTT	1
ATGTAAAAAAAAAAAAA	1
ATGTAAAAAATGGTTCC	1
ATGTAAGTGGACTGAAC	1
ATGTAATGAAGACACAC	1
ATGTAATTTGAAAAAAA	1
ATGTACAGATGGCATTT	1
ATGTACTAAAATGTTAC	1
ATGTAGAAAATGTTTCC	1
ATGTAGACCAGACTGGC	1
ATGTAGAGGCCTACAGG	1
ATGTAGATTTTTTTTTT	1
ATGTAGCCAGGGACAGA	1
ATGTAGCCTCTGACTTC	1
ATGTAGTTATAGTGGCT	1
ATGTATCGAGTTCCCCT	1
ATGTATTTAAGCGTCTG	1
ATGTATTTAAGTGTCTG	1
ATGTATTTTTATCTTAC	1
ATGTCAAGCTGGTGGAG	1
ATGTCACCATATGTAGT	1
ATGTCAGAAGACTCAGA	1
ATGTCAGAATAGTCAAA	1
ATGTCAGATTCTTTGGA	1
ATGTCCACAGGAATCAC	1
ATGTCCCTTTCTTCCCA	1
ATGTCCCTTTTGCATTG	1
ATGTCCTCGGCCAGGTT	1
ATGTCGGGAGCGCCGGA	1
ATGTCTCAAAGTAAAAG	1
ATGTCTCCCACTCCTAC	1
ATGTCTCCTGTTTGTGC	1
ATGTCTCTGTGAATCCC	1
ATGTCTGCTCACAACAA	1
ATGTCTGTTTTCCCTAG	1
ATGTCTTCCACAAGCAA	1
ATGTGAAATCTGGGGAA	1
ATGTGAAATGTAGAGAA	1
ATGTGAATAAAAAAAAA	1
ATGTGAGCATTATCCCT	1
ATGTGAGTCAAAATAAT	1
ATGTGATATTTATTCGG	1
ATGTGCACTGTGATTCA	1
ATGTGCAGCTCAGCTCT	1
ATGTGGCCTTTACCTCC	1
ATGTGTATGTTTTAACT	1
ATGTGTTCAGGTGACAG	1
ATGTTAAAAAAAACAAA	1
ATGTTAATGGACTGAAC	1
ATGTTAGGAACTCCGCT	1
ATGTTCAAAAAAAAAAA	1
ATGTTCAGTGCTACCTT	1
ATGTTGAGACCTCAAAA	1
ATGTTGTTTTATATACA	1
ATGTTTACCATTGGACT	1
ATGTTTCCGCAAAGCCG	1
ATGTTTGGGGAGTTTAC	1
ATGTTTTGTCACAGCAC	1
ATGTTTTTTCTCTCTCT	1
ATNAANTCNANANAAAA	1
ATNAGTTATTAAACAAC	1
ATNCCNANTTCAGNTGT	1
ATNCTGTTTATGCGATA	1
ATNGCAGCCACGATTTT	1
ATNGGTATCACAGGGTA	1
ATNNCNCATAAAAAAAA	1
ATTAAAAATGGTTCTTA	1
ATTAAAAGACAGCAATA	1
ATTAAAAGGGAACCCCT	1
ATTAAAATAAGTTTGTA	1
ATTAAACTGAAATGCAC	1
ATTAAAGGAGAATTACT	1
ATTAAATACCGGTACAT	1
ATTAAATTGTTTTTCCT	1
ATTAACAAAACAGAAAA	1
ATTAACATTTATTTCTA	1
ATTAACCTTGGTGAGCA	1
ATTAACTTTTCATTACT	1
ATTAAGAACCTAGAAGT	1
ATTAAGAAGAACCCAAA	1
ATTAAGACAATAAAGTA	1
ATTAAGAGGATGATGAT	1
ATTAAGAGGGAACTGCT	1
ATTAAGAGGGACCCATC	1
ATTAAGAGGGACTGTAG	1
ATTAAGAGGGAGGATTT	1
ATTAAGAGGGCAGGCCG	1
ATTAAGAGGGGGTGGCG	1
ATTAAGAGGTCTCAATA	1
ATTAAGCAGAAGCGGAA	1
ATTAAGGTGCTTTACNA	1
ATTAAGTTTATGACCAT	1
ATTAATAAAAAAGGCAA	1
ATTAATTTATTTAATTG	1
ATTACAAAGCTGGGGGC	1
ATTACAAGAAAAGAAAA	1
ATTACCTATTAATGTTT	1
ATTACGGTGGGATGGGA	1
ATTACTAGATATGTTTT	1
ATTAGCCGGGCTACATC	1
ATTAGGATGAGCAACGT	1
ATTAGGTAGTACTTGGT	1
ATTAGTTAACAAACATC	1
ATTATATTCGTTCCTGC	1
ATTATATTTTAATGTAT	1
ATTATGATGTTGTGTTT	1
ATTATGTGGAAACTCAA	1
ATTATTAAATTTTTTTG	1
ATTATTAAGTTCAAATA	1
ATTATTAATGATGTCCA	1
ATTATTAATTGCTCAAA	1
ATTATTGCTATTGATAT	1
ATTATTTAAAAAACAAA	1
ATTCAATATGAAAATAA	1
ATTCACCTTGGTATGAT	1
ATTCACGGGTTGGAAAC	1
ATTCAGACAGTGAAAGA	1
ATTCAGACTCTGCTTAA	1
ATTCAGGCTTCGAAGTC	1
ATTCAGGGCACAAAGCG	1
ATTCANACACAGTCTAG	1
ATTCATCGACAAAAAAA	1
ATTCATCGCAGAGTGCG	1
ATTCATTGACAAAAAAA	1
ATTCCAGCCAGCAAAGC	1
ATTCCCCAAAAATATTT	1
ATTCCCCTTTGACCAGA	1
ATTCCGTTAGTTCCTTA	1
ATTCCTCTCCTCTAATC	1
ATTCCTTGCATCCTGCA	1
ATTCCTTTTTGGAACTG	1
ATTCTAACACTTATTTA	1
ATTCTAATCTGGAAGAT	1
ATTCTATATCATAAACA	1
ATTCTATGTAGGTTTGG	1
ATTCTCTGGATTTAATT	1
ATTCTCTTTTCTACTGG	1
ATTCTTAATCACAACCA	1
ATTCTTCCGTCAGCTGG	1
ATTCTTGAGATATAAAA	1
ATTCTTTCCTTCCTTAG	1
ATTCTTTGACTTGGCAT	1
ATTCTTTGGAAGTGACA	1
ATTCTTTTTAATCTATA	1
ATTCTTTTTATGAAGCA	1
ATTGAAAACCTCCGGAA	1
ATTGACTCTTCGAAGAT	1
ATTGAGCCATACAGACT	1
ATTGAGGAGGCTGGGGA	1
ATTGAGGATAGAAGCAG	1
ATTGAGTGATTATTATT	1
ATTGATTTCATTCAATG	1
ATTGCAAGCTGCGCTTC	1
ATTGCAGAAGAGGTGAC	1
ATTGCAGCCACGATTTT	1
ATTGCCTCTTTACTCCA	1
ATTGCCTGGGAATGGAC	1
ATTGCGCCTGACGCACC	1
ATTGCTCACAACCATCT	1
ATTGCTGTATGTATATT	1
ATTGGAAATTTAATTTC	1
ATTGGACACATATTTTG	1
ATTGGATTATCGCTCTG	1
ATTGGGAAACTGTTGAC	1
ATTGGTTGAGTTGAGGT	1
ATTGGTTTTCCAAAAAA	1
ATTGTAAGTTAAACGAG	1
ATTGTAGTACTACTGGG	1
ATTGTATTCTTTNTGCC	1
ATTGTCATATGCTTTTT	1
ATTGTCCCCTTTAGTTA	1
ATTGTCTACAATTTCTC	1
ATTGTCTTTGTCGGCAA	1
ATTGTGATTGNGTTGGG	1
ATTGTGCTATCTTATTA	1
ATTGTTATCCAGGAAAG	1
ATTGTTGGGGGGAGGGC	1
ATTGTTTATGAAAAGCA	1
ATTGTTTTTTGTTTGTT	1
ATTTAAAATAAAATATC	1
ATTTAAAGGATTCTGAA	1
ATTTAAATAAAAGGTGC	1
ATTTAAATTAAAAAAAA	1
ATTTAAATTATTTTTCA	1
ATTTAACAGACTGTAGA	1
ATTTAACATAGAAATTC	1
ATTTAAGAATATTTTTT	1
ATTTAAGACAGTATTTT	1
ATTTAATACACAAAGTT	1
ATTTACACGCAACAGGA	1
ATTTACTAGAGATGTTT	1
ATTTAGAGACTCCTTGC	1
ATTTAGAGAGTCATCTT	1
ATTTAGAGGGGCTTTTT	1
ATTTAGAGGTTGCTCGG	1
ATTTAGCAGTTAAGTTG	1
ATTTAGGTGTGCTTAGG	1
ATTTATCCTTTAACCCA	1
ATTTATGTGAAATATTG	1
ATTTATTCTCTCAATGT	1
ATTTATTGACCATTTTC	1
ATTTATTGAGTGAAAGG	1
ATTTATTGTATCCCAGG	1
ATTTATTTCCAAAAGAC	1
ATTTCAGCTGCAATGGG	1
ATTTCAGTCCTCAGATG	1
ATTTCATTGAGGATCCC	1
ATTTCCAATGTTACCAG	1
ATTTCCAGGAGCTAAGC	1
ATTTCCCCAGAATCCCT	1
ATTTCCCCCCCAGAATT	1
ATTTCCTCAGTGTAACC	1
ATTTCTAAGACAGAAAG	1
ATTTCTACTTAACATTT	1
ATTTCTGAAGAATAAAT	1
ATTTCTGCACAGATTCT	1
ATTTCTTAGTCCTGTTA	1
ATTTCTTCAAAATCTGT	1
ATTTCTTTTGTACCGTG	1
ATTTGAAGACAGATTGA	1
ATTTGACAAATGGGAAA	1
ATTTGACTGCCNAAAAA	1
ATTTGAGAAGCTGTGCA	1
ATTTGATAAAAAAAAAA	1
ATTTGATAGGGTATAGC	1
ATTTGATCTTAAAACAA	1
ATTTGATTTGTGTTTTC	1
ATTTGGGGGTGGGAACC	1
ATTTGGTTGCCACGGTC	1
ATTTGTAAACTGGNTCC	1
ATTTGTAAATGCCGTTT	1
ATTTGTATCAGTGTCAG	1
ATTTGTCATTGCCGTTC	1
ATTTGTGTTGCTTAGCA	1
ATTTGTTTTCAAATACA	1
ATTTTAATAAAAAATGT	1
ATTTTACTTACTACATA	1
ATTTTATTTTTGACACA	1
ATTTTCAAAAAAAAAAA	1
ATTTTCCCCGTTTTGTT	1
ATTTTCTGAGAACAATT	1
ATTTTCTTTTCAGTTAG	1
ATTTTGACCGCTGCAGA	1
ATTTTGAGATCAAGAAG	1
ATTTTGCAGAGCCTTTG	1
ATTTTGCCTTTGTTATT	1
ATTTTGTGTTAGCTTGG	1
ATTTTGTTTCTTAAAAA	1
ATTTTTCACAAGAAAGA	1
ATTTTTCTCACAAGTCT	1
ATTTTTGCCTTTCAAAA	1
ATTTTTGTTTATTTTTG	1
ATTTTTGTTTCACTATA	1
ATTTTTTAATAAAAGTG	1
ATTTTTTCCCCCCCTTT	1
ATTTTTTGAATGCTTTC	1
ATTTTTTGCCTTTCAAA	1
ATTTTTTTAAAATTATG	1
ATTTTTTTCTGTCATTT	1
ATTTTTTTTTCAAAAAA	1
ATTTTTTTTTGAGTTTA	1
CAAAAAAAAAAAAAAAC	1
CAAAAAAAAAAAAAAAG	1
CAAAAAAACTAACATTG	1
CAAAAAAATAAAAAAAA	1
CAAAAAAATCAACTAAA	1
CAAAAAACAAAAAAAAA	1
CAAAAAATAGTAAGATA	1
CAAAAACGTGGATCATT	1
CAAAAAGACTATAGCAC	1
CAAAAAGGCAGAGTGGA	1
CAAAAATAAAATTAATA	1
CAAAAATCATAACCAAA	1
CAAAAATTTATTTGACC	1
CAAAACACTAAATAAAA	1
CAAAACACTGCAATTGC	1
CAAAACATACTGCTAAT	1
CAAAACATACTTTTCTG	1
CAAAACCAAAGCGTCCT	1
CAAAACCTTGGGATTGA	1
CAAAACGAAAAGGGAGA	1
CAAAACTCAATGAAGAA	1
CAAAACTGTACAATAAT	1
CAAAAGAAAGAAAACAC	1
CAAAAGAAAGGCCCTGG	1
CAAAAGAATTCTATGTC	1
CAAAAGAGCNATTAAAA	1
CAAAAGAGGTTTTAAAA	1
CAAAAGCTTTGAACAGT	1
CAAAAGGATCCCAAACA	1
CAAAAGGCTCTCATAAT	1
CAAAAGGCTCTTCCTAA	1
CAAAAGGTCTGACACTT	1
CAAAAGTCTTGTGACGA	1
CAAAATAAAGGCACACT	1
CAAAATAATGAAGATGA	1
CAAAATGATTAGAACAC	1
CAAACAAAAACCGCCAA	1
CAAACAAAAATATGTAG	1
CAAACAAAACACTCACA	1
CAAACAAAACCAAAAAA	1
CAAACAAAATAAGGTAT	1
CAAACAATCTTGAGGGG	1
CAAACACGCACACACAC	1
CAAACACGCTCGTATGG	1
CAAACAGATGATGCAGA	1
CAAACAGCTGCCATTCC	1
CAAACATAGCATATTGA	1
CAAACATCCATAAACCA	1
CAAACATCCATAAANCC	1
CAAACATCCATNGACCG	1
CAAACCACGCCTGACAG	1
CAAACCTGGCTTTGAAG	1
CAAACCTTCATTGTTCA	1
CAAACGTGTGTTTGTTT	1
CAAACMGACACTTGGCA	1
CAAACTAACACGGTTTG	1
CAAACTCACTTCTGAGG	1
CAAACTCAGTGCCCCAA	1
CAAACTCCTGGGCAGAT	1
CAAACTGTACATAAAAG	1
CAAAGAAAAACTCAGAA	1
CAAAGAAATTCATTAAA	1
CAAAGAGAATGGGACTT	1
CAAAGATCCGACTTCCA	1
CAAAGATCCTCTGGAGA	1
CAAAGATTAAAGTAGTG	1
CAAAGCAAGGAGACTCC	1
CAAAGCACCTTTCAAGT	1
CAAAGCTGTACCCCACT	1
CAAAGGATAAGGATAAA	1
CAAAGGGACACCCTGCC	1
CAAAGGGAGACAGGCCA	1
CAAAGGGGAGACAGGCC	1
CAAAGGTGACAGGCCGC	1
CAAAGTCACCAAGTCTG	1
CAAAGTCCAGCTGCTGC	1
CAAAGTGGATCCTCGAC	1
CAAAGTTATAAATGTAT	1
CAAATAAAAGTTCTTGG	1
CAAATAAACTAAAAAAG	1
CAAATAAACTTCCCAAA	1
CAAATAAAGACAGGATG	1
CAAATAAAGTATGCTTT	1
CAAATAAATACCAAGGT	1
CAAATAAGAACAAATAG	1
CAAATAAGTTTAATTGT	1
CAAATACATTGCCACTC	1
CAAATCCAAAAGTGAAA	1
CAAATCCATAATGTAGC	1
CAAATCTCACTAAGCGG	1
CAAATGCCAAAGTGCAT	1
CAAATGCCATAGTTCAG	1
CAAATGGAAAGCATAAC	1
CAAATGGAAGTGTGCCA	1
CAAATGGCTCTAGGAAG	1
CAAATGGGCAACACTGT	1
CAAATGTGATGCAAATA	1
CAAATGTTTTCTGCCTA	1
CAAATTACATTTGATAA	1
CAAATTACTAACTACAG	1
CAAATTAGAAGGCTAGG	1
CAAATTGTCACTCTTGC	1
CAAATTTATATCACACA	1
CAACAAAACAAAAAAAA	1
CAACAAACAGCCTTTGC	1
CAACAAATTTATGTCCC	1
CAACAACAAGGGAGCCC	1
CAACAACAAGGGAGCTC	1
CAACACAGAGGTTCTGG	1
CAACACTCCTCAAAGGC	1
CAACAGCTGGTTGCTTA	1
CAACATAGATCAAGAAA	1
CAACATCGATACATTGA	1
CAACATCGTGGCTGGCC	1
CAACATTAGGAGCAGAC	1
CAACATTTGTTTTCTGA	1
CAACCACTAGTTCTATA	1
CAACCACTAGTTCTATG	1
CAACCCAACAGAAACGG	1
CAACCCAGGCCGACGAG	1
CAACCGTCATCTCCCAG	1
CAACCTATCAGATCACC	1
CAACCTGCTTTACCGCC	1
CAACGAGTCAATGTATG	1
CAACGCTGGGAAACGCA	1
CAACGGGGCTGTCTGCA	1
CAACGTGTCCTTGGAGT	1
CAACTAGGAGGCCCTGA	1
CAACTCTCAAAAAAAAA	1
CAACTCTCACATCATAG	1
CAACTGATCCCTTTCCC	1
CAACTGCATTTCTCAAG	1
CAACTGCCGAGTGTTTC	1
CAACTGGGCATTTTATA	1
CAACTGTTTGACTCTGT	1
CAACTTCAACATACAGA	1
CAACTTCAATGCCCTCG	1
CAACTTCAGATCTAATT	1
CAACTTCCCGAGTTTCT	1
CAACTTGAGAACATTGC	1
CAACTTTAATAACTGTT	1
CAACTTTCCTATTTGGT	1
CAAGAAAAAAAATCGTT	1
CAAGAAAAAGAATCGTT	1
CAAGAAAAAGCTCCATT	1
CAAGAAACTTCCCAAGA	1
CAAGAAAGTCTGGGGAC	1
CAAGAAATAGAACGGCT	1
CAAGACAGGAACTAAGA	1
CAAGACCCCATCTCAAG	1
CAAGACGAGGGCGCAAA	1
CAAGACTGAAATTATTA	1
CAAGACTGCCTTCACCC	1
CAAGAGCCCAGTTTAAA	1
CAAGATAAATTNATTTG	1
CAAGATAAGAAGGTTAC	1
CAAGATATGGGAAATAC	1
CAAGATGGGAGACGGAG	1
CAAGCAAAACACCAATG	1
CAAGCAAACACTCATAC	1
CAAGCACGTTCACTTTA	1
CAAGCAGACGTGTTGCT	1
CAAGCCAACCCAGAACC	1
CAAGCGCTATAATTACT	1
CAAGCGGTAGTTCCATT	1
CAAGCTAGAACACTAGC	1
CAAGCTAGAGAAGCGTA	1
CAAGCTCTAGGTCTTGG	1
CAAGCTGCATTGTTCAC	1
CAAGCTGTCAGTTGCTC	1
CAAGCTGTTTCAAACAC	1
CAAGGAAGCCACCAGCT	1
CAAGGAAGTGTCTCTTC	1
CAAGGAATTGTTGGCTG	1
CAAGGACTGACTGACGA	1
CAAGGAGACTGTCTTCT	1
CAAGGAGCTGTGAGGGT	1
CAAGGAGGAACTGGTTA	1
CAAGGCAACAGGGTTAT	1
CAAGGCCAGAAGGTAGA	1
CAAGGCCTCAAGAGGAA	1
CAAGGCCTTCAGTTCCT	1
CAAGGCTTTGGGAGATG	1
CAAGGGACAAATGCTAC	1
CAAGGGACCTACATTCC	1
CAAGGGATTTTGCTAAG	1
CAAGGTCTCGCTACCCT	1
CAAGGTGACAGGCCGST	1
CAAGGTGACAGGCGCGN	1
CAAGTAAACTGGATACC	1
CAAGTAAATAAACATAT	1
CAAGTACAGCACTAAGA	1
CAAGTACATTGTTTTTA	1
CAAGTACCACACACTGT	1
CAAGTCAGGGRATGTGG	1
CAAGTCTCTTCCTGCTC	1
CAAGTCTGCCCAGAAAG	1
CAAGTGACAGGCCGCTC	1
CAAGTGCGGGGGCTGGG	1
CAAGTGCTTTGAGTACA	1
CAAGTGTTGGGAGCTCA	1
CAAGTTAATCAGAGTGC	1
CAAGTTCCAAGACAGCC	1
CAAGTTCTGATCTTGAG	1
CAAGTTCTTGATTGGCT	1
CAAGTTCTTTTCCCCCT	1
CAAGTTCTTTTCCTTTC	1
CAAGTTGGTCTGACAGG	1
CAAGTTTAATAGTAAAA	1
CAAGTTTACCGTAACTT	1
CAAGTTTGCCGAGCTTC	1
CAAGTTTGCCGTGGACA	1
CAAGTTTGTATGCCGGA	1
CAAGTTTGTCTCAATTG	1
CAAGTTTGTGCACACCA	1
CAAGTTTTGCCTGTGTC	1
CAATAAAAAGGCCAAAC	1
CAATAAAAGTTATCAAA	1
CAATAAAATAAAATTCT	1
CAATAAACACGTTTGGC	1
CAATAAACCTTGTTTTG	1
CAATAAACTGAAAAGNA	1
CAATAAAGTCAGGCTGA	1
CAATAAAGTCTGAAAAC	1
CAATAAATATCAGTGGA	1
CAATAAATTAACATTGA	1
CAATAAGACATTGCAGT	1
CAATAAGTTAATAATAA	1
CAATAATGGTGTAAAAT	1
CAATACTGGTTAAGGAA	1
CAATAGATAAATTCTGC	1
CAATAGGTGAAAGTGAA	1
CAATCACTGATAAGCGG	1
CAATCATAAAATAAACC	1
CAATCCTTTGCTCTAGT	1
CAATCTCCAGGTGTAGC	1
CAATCTCCAGTGTGTGC	1
CAATCTGTACACACAGA	1
CAATCTTAACTTGTTTT	1
CAATCTTCCGAAATTTA	1
CAATCTTCGTGAAGACC	1
CAATGAATGACTGAGTA	1
CAATGAGGAATGGTTAA	1
CAATGCCCTCTTCTGGT	1
CAATGCCTTGAGGAGGT	1
CAATGGAAACTCAGGAG	1
CAATGGACAGTTGATCT	1
CAATGGATGCTTGCACA	1
CAATGGGAGGAAGAGGA	1
CAATGGTAGGCAAGATG	1
CAATGGTGCCCACTGCA	1
CAATGGTGCTCTATGCT	1
CAATGTAACAACACAGT	1
CAATGTTCAATAAAGAC	1
CAATGTTTGTGAGCACC	1
CAATTAAAAAGGCAACG	1
CAATTAAATTGTTAAAA	1
CAATTAAGGTTGATTAC	1
CAATTACATCTNTTTTC	1
CAATTCTGTAAGCCGTT	1
CAATTGGAAGCTATTTT	1
CAATTGGTTCAATTAAA	1
CAATTTCAAATATTTTC	1
CAATTTGTACTTCTTAC	1
CAATTTTGTAGAATTGA	1
CAATTTTTTTGCTTATG	1
CACAAAACAAGGCAAGC	1
CACAAAACCCCAGGCTC	1
CACAAAAGAAGTAGTGC	1
CACAAAATAAACACTTC	1
CACAAAATAAGACGAAA	1
CACAAACAGTAGTCTTG	1
CACAAACGGGGNANTTG	1
CACAAACGGTAGTTTTG	1
CACAAACGGTTAGTCTT	1
CACAAAGAATACCCATT	1
CACAAAGACTTGTAAAA	1
CACAAAGCCACCACCCC	1
CACAAAGCCCAGGGTTT	1
CACAAAGTTTAGTGAGA	1
CACAAATCATAGTCTTT	1
CACAAATTAAACAAGGT	1
CACAAATTAGAGGATTT	1
CACAACTAGAAAACATC	1
CACAACTCATTCACATA	1
CACAACTTCATCTTAAA	1
CACAAGCAGAGAAAAAG	1
CACAAGGAGATTCGGCA	1
CACAAGTCTGCTTCAGG	1
CACAATAAACTGAGTTT	1
CACAATAAATTTATTTT	1
CACAATATGCAAAATGA	1
CACAATATTGTTAAAAC	1
CACAATTTTCCCCGGTT	1
CACACAATCCCGCTTCT	1
CACACACAAACACACAC	1
CACACACACACACACAC	1
CACACACACACAGCATT	1
CACACACACGCACACAC	1
CACACACAGTGCACAGA	1
CACACACATTTTTATTT	1
CACACACCACCTCAGTT	1
CACACACGGTGTAATGG	1
CACACACGTCTGGGGAG	1
CACACACTCATTCCAAA	1
CACACACTGGCACTTTC	1
CACACAGAATGCAGCCA	1
CACACAGACAATGCCCT	1
CACACAGCACACATATG	1
CACACAGGCAAAGCACT	1
CACACAGTGAGATCCTG	1
CACACAGTGTTTCACCG	1
CACACCAAAAGATGGAT	1
CACACCAATCCCAATAA	1
CACACCCAGTATAGTCT	1
CACACCCCCAGCTCCGA	1
CACACCTCTGATCCCAG	1
CACACCTGATGCTGGTG	1
CACACGCACAAGAAAAA	1
CACACGCACGTACCTGT	1
CACACGGAAAACCATTC	1
CACACGGAACTGAGTTG	1
CACACTGCAGCGGACAC	1
CACACTTTTTCAAACCT	1
CACAGAAAAAATTAAAA	1
CACAGAAAAGGAGAAAT	1
CACAGAACACTATGCGT	1
CACAGAAGAGATCTTAG	1
CACAGACCCCGCCAGGA	1
CACAGAGAAAGGGAAGT	1
CACAGATGAGAAGCTGC	1
CACAGCATCATCTAGCA	1
CACAGCCAGTGCTGAGG	1
CACAGCCTAAGTTTGGA	1
CACAGCCTGGGCTACCT	1
CACAGCCTTAACATATT	1
CACAGCGCTCGGCTTGA	1
CACAGGACACACATTGA	1
CACAGGCACATAAGTAT	1
CACAGGCAGTGCTCGGT	1
CACAGGCCGAGGCCCGG	1
CACAGGGCAGCAGATGA	1
CACAGGGTACACAGACG	1
CACAGGTAACTTATTTT	1
CACAGGTATGGATGAAA	1
CACAGGTTACTTTGTTT	1
CACAGTGTCTGCTGTGC	1
CACAGTTACCTGCAGAC	1
CACAGTTTTTAGANATT	1
CACATAAAAATAAAAAA	1
CACATAAAAATAAACTG	1
CACATAAACATACAGGC	1
CACATATATTCCGCTTT	1
CACATCACACACAACTG	1
CACATCCAAAGATATCC	1
CACATCCTAGCGGTGGC	1
CACATCTCTGAAAGCCA	1
CACATTAACTCTGGATC	1
CACATTACTAAAAATGT	1
CACATTCACAGAAATGC	1
CACATTCATATAATTCA	1
CACATTCATTTTATTTT	1
CACATTCCACAGTGTTT	1
CACATTCCCACAGGCCA	1
CACATTCCCCTCCTCTG	1
CACATTGGAGTCAGGGA	1
CACATTTTATTGAGTAG	1
CACATTTTTGGTCTTTT	1
CACATTTTTTTGAGTTA	1
CACCAAAAGAATTTGTA	1
CACCAAAATAAACTTTA	1
CACCAAANGGCGCAACA	1
CACCAACTCTCCGGAAC	1
CACCAATATAAACAAGA	1
CACCACACTGACAATCT	1
CACCACCACCCACGGAA	1
CACCACCACCCTCCTAC	1
CACCACCACTCGCCATT	1
CACCACCACTGCCCAGC	1
CACCACCACTGTCCCAC	1
CACCACTGGATGTAAAA	1
CACCACTGTGTCCCCAT	1
CACCACTGTTGCCTCCA	1
CACCACTGTTGTCTTCA	1
CACCAGATTGTTTCTAA	1
CACCAGCACGCCTAGCA	1
CACCAGGCTATGGCTGA	1
CACCAGGGTGACTAATA	1
CACCATAATCGCTGTAT	1
CACCATAGCATCAGTAA	1
CACCATCATAAANGCTT	1
CACCATCCACAAAAAAA	1
CACCATTAAGTCATAAA	1
CACCCACATCATCCTGG	1
CACCCAGGTGTGGTCCG	1
CACCCAGTCATTTCATT	1
CACCCAGTGTCCTCTTG	1
CACCCCCACTTCTTTGG	1
CACCCCCTTGCCTAGTC	1
CACCCCTGAAGCTCTGT	1
CACCCCTGTGCCACAGT	1
CACCCGGCCCAAGGACC	1
CACCCTTTAAGCCCTCT	1
CACCGACACAAAATCCA	1
CACCGATCGCCAGCATT	1
CACCGATTACATCCCTC	1
CACCGCCGTCACCTGCT	1
CACCGGGCCCTGCCACC	1
CACCGGGGAGTCACCAT	1
CACCGTACCTCCAAGCA	1
CACCGTGTGACTCCCGA	1
CACCGTTATGCACGGNC	1
CACCTAAATAAAACAAA	1
CACCTAAGCTGAGATGC	1
CACCTAGGAAACACTCA	1
CACCTCCACTAAGAATT	1
CACCTGCAGTTATCACA	1
CACCTGGAGTGTCCCCT	1
CACCTGTACCAATGACA	1
CACCTTCACCCCAGGCA	1
CACCTTGCGTGGAGAGA	1
CACCTTGGTACAGAAAA	1
CACCTTGGTACAGAAAC	1
CACCTTTAACCTAGCTG	1
CACCTTTAGTGGAGTTT	1
CACGAAAGATTCTAGTC	1
CACGACAAGAAACCATT	1
CACGAGAAGCCCTGCCG	1
CACGAGATGTACTGCTT	1
CACGAGGCTGCTGTAAG	1
CACGAGGGTCAGCAATG	1
CACGATTGGAGGTGAAA	1
CACGCCCGCATTCTTTC	1
CACGCCTCCTCTGGACA	1
CACGCTACTGACAGCGC	1
CACGCTGCGGAACAGCC	1
CACGGCAAAAAGGCCGT	1
CACGGCTCTTCTTGCCT	1
CACGGGCAGCTGCCCCC	1
CACGGTGCTGGCAAAAG	1
CACGTCGGTAGCTGATA	1
CACGTGGCTAGGCTAGG	1
CACGTGGGCCAATGACA	1
CACGTGTGTAAAATGTA	1
CACGTTCACACAACACA	1
CACGTTCACCCTGCTTC	1
CACTAAAATCTTTTTGG	1
CACTAAGCCCAGATTGG	1
CACTAATCACAACACTG	1
CACTACAAAAAAAAAAA	1
CACTACAACCATAAATA	1
CACTACCAAATACGCCT	1
CACTACGTCATTGCTGC	1
CACTAGGAAAAATGGGT	1
CACTAGTGTTTGGAGGG	1
CACTATCACACACAGAT	1
CACTATTTTGAGGGTTA	1
CACTCACCCCCTTCAGA	1
CACTCCTTGTGGGCCTC	1
CACTCGAAGGCAGCCTT	1
CACTCTACACTGGAACC	1
CACTCTCAGAGGGAAGG	1
CACTCTCCCAGCAGACC	1
CACTCTTCTGGTCAGAA	1
CACTGAGAATAAAAACC	1
CACTGAGGTGCCTCAGC	1
CACTGATCCTGCTACTT	1
CACTGCAGAAGGTTTGC	1
CACTGCAGACACAGTGC	1
CACTGCATTTGTATATA	1
CACTGCTATTCTGTGTC	1
CACTGCTCCATAGCCTC	1
CACTGGATATACAAACA	1
CACTGGATCCAGGAATC	1
CACTGGCACGATGGTCA	1
CACTGGGTTCAAACAGA	1
CACTGTAAAGTGACATT	1
CACTGTGGTATCCTTTA	1
CACTGTTGTTCTCAAGA	1
CACTGTTTACACTAAGT	1
CACTTAAAAAAAAAAAA	1
CACTTACTGTTGTGGGG	1
CACTTAGAAAAATAAAA	1
CACTTAGCAAAAAAAAA	1
CACTTCCATTGCAAGCC	1
CACTTCCGGATCTTGAG	1
CACTTCCTTTCCCTCTC	1
CACTTCTCCTTTTCCTA	1
CACTTCTTGCCACCACC	1
CACTTGAAAAAAGAAGC	1
CACTTGAAAACCACCGG	1
CACTTGATATAATTCAA	1
CACTTGCCTCGTTCCTC	1
CACTTGGATAAGTCTTC	1
CACTTGTAACTCCCCAG	1
CACTTGTATAAAAGATA	1
CACTTGTGTATGTGAAA	1
CACTTNAACAATACGTC	1
CACTTTATTGAATCCAC	1
CACTTTATTTCTACTTT	1
CACTTTCAGCGTCAGAA	1
CACTTTCTCAATAAATG	1
CACTTTGGAAACGATTT	1
CACTTTGTAAATATATT	1
CACTTTTAAAAATTAAC	1
CAGAAAAAAAAAAAAAA	1
CAGAAAAATGAAATTAG	1
CAGAAAAGCAGAGAACC	1
CAGAAAATAGTAAGATA	1
CAGAAAATGGTTGCAGA	1
CAGAAACCTAGGAGGCC	1
CAGAAAGAAATGTTCCT	1
CAGAAATATATGCAGAA	1
CAGAACCCACGNCAATN	1
CAGAACCTGAACGATCG	1
CAGAAGAAAAAGAAAGA	1
CAGAAGAAAATTTAAAC	1
CAGAAGAATGGTGCTGG	1
CAGAAGAATTTGAAGAC	1
CAGAAGACTCCCATTTT	1
CAGAAGAGGAGGAAGGT	1
CAGAAGGAGCTGGCTGT	1
CAGAAGGCTCTAAGTCT	1
CAGAAGGGGACAAAACG	1
CAGAAGGTGGGACCTGG	1
CAGAAGTATCTAGAGGA	1
CAGAAGTCAGAATTTCC	1
CAGAAGTCTGGAGAGGA	1
CAGAAGTGAAAAAGTAC	1
CAGAAGTTAAAAAAAAA	1
CAGAATATCAAATCGAG	1
CAGAATATGCTGGATGC	1
CAGAATCAGCCCCACGC	1
CAGAATGAGCCCCGGGA	1
CAGAATGCTGTACATAA	1
CAGAATGCTGTATACAT	1
CAGAATGGGAGAATTGA	1
CAGAATGTTGCAGTATT	1
CAGAATTAAATACAGAT	1
CAGAATTCTCCAATCTT	1
CAGAATTGCTTAAAGTC	1
CAGACAAAACACCATAC	1
CAGACAAAATGCTTATA	1
CAGACAACTGGATGAGC	1
CAGACAAGTAAATAAAA	1
CAGACACTCAAACTGCC	1
CAGACAGAAAAGCTGTA	1
CAGACAGAAAGCTGTAT	1
CAGACAGACTAGGGAGC	1
CAGACAGAGCACCCATA	1
CAGACAGCTGCCTCCCT	1
CAGACATTATCGTCCAG	1
CAGACCAATCCAAAACG	1
CAGACCAGAACCCCCGC	1
CAGACCAGACTGGCCTC	1
CAGACCCCGTGCTGCCA	1
CAGACCTGCTCCAGTGC	1
CAGACTATACTGTGTGG	1
CAGACTCTGTCTCTGCT	1
CAGACTGAAAGCTGTTT	1
CAGACTGCTGAGCGGTC	1
CAGACTGGTGATGGGAG	1
CAGAGAAACACAAGATG	1
CAGAGAAACCTTGGTTT	1
CAGAGAAAGAGAAAAGA	1
CAGAGAACACCACCTTG	1
CAGAGAAGTATTATGTC	1
CAGAGACCCTGAAAAGT	1
CAGAGACTGCAGCTGCC	1
CAGAGATGGGTCTTAAG	1
CAGAGCAGAATCAAAGA	1
CAGAGCCAGGAACAGAA	1
CAGAGCCCACGACAATA	1
CAGAGCCCAGGAGAGCC	1
CAGAGCGGAGCCTGAAC	1
CAGAGCTCAGCTAAGAA	1
CAGAGCTCCCACCTTTT	1
CAGAGCTGTGGCCCCAG	1
CAGAGCTTCCCAAGGCC	1
CAGAGCTTGCTTGGTTG	1
CAGAGGACAAGCAAAAC	1
CAGAGGACACAAGGACT	1
CAGAGGAGAAGGATGAG	1
CAGAGGCTCCTGGGGTG	1
CAGAGGGTCCAGCTGGC	1
CAGAGGTCAAAGCAGCA	1
CAGAGGTCCTGAGTTCA	1
CAGAGGTCCTGTTAAGG	1
CAGAGGTCCTGTTCATC	1
CAGAGGTGTAAACTAGT	1
CAGAGTACTTCCCTGGC	1
CAGAGTAGGCGGACGGT	1
CAGAGTATGTTCTCACC	1
CAGAGTGGAAAAGTGAG	1
CAGATAAAGCAAAGCTT	1
CAGATAAGTTTGTGAGG	1
CAGATAATTCCTACCTT	1
CAGATAGAACTGGGNNN	1
CAGATAGAATCCCCATA	1
CAGATAGGAATTTTGAG	1
CAGATATAGCCTGTTTA	1
CAGATATTGACTGACTT	1
CAGATCCATATTCTAGC	1
CAGATCCATCTGTGGAC	1
CAGATCCTGAAGCTCTG	1
CAGATCGACTAGCTGAG	1
CAGATCGCAGTGGNATC	1
CAGATCTTCGGGAAGAC	1
CAGATCTTCSTGAAGAC	1
CAGATGAAAGTTATGGA	1
CAGATGATGCCAAATTG	1
CAGATGATGCCCAGTTT	1
CAGATGCCAAACCAGGG	1
CAGATGCTAGTGATAGC	1
CAGATGCTCAGCTTTGT	1
CAGATGGAGAACGCCCA	1
CAGATGGCCTGCACAGC	1
CAGATGGTGCATTATAG	1
CAGATGTAGAAGAGAGC	1
CAGATGTAGAAGGAGAA	1
CAGATGTGCGGGGCTGG	1
CAGATGTGTTAGCAGTC	1
CAGATGTTTGGGAAGGT	1
CAGATTAAGTGCAGTGT	1
CAGATTAGGTGCTTCTT	1
CAGATTCCTGTGTGGTG	1
CAGATTCGAAGACCAGC	1
CAGATTCGCTCCTTGAA	1
CAGATTGCTTTGGGTGG	1
CAGATTGTGACAAATTT	1
CAGATTTAAAAAAGAAA	1
CAGATTTGGGACACAGC	1
CAGATTTTAAAGAAAAG	1
CAGCAAAAAAAAAAAAG	1
CAGCAAAACAAGGGCAG	1
CAGCAAGACCGGGGCGC	1
CAGCAAGTGACTGACCT	1
CAGCACAGCGTAACATA	1
CAGCACATTTCTTACCT	1
CAGCACCATCCAGTGTG	1
CAGCACCATTTATGAAA	1
CAGCACTGTTGGGAAGA	1
CAGCACTTGGGCAACCT	1
CAGCAGAAGCAGAAAAA	1
CAGCAGGAAAGCCATTC	1
CAGCATTTCCTGTTTCT	1
CAGCCAAGAAATGCAAT	1
CAGCCAAGGAGTATATG	1
CAGCCACACCAATACCA	1
CAGCCACACCAATCACA	1
CAGCCACTCACCTGTAA	1
CAGCCACTTGGGTACCC	1
CAGCCACTTGGGTCCCA	1
CAGCCAGAGCCTGCTCC	1
CAGCCAGCCCACCAAGG	1
CAGCCATCACGGCAGCC	1
CAGCCCACGCCTGTACA	1
CAGCCCACNCNTGACAG	1
CAGCCCAGATGGTAAGA	1
CAGCCCAGCAAGACCAG	1
CAGCCCCAGCTCTTGGT	1
CAGCCCCCAGCTTTTCA	1
CAGCCCTCCCGCCCGCC	1
CAGCCCTGTGTTCTTGT	1
CAGCCGCTGTCTCAGGA	1
CAGCCTACAGNAAAGTA	1
CAGCCTCCACGACTTGT	1
CAGCCTCTCCCAAGAAC	1
CAGCCTCTGCTATGTCC	1
CAGCCTGACATTCAAAT	1
CAGCCTGCATCCGTTCA	1
CAGCCTTGCAGAGCTCA	1
CAGCGATTCTTGAAGAA	1
CAGCGATTCTTTAAGAA	1
CAGCGCTCCACTAAATC	1
CAGCTATTCCCCTTTCT	1
CAGCTCAGGGACAGGTA	1
CAGCTCCTGCCTCCAGG	1
CAGCTCTGGGAGTCTGA	1
CAGCTCTTGGGGGAACC	1
CAGCTCTTTGTCCGCGC	1
CAGCTGAAAAGCCTTCT	1
CAGCTGACTGGGAAAGT	1
CAGCTGACTTGTCTGTT	1
CAGCTGCTCAGTGGCTG	1
CAGCTGCTGAGCGACAA	1
CAGCTGGCAGCAAGAAT	1
CAGCTGGCTGACCACAT	1
CAGCTGGCTTGTGGGCA	1
CAGCTGGGAGTGGTGGC	1
CAGCTGGGAGTGGTGGG	1
CAGCTGTAATATATGGG	1
CAGCTGTTTGTGAGAAC	1
CAGCTNTGGGTGTGGCA	1
CAGCTTCAGCATAATGT	1
CAGCTTCCATATTTTAA	1
CAGCTTCCTGGATGATT	1
CAGCTTGTAATAAAATG	1
CAGGAAAGACCATTTAC	1
CAGGAAATGAAGAAGAA	1
CAGGAACAGACTTTTGG	1
CAGGAACAGATTCTGGC	1
CAGGAAGGCGAGTATGA	1
CAGGAAGTCAAAGAACC	1
CAGGAAGTCAAAGAGCT	1
CAGGACAGTGTGGAGGA	1
CAGGACCTTCGCAGTTC	1
CAGGACTCAGACACGTT	1
CAGGACTCCTTTGAGGA	1
CAGGAGAAACTTCGAGA	1
CAGGAGAATAAACATTG	1
CAGGAGAGTAAAGCCAC	1
CAGGAGATGGAGCTGAA	1
CAGGAGGACAGATGATT	1
CAGGAGGCTCTGTGTTT	1
CAGGAGGTCCTGTTCAT	1
CAGGAGGTGGGGGAACT	1
CAGGAGTTTCGTCGGCT	1
CAGGATCTATCCCTGGA	1
CAGGATGCAAATTTGGA	1
CAGGATGTGGTGGAAGA	1
CAGGCAAAACACCAACC	1
CAGGCAAAACATCAGCG	1
CAGGCAAAACATCCACA	1
CAGGCAAAAGTTATAAA	1
CAGGCAAAATACAAATA	1
CAGGCAAAATGCTGTAT	1
CAGGCAAACACATCTGT	1
CAGGCAAACGCTCATAT	1
CAGGCAACACTCATACA	1
CAGGCAAGGCTCAGCCT	1
CAGGCACATTTGCAGGC	1
CAGGCAGAAAGCTGTAC	1
CAGGCAGAAAGCTGTGT	1
CAGGCAGCCAGCTCCAA	1
CAGGCAGGACATTGTAC	1
CAGGCAGGCACAGGAGC	1
CAGGCAGGCAGTTCCTC	1
CAGGCCAATCTGGCTTT	1
CAGGCCAGAGCCAAAGC	1
CAGGCCCAAGTCAGGTC	1
CAGGCCCAGCAGGGTCG	1
CAGGCCCTTCTTCCGTC	1
CAGGCCTGTGAGAGTGC	1
CAGGCGGTAGTTGGGGC	1
CAGGCTAAAACACCTGC	1
CAGGCTTGTTTATAGCG	1
CAGGGAAAAAGCCCCAA	1
CAGGGAAGCAGGAGAGA	1
CAGGGACACTGCAGCCC	1
CAGGGAGACTGGAAACG	1
CAGGGAGGGTGAACGTC	1
CAGGGATGGGTGTCAGG	1
CAGGGATTTGTGAGGTT	1
CAGGGCAGTGAGGTTGT	1
CAGGGCCCTTCTGGGCC	1
CAGGGCGAGATCGCTAC	1
CAGGGCTCTACAGCATT	1
CAGGGCTGCCTTTAGAC	1
CAGGGGAGCCCCGGGGC	1
CAGGGGAGGGAAGGACT	1
CAGGGGAGGGAGAGAGG	1
CAGGGGCCGTACTGTGG	1
CAGGGGCTCCCTTATTG	1
CAGGGGCTGAGCACCCT	1
CAGGGGGCCCCAGCCTT	1
CAGGGGTAGGTGTGGGT	1
CAGGGNAAGGAAAAGCA	1
CAGGGNTACAACAAGAG	1
CAGGGTAAAAACTTGAC	1
CAGGGTANGATCGGAAG	1
CAGGGTCAAGGTAGTAG	1
CAGGGTGATGGGGAAGA	1
CAGGTAACTGGTACAGT	1
CAGGTAATATACCCCCC	1
CAGGTATTTATGGGGTA	1
CAGGTCCTAGGAATTGA	1
CAGGTCTGCCCTTTAAG	1
CAGGTGACCGCTCTCTC	1
CAGGTGAGCCCCGCAGA	1
CAGGTGAGGGCTGGGCA	1
CAGGTGCAACACTGTAT	1
CAGGTGCAATGCTGTAT	1
CAGGTGCAGAGCTTCAG	1
CAGGTGCCTCCGTCTCC	1
CAGGTGCTTTTGGCACA	1
CAGGTGGAACCTGCAGA	1
CAGGTGGGTGGGAGCTC	1
CAGGTGGTACAGACATA	1
CAGGTGTAACGCAAATA	1
CAGGTGTCTATGGTAGA	1
CAGGTTAATATTAGTTA	1
CAGGTTCCCAGTATTAC	1
CAGGTTCCGAAGAACCC	1
CAGGTTCTGGCTTGGGG	1
CAGGTTGGTTGATTAAA	1
CAGGTTTACGGCGTGGT	1
CAGGTTTGGAAAATGTA	1
CAGGTTTGTTATGCAAA	1
CAGNACTGCTTACAAGG	1
CAGTAAAATACAAGTCA	1
CAGTAAAGTCTGAAAAC	1
CAGTAACTTGTGTAGTC	1
CAGTAAGTTCCATAAAC	1
CAGTAATAAAATAGCTT	1
CAGTACCTAATGCTACC	1
CAGTAGAAAGATAAGTG	1
CAGTAGATAAATTCTGC	1
CAGTAGCGAGTAACTGT	1
CAGTATATCTTTCAGAA	1
CAGTATATCTTTTCAGA	1
CAGTATCCACGTTCAGT	1
CAGTATGTTAAGCTAAG	1
CAGTCAAAAAAAAAAAA	1
CAGTCAGCCCTGATTGT	1
CAGTCAGTAGACAGGAA	1
CAGTCAGTCTGCATTTG	1
CAGTCATTCCACCCACT	1
CAGTCATTCTCAATAAA	1
CAGTCATTTATCTTCTT	1
CAGTCCCTCAAGTCTNG	1
CAGTCCGGTTCTCCAAG	1
CAGTCGGTTCTGGTTCA	1
CAGTCTCTCNAGTCTCG	1
CAGTCTTGCTTCAGTTC	1
CAGTGAAAAAAAAAAAA	1
CAGTGCCTAAAATTACC	1
CAGTGCTGGGAATGGGC	1
CAGTGGAGGAGGTGGTG	1
CAGTGGAGGGAGACCCT	1
CAGTGGCACAGTTGAGA	1
CAGTGGCAGACGGTGGC	1
CAGTGTACTTATATATT	1
CAGTGTCCCTGAGTGTT	1
CAGTGTCCTAGTGTGAG	1
CAGTGTCTGAAGGGCTT	1
CAGTGTCTGACCTAGGT	1
CAGTGTGTGCTCAGTGC	1
CAGTGTTCAATAAAAGG	1
CAGTGTTCGGCTCATCT	1
CAGTGTTCTCCACACCC	1
CAGTTAATGAGTCTGCG	1
CAGTTATAAAAATCAGA	1
CAGTTATGGAGACCCAG	1
CAGTTATTAATTTATTA	1
CAGTTCAGGAGCCTGGT	1
CAGTTCGGAACCAGAAC	1
CAGTTCTCAAGGGCATT	1
CAGTTCTCCCGTGTGCT	1
CAGTTCTGTTAGGAGGG	1
CAGTTGACAAAAGTTTC	1
CAGTTGACATTTTAAGC	1
CAGTTGCAGTCTATGTA	1
CAGTTGCTGTCATTTGG	1
CAGTTGGACACTGAACT	1
CAGTTGGGTTTTAGNTG	1
CAGTTGNAAATAAAAGT	1
CAGTTGTTAACAAGGAT	1
CAGTTGTTTATTAATAA	1
CAGTTTAATCAGAGTGC	1
CAGTTTAGACAGGAAGT	1
CAGTTTCCACAGAGACC	1
CAGTTTCCACAGAGGGC	1
CAGTTTGCTTAGCCAGT	1
CAGTTTGGGGTGAATTG	1
CAGTTTGTACATTTAAA	1
CAGTTTTATACAAAAAA	1
CAGTTTTCAAAGTTAGG	1
CANCCCACNCCTGACNG	1
CATAAAACGCAGGTGGG	1
CATAAAATAAAAACTNC	1
CATAAAATAAACCTTTT	1
CATAAAATAAATAAATC	1
CATAAAATATTTAAGGT	1
CATAAAATCTCAGTACT	1
CATAAACAGATTGAATC	1
CATAAACTGTTAAATGA	1
CATAAAGTAAACCTTTA	1
CATAAGGGCAGAGAGCT	1
CATAAGTTGCTCCTTAC	1
CATAATCTGACAGGGAA	1
CATAATTCACTTTAAAA	1
CATACAAACAGCAACAA	1
CATACAAATTAACTTTG	1
CATACACAGAGGATAGA	1
CATACACATAATTAAAA	1
CATACATACACAAGGTA	1
CATACATACACACTTCT	1
CATACCAAAATAAATGA	1
CATACCAAGCACATTTT	1
CATACCTAAAATAATTT	1
CATACCTGAAAAAAAAA	1
CATACGCTCACAAAAGA	1
CATACGGAAAAGTCTTG	1
CATACGGATATTGCCTT	1
CATACTCGGATAAGGAA	1
CATACTGCCTGATGCAT	1
CATACTTCAAAAGTATT	1
CATACTTGTCATCTGAA	1
CATAGAAAGGCACGAGA	1
CATAGAATCCTGTCACA	1
CATAGATGTATATTACC	1
CATAGCCGGCACAGCTC	1
CATAGCCTGGTGATGAG	1
CATAGCTTGTCAGTCTC	1
CATAGCTTTTGCATTTA	1
CATAGGAGTAAAAAGGG	1
CATAGGCAGATTTTTTT	1
CATAGTCCAAATACAAT	1
CATAGTGACTTCCAGAA	1
CATAGTGTATGGACTTC	1
CATATATGTGAGAGTGG	1
CATATCATTTACAGTAC	1
CATATCCTCCCAGACTC	1
CATATCCTTCAAATACC	1
CATATGAAGTTTTATTC	1
CATATGATCCCCAGTTG	1
CATATGATTGTAAAATA	1
CATATGTAACTTGATTT	1
CATATGTATTTTTAAAT	1
CATATGTTTAATACTTT	1
CATATTCAGTTAGTCAA	1
CATATTCCCAATATCTT	1
CATATTGAAATGAAAAA	1
CATATTGCTGTAAGGTT	1
CATATTGTTAGTGTGAA	1
CATCAACCCTGAAAAAA	1
CATCAACTGCAATGACC	1
CATCAATTTTAAACACT	1
CATCACACAGGAAAAAC	1
CATCACAGACGACAGGT	1
CATCACTGGCCACCAAA	1
CATCAGATTACATAAAT	1
CATCAGGGCGTTTACTT	1
CATCATATACTGTGAAC	1
CATCATCTGTCAAAGCT	1
CATCATTCCGTGGCTGA	1
CATCATTGCTAGATAGT	1
CATCCACACACAAATGG	1
CATCCACAGACTATACC	1
CATCCCACAAGAGAAGG	1
CATCCCACTTGGCTTTA	1
CATCCCAGTCCGCCAAG	1
CATCCGCCTTATCGTTT	1
CATCCTATCCTCAAATC	1
CATCCTCTGACAGGACA	1
CATCCTGAAGCCTTTCA	1
CATCGAGCCTCCGCCGT	1
CATCGTTGGTATCCATA	1
CATCNCATACAGGNGCN	1
CATCTAAAAAAAAAAAC	1
CATCTAAAACCAGCCAG	1
CATCTACAGCAGCGTGG	1
CATCTCACAAATAAACT	1
CATCTCACTCTGGGTGT	1
CATCTCAGCATTGTTTA	1
CATCTCCTGACCCAAGC	1
CATCTCTCCTCATCTCT	1
CATCTCTGCATTCTCTA	1
CATCTCTTTTAAAACTC	1
CATCTGAGAAGACGCAG	1
CATCTGATAAAAGAATT	1
CATCTGCCTGGGGTTGA	1
CATCTGCTTCTGTATGC	1
CATCTGGCCTCCTGAGC	1
CATCTGTTAGAAGCACC	1
CATCTTAAATATCTGTG	1
CATCTTATAAAAGAAAG	1
CATCTTCGCCAATACTC	1
CATCTTGCAGCAGGCCC	1
CATCTTGCAGCAGGCTT	1
CATTAAAGAACAATTTT	1
CATTAAATAAATAAATC	1
CATTAAATGAAAATATT	1
CATTAAATGACAACAGT	1
CATTAACATAAATTCTG	1
CATTAAGAGTCAAGACC	1
CATTAATAATAAGAATT	1
CATTAATAGGGAGGGAG	1
CATTAATATATTCTAGT	1
CATTAATTCTGGATTCC	1
CATTACACGGATGTGTG	1
CATTACCCTGTTTATTC	1
CATTATCAATTACACCA	1
CATTATTTGTGTGTGAT	1
CATTCAAAGAACAATTG	1
CATTCAGAGTTGTAGAG	1
CATTCAGATGGTTATTT	1
CATTCATTCACAGACTC	1
CATTCATTTCTCTCTGA	1
CATTCCACATTGGCTGC	1
CATTCCTGTATCCAGAT	1
CATTCGGAGACATAGTT	1
CATTCTCTATCGCTCAT	1
CATTCTGGGATTGCTGC	1
CATTCTGTGTCACAGGG	1
CATTCTTCCCAGGAATT	1
CATTCTTTATTCATTTG	1
CATTCTTTTTAAAAAAA	1
CATTGAAAATAGGCCAC	1
CATTGACTCACCAGCTC	1
CATTGATGGTGATGGTG	1
CATTGCAAACACAGTGT	1
CATTGCTCGTGTTCGGG	1
CATTGCTTTTGTAATAA	1
CATTGGAGAAAAGTTGT	1
CATTGGATACCAAAAAA	1
CATTGGCCCGCGAGGCG	1
CATTGGTAGGTTCTCCT	1
CATTGGTGCCTGCGCCC	1
CATTGTAACTTGCAAAC	1
CATTGTGTCATCTCGCC	1
CATTGTGTTTTACTTTC	1
CATTGTTAGTAAAATTG	1
CATTGTTATGCTAAAAC	1
CATTGTTGGTAAGGCCA	1
CATTTAAAATGAGGTGG	1
CATTTACAGCAAGTTAT	1
CATTTATAATTTAGTCC	1
CATTTATCTGAGTCATT	1
CATTTATCTTTTAGTGC	1
CATTTATGTAATACTGG	1
CATTTATTGATAGCAGC	1
CATTTCAAAAGACAGTT	1
CATTTCAACTGAGCAGG	1
CATTTCAGAACCAAAAA	1
CATTTCCCCTAGCCACT	1
CATTTCCCCTCACCACC	1
CATTTCCCTGAATCACA	1
CATTTCTCATAAAAAAA	1
CATTTCTCATCAGTGGA	1
CATTTCTTGCACAGTTC	1
CATTTGAAGACTACTGC	1
CATTTGAATGACATTTT	1
CATTTGAGCAATGCCTC	1
CATTTGATAGAATGGCA	1
CATTTGCTTCTTTTCCA	1
CATTTGCTTGTAAGCTT	1
CATTTGGCCTCACAATC	1
CATTTGGTTGTCTGCAT	1
CATTTGTGAGCTCAGCC	1
CATTTTAAAAGAACATT	1
CATTTTACATATTTATG	1
CATTTTACCAGCTGATA	1
CATTTTATAAGAGAATA	1
CATTTTATTTCCCAGCA	1
CATTTTGTAACCACTTC	1
CATTTTTAGTGCGGTTT	1
CATTTTTCTGGAGCAAG	1
CATTTTTCTTTCTTTTG	1
CATTTTTGGGCAGTGCC	1
CATTTTTGTTTTATTGT	1
CATTTTTTAAATAAAAC	1
CCAAAAAAAAAAAAAAG	1
CCAAAAACATTGTTTAT	1
CCAAAAATAGAAGTGGT	1
CCAAAAATTAGTAAATC	1
CCAAACACAGCACCACC	1
CCAAACATTGCCAAAGA	1
CCAAACCTTTTTTTATT	1
CCAAACTCACAGCAGCC	1
CCAAACTTACATTTCCT	1
CCAAAGAAAACACCAAA	1
CCAAAGGAAGAAGAGCA	1
CCAAAGGATGTACTTCA	1
CCAAAGGTTATGCACAC	1
CCAAAGTCACAATAAGC	1
CCAAATGAGGCTTAGNT	1
CCAACAAGATTTAGTTA	1
CCAACAGCACTATGGAG	1
CCAACATTATTGAATAG	1
CCAACCACATTCGTCTT	1
CCAACCACGCCCCTATC	1
CCAACCCACAGAGCAGG	1
CCAACCTTCCTTAAGGA	1
CCAACTTTAAAAAGAGC	1
CCAACTTTGCCGAAGTA	1
CCAACTTTTGTCACCTT	1
CCAAGAATTTGGAGTCT	1
CCAAGACAGATCATTTT	1
CCAAGCCCCCCTCCCTG	1
CCAAGGAAAACACCNNA	1
CCAAGGAGGCACTGAAT	1
CCAAGGCACCCCCTTCC	1
CCAAGGCCCAAACACAG	1
CCAAGGCGGCCAGAAGG	1
CCAAGGGAAAACACCAA	1
CCAAGGGACCATAGGTT	1
CCAAGGGCAAGCTAGCG	1
CCAAGTAAAAAATGTCA	1
CCAAGTGGAATCTCTGC	1
CCAAGTTGATGGGACCA	1
CCAATAAAGACTGATAC	1
CCAATAAGAATGAAGAG	1
CCAATATAAACATCAAA	1
CCAATATCTAACTGTAC	1
CCAATATGTGGATCTTT	1
CCAATCACCGTACCGTT	1
CCAATCGACGAGCTTCT	1
CCAATCTTTTAATGTAA	1
CCAATGAAGATGTGGCG	1
CCAATGAAGGAAGGCTG	1
CCAATGAATATTTAGGC	1
CCAATGCAGCAGATCTC	1
CCAATGGTNCCTTACTT	1
CCAATGTTAAACTGACA	1
CCAATGTTTTAAAGGTT	1
CCAATTCCATATCAGGT	1
CCAATTCTAAGCTCTTC	1
CCAATTGTTCTGTGCAC	1
CCACAAAAAAAAAAAAC	1
CCACACAAAAAAAAAAA	1
CCACACACCCTGCAGGC	1
CCACACAGGCAAAACTT	1
CCACACTTTTAAAAAAA	1
CCACAGCCACCAAGGCT	1
CCACCAAGTCAGCCTGC	1
CCACCACCCCCAAATAA	1
CCACCACTCCATTCATC	1
CCACCACTTGTCAGGCC	1
CCACCACTTGTCAGGGG	1
CCACCAGGTGTACCCAA	1
CCACCCGGACTGATCTT	1
CCACCCTGCACCAGAGA	1
CCACCGCCTACTGTCCT	1
CCACCGCCTTCCGAGGA	1
CCACCGCTGTCTGACCT	1
CCACCGGTGGCTGTAGG	1
CCACCTACATCCAAGGT	1
CCACCTCTCCTAAGGAT	1
CCACCTTGTGTAGGTAG	1
CCACCTTTAGGAACTTT	1
CCACGAGGTGTGTTTAA	1
CCACGAGGTGTGTTTTA	1
CCACGGCAGAGCCTGGC	1
CCACGGCCAAACAGGTT	1
CCACGGGGACCCAGGGT	1
CCACTCCCAGAATTAAA	1
CCACTCTCAGTCAACAG	1
CCACTCTGGAGGCCAGG	1
CCACTGAAAAAAAAAAA	1
CCACTGAATAGATCGAC	1
CCACTGAGCGCTTTCTC	1
CCACTGCGAATCCGGTT	1
CCACTGGAGACTATCTA	1
CCACTGGGGGTGGGGTG	1
CCACTGTTTCCAAAAAA	1
CCACTGTTTCCATCCCG	1
CCACTTCTGGTCCCCGT	1
CCACTTTCCCTACAGCT	1
CCACTTTGGCTTGTATA	1
CCAGAAAAGGTCAAGAA	1
CCAGAACAGACTGGGGA	1
CCAGAACAGACTGGGTG	1
CCAGAACAGAGAGGTGA	1
CCAGACCCCGGGGACGG	1
CCAGAGCTACCAAGAGG	1
CCAGAGGGAAGTCCACA	1
CCAGAGTCAACTAAAAA	1
CCAGAGTCTCGTTCGTT	1
CCAGATTTGACTAACCA	1
CCAGCAAACAGATCAGT	1
CCAGCAATACAAAGTGT	1
CCAGCATCTGGGGCAGA	1
CCAGCATTCAAATAAAG	1
CCAGCCAACAACAAGTG	1
CCAGCCCGAAAACTTCA	1
CCAGCCCGGGTGTTTTC	1
CCAGCCTGTGAGGCCCC	1
CCAGCGAACAAAGAGGC	1
CCAGCNTTCGCTATAAC	1
CCAGCTACTGTACATTT	1
CCAGCTCCAAAAAAAAG	1
CCAGCTGAAACCCAGGG	1
CCAGCTGACCCCTCCCC	1
CCAGCTGACCCCTTCCC	1
CCAGCTGATACAATAAT	1
CCAGCTTCCAAAACCCA	1
CCAGCTTGTCCGAGAAG	1
CCAGGAAAACTAAGAGC	1
CCAGGAAGGCCAAATCG	1
CCAGGACATCACAGGCG	1
CCAGGACTGATTTCCCC	1
CCAGGAGCCAGATGTCC	1
CCAGGATGCCCCTTTTC	1
CCAGGATGGAGCAGTCA	1
CCAGGCAATGCTTGAAG	1
CCAGGCCTACTGTTCTT	1
CCAGGCCTCGGCCCATC	1
CCAGGGCAGGCAGATTC	1
CCAGGGGATCTAGCTCA	1
CCAGGGGCTTGTATCTA	1
CCAGGGGGCAAATCCTT	1
CCAGGNCCCGCCAGCCG	1
CCAGGTGTAGGTAACTT	1
CCAGGTGTATGTAATGA	1
CCAGGTGTTCACACTCT	1
CCAGNGAAGCCAGCGGT	1
CCAGTCACCCCTCAACA	1
CCAGTCAGGTGCAAGGC	1
CCAGTCGGGGTCAGGCC	1
CCAGTCTGTGAAGGCAT	1
CCAGTGCAGAAGCAGTT	1
CCAGTTTTGAAGTAGTA	1
CCANATTCAGGGGCTCC	1
CCATAAAGCACAACAAA	1
CCATAAATGCTAAGATT	1
CCATAAGACTAAAACAA	1
CCATAATGGTATCTGTT	1
CCATACAAAGGCTGCTC	1
CCATATACATTACAAGC	1
CCATATATTTCATCTGG	1
CCATATTCTGAGTGGAG	1
CCATATTGTCCAGAATC	1
CCATCATCACGTCTATC	1
CCATCGACCACCACGCA	1
CCATCGAGGAGGAGATC	1
CCATCGAGTCTTTGTAC	1
CCATCGATGGTACATTT	1
CCATCGCCAGTGTTGGT	1
CCATCGCCAGTGTTGTT	1
CCATCTGGTGTAGGAAC	1
CCATTACATTAAAATTA	1
CCATTAGACTGTGGCTT	1
CCATTCACCTCGTTATC	1
CCATTCACTTAATAAAC	1
CCATTGAAAACCACTCG	1
CCATTGTAAGCAGGTCC	1
CCATTGTCTGGCCAAAG	1
CCATTGTGGTCACTAGC	1
CCATTTAATGAGCACAG	1
CCATTTAGGAGACAAAA	1
CCATTTGAGCAAATAAA	1
CCATTTGTGAACACAAA	1
CCATTTTAATAAAACGA	1
CCATTTTCTTTTTTAAT	1
CCATTTTTAAGCTTCAA	1
CCCAAAAAGTCTGTGAC	1
CCCAAAAGAAAGGCTGA	1
CCCAAAGACCAAATAAA	1
CCCAAAGGAGGGCTGTT	1
CCCAACAGTCAATAAGG	1
CCCAACCAGAGACCTCT	1
CCCAACTTACTGGTGCT	1
CCCAAGAAAGCAGTGAG	1
CCCAAGAATAAAGGAAA	1
CCCAAGAGGAGAGCACT	1
CCCAAGGACCCTGTGCT	1
CCCAAGGCCCTGCTTCC	1
CCCAAGTGGTTTATAGG	1
CCCAATAAAGAGCTGAA	1
CCCACAAACTGACGATG	1
CCCACAAGGTACTTCTG	1
CCCACAGGACGTTGAGC	1
CCCACATTGCAGAAGCT	1
CCCACATTTCACTTTAC	1
CCCACATTTNACTTTAC	1
CCCACCAATAAATACAG	1
CCCACCAGGAGCAAGTT	1
CCCACCCACTGACATCA	1
CCCACCTTCACAACTCC	1
CCCACTTCACAGACAAG	1
CCCAGAAGAAAGTCGGC	1
CCCAGAATAATAAACAA	1
CCCAGACCGAAATAAAA	1
CCCAGAGAAGACACTGC	1
CCCAGATGCGCTGACTC	1
CCCAGATTTTCATTAAA	1
CCCAGCAACCCTGAGAT	1
CCCAGCCAAATTTGTTT	1
CCCAGCCCCTCACCCCC	1
CCCAGCCTGGAGCAGCT	1
CCCAGCTCTCATCTCAC	1
CCCAGCTTTCATTAAAG	1
CCCAGGAAGGAAGGCTG	1
CCCAGGAGGGACTGAGG	1
CCCAGGGCCTAGGAAGT	1
CCCAGGGTATAGAAGGA	1
CCCAGGGTTCCGCTTCG	1
CCCAGNTTTCATTAAAG	1
CCCAGNTTTTCATTAAA	1
CCCAGTAGTCACATTCC	1
CCCAGTANTCACANACC	1
CCCAGTCACTGTTTTGG	1
CCCAGTCTTTAATGAAA	1
CCCAGTGACCTCAAAAT	1
CCCAGTGCTTTTCCAAT	1
CCCAGTGTCACCGGCAC	1
CCCAGTGTTCCTGACTT	1
CCCAGTTCTCATTAAAG	1
CCCAGTTTTCATNAAAG	1
CCCAGTTTTCATTNAAA	1
CCCAGTTTTCCATTAAA	1
CCCAGTTTTCNTTANAG	1
CCCATCACTGCAGGGAC	1
CCCATCCACGATGTCTT	1
CCCATCCTGCTGGCCGT	1
CCCATCCTGCTGGCTGT	1
CCCATCGGGGGGAGCCN	1
CCCATTAAATTGCATCC	1
CCCATTGCCTTTGGACC	1
CCCCAAAACCAGAAGGC	1
CCCCAACACTGGATGTT	1
CCCCAATGACAGGGTGG	1
CCCCACAAGAAAATGGA	1
CCCCACACTGGGTCACA	1
CCCCACAGAAGAACTGG	1
CCCCACCAAACGTGTGC	1
CCCCACCACACCCCATC	1
CCCCACCCACACTCTGT	1
CCCCACCCATACCCAGC	1
CCCCACCCCCCTGAATT	1
CCCCACGCCCGGGCCCT	1
CCCCACTCAATTGTATT	1
CCCCACTCCGGCCACGC	1
CCCCAGAGTCACGGAAC	1
CCCCAGCAACACGTCAT	1
CCCCAGCAAGAAGGAAG	1
CCCCAGTCAGCAGCACA	1
CCCCATCTCCACCTAGG	1
CCCCATTTCTGAAGAGG	1
CCCCCAATTCTGTGGCG	1
CCCCCAGCCTTTATCCT	1
CCCCCAGTTTTCATTAA	1
CCCCCCAGGAGAGTGTG	1
CCCCCCCAACTCCAGTT	1
CCCCCCCCCACCTCTCA	1
CCCCCCCTCTGCAACAC	1
CCCCCCTTAGACCAGGC	1
CCCCCTACTCGGCTTTC	1
CCCCCTCTCTGCTCTTC	1
CCCCCTGCTCCTGTGCC	1
CCCCCTGGATCAGGCCT	1
CCCCCTGGATCAGGGTC	1
CCCCCTGGGATCAGGCC	1
CCCCCTTCCTGCCACCC	1
CCCCCTTTCCCCCAACC	1
CCCCGAAGCATCAGCAG	1
CCCCGCCACAGCACCTT	1
CCCCGCCCACTCCCACC	1
CCCCGGATCTTGTCCAG	1
CCCCTAAGTATTCTTCT	1
CCCCTATCTTGTAGTCA	1
CCCCTCAAAAAAAAAAA	1
CCCCTCCCTGGGGAAGT	1
CCCCTCCCTTGACTTGT	1
CCCCTCCTGCTGGAGGA	1
CCCCTCTTGGAATGGTT	1
CCCCTGCAGACCCATAG	1
CCCCTGGGGTCCAAATG	1
CCCGACTGGGTGTGGCA	1
CCCGAGTTCATTCAAGA	1
CCCGATCAGATGACCGA	1
CCCGATCAGCTCAGAAT	1
CCCGCAAAGGAGTGGGC	1
CCCGCACTTCTGGGTCT	1
CCCGCAGCCCTGGGAAC	1
CCCGCCTCGGTGGCTCA	1
CCCGCTGGTTTGAAGAA	1
CCCGCTGTCATTCAATG	1
CCCGGACAATGGATGGA	1
CCCGGGAGAGGGTCACA	1
CCCGGGAGCCACGGAAT	1
CCCGGGATCTGTTCTAG	1
CCCGGGCCTGCCCCCCC	1
CCCGGGGCGAGGTTTAG	1
CCCGGTTCTCCCTCCTC	1
CCCGTCTGGCAGCTTGA	1
CCCGTGAATAAACTTGC	1
CCCGTGACAGCCCGTGT	1
CCCGTGAGTATGGTGAT	1
CCCGTGGGGATTACCTC	1
CCCGTGGTCACAGAACT	1
CCCGTGTGCTTATCCGC	1
CCCGTGTTTCCTGTCCT	1
CCCGTTGCTGGCTGGGA	1
CCCNTAATCCCAGCATC	1
CCCTAGAGCAGGGCGGT	1
CCCTAGCACTGGAGAAG	1
CCCTAGTTAGTGCCTTG	1
CCCTATGCATTACAGGA	1
CCCTATGGTGGGTGATC	1
CCCTCAATACCAGCACT	1
CCCTCACACAGGATTTT	1
CCCTCACTAGCATCCTG	1
CCCTCAGAGACCCCAAA	1
CCCTCATTGCTTCCTTT	1
CCCTCCACCTACTACCC	1
CCCTCCATATGGATAAA	1
CCCTCCCACTTAAGTAC	1
CCCTCCGAGGGCAGTAA	1
CCCTCCTCAGGGTTCCA	1
CCCTCGCACCAGCCCTG	1
CCCTCTCAACGCAAAAA	1
CCCTCTCTCAGTGCAGC	1
CCCTCTGAAAGAAGGGT	1
CCCTCTTCTGGTGTGTC	1
CCCTGAGATATCTAGGA	1
CCCTGAGCGGCTGGGGC	1
CCCTGAGTCCACACCAG	1
CCCTGAGTGCCACACCG	1
CCCTGATCCCACAACAT	1
CCCTGCAGCAGTGTGAG	1
CCCTGCAGCTCAAAAAA	1
CCCTGCCACTTGCTGCT	1
CCCTGCGTGAAATGATG	1
CCCTGCTCATATATTTT	1
CCCTGCTGTGTTCTATC	1
CCCTGGATACTTGGAGT	1
CCCTGGGAGGCCTGGCC	1
CCCTGGTTGTCCTGCTC	1
CCCTGTATTTAATCATC	1
CCCTGTCAGCCTTCTGC	1
CCCTGTGCAAAAAAAGA	1
CCCTGTTCTAATTAATG	1
CCCTGTTTGCAAAAATT	1
CCCTTAATCCCAGCACT	1
CCCTTAATCCTAGCACC	1
CCCTTAATCTCAGAACC	1
CCCTTACCCAGCCTAAA	1
CCCTTAGAGCTGAAGGA	1
CCCTTATTTATTCCTAG	1
CCCTTCTCCTAGATCTG	1
CCCTTGGCAAAATAAGC	1
CCCTTGGCTTCCTGGCC	1
CCCTTGGTGTAGTCAGT	1
CCCTTTGGAGCAGGTTT	1
CCCTTTGGGAGTGCCCT	1
CCGAAAAGCAAATGCCA	1
CCGAAACAGGGCTTACG	1
CCGAAAGCCAGCATTCC	1
CCGAAAGGCTATGAGCA	1
CCGAAATGTCAGATTCT	1
CCGAACAGACTGGTGAG	1
CCGAACGGGAGTTGCGG	1
CCGAAGTTGAGCAATAA	1
CCGAATGACAAGTGAAA	1
CCGACGGTTCCTAAAGC	1
CCGACTCTGTAACTGGC	1
CCGACTGGGGCCCATAC	1
CCGACTGTTTTTCTAAT	1
CCGACTTCAGGGCTCAG	1
CCGAGAAAGCGGATCCT	1
CCGAGTACCTGGAGAAA	1
CCGAGTTCCAGCTCAGC	1
CCGATGGATATTGACAG	1
CCGCAGCCACCTGAGCA	1
CCGCCCAAAGACGAAAA	1
CCGCCCAAGTTCAGTCC	1
CCGCCCAAGTTCGATCC	1
CCGCCTCTCTGGACAAA	1
CCGCCTCTTTTGTCTCT	1
CCGCCTGCTAAGCCTCA	1
CCGCCTGGAGAAACCTG	1
CCGCCTGGCTGTTGCCA	1
CCGCGAAACACGAGCTA	1
CCGCGCTGAGAGGGGGG	1
CCGCGGGGCAGTGTGGG	1
CCGCGGTGCCATCGTCC	1
CCGCTAAAGTTCACCAC	1
CCGCTAATGTCTTGGTT	1
CCGCTGACCAAGAGTGC	1
CCGCTGTAAATAGACTC	1
CCGCTGTACACCAAACC	1
CCGCTTCTTAGTCAGCA	1
CCGGAACAGACTGGTGA	1
CCGGAACTGAGGACAGG	1
CCGGAAGCTGCAGCAAC	1
CCGGAATTACCAGACAG	1
CCGGAGAACGTAGCTTC	1
CCGGAGCTCCAGCTCCC	1
CCGGATTCCCTTGGCCC	1
CCGGCAGCCTCACTGGC	1
CCGGCAGGACAATAGAC	1
CCGGCGGCAGGACTTCA	1
CCGGCGTGGGAGACAAA	1
CCGGGAGTTGTTGAGAA	1
CCGGGCTAGGCATTAAG	1
CCGGGGGAGTACTGCGG	1
CCGGGGGATAGAAGCCT	1
CCGGTAACCAAGCAGTG	1
CCGGTACTCGAATTCCT	1
CCGGTCAAAGGAGGTAG	1
CCGGTCCATATGGTTCC	1
CCGGTCCGGAACACCGG	1
CCGGTCGCCAGAAGCTG	1
CCGGTGCTCCTGGCCTC	1
CCGNGCCGGAGGGAGGA	1
CCGNGGGGTGATATTCC	1
CCGTACCAAGACACTGA	1
CCGTACGCGCCCTCGCC	1
CCGTAGAAATGAGAGCT	1
CCGTAGTGGCAGTTGTC	1
CCGTCCCAGATCACCCA	1
CCGTCCCCTGATCTGTC	1
CCGTCCGTTAGAACTGT	1
CCGTCTCTGTGTGTCTG	1
CCGTGCCCTCCATCGCC	1
CCGTGCCGGAGGGAGGA	1
CCGTGGGCATCATTGTG	1
CCGTGGGCGATATTCCT	1
CCGTGGGTGATATTCAT	1
CCGTGTGGCTTCTTCTC	1
CCGTTATGACCCTGGTC	1
CCGTTCCTGCACGGCTT	1
CCGTTGAGCCCTTGTGT	1
CCGTTNGTCAGGGAGAA	1
CCNACGGGGGCTGACCC	1
CCNANCAAGACACTGAG	1
CCNNGGNCGGGGNACTT	1
CCNNNGGTGATATTCCT	1
CCTAAAAAAAAAAAAAA	1
CCTAAAATTTAAAGCAC	1
CCTAAAGCTCCAGGACT	1
CCTAACANAATTTCAAA	1
CCTAACTAGTTACGCGA	1
CCTAACTTAAGAAGACT	1
CCTAAGGCTAAAAAAAA	1
CCTAATAAATATTTGCC	1
CCTACAAAACTGTAGGT	1
CCTACAAACTGTAGGTC	1
CCTACAGCCCGATGCTC	1
CCTACCAAGACACTGGA	1
CCTACCAAGACNCTGAG	1
CCTACCAGACACTGAGA	1
CCTACCTGCCTACTGCC	1
CCTACCTGGTTTGTTTG	1
CCTACCTTTCTATGCAC	1
CCTACTCACTTTGTTCT	1
CCTACTGACCAGAGCTG	1
CCTACTGCTGCCTCCTC	1
CCTACTGTTTCTAAAAT	1
CCTACTNNNNCACTGAG	1
CCTACTTAAGCTATAAA	1
CCTAGAACAGGCAGAGA	1
CCTAGAATTAACCACAG	1
CCTAGCACCCTAAAAAA	1
CCTAGCCTCATTATTTA	1
CCTAGCCTGTGTTTTTT	1
CCTAGGAGTGATTGTCA	1
CCTAGGATGCTGAGCAG	1
CCTAGTGTGTGTGAGGG	1
CCTAGTTACGAACTGTG	1
CCTATAGCAGGCAAGCA	1
CCTATATTCAACCAGAA	1
CCTATATTTAATGGCCT	1
CCTATCAGTTCGCCAAC	1
CCTATCCGTCGGGCTGT	1
CCTATGAGCTGCCATCC	1
CCTATTCCAAGGTTGGC	1
CCTATTTACATAGTAAA	1
CCTCAAAAGACCTTAGG	1
CCTCAAAAGGAACTCTT	1
CCTCAATACTTATTGTC	1
CCTCACCCCAATTCGCG	1
CCTCACCTTAGGGGCCA	1
CCTCAGAAGCATCCTCA	1
CCTCAGAGGAGCAGAGT	1
CCTCAGCATTAATTAAT	1
CCTCAGCCAGTGACTAC	1
CCTCAGCCAGTGCCTNC	1
CCTCAGCCTGTGGTAAC	1
CCTCATTCTTTCTGGCT	1
CCTCCAAGGAGTAAGAA	1
CCTCCAATGGCTGCAGT	1
CCTCCACCTCCCTTTTC	1
CCTCCACTTTACAGAGG	1
CCTCCAGAACCCACCCT	1
CCTCCAGTCTGCCTGTG	1
CCTCCCAATGATGAATT	1
CCTCCCACGCAATCGCA	1
CCTCCCCAGNAACTTGC	1
CCTCCCCTTGGCTCACC	1
CCTCCCTTAAATGCCTT	1
CCTCCTCCCACTTTTAG	1
CCTCCTCTCCCTTTGAG	1
CCTCGCACAGTGCGCCA	1
CCTCGCTGGTATGAACA	1
CCTCGGAAAATTGAGGA	1
CCTCGGGGGCACCTAGG	1
CCTCGTATCAATTTTGC	1
CCTCGTGCTGACCTGAG	1
CCTCGTTGGTTTTCTTT	1
CCTCGTTGTGCCTCAAT	1
CCTCTAATCCCAGCACT	1
CCTCTCAGAGCAGAGGT	1
CCTCTCCCGCCACACCA	1
CCTCTCCTCATCTGCTG	1
CCTCTCGCAAAGGATCT	1
CCTCTCTCACTCTCGTC	1
CCTCTCTCTCTCTCTCT	1
CCTCTCTGTGATGATGG	1
CCTCTGACGAGAACTCT	1
CCTCTGCAGTTCACCTG	1
CCTCTGCCCTGGACCTT	1
CCTCTGCTCTGAACTGG	1
CCTCTGGAAGACAGGTT	1
CCTCTGGTAGACAGGTA	1
CCTCTGTTTCTAAAATT	1
CCTCTTAAGATCCAATT	1
CCTCTTGTAGAATTCAG	1
CCTGAAAGTGTAGCTAT	1
CCTGAACTGGCTGAAGT	1
CCTGACCAAAATGCTTT	1
CCTGACTCGTGCCTGGC	1
CCTGAGAACCCAAAAAA	1
CCTGAGATGTGGACACT	1
CCTGAGCCACACACTGC	1
CCTGAGCTGCACAATTT	1
CCTGAGGCCTTGCATTT	1
CCTGAGGCTTCTCCTGA	1
CCTGAGGGCCTGCTTTA	1
CCTGAGGGTACTATCGT	1
CCTGATGTGCCCAGCCA	1
CCTGATTGGGAGAGGTA	1
CCTGATTTATGTGGTGC	1
CCTGATTTTTTCCTCCT	1
CCTGCAACAAATAGCTC	1
CCTGCAACCCAGCTGTG	1
CCTGCAGTTTGCTTGGC	1
CCTGCATCCGAGCGCGA	1
CCTGCCAAGAGACGAAA	1
CCTGCCACATTAAACCC	1
CCTGCCATCCCCTCAGC	1
CCTGCCATTGAGTACTC	1
CCTGCCCAGCTGAAGGT	1
CCTGCCCTTTATTTGAG	1
CCTGCCTCTGTGGGGTG	1
CCTGCTGCCCCCGCTTT	1
CCTGCTTGGAAGATAAA	1
CCTGGAAAAATAAAAAA	1
CCTGGAACAAGGACCGT	1
CCTGGAATCTCAGCTAC	1
CCTGGACTGAACCCCAC	1
CCTGGAGAAGAGAAAGA	1
CCTGGAGAGACCTAATG	1
CCTGGAGCACGTTCCGT	1
CCTGGAGCAGTGAGGNC	1
CCTGGAGGAATGCCTGG	1
CCTGGATAGATGTAATA	1
CCTGGCCAGCCGCGCAG	1
CCTGGCGCGTCCTCTGG	1
CCTGGCTCAAGTAAGGC	1
CCTGGCTGTTTTCTAAC	1
CCTGGGAAGTTTTTTTG	1
CCTGGGACCAGGCTGGG	1
CCTGGGATGGGAAAAAA	1
CCTGGGATTTGGCTGTG	1
CCTGGGGAGANCTGATT	1
CCTGGGTCTCCTCCCCA	1
CCTGGGTTAGCCTTTAA	1
CCTGGTGGACAAGGAAG	1
CCTGGTTCACTTATTCT	1
CCTGGTTTGTATGGTGC	1
CCTGNATTTTTTCCTCC	1
CCTGTAAAACTTGGGCT	1
CCTGTAAATGCATATTC	1
CCTGTAATCTTAGCCCT	1
CCTGTAATGCCACTGCC	1
CCTGTAGGAGCCTTCTG	1
CCTGTATTCCATAAGGT	1
CCTGTCAATCCTCACCC	1
CCTGTCCTGATTAACGT	1
CCTGTCGCATCGCTCCT	1
CCTGTCTCGCCACCTCC	1
CCTGTGATTCCAGCACT	1
CCTGTGGAGGAATGATG	1
CCTGTGGATATTGTCAA	1
CCTGTGTAGCTGCTGTC	1
CCTGTTATCACATTCAA	1
CCTGTTCAGAAGCACAA	1
CCTGTTTGGAGGTGACA	1
CCTNCGGGGGCACCTAG	1
CCTNGTCCCCAGCTACA	1
CCTTAAGAAAAGAAAAA	1
CCTTACACCAGAAAGTT	1
CCTTACTAGAGATAAGC	1
CCTTAGAAGTGTTAAAT	1
CCTTAGCAGAGAGGGCG	1
CCTTAGGTCGTCTGTGA	1
CCTTATACCCGTGGGAA	1
CCTTATATTCCTGCTAA	1
CCTTATGTTGACATCCT	1
CCTTCAATAATTTCTAG	1
CCTTCACTCCTCTGTTT	1
CCTTCATCAAAACGCTC	1
CCTTCCACCATCTGACA	1
CCTTCCAGAACTTTGCC	1
CCTTCCCAGGAGGGTGG	1
CCTTCCCCACAGAGAGA	1
CCTTCCCGATAGGTAGC	1
CCTTCCCTTCACGGGCC	1
CCTTCCTCACCCTAGTA	1
CCTTCCTCTTCCCCTCC	1
CCTTCCTTGGCCTCTCC	1
CCTTCGATCCAAGCACT	1
CCTTCGCTTTATTCCCA	1
CCTTCTCAGAAAGATAT	1
CCTTCTGTCCGGGGTCT	1
CCTTCTTTCAAAAAAAC	1
CCTTGCGAAAATTCTGA	1
CCTTGCGTGCGTCTGTG	1
CCTTGCTTANCAGTAAA	1
CCTTGCTTTTAAACAAA	1
CCTTGGAAAGACTTAAG	1
CCTTGGGAATGGGGAGG	1
CCTTGGGGCGCAGGGCA	1
CCTTGGGTATCTATCCC	1
CCTTGGTTTGCTTTGGT	1
CCTTGTCAGAATTAATA	1
CCTTGTGGGAGCCATTG	1
CCTTTAAAAAAAAAAAA	1
CCTTTAACCCCAACACT	1
CCTTTAATCCTAGCACT	1
CCTTTAATTCCACTACT	1
CCTTTAATTCCAGCGCT	1
CCTTTAATTTGGAAGCA	1
CCTTTACCAGTGAGCTA	1
CCTTTACCCCAGCAATG	1
CCTTTAGTCCCAACATT	1
CCTTTAGTCCCAGAACT	1
CCTTTATGAGAAGAAAC	1
CCTTTATTTTTATTTTT	1
CCTTTCAAGCATTTTAA	1
CCTTTCACAAAAAAAAA	1
CCTTTCACACGCAAAAA	1
CCTTTCACCATCGTCGT	1
CCTTTCCATCCTCTAAG	1
CCTTTCTCCACACTGAA	1
CCTTTCTGAAAATAAAT	1
CCTTTCTGGCAGTTTTT	1
CCTTTCTTATGCAGACT	1
CCTTTGAGATCATCCCA	1
CCTTTGAGCAGAAAAGT	1
CCTTTGAGGATCTCTCT	1
CCTTTGATCACAGCACT	1
CCTTTGATGGTGTGTTC	1
CCTTTGCCTACAAAAAA	1
CCTTTGCCTTTAATCAC	1
CCTTTGCGGCTCAAATT	1
CCTTTGGCTATTGCTCA	1
CCTTTTATGTTAATTTT	1
CCTTTTCCCACGTATGA	1
CCTTTTCCTCCCCGGAT	1
CGAAAAGAAGCACAATT	1
CGAAAGCAACAGTCTGA	1
CGAAAGCCAGGCTCCCG	1
CGAAATAATATGCAGAT	1
CGAACAAATCAGACATA	1
CGAACCCTCACAGTGAT	1
CGAACCGGCTCCAGGAG	1
CGAACTCTCACAGTGAG	1
CGAACTCTCAGNAGTGA	1
CGAACTCTCCACAGTGA	1
CGAAGCACTTTCAACTC	1
CGAAGCCACCTCAGAGA	1
CGAAGCCCAACATCTTC	1
CGAAGCTCCTTCAACGT	1
CGAAGGCCAATTTAAGT	1
CGAAGGCTGGAGAGTTG	1
CGAAGGCTGGCGGAAAG	1
CGAAGTGAAAAAAAAAA	1
CGAATCTACAAGAAGGG	1
CGAATCTGCAAGAAGGC	1
CGAATTACTATCTTTTA	1
CGAATTCTCTCTTCCTC	1
CGAATTTGGGAAACAAG	1
CGACATAGAGACCTCTT	1
CGACCAGTTTCTGATGT	1
CGACCATTAGGGTCCGT	1
CGACCTCGGCCTTGCCT	1
CGACGCCAACCGCGGCT	1
CGACTAGGNATCCCAAG	1
CGACTATCTTAGAAACA	1
CGACTGAGCTGTGGGCT	1
CGAGACACATACTCTGA	1
CGAGACCCCGATGACCA	1
CGAGCTGGACAATATCC	1
CGAGGAACCATCTTCCC	1
CGAGGAGGGGGATGATG	1
CGAGGTTCCCCTCCTCC	1
CGAGTCACTTCGGAGTC	1
CGAGTCTCACTAATCCC	1
CGAGTGAGAGTGTGTTG	1
CGAGTGTCTGTGTTTTG	1
CGAGTTTGGGATTTTCT	1
CGATAAAATAAAAACTC	1
CGATAAACTGAAAAGAG	1
CGATACCAAGACACTGA	1
CGATACTTTGTCAGGGT	1
CGATATAATTTGAATTA	1
CGATCTGGCACTCCNAG	1
CGATGCACACAGGGGGA	1
CGATGGATGACTCCTTG	1
CGATGTTGGCAAAGACA	1
CGATGTTTATTACTTTT	1
CGATTATAACTTTCTTG	1
CGATTCTAAGAGTAAAC	1
CGATTCTGTTTAAAATG	1
CGATTGAGAAGATTGTC	1
CGATTGTGGCTGGAATC	1
CGCAAAGAGAAGCGTGT	1
CGCAAATAAAGCGTTGG	1
CGCAAATTGTTTTGCTG	1
CGCAAGACCACCAGGCC	1
CGCAATAGCTACCCCAG	1
CGCACATTGAGCAAGTC	1
CGCACCTCACNNGTGTC	1
CGCACCTGGTCAGACCA	1
CGCACGGCCCTGAGTTC	1
CGCACTGAGAATGTTAA	1
CGCACTGGCTCCTTCCA	1
CGCACTGGGAATCACTA	1
CGCACTTTGGTGCCTTT	1
CGCAGAGGGGTGCTGAT	1
CGCAGCTCTTTGGTCCC	1
CGCAGGAAAAGCAGTCC	1
CGCAGGACCCACTGTAT	1
CGCAGGACTGCAGCCTT	1
CGCAGGCACTGCAGCCT	1
CGCAGGGCAGCAAGTGG	1
CGCAGGGCCTGTTCTGT	1
CGCAGTCCTTCAGAGAT	1
CGCAGTGCCAGGGCTGA	1
CGCAGTGGGCCCCTGCA	1
CGCAGTTCCTAGAGCCT	1
CGCATAGTTAACTTCCT	1
CGCATTAGAAAATAAAG	1
CGCATTGCAGGTGTTTA	1
CGCATTTGGAAAAGCCA	1
CGCATTTTAGATTTAAT	1
CGCCAGCTCTTGTTATA	1
CGCCAGGCCGCTGAGCG	1
CGCCCCACTCTGGCGCT	1
CGCCCCGGGTCCCGCCC	1
CGCCCTAGGTGGCCCTT	1
CGCCCTCTGTGCCTTTT	1
CGCCGAGGGCCTGGTGC	1
CGCCGATCAACCCTCCA	1
CGCCGGCCTTCGTCCCC	1
CGCCTCAGTTGGCCTCC	1
CGCCTGTCTGGGGCCTC	1
CGCGACTGCTTTTCCCT	1
CGCGAGCCTGTGCAGGT	1
CGCGCCATCTTCCTGGC	1
CGCGCCGGCGGGACGGC	1
CGCGCGAGGCCTTGTCT	1
CGCGCGCGCACACACAC	1
CGCGGCCTCCTGGGGCT	1
CGCGGTGTCTGGGTGAG	1
CGCGTTGTTTGATATGA	1
CGCTAGTGGTCATCACA	1
CGCTCAATATCCTCCTT	1
CGCTCACAGCCTTCATT	1
CGCTCCATCAGTCTTCT	1
CGCTCCCATTAATGTTC	1
CGCTCCTGGCTGGAGCC	1
CGCTCGACCTGCGCCTT	1
CGCTCTGGGCCCAGCCT	1
CGCTCTTCACCACCCCA	1
CGCTGCACCCCCAGAGA	1
CGCTGCAGCAACAGAAG	1
CGCTGCTTGACCACAGC	1
CGCTGGACCCGTGACTG	1
CGCTGGAGAGGCTGAAA	1
CGCTGGATGATGTCACG	1
CGCTGGGGGGAAGGCTT	1
CGCTGGTTCCAGCANAA	1
CGCTGGTTCCAGCARAA	1
CGCTGGTTCCGGCAGAA	1
CGCTGGTTNCCAGCAGA	1
CGCTGTAGGTGTTTACC	1
CGCTGTATGAAGAAGCG	1
CGCTGTCCCAGGGCAGC	1
CGCTGTTTTTTGTNCTT	1
CGCTTAAATGGAGGCCC	1
CGCTTATAGTCAGGATT	1
CGCTTCCAGACCTATGC	1
CGCTTCGCCCCCTGGAT	1
CGCTTCTCATAGAACGT	1
CGCTTGGGTCCTGCGAT	1
CGGAAAAAAAAAAAAAA	1
CGGAAATGAAAAAAAAA	1
CGGAAGCCAGATACTAA	1
CGGAAGGCGGCGGCCAG	1
CGGAAGGCGGCGGCCNA	1
CGGAAGGCGGCGGGCCA	1
CGGAAGGTGATGTGCTA	1
CGGAAGGTGGCGGCCAA	1
CGGAATTACGCATTTCC	1
CGGACAAACCAGTGTTA	1
CGGACAGCAACGGTTGC	1
CGGACCCGCTGTCTCAG	1
CGGACCTGGACGCCCTG	1
CGGACCTGTAAAGACGC	1
CGGAGCGCAAGCGGAAT	1
CGGAGCGGTTTTTAGTC	1
CGGAGCTACTGCCAGGG	1
CGGAGCTCTCAAAGCTG	1
CGGAGGAGAGAAACTCA	1
CGGAGGGCGGCGGCCAA	1
CGGAGTACTTCCCTGGC	1
CGGAGTTCGAGTGTCAG	1
CGGATCGCACACCAGCG	1
CGGATCGCCAAGGAGGA	1
CGGATCTGCTGCATCTG	1
CGGATTTAGGTGCTTTA	1
CGGATTTTAAACAAGCC	1
CGGATTTTATATGTACA	1
CGGCAAAAAAAAAAAAA	1
CGGCAAAAAAAAAAAAC	1
CGGCAAAGGAGAACCAG	1
CGGCAAGCAGGAGAGGT	1
CGGCACTATCGCTGTTT	1
CGGCAGACAAGGGGTCC	1
CGGCCAAAATTGGGAAC	1
CGGCCAAACAGGAAAAG	1
CGGCCAGCTACCTCCAG	1
CGGCCCACGCCTGACAG	1
CGGCCCTCGCTGGGTGT	1
CGGCCCTCGGAAACCCC	1
CGGCCTCTTTGAAACTT	1
CGGCGAGGCTAGGGAGG	1
CGGCGGAGATCTACGTC	1
CGGCGGCCAGAGACCGC	1
CGGCGGCGCTAGGGCGC	1
CGGCGGTCTCTGTTGGC	1
CGGCTCTCACAGCTGAA	1
CGGCTTCTGGCGTATGC	1
CGGCTTGAGTGTAGTAA	1
CGGCTTGGATATGCAGG	1
CGGGAACTTCGTATCCG	1
CGGGACATCGTGGTGGC	1
CGGGACCCCAGCTCACC	1
CGGGACCTGCTCTGAGA	1
CGGGAGATGGGCACAGG	1
CGGGAGTGCCTTCAGTC	1
CGGGATCTGCTANTGAG	1
CGGGATCTGCTCTGAGG	1
CGGGATNTGCTNTGAGA	1
CGGGCGCGCAGGGCTTC	1
CGGGCTGAGGGCTCAAA	1
CGGGGAAGCGGTGGGGA	1
CGGGGAGCACGGATCAG	1
CGGGGCGCAGTGGGAAC	1
CGGGGCTGCCTTCCAGG	1
CGGGGTTGGGGATTTAG	1
CGGGTCCTCTGCGGGAG	1
CGGGTGATGAAGTTCAG	1
CGGGTGCTGACTTGGCC	1
CGGTAACCAGAGCATAA	1
CGGTACACCAACAACAG	1
CGGTACTCCCCCGTCTC	1
CGGTAGAAGCTTCTCTC	1
CGGTAGCCTCCATTTTC	1
CGGTATGAACTAGCAGA	1
CGGTCCACGCCTGACAG	1
CGGTCCTTGCGCTTGAA	1
CGGTGATGAGGGACCAT	1
CGGTGATGAGTGACCAT	1
CGGTGCTAGCAATTGTG	1
CGGTGCTAGCATCTAAA	1
CGGTGCTCTTGACTACC	1
CGGTGCTGCTGGCTAGT	1
CGGTGGAGATAAATGTG	1
CGGTGGTGGCAACTAAT	1
CGGTGTAAAGTGGGTGG	1
CGGTGTAACGACTTTTG	1
CGGTTTCACACACTGCT	1
CGNNTATAGAAAAAAGT	1
CGTAAACATCCATCTTG	1
CGTAACTCCTCTCAGCC	1
CGTAACTCGGGCAGTGC	1
CGTAATAAATATTTCAC	1
CGTAATTTTGAAATCTG	1
CGTAATTTTGTCAGCGT	1
CGTACAACATTGTTAAT	1
CGTACAAGGGGCGTGAT	1
CGTACAGTATGCATATT	1
CGTACATTTTACTGTTC	1
CGTACCTAGGAGCTGTG	1
CGTACGACATCGCCAGG	1
CGTACTCCATCGATGTT	1
CGTAGAGTAGGCTGGCC	1
CGTATACAGTTTAAAAA	1
CGTATCAGTAACAGTAG	1
CGTATCCAGAGGGATGC	1
CGTATCTTCACTGTGGT	1
CGTATTTGTGCTTGTAG	1
CGTCAAACACTTGGCAT	1
CGTCAATGGCATTGCCT	1
CGTCACTTGCAAAGTCT	1
CGTCCCACAAGACTTCT	1
CGTCCCGAGCTGTGCCT	1
CGTCCGTGGAGAATGCT	1
CGTCCTGGCACGCCGCC	1
CGTCGTTTTGGGATTCC	1
CGTCTCCGTGTGTCTGT	1
CGTCTGGCAGTGATCAT	1
CGTCTGGCCTACCAGGA	1
CGTGAAACGTTCTGTGT	1
CGTGACCATCCCTCACA	1
CGTGAGACCCTGGGCTC	1
CGTGAGATGAATGGGAA	1
CGTGAGTACTTTTATTT	1
CGTGAGTCTGCTCGGTG	1
CGTGAGTGGGTCGAACC	1
CGTGATACTTGAAGAGA	1
CGTGCAGTGTGTTTGTG	1
CGTGCATCCCAATGTCT	1
CGTGCCAGCGAAGCCTT	1
CGTGCCTTCCTCCATCC	1
CGTGCGCAAAATAAATA	1
CGTGCGCACGTCTCTGT	1
CGTGGAGACACACTTCA	1
CGTGGCAGCTCCATCAA	1
CGTGTATGCACACAAAC	1
CGTGTGTTCACACACTC	1
CGTGTTATGCTGTNCTC	1
CGTGTTCTCATCACCTA	1
CGTGTTGGGAACTCACT	1
CGTTCAGAACCTAGACT	1
CGTTGATCTTGCAGTTT	1
CGTTGCTAGGAGCACTT	1
CGTTGGAGAGAACAGCC	1
CGTTGTAGACAATGTAA	1
CGTTTAATGTGTATTTT	1
CGTTTACATTCATAGAC	1
CGTTTAGGCATCTCGGG	1
CGTTTATACTGACTGCT	1
CGTTTGGCTCCCTCTTT	1
CGTTTTCACCACCTTTT	1
CGTTTTTGGATAGTTCT	1
CNAACTAGTTACGCGAC	1
CNCCTTGAGNGGAGAGA	1
CNGCACTTTTTTATTCT	1
CNGGGAGGAGTTCTCGC	1
CNGGGATCATTGGGGGA	1
CNGGNAAGCCCAGTCAG	1
CNNGAGATCGTGCACAT	1
CNTCAGCCAGTGCCTAN	1
CNTGAAATTAGGAAGCA	1
CTAAAAAAAATAAAAAA	1
CTAAAACCTTAAGTGGA	1
CTAAAAGTAGTTTATTT	1
CTAAAATATCTCAACAA	1
CTAAAATGATTCTTTAC	1
CTAAAATGGAAAAAAAA	1
CTAAACCCGCTCATCTA	1
CTAAACTCTGTGAAGTG	1
CTAAAGACGTACCAGAC	1
CTAAAGAGACCCAGAAT	1
CTAAAGATCAAGGAAGA	1
CTAAAGATTTTACTGTC	1
CTAAAGGAGACTTTTTT	1
CTAAAGTACTTTAACTG	1
CTAAATAAAATTAAATA	1
CTAAATTAATGACAGTA	1
CTAACAAAAATAACCTT	1
CTAACAACTCAATTGTC	1
CTAACAAGTTTGAAGCC	1
CTAACACACGTGAAATA	1
CTAACAGGATCTACAAT	1
CTAACATAGATTTAACT	1
CTAACCTCCAGACTTCC	1
CTAACTAGTTACACCTC	1
CTAACTAGTTACGCGAA	1
CTAACTAGTTACGTGAC	1
CTAACTAGTTTCCCGAC	1
CTAACTTCTTGAGTGGT	1
CTAAGAAACCTACTGTT	1
CTAAGAAGGGGCGGAGT	1
CTAAGACAAAATTGATT	1
CTAAGGAGAACAAGTAA	1
CTAAGGCCCTGAGCTCC	1
CTAAGGCGATAGAATGT	1
CTAAGGGCCGGCAAGAG	1
CTAAGGGCGATTTGTAG	1
CTAAGGGGACTGAGGTT	1
CTAAGTACGCGCGCCTC	1
CTAAGTCCGTGGCTTCC	1
CTAAGTCTAATCATTGC	1
CTAAGTCTTTGTGCACA	1
CTAAGTTAAAAGTGTAA	1
CTAATAAAACATTTCTA	1
CTAATAAAAGGTTGGCC	1
CTAATAAATGTTTTTGC	1
CTAATAAGGTACCTAGA	1
CTAATAAGGTATTTCAT	1
CTAATCTCTGCCGTGTC	1
CTAATGGCGTCGTGTGG	1
CTAATGGGAAAAAAAAA	1
CTAATGGGGTTGGGTGT	1
CTAATGTTCAAAGTAAA	1
CTAATTCGTGAAGCGTT	1
CTAATTGTTATGTTCTC	1
CTAATTTTAACTGGTAT	1
CTACAAAAAAAAAAAAA	1
CTACAAAAATAGGTCTT	1
CTACAAGTAAAGCCAAA	1
CTACACAGAGAAACCCT	1
CTACACTAAAAGAGGAG	1
CTACAGATAATTTATGT	1
CTACAGGATTCTTTATG	1
CTACATTTTCCTTTTTG	1
CTACCAAGACACTGAGA	1
CTACCACCCACCCCAGC	1
CTACCATAACTTTCAGG	1
CTACCCACTACAGCCAG	1
CTACCCGTTTCAGGTGC	1
CTACCCTTCTAAAAAAA	1
CTACCNCNAATAAAAGC	1
CTACCTCAGCAGACTCC	1
CTACCTCTCTCTCTCTC	1
CTACCTGCCCTCCCTTC	1
CTACCTGCCGACCAGAC	1
CTACTAGCCCCCACACC	1
CTACTGAATTTTATAAA	1
CTACTGGAGGATTGGCT	1
CTACTGGGATAGAACCT	1
CTACTGTAACTCCGTGC	1
CTACTGTCCAACAATTT	1
CTACTTGGTCTAGGCTC	1
CTACTTTAATGTACTGG	1
CTACTTTGGAAATTGAG	1
CTACTTTTCTTTTTAGA	1
CTAGAAGAAACAAACCA	1
CTAGAAGATTTTTTTTT	1
CTAGACAGAGGCATTAT	1
CTAGACAGTGAGTAAAT	1
CTAGAGAAATCGGACAG	1
CTAGAGAAGCATAATGG	1
CTAGAGCAGCAGATCCA	1
CTAGAGCGTGGCAGCTG	1
CTAGATATTAAGATTGT	1
CTAGATTTGCCAAACTG	1
CTAGCCAGGAGAAACTC	1
CTAGCTTGTGCTTGTAA	1
CTAGCTTTGGGCTTCTC	1
CTAGGCAAACGCCAAGT	1
CTAGGCAAGTGCCCTTC	1
CTAGGCAGGCACTCTAC	1
CTAGGCATCCCGGGAGA	1
CTAGGCCTGCTGACCAC	1
CTAGGCGACACGTGCGC	1
CTAGGCTGAAGCTGTCT	1
CTAGGGCCCTTTCAGCC	1
CTAGGTGGCACCAAAAT	1
CTAGNAANATGAGGCCT	1
CTAGTAAGGAGCCGGCC	1
CTAGTATGTTCCAAAAT	1
CTAGTCCTTTGTGCACA	1
CTAGTCGCAACTACCGT	1
CTAGTCTGAGGTCCTGA	1
CTAGTCTTTGCGCACAC	1
CTAGTCTTTGTGCNACA	1
CTAGTCTTTNTGCACAC	1
CTAGTGCAGCAGCAGTA	1
CTAGTGGACACGGTGTT	1
CTAGTTACTTTCTTTTT	1
CTAGTTCCGGCAGATTT	1
CTAGTTTTACCATTTTG	1
CTATAAAATTCAGCTGT	1
CTATAACAGAACTGCTA	1
CTATAATTACTTGTCTG	1
CTATACCGGATGAAGAA	1
CTATACCTCTGTGCCTC	1
CTATACTGAGAATTAGA	1
CTATAGATACCTAGACT	1
CTATAGATCCCAAAACA	1
CTATAGCTAAGCCACCA	1
CTATAGTCTGAAAACAA	1
CTATATAGGAATAATTT	1
CTATATTGTGACTTTGT	1
CTATCATCAACAGTGGC	1
CTATCCTTGAGCTTAGG	1
CTATCGATGGAAAAAAA	1
CTATCGTCCGGACTGAG	1
CTATGACCTTGGCTTTG	1
CTATGACTACTTCTATG	1
CTATGCCGGCTATAAAC	1
CTATGCTATATGATTGC	1
CTATGCTGTGTTGTGTC	1
CTATGTGTCAATCCTCC	1
CTATGTTTGCTGAGTTC	1
CTATTAACATTTCAGGG	1
CTATTAACCAGATTTGT	1
CTATTCACAGCATCAAT	1
CTATTGGCTTATTGATT	1
CTATTGGGATTTAAAAA	1
CTATTTAATTTAAAAAA	1
CTATTTCCACTAGTCAG	1
CTATTTGGATTTTCACT	1
CTATTTGTCCCCGTGGA	1
CTATTTTGGCCAGAATT	1
CTCAAAAAAAAAAAAAA	1
CTCAAAGGAGATAATAT	1
CTCAAATGCTTCGAATT	1
CTCAACGTTTTCCTTTA	1
CTCAAGGGCGGCGGTTC	1
CTCAATAAATGGTTGAA	1
CTCAATGATCTATACTG	1
CTCACAAAGAAAAAGCA	1
CTCACACCAATGCATAT	1
CTCACACCCCAGCCTCC	1
CTCACACCCTTCCCAGC	1
CTCACAGTGATGTAACT	1
CTCACATAAACTCAATA	1
CTCACCCAACCGAATTG	1
CTCACCTCNANTTTGGG	1
CTCACTCCCACCCCGGG	1
CTCACTGGATACCCGTC	1
CTCAGAAGCCTCGGGCA	1
CTCAGACAACTGCCTTT	1
CTCAGACAGCGGTTCTT	1
CTCAGACAGGCCCACTT	1
CTCAGACAGTGGCTCTT	1
CTCAGAGACCTGAGGCA	1
CTCAGAGCCTGCACTGA	1
CTCAGATTTATATATCA	1
CTCAGCAATAGCAATCA	1
CTCAGCACACAATGCCC	1
CTCAGCCAGTGCCTACA	1
CTCAGCCCCCTCGCTGC	1
CTCAGCGTGCCTGCACC	1
CTCAGCTGCAGGAGCTG	1
CTCAGCTGTCCAATGGA	1
CTCAGGAGAGATGCTGC	1
CTCAGGAGAGGTGACAT	1
CTCAGGGTGCTTTCCGT	1
CTCAGTATCATTGTGGA	1
CTCAGTCCAGTATCTTC	1
CTCAGTGCCCCAGAGAC	1
CTCAGTGTAGATGACTT	1
CTCAGTTCTCCACCCTG	1
CTCAGTTTTCATTAAAG	1
CTCATAGCTTNTTAATG	1
CTCATATCTAAGTTGGA	1
CTCATATTTGATTTCTG	1
CTCATCCGACAGGGTAC	1
CTCATCCTCGTCCAGCT	1
CTCATCTGTATACTGAA	1
CTCATTCCTTGGACCCT	1
CTCCAAAAAAAAAAAAA	1
CTCCAAGTAAGATTTCT	1
CTCCAATAATTGATATT	1
CTCCAATGACCCAGCCC	1
CTCCAATGCTTGTATTT	1
CTCCACAAAAATCCCAT	1
CTCCACCACACCAGGCT	1
CTCCAGACACTAAAGAA	1
CTCCAGCGGTTGTTGTC	1
CTCCAGGTGAAAGCGCA	1
CTCCAGTACTTATAAAG	1
CTCCCATAAGAAGTAGT	1
CTCCCCACGGAAGCGCG	1
CTCCCCAGGAGAGCCAA	1
CTCCCCGGAGGACCCAG	1
CTCCCCTCAGCACCCTG	1
CTCCCGATCCTGCTGTC	1
CTCCCNTTAGACCAGGC	1
CTCCCTCCCTGCCCCAG	1
CTCCCTGACAGTAAATT	1
CTCCCTTTCCAGGATGT	1
CTCCGAAAAAAAGAACC	1
CTCCGCAGCTCCATCCA	1
CTCCGCGTCCTCCTCCC	1
CTCCGGAGAATTAGAAA	1
CTCCGTGGCCTTCTGTT	1
CTCCGTGTGCTAAGGAG	1
CTCCTAAACCTGCCTTC	1
CTCCTAAGCAGATGGAG	1
CTCCTAAGTCACAACAG	1
CTCCTCCAGCGGGCGGA	1
CTCCTCCCCAGGCTTGA	1
CTCCTGAAAGTGAGTCC	1
CTCCTGAAGGCAGAAAA	1
CTCCTGAGCTGAGGGCC	1
CTCCTGCCACAATGCCT	1
CTCCTGCCTTAATGATA	1
CTCCTGCCTTGCTGCCT	1
CTCCTGCTTCTGGACTA	1
CTCCTGGACACCTGGGA	1
CTCCTGGTTGAGGCTCT	1
CTCCTGTAAGTAACCCT	1
CTCCTGTAAGTAACTCC	1
CTCCTGTAGCCACGTGA	1
CTCCTGTCCCAAAGTAC	1
CTCCTGTGAACATTGTC	1
CTCCTGTGTTGACAGCC	1
CTCCTGTTATGCCTAGG	1
CTCCTTAAAAAGTGAAG	1
CTCCTTCATCCCAGGCT	1
CTCCTTCCTGCAGAGGG	1
CTCCTTCCTTCCCTTCA	1
CTCCTTGAGATATATGT	1
CTCCTTTCTGATTCTAA	1
CTCGAACTGAAACGTGT	1
CTCGAGGGAAGGGAAAG	1
CTCGAGTGACAGTTGTG	1
CTCGAGTTTCTTCCCTG	1
CTCGATCGGTACTTTGA	1
CTCGATGCATTTTCGTC	1
CTCGCAGATTTAAAGGA	1
CTCGCTAAAAACAACTA	1
CTCGCTAGTGGTTAGTA	1
CTCGCTCGGCCCTGCCC	1
CTCGCTCTCCCCGTCCC	1
CTCGCTGGCCCAGCCTG	1
CTCGGAGGACGTTTGCT	1
CTCGGCACAGACACACT	1
CTCGGGCTCGGTCTCGA	1
CTCGGTAGAAAACGGGG	1
CTCGTCATCACAGCCCT	1
CTCGTGGAGGTGGCGGT	1
CTCGTGGGCGGGCTAGA	1
CTCGTGTCGCCCACAGG	1
CTCNTGTCACTCAGTTC	1
CTCTAACTGCACTGATG	1
CTCTAACTTGACTTGCA	1
CTCTACGGAAGGAGCAC	1
CTCTACTGGCTTCCAAA	1
CTCTAGGTCCCCAAATG	1
CTCTATACTGACAGCAG	1
CTCTCAAGAAACAAGAA	1
CTCTCACCCCTCAGCAG	1
CTCTCAGAATCCCCACG	1
CTCTCAGGTACAACTCT	1
CTCTCATTGAATTTTTA	1
CTCTCCACACAGGGGTG	1
CTCTCCCAGGACCCACC	1
CTCTCCGACGAGTCCGA	1
CTCTCCTGGAATGTGTG	1
CTCTCTCCACATACCAG	1
CTCTCTCCCTCTCTCCC	1
CTCTCTGTGTTTAGACG	1
CTCTGAAAAAATAAAGA	1
CTCTGAAAGGTGTGACC	1
CTCTGAACCACTGAAAC	1
CTCTGAACTACTTTTAG	1
CTCTGAAGTAAGAATTT	1
CTCTGAATAGCTGTAGG	1
CTCTGAGCATCTGGGAA	1
CTCTGAGCTAGNTTTAG	1
CTCTGAGCTTGAGCTTC	1
CTCTGAGGCAGNGAAAT	1
CTCTGAGGGTGGCTCAT	1
CTCTGATCCTGGGGAGA	1
CTCTGCAGATGCTGCAG	1
CTCTGCAGGCAGATGGA	1
CTCTGCAGGTGTTCAGT	1
CTCTGCGCTGGTATTGG	1
CTCTGCTTCTGGAAGAC	1
CTCTGCTTGGTTTCCAA	1
CTCTGGATCTCTGCTCT	1
CTCTGGATTGAAAGCCA	1
CTCTGGCCACCTCTGCC	1
CTCTGGCCCCGTCTCCC	1
CTCTGGCCTCCAGGTTC	1
CTCTGGCCTCTTTCATC	1
CTCTGGCTAAAATCTGT	1
CTCTGGCTCTTATTATT	1
CTCTGGCTGAAGGGGTT	1
CTCTGGTAATGATTGCA	1
CTCTGTAATAGAGTGGC	1
CTCTGTAATAGAGTGGG	1
CTCTGTAATAGATCAAT	1
CTCTGTATTTTCTGCCC	1
CTCTGTCAGAGGCAAGA	1
CTCTGTCGTTTTTAGTC	1
CTCTGTGCTGTGACGAT	1
CTCTGTGGGAAGAAAGA	1
CTCTGTGGTGGTGGATG	1
CTCTGTGTAAAAAACAA	1
CTCTGTGTACTCTAACC	1
CTCTGTTATAGATGTTT	1
CTCTTAAGTGCTCAGCC	1
CTCTTACTACAAATTNC	1
CTCTTACTTTTTTTTTT	1
CTCTTAGAGTAGCTTCT	1
CTCTTAGGTGGCGATCG	1
CTCTTCAACCTTTTGCT	1
CTCTTCATCGTGACACA	1
CTCTTCATTGGCCAGTG	1
CTCTTCCCCAGCTCCCT	1
CTCTTCCGTTCCTCTCT	1
CTCTTCTATTTTTGAGT	1
CTCTTCTCCCTGCAAGA	1
CTCTTCTCCGTCTACCA	1
CTCTTCTTCTTCTTCCA	1
CTCTTGAAAAGTCCGAG	1
CTCTTGAACACCAAGCC	1
CTCTTTCCACTCAAGAT	1
CTCTTTCTATCGATCCT	1
CTCTTTCTGTCAGCATA	1
CTCTTTCTTGTGTGTTT	1
CTCTTTGGGCAGCCCCA	1
CTGAAAAAAGGTTAACC	1
CTGAAACACCCGTGTTC	1
CTGAAACAGTCTGTTAC	1
CTGAAACTGGATGGCTG	1
CTGAAAGCAATTATTTC	1
CTGAACCGGTACCGTTC	1
CTGAACCTGGCATCACA	1
CTGAAGAAAGACGCGCT	1
CTGAAGACCCCTGGACC	1
CTGAAGATTTCGTTGCT	1
CTGAAGCACCGGGACTA	1
CTGAAGCAGCTTCAGAA	1
CTGAAGCTGCAAACAGT	1
CTGAAGGAGCCTGCTCT	1
CTGAAGGAGTGGGCCCT	1
CTGAAGGCCCTGGGTTC	1
CTGAAGGCCGGCACCCC	1
CTGAAGGGGAGATGCAA	1
CTGAAGTAAAGGCAGCC	1
CTGAAGTACACTTGTAG	1
CTGAATAAACGCCTGGA	1
CTGAATAACATATTTCC	1
CTGAATCACTTTTCTCA	1
CTGAATCTGAATTTAGT	1
CTGAATCTTTAAAAAAA	1
CTGAATGCAGCCTTTGC	1
CTGAATTTAAGATTTAT	1
CTGACACACAGTGGAGA	1
CTGACACCAGGGCAGAT	1
CTGACAGTTGGAGTAGG	1
CTGACCAAAGACAGGCA	1
CTGACCCACAAACCTGG	1
CTGACCCCACCTGGCAG	1
CTGACCCGCAGTGAGCA	1
CTGACCTGTGAGGTGGA	1
CTGACGATGGAGGAGGA	1
CTGACGGGCCAGTTCAG	1
CTGACGTTCCAGAAAAT	1
CTGACTCGTGAAAGGCA	1
CTGACTGAAACAAAAAA	1
CTGACTGCGTCAGGCAG	1
CTGACTTAATGGAACTA	1
CTGAGAAATATAAAAAA	1
CTGAGAAATATTGATGG	1
CTGAGAGCCTGGGCTCC	1
CTGAGAGGCCTCCTTCA	1
CTGAGATTCCTTTCGTG	1
CTGAGCACAATGGTCTT	1
CTGAGCAGAATCAAGCA	1
CTGAGCAGAATGGACCA	1
CTGAGCCGTGCTTTGCT	1
CTGAGCCTTGACAAAAA	1
CTGAGCCTTGACACCTG	1
CTGAGGAACACCACCTG	1
CTGAGGAAGATGGGGTC	1
CTGAGGAAGCTCCAGGA	1
CTGAGGACTGCCTTCCT	1
CTGAGGATGAAGTCGAT	1
CTGAGGCAGGAGGACTG	1
CTGAGGCTCCTGAATTC	1
CTGAGGGAGAATCGTTT	1
CTGAGGGAGGGAGGGAG	1
CTGAGGGCAGGAACCTG	1
CTGAGTAAACTCATAAA	1
CTGAGTAGGAACTCATC	1
CTGAGTATTCTAGATTT	1
CTGAGTGGACTGAAAGG	1
CTGAGTGTGGCTGTCCA	1
CTGAGTTAGTACAAATA	1
CTGATAAAAATTCCTTG	1
CTGATAGGAATGTTTAG	1
CTGATATGTACAGAAGT	1
CTGATCAACTACACCTC	1
CTGATCACAGCCCCTCT	1
CTGATCCGGAGGAACGG	1
CTGATGAACACGAAGCA	1
CTGATGGAATTGTCTCA	1
CTGATTATCTCAAGTTT	1
CTGATTATGGTGCCTGT	1
CTGATTCCCCCGGACCC	1
CTGATTGTGGACAAATA	1
CTGATTTAGTTCCACTG	1
CTGATTTTCATTTTATT	1
CTGCAAAAAAAAAAAAA	1
CTGCAACTTAGTGATCA	1
CTGCAAGGGTGGGAGCC	1
CTGCACCAACACTGAAG	1
CTGCACCGGGGTGATGC	1
CTGCACCTGAGACTCAG	1
CTGCACTCCACTTGCTA	1
CTGCACTTCCAGTTTGG	1
CTGCAGAATGAACCGCT	1
CTGCAGCAAAAGTTTAC	1
CTGCAGCAAAAGTTTTC	1
CTGCAGCCGTTTCCTCC	1
CTGCAGGCCCAGCCTCT	1
CTGCAGGCTGAGAAGTT	1
CTGCAGGGGAAATGACT	1
CTGCAGTCTGTGAATTG	1
CTGCAGTGTTGGTAACC	1
CTGCAGTTTTATATTCC	1
CTGCATCAAGTCAGTAC	1
CTGCATCGTCACCTCTT	1
CTGCCAAAAAAAAAAAA	1
CTGCCAAACAGAAGCAA	1
CTGCCAAGTGCCGTTCG	1
CTGCCACCTGTAACTGA	1
CTGCCACTCAGACACCT	1
CTGCCAGAGGGAGTAAT	1
CTGCCAGCAGGGTTCCC	1
CTGCCATTAAGCCAAAA	1
CTGCCCCCCATTCAAGC	1
CTGCCCCTCCATTCAAG	1
CTGCCCCTTGCAATCCG	1
CTGCCCGACGACGCTGT	1
CTGCCCGGGTGAGGTGT	1
CTGCCCTGAACTGCAGC	1
CTGCCCTGCTTCCAGCT	1
CTGCCCTGTTACAGGAA	1
CTGCCGCCACAGCTGTG	1
CTGCCTAGCGGCCTCCG	1
CTGCCTAGCTGCTTCCG	1
CTGCCTATGCCTGGCCT	1
CTGCCTCACTTTATAAA	1
CTGCCTCCTGAGCAAAG	1
CTGCCTCTGTTTTTTTT	1
CTGCCTGACCACAAAGT	1
CTGCCTGAGTCACTAGT	1
CTGCCTGCTGAGCCATC	1
CTGCCTGGCCTGCTGCA	1
CTGCCTTAATNAAAGAT	1
CTGCCTTAGAGAGCAGG	1
CTGCCTTCTGTTGATTT	1
CTGCCTTTAATAAAGAT	1
CTGCCTTTACCTTTTAT	1
CTGCGCACGCTTCTTTG	1
CTGCGCGCCGCACTCAG	1
CTGCGGCTTCAAGGGCT	1
CTGCGGGAATAAATTCA	1
CTGCGGGGCCGCAACTC	1
CTGCGGTGAGCCTTGAA	1
CTGCGGTGTATGTCAGT	1
CTGCGTCTTTGACGCCC	1
CTGCGTGGATGTCGAAA	1
CTGCTAAAACTGAAGAT	1
CTGCTAAAGAAATTGTC	1
CTGCTAACACTGAAGTG	1
CTGCTAAGGTATGAGGG	1
CTGCTACACATATAAGT	1
CTGCTACCACCATTCTG	1
CTGCTAGCCAGAGCCCT	1
CTGCTAGCTCGCCTTCC	1
CTGCTATCCGAGAGAGT	1
CTGCTATCGAGAGAATC	1
CTGCTATGAAGACACTT	1
CTGCTATTAAATGCTTG	1
CTGCTCACGAAACACAC	1
CTGCTCACGAGGGGAAG	1
CTGCTCCCTGCACTCTC	1
CTGCTCTCTTTTCCACC	1
CTGCTGACATATGATGG	1
CTGCTGACATATTCTGG	1
CTGCTGACATATTNTGG	1
CTGCTGAGCTTCGGGAC	1
CTGCTGCTAGAAACTTT	1
CTGCTGCTCCTTTCTTT	1
CTGCTGGCCAATAAGGA	1
CTGCTGGGGCTCCCCTT	1
CTGCTGGTTGTTAAAAA	1
CTGCTGTAATAAAAAAA	1
CTGCTGTCATTAGAAGG	1
CTGCTGTGTGCTGTCTT	1
CTGCTGTGTGGAANGCC	1
CTGCTGTTATATATTGG	1
CTGCTTCCCCAGCACAA	1
CTGCTTCTCATTTGTTT	1
CTGCTTTCCTTTCAGGG	1
CTGCTTTCTGCCTACCC	1
CTGCTTTGTAAGGTGTT	1
CTGCTTTTAATAGCTCA	1
CTGCTTTTGGTAGAGGA	1
CTGGAAACAGAGCACTT	1
CTGGAAGGCAGAGCTGC	1
CTGGAAGGCCCCCAATG	1
CTGGAAGTTTCCATTGC	1
CTGGAATTTGGCCAGCA	1
CTGGACCTCGGGGCAGC	1
CTGGACCTGCAGGTAAA	1
CTGGACGAAGAGGAGTT	1
CTGGACTCACTCACACA	1
CTGGACTTGGCCTTCAA	1
CTGGAGACAAAAAACCT	1
CTGGAGACACGCTGGGT	1
CTGGAGACCTACAGGAA	1
CTGGAGAGAAACCTTAT	1
CTGGAGAGCAGATCTCC	1
CTGGAGAGCATCAGGAA	1
CTGGAGCAGATGGACCT	1
CTGGAGCTGCTGGGCGC	1
CTGGAGCTGCTGGGCGT	1
CTGGAGCTGCTGGGTGC	1
CTGGAGCTGGGGCTATG	1
CTGGAGGAAACTGAGAA	1
CTGGAGGACAACCGATT	1
CTGGAGGAGAATGAGGT	1
CTGGAGTCTATCTGAGG	1
CTGGAGTCTCCTTTGGT	1
CTGGATATGACGGGAGC	1
CTGGATCCCGAGTGGCA	1
CTGGATTAACCCACTGT	1
CTGGATTTCAAAGTATA	1
CTGGCACTGGACCTGCC	1
CTGGCAGAGATGAGGCC	1
CTGGCAGCTAACAGTGG	1
CTGGCATACTTAGCAGC	1
CTGGCATAGGAAGTCCT	1
CTGGCCAAAACACATCC	1
CTGGCCCACCACCTCCT	1
CTGGCCCGAGACCTACC	1
CTGGCCCTACCCTCTGT	1
CTGGCCCTGAAGTTTTC	1
CTGGCCTCAAATCTGCC	1
CTGGCCTCCCAAGAAAC	1
CTGGCCTCTTGTACAAC	1
CTGGCCTTAGACAGTCC	1
CTGGCCTTGAACTTGCT	1
CTGGCGGGGCTAGGGCC	1
CTGGCTACCCGCTCTGC	1
CTGGCTCAGAGAAGGAT	1
CTGGCTCCATTTGCAAA	1
CTGGCTGACTTCATTGA	1
CTGGCTGCAGTGCTGGA	1
CTGGCTGTGTGGAATGC	1
CTGGCTGTTCCTTCAAT	1
CTGGCTTCAACTGCCTG	1
CTGGGAAACTTGCGCCC	1
CTGGGAAGCGGTGGGGT	1
CTGGGACCGTGTCTGGC	1
CTGGGACCTAAGCTTCC	1
CTGGGACTATATTCTTG	1
CTGGGAGAGACTTAGCC	1
CTGGGAGGTAAAGTTCA	1
CTGGGATCCTGGTGAGA	1
CTGGGCCGCACCAGGAA	1
CTGGGCCGCGCTCTGAT	1
CTGGGCTGGATCAGAGC	1
CTGGGCTTTCCGGAACT	1
CTGGGGGGGAAAGTCTC	1
CTGGGGGTGGGGTTTGA	1
CTGGGGTCTCAGAGAGG	1
CTGGGGTGGGCTTTGGT	1
CTGGGGTTGGGGATTTA	1
CTGGGTAACCCAGAGTC	1
CTGGGTAACTGGAAAAA	1
CTGGGTCTGAGGTGTTT	1
CTGGGTGAAGTTTATTT	1
CTGGGTTGGAGAGAGGA	1
CTGGGTTGGCTTTGATG	1
CTGGGTTTTTTCATTCA	1
CTGGNAGACTGGACCTT	1
CTGGTAACCAAAGCTGT	1
CTGGTACTTAAGGGTGT	1
CTGGTATTTTTTCAATA	1
CTGGTCACTCTCTGCCC	1
CTGGTGAAAGTCGCTGG	1
CTGGTGACGTCTCGAAT	1
CTGGTGAGCGAGCCACA	1
CTGGTGCTGGGAACTGA	1
CTGGTGCTTCACGAAGG	1
CTGGTGGTTTGAGGAGC	1
CTGGTGTACTGTGTTGT	1
CTGGTGTGGAGTGTCAG	1
CTGGTGTTAAAGACAAT	1
CTGGTTCTCAGGTTGCC	1
CTGGTTGCTCTTCCAGA	1
CTGGTTTCAAAGCACAG	1
CTGGTTTCTCTGGCCAA	1
CTGGTTTCTCTTCCTTC	1
CTGGTTTCTCTTCTCTG	1
CTGGTTTGCTAGCAGGT	1
CTGGTTTGGATAAAGAA	1
CTGGTTTGTACCTATAG	1
CTGGTTTGTGGCTGTGA	1
CTGGTTTGTGTTTTTTT	1
CTGNAATATGGAAGGCA	1
CTGNAGCCTGTTTCCTC	1
CTGTAAAAAAAAAAAAA	1
CTGTAAAATATGCTTTG	1
CTGTAAACCCTACCTAA	1
CTGTAATCACATATGCC	1
CTGTAATCATAGATGTC	1
CTGTAATGACCTCTGTC	1
CTGTAATTTTAAAAGAT	1
CTGTACACATTCAGGCC	1
CTGTACATACTTTTTGT	1
CTGTACCAGGACCAGAG	1
CTGTACCGTTTCAATAA	1
CTGTACTGTGTCAGTAC	1
CTGTAGAACTCCTCCTT	1
CTGTAGCTGAGCTAAAG	1
CTGTAGGAATTGGTGAG	1
CTGTAGGGAAAATCTGA	1
CTGTAGGGTTCTGCCTG	1
CTGTAGGTTTGGAGTTG	1
CTGTATCTCGAGGGCAA	1
CTGTATCTGGACTTGAG	1
CTGTATGCAGAGTAGTC	1
CTGTATGTATTAAATGT	1
CTGTATGTATTAAATTG	1
CTGTATGTATTTTTAAC	1
CTGTATGTCTAATTATG	1
CTGTATTTACTTAGAAA	1
CTGTCAAAAGGCTAATA	1
CTGTCAAGTAAATGTAA	1
CTGTCACGACTCCCGGC	1
CTGTCATACAGACACAG	1
CTGTCCACAGAGCTGGC	1
CTGTCCACTAGCAATGC	1
CTGTCCCACAGATAGTT	1
CTGTCCCACAGCCTCTC	1
CTGTCCTCAAGATGAAA	1
CTGTCCTCTCTTCCTTG	1
CTGTCCTGTGTCCTGAC	1
CTGTCGCTGACATCCAC	1
CTGTCGTGGTCAACATC	1
CTGTCTGCATCTGCAGT	1
CTGTCTGGTTTCCGCCT	1
CTGTCTTGAAAAGCCAG	1
CTGTCTTTTCTGTTTGA	1
CTGTGAAAACACTATTG	1
CTGTGACAATGCTTGCC	1
CTGTGACGGCTGACTGT	1
CTGTGCCAGGCCAAGGG	1
CTGTGCCAGGGGATCTG	1
CTGTGCCCAGAAAAGCA	1
CTGTGCCCAGAAAAGCG	1
CTGTGCCTACGGTTTAT	1
CTGTGCTCACAGCATCC	1
CTGTGCTTCTTAAATGA	1
CTGTGGAACAGCACTCT	1
CTGTGGAGAGGCATCTG	1
CTGTGGATTTCCTGGGG	1
CTGTGGCGATGGGTAGG	1
CTGTGGCTCTGGGAGAG	1
CTGTGGCTGCGGCCCCC	1
CTGTGGGAGGCCAACAC	1
CTGTGGGGGCTGAGCTG	1
CTGTGGGTGATATTCCT	1
CTGTGGTATTGTAGTGA	1
CTGTGGTGACCACCCCT	1
CTGTGGTGCGGCTGTGT	1
CTGTGTAAAAAAAAAAA	1
CTGTGTAGTCTTGAAGT	1
CTGTGTCCACCTTGGCC	1
CTGTGTCTGGCTAGAAA	1
CTGTGTCTTTTTAAAAG	1
CTGTGTGTGGGTGAATC	1
CTGTGTTTACAGATTTG	1
CTGTGTTTCCGCTCACC	1
CTGTTAAACACACTTGA	1
CTGTTATTTTTGTATGC	1
CTGTTATTTTTGTATGG	1
CTGTTCAAAAAAAAAAA	1
CTGTTCAAAGGCCTTCA	1
CTGTTCAGCACGGGCCA	1
CTGTTCATCTAAAAATA	1
CTGTTCTATGCAAAAAA	1
CTGTTCTATGCAAAAGC	1
CTGTTCTCAGCCTTTGA	1
CTGTTCTCGCTTTCTCC	1
CTGTTCTCTCTGCCACT	1
CTGTTGAAGTCCTTCTC	1
CTGTTGTAAAAAAAAAA	1
CTGTTGTATATTTGGAT	1
CTGTTGTGAAAATGTTT	1
CTGTTGTTTTTGAATTT	1
CTGTTTAGGAAAAAAGG	1
CTGTTTAGGAATAAAAG	1
CTGTTTCCTGCTGTGGC	1
CTGTTTGCATACACAGG	1
CTGTTTGGCCCTGTGCT	1
CTGTTTTCAATAAATCT	1
CTGTTTTGAAATGGGTC	1
CTTAAAAAAAAAAAAAA	1
CTTAAAAATGCAGAGAG	1
CTTAAAACTTTTTGATT	1
CTTAAATCTATCAGAAG	1
CTTAAATCTGGNTATCA	1
CTTAAATTTAAAAAAAA	1
CTTAACATTCGCGAAAA	1
CTTAACCAGGGTCTTAC	1
CTTAAGTGAACTCAACC	1
CTTAATTTATGAGAATG	1
CTTACAATCACAATGTT	1
CTTACAGTGAGTATTTG	1
CTTACAGTGGTAGCGCT	1
CTTACCTGAAGTTCTCC	1
CTTACGCACTTCGGAAG	1
CTTACGGCAGACATTTG	1
CTTACTAACACAGACTG	1
CTTACTTAGCTAGTGTA	1
CTTAGAAATAAAGTCTT	1
CTTAGAACATTGAGCTT	1
CTTAGAGTGATAAGGAA	1
CTTAGAGTGATATGAAA	1
CTTAGCCATACTCTATC	1
CTTAGCGCTTTATTCCC	1
CTTAGCTACTAGACACT	1
CTTAGGGCTTGGGTGTG	1
CTTAGGGTGATATGGAA	1
CTTAGTCTTCTGTTCCC	1
CTTATAATACAGAATTC	1
CTTATAGGAGACAACGT	1
CTTATATGCATCTTTTG	1
CTTATATGTACAGGGTT	1
CTTATATTGTATAAAGA	1
CTTATCAGCCACAGCGG	1
CTTATCATTCCTGGTTT	1
CTTATCTGTAAATGCGA	1
CTTATGTCCAATAATAA	1
CTTATGTTTTCTTTGAA	1
CTTATTCCCAGTGTGCC	1
CTTATTTCCCTCTGTGA	1
CTTATTTTTAAAATAGT	1
CTTCAAAAAAGAAAAAA	1
CTTCAACCTGGCTAATA	1
CTTCAAGTGCCTGTAAA	1
CTTCACCTGGAAGACTC	1
CTTCAGAAGCTACTTTT	1
CTTCAGGGTCAATAGTA	1
CTTCAGTTATTGATGGT	1
CTTCAGTTCCTGATGCC	1
CTTCAGTTTAATGTAAA	1
CTTCATATGAACTCATT	1
CTTCATCCCAGTCACAT	1
CTTCATCTCCCTTCCTG	1
CTTCATCTGAAAAAAAA	1
CTTCATTTGTATTGAAT	1
CTTCCAAATGTTNGCAG	1
CTTCCAGGCCAGTGCCA	1
CTTCCAGGGGCAGAATG	1
CTTCCAGGGTGAGGCAG	1
CTTCCCACATCACAGTA	1
CTTCCCACGTGGTGGAT	1
CTTCCCAGTGCCCACTT	1
CTTCCCCCTGTTATTCC	1
CTTCCCCGGGAGACGCG	1
CTTCCCCTGGGTCTTTT	1
CTTCCTACCCCAGAGTA	1
CTTCCTGACCCTTGTCA	1
CTTCCTGCCTTGATGGT	1
CTTCCTGCTATGTAAAC	1
CTTCCTGTCTCTCATTC	1
CTTCCTTTGAAGAGTTC	1
CTTCGACAATGCAGTTC	1
CTTCGACGATGCAGTTC	1
CTTCGGAGAGCTGAGGT	1
CTTCGGGGGAAGCAGGT	1
CTTCGTACAGCCACTGT	1
CTTCTAATAATATCAGA	1
CTTCTACGAGGAGGAAG	1
CTTCTCAAGAAAAAAAA	1
CTTCTCATTAGTATGTT	1
CTTCTCATTTGTATGGT	1
CTTCTCCTGCAGAGCTG	1
CTTCTCGCCTAATGGAA	1
CTTCTCTCCAGCCTCGG	1
CTTCTCTTGAGGTACAG	1
CTTCTGAAAGTGACCCT	1
CTTCTGAGAGTGGAGTT	1
CTTCTGCCTTGATGAGA	1
CTTCTGCTCGCCCCAGG	1
CTTCTGGGATGAGCTCC	1
CTTCTGTGGGGCAGGAC	1
CTTCTGTGTAAATATAG	1
CTTCTTCCGAACAAAAC	1
CTTCTTGCCATAGTGGT	1
CTTCTTGCCTCTCTCCT	1
CTTCTTGGTTATGGGCA	1
CTTCTTTATCTGGCTCT	1
CTTCTTTGTCTTATTAA	1
CTTCTTTTGCACGTTTT	1
CTTGAAAAAAATATGCC	1
CTTGAAAATTATAAAGA	1
CTTGACTAAACTTGGAT	1
CTTGACTTCTTCACCAT	1
CTTGAGAATTGACTGAG	1
CTTGAGAGGTAGACAGG	1
CTTGAGGCCAGAGATAG	1
CTTGAGGTTTCTACTTG	1
CTTGATCAGCCTCACTC	1
CTTGATGGCCAACGTGT	1
CTTGATTGCCCCTGGGG	1
CTTGATTTAAAACAGTT	1
CTTGATTTCTCAAATTT	1
CTTGCACAACAAGTACT	1
CTTGCACAGAAAGCACT	1
CTTGCACAGCAAATGCT	1
CTTGCAGAAGACTGGGG	1
CTTGCAGACTGGTGCTG	1
CTTGCAGGCCACGAAGT	1
CTTGCATAAAATGACAA	1
CTTGCCATCCAGCCACT	1
CTTGCCATCCAGCCAGT	1
CTTGCCCAACCCCTCCC	1
CTTGCCTACTTTGACCT	1
CTTGCCTAGGGATGGGG	1
CTTGCTAGGAAAAGGCC	1
CTTGCTAGTATTTCTCT	1
CTTGCTCCCTACCCTTC	1
CTTGCTCTCTAATTTGC	1
CTTGCTGCTGGCCAAAG	1
CTTGCTTCAAGTCTGGT	1
CTTGCTTGCAGCACAAG	1
CTTGCTTTAGCAGAACA	1
CTTGCTTTTTTCTATAT	1
CTTGCTTTTTTNTATAT	1
CTTGGAAACAGGGCGGT	1
CTTGGAACTTTAGAAGA	1
CTTGGAATTTCTCCCCT	1
CTTGGATCAGTCAGAGA	1
CTTGGCAGTTCTACCTA	1
CTTGGCATCCGTAAGCT	1
CTTGGCCAAAATAAATG	1
CTTGGCTACAATACTTA	1
CTTGGGAGAACGTGAGC	1
CTTGGGCCGGAAAGGAA	1
CTTGGTACTTGGAATTG	1
CTTGGTCCAGGTGACAC	1
CTTGGTCCAGGTGACAG	1
CTTGGTGAGCCGGCGGC	1
CTTGGTGTGGCTTTGAA	1
CTTGGTTCTCTGCTCTG	1
CTTGGTTTTCTCTGAAA	1
CTTGTAAAAATGTAGCT	1
CTTGTAAATCCAGTGCT	1
CTTGTAACAGGCATTTC	1
CTTGTAATAAAAGGACA	1
CTTGTACGTTCAAGAAT	1
CTTGTACTCGGGGCTGA	1
CTTGTATTTCAGTTGTG	1
CTTGTCACTGATATAAT	1
CTTGTCCAGGTCAAAAT	1
CTTGTCTCCAGTTTCCA	1
CTTGTCTGATAGGCATT	1
CTTGTCTTAAATTAGTG	1
CTTGTCTTCAAATATAG	1
CTTGTGCTGACTGTAAC	1
CTTGTGTATAGCTTTCT	1
CTTGTGTTCCCTTCTTC	1
CTTGTGTTTGTTCAGCC	1
CTTGTTAAGCTGGAGGG	1
CTTGTTACACTTGTATT	1
CTTGTTACTAGCGCAGT	1
CTTGTTTAAAAAAAAAA	1
CTTGTTTATTTGCTTGT	1
CTTGTTTTTATAAAACA	1
CTTNCTCAGAAGAGGCC	1
CTTNCTCATTTGTATGT	1
CTTNGGGTGGGTGTTTC	1
CTTTAAAATGACATTCA	1
CTTTAAACACAGTACTT	1
CTTTAAGTTTTATGGAA	1
CTTTACAATCTGGGAGA	1
CTTTACTCGCTCTTCTG	1
CTTTAGACATTTCCACT	1
CTTTAGCTGAAATGGTA	1
CTTTAGGACTATGGCTT	1
CTTTAGGCCCTGTTTCT	1
CTTTAGGGCCATCTCTA	1
CTTTAGTGTAAGGCTGC	1
CTTTATACGACTTGACT	1
CTTTATGGACCAGCACA	1
CTTTATGTTTGTAGAAT	1
CTTTATTAGGCAGCAGC	1
CTTTATTCCAGCAAAAA	1
CTTTCACACAATGTCAG	1
CTTTCACTACTGGAGGG	1
CTTTCAGTCTCAGCACT	1
CTTTCATTTATTATTTT	1
CTTTCCAAGGAACCAAA	1
CTTTCCCCGATTATTTG	1
CTTTCCCTGTCTTTTTT	1
CTTTCCTTCCGTTTTTT	1
CTTTCCTTCTGCTTTTT	1
CTTTCGTTTTCCTTGTC	1
CTTTCNGGCGGGATATC	1
CTTTCTACATTGTTACA	1
CTTTCTGGGAAGGACCA	1
CTTTCTGTATCACTCTC	1
CTTTCTTTCCCAGAGAT	1
CTTTCTTTGATGATTTT	1
CTTTGAAAAAAAAAAAA	1
CTTTGAAAAGTACATTC	1
CTTTGAAGATGTGAATA	1
CTTTGAGCCACTTATAG	1
CTTTGATGGAATGCCTG	1
CTTTGATTAATTAACCT	1
CTTTGGCAGTGGCCTCC	1
CTTTGGCCTCTAATAAA	1
CTTTGGGACCTAGTGTA	1
CTTTGGGAGTTGGCAAG	1
CTTTGGGTTCATAGTTT	1
CTTTGGTGCTTTCCTAC	1
CTTTGTAAAAAAAAAAA	1
CTTTGTAGTTTATGCTA	1
CTTTGTCATCATCGTTG	1
CTTTGTCTTATGCTGTA	1
CTTTGTGGTCGGTCGTC	1
CTTTGTTAGTTCTTTTT	1
CTTTGTTTTCTCTTAGG	1
CTTTGTTTTGCCTGTCA	1
CTTTTAAAATCAAAAAA	1
CTTTTAATCCCAGCTCT	1
CTTTTATAAATTTCAGA	1
CTTTTATGGACACTAGG	1
CTTTTATTTCCAGTTAT	1
CTTTTATTTTACCCAAA	1
CTTTTCACAATAAATCT	1
CTTTTCACCTTGATAAT	1
CTTTTCCTGTTGTATCC	1
CTTTTCTTTTTTCTTTC	1
CTTTTGACTCTTTCCTC	1
CTTTTGAGTTACTGNTG	1
CTTTTGCTCATTATTCC	1
CTTTTGGCAGGAGAGAG	1
CTTTTGGTTTTGTCGAT	1
CTTTTGTCCCTGGGTTC	1
CTTTTTAAGGGACCACC	1
CTTTTTACAAAGATACT	1
CTTTTTCAATTTCAGTA	1
CTTTTTCTCCCTTGTTC	1
CTTTTTCTGTAAATAAG	1
CTTTTTTATGCTGTAAT	1
CTTTTTTCAAAAAAAAA	1
CTTTTTTCAGTTGACTC	1
CTTTTTTGACTCCTTGG	1
CTTTTTTGATAACCCAC	1
CTTTTTTTTCTAACTTG	1
GAAAAAAAAAAGGAGGA	1
GAAAAAAAATGGGTATT	1
GAAAAAAATATCTAACA	1
GAAAAAACCTATATGCT	1
GAAAAAATAAAAGTCTT	1
GAAAAAATAAAATAAAA	1
GAAAAAATGTAAAGTTC	1
GAAAAAGAAGTGCTCCA	1
GAAAAAGCAAAAAAGTT	1
GAAAAAGGAAGAGGAGG	1
GAAAAAGTAGTTTTTGC	1
GAAAAANTAAAACTGAA	1
GAAAAATAAAAAANAAG	1
GAAAAATAAAAACTGGA	1
GAAAAATAAAACTGAAA	1
GAAAAATAAAANNGAAG	1
GAAAAATAAAANNGGAA	1
GAAAAATAAGACTGAAG	1
GAAAAATANAACTGAAG	1
GAAAAATCATCGTTGTA	1
GAAAAATCCACACGGGA	1
GAAAACAAAATCTACAT	1
GAAAACAGTCCCGGGCA	1
GAAAACCATTCATTCCT	1
GAAAACGAAGAGCAGTA	1
GAAAACGTTCCTAAGCA	1
GAAAACTTAAGAGAAGG	1
GAAAACTTATCTCTCCA	1
GAAAAGAAAAATGTGAA	1
GAAAAGAAGATTTAATT	1
GAAAAGAATGCTTAAGC	1
GAAAAGATCTGGCACCA	1
GAAAAGATGCTGAAGTA	1
GAAAAGCCTCAGAGTGG	1
GAAAAGCTCTATTGAGT	1
GAAAAGGAGAAAGAAGG	1
GAAAAGGTTTAGGATAC	1
GAAAAGTAAAACTGAAG	1
GAAAAGTACTAAAGTTT	1
GAAAAGTAGGTGTCTTC	1
GAAAATACAGCGCACCA	1
GAAAATCATCGTTGTAA	1
GAAAATCTGCAGTATTC	1
GAAAATGACAAGCCAAA	1
GAAAATGATGGACACTG	1
GAAAATGGGTGTGTGGG	1
GAAAATGTAACATATGT	1
GAAAATGTTTGCATTTG	1
GAAAATGTTTGCTGGCT	1
GAAAATTCATTGAAATG	1
GAAAATTCCAGGAAGCT	1
GAAAATTCTGTTATTTT	1
GAAAATTGTCACTATGT	1
GAAAATTGTCAGATATG	1
GAAACAACCCTGGACAT	1
GAAACACTCTAGAAGAC	1
GAAACAGAGGTAAGTGC	1
GAAACAGATGCTGTTTT	1
GAAACAGGAGGGGGAAT	1
GAAACATCTCCTGTCCA	1
GAAACCAAAACAAACAA	1
GAAACCAAGTCCTCTTT	1
GAAACCCAAGACAATGA	1
GAAACCCAAGTTGTCAT	1
GAAACCCAGAGAACAAG	1
GAAACCCTGCTAATATT	1
GAAACCGTGCCTGCGCC	1
GAAACCTGCAGTTCTCA	1
GAAACCTGTAACAAATT	1
GAAACCTGTCTGCAAAA	1
GAAACGAAAACATTAAT	1
GAAACGAACACTTAGAA	1
GAAACGGAGAAAAGGAC	1
GAAACGGCTGACATTTT	1
GAAACGTACTTGTTAAA	1
GAAACGTACTTGTTTCT	1
GAAACGTTGAACTCTTT	1
GAAACTATGCTGGACTG	1
GAAACTCATCTGCCTCT	1
GAAACTCGGGGAGCTGG	1
GAAACTGGGAAAGGGAA	1
GAAACTTAAAAAAAAAA	1
GAAACTTAGTTTATTTT	1
GAAACTTGCTGAAAAAA	1
GAAACTTGCTGAGAAGG	1
GAAACTTTCTGTTTCTC	1
GAAAGAAAAAAAAAAAA	1
GAAAGAAAAAACAAATC	1
GAAAGAAATAAAAGTAT	1
GAAAGAAATTTAAAAAA	1
GAAAGACAGGTGGGGGT	1
GAAAGAGAATAGGCAGA	1
GAAAGAGATCTATCCTT	1
GAAAGAGATGCCTAAGG	1
GAAAGATATAGATTGCA	1
GAAAGATGGAAAAAAAA	1
GAAAGATGGATGGTTAA	1
GAAAGCGAGCGTGCAGA	1
GAAAGCTAAGACTTAGT	1
GAAAGCTTCTAATCTTC	1
GAAAGCTTCTGTCTGAG	1
GAAAGGAAGGCGTGTCG	1
GAAAGGAAGTCAACTAG	1
GAAAGGAAGTCAACTGG	1
GAAAGGACATCTTGAGT	1
GAAAGGACTCTGTTAGA	1
GAAAGGAGACTTGAATA	1
GAAAGGAGTCGGGAGAT	1
GAAAGGATTTCATTTCT	1
GAAAGGCAATGATGAGG	1
GAAAGGCCAATCCAATT	1
GAAAGGCCCGAGAAACC	1
GAAAGGGAGTTCCCTGG	1
GAAAGGGTGGAGCCTCA	1
GAAAGGTACAAGATACG	1
GAAAGGTGGTGGTGGAC	1
GAAAGGTTGTATGTGTT	1
GAAAGGTTTCCCTAGAA	1
GAAAGTAGGTGTCNTNC	1
GAAAGTTAAAAAAAAAC	1
GAAAGTTTCTAGATTAA	1
GAAANGAAGATGGTCTT	1
GAAATAAAGTCTGAAAA	1
GAAATAACACAAGGCTC	1
GAAATAAGAAGAGGGCA	1
GAAATATATTAAGGCCA	1
GAAATATGTGTATATAT	1
GAAATATGTGTTACTTC	1
GAAATCTGCAGGTCCTC	1
GAAATCTGCCACCGCAG	1
GAAATCTGGAGAAGGCA	1
GAAATCTGGTGTAAAAA	1
GAAATGACCTGCAACTG	1
GAAATGAGATCGCGGTG	1
GAAATGATAAGAAGTAC	1
GAAATGCTGCCCAATCT	1
GAAATGCTGTCCTCTTC	1
GAAATGCTTTATCAGTT	1
GAAATGGGGAAGATGGT	1
GAAATGGTCATCTAAGG	1
GAAATTATTGAAGAGGA	1
GAAATTCCAGAAAGAGC	1
GAAATTGACTGTCACTT	1
GAAATTGGTGAAAACTT	1
GAAATTTTAAAAAAAAA	1
GAAATTTTGGTTATTTT	1
GAACAAGGTATCAATTA	1
GAACAATGGAGCCAGAT	1
GAACACAGGATGGGGGA	1
GAACACTGTGACATCAA	1
GAACAGAGGAGAGGAGA	1
GAACAGGGCGATTGTTC	1
GAACAGGTCCTTTAGGC	1
GAACAGTTCCTAAACTG	1
GAACATAATAAAATTAA	1
GAACATCCTAAAGTTTC	1
GAACATTGCACCACTCC	1
GAACATTTATTATGTGG	1
GAACATTTGCAAAAAAA	1
GAACCAAGCGGTTTAGT	1
GAACCAAGTACGCTGCC	1
GAACCACGTTTAATATG	1
GAACCACTAAAAATGGG	1
GAACCACTAACTNGGGT	1
GAACCAGAAATGGTCTG	1
GAACCAGAGTCAAAGCC	1
GAACCAGTTGTTTTGGC	1
GAACCCAAACTTTGGTC	1
GAACCCAGTGTTGTCGA	1
GAACCCATATCCTCTCG	1
GAACCCCAGCTCCGAAA	1
GAACCCCTGGCAAAGAA	1
GAACCTGCTTTTACTAA	1
GAACGTGCCCGTTTGTC	1
GAACGTTTATTAAACTG	1
GAACTCGGAGCCTGTGG	1
GAACTCTACAGAGTCTG	1
GAACTCTGATCAAGATG	1
GAACTGACACTTCGTAG	1
GAACTGAGGAACTTGTC	1
GAACTGATGATTGGACT	1
GAACTGATTGGTGCAAT	1
GAACTGCCTGAATTCAG	1
GAACTGCTACAGAAGTC	1
GAACTGTAAGCCAAATA	1
GAACTTCCAAGAGGACA	1
GAACTTGCTGTGTGACC	1
GAACTTNAACACCCNTT	1
GAACTTTGGAAAACATT	1
GAACTTTGGTCTTCACA	1
GAACTTTTGTTGCTGTT	1
GAAGAAAAAAAAAAAAA	1
GAAGAAAAAGAAAAAAA	1
GAAGAAAGCACTGAGAA	1
GAAGAAATCTGATGCCC	1
GAAGAAATGAACAAGCT	1
GAAGAACGGTCTCAGAA	1
GAAGAAGAGAGGGAGAG	1
GAAGAAGGGAGTTACTG	1
GAAGACAACTAGATAAA	1
GAAGACAGCAAGGTGCT	1
GAAGACAGCTACAATGT	1
GAAGACATTGGAGAGCC	1
GAAGACCAAGGCAACCA	1
GAAGACCCAACCCCTGT	1
GAAGACCCTTCTCCTGG	1
GAAGACCTCATTCTTAG	1
GAAGACGGAGAAGCTGT	1
GAAGACGTCACAGGTGC	1
GAAGAGAAGCTGAAGAC	1
GAAGAGAATCTGAACCC	1
GAAGAGATCCGCCTGGA	1
GAAGAGATCTTTGGTTC	1
GAAGAGATTCTGAGCAG	1
GAAGAGGAGGAGAAGTC	1
GAAGAGGAGGAGGAAGA	1
GAAGAGGTGCGCGTGTC	1
GAAGAGTGAGCCTGGTC	1
GAAGAGTGATAAACTCC	1
GAAGATAACTTATATGG	1
GAAGATAGAATATAAAA	1
GAAGATCAAGTAGTTTT	1
GAAGATCCATCTTTTAT	1
GAAGATCCCCAGCTCTT	1
GAAGATGCTGGAAAACT	1
GAAGATGGAGAAATTGG	1
GAAGATGGCACAATAAA	1
GAAGATTCTGATATCCA	1
GAAGCAAAGACTCTTGG	1
GAAGCAAATGACAAACT	1
GAAGCAATAAAGAGTCC	1
GAAGCAATAGGAGTGCT	1
GAAGCACGGTTACAGGG	1
GAAGCAGCCGTATTGCA	1
GAAGCAGGACCAATAAG	1
GAAGCAGGACCAGTAAA	1
GAAGCAGGGTTCACTTC	1
GAAGCATTTGTTCTGGT	1
GAAGCCAATGGTAACAT	1
GAAGCCAGAAGTGCAAC	1
GAAGCCAGACAGGATTT	1
GAAGCCAGAGAGGGAAG	1
GAAGCCATCTTGGCCCA	1
GAAGCCTATCTGCCTAA	1
GAAGCGAAGATATCATT	1
GAAGCTAACTCAGATAA	1
GAAGCTAAGCCTGATCC	1
GAAGCTATCCGAAGAGC	1
GAAGCTCCCCAGACCCA	1
GAAGCTCTGACAGGGCT	1
GAAGCTCTGGTTGTTGA	1
GAAGCTGCCTTGGNCCT	1
GAAGCTTCTATTTAATG	1
GAAGGAAATGGAAAACT	1
GAAGGAACAATTCAGGT	1
GAAGGAAGTAAGGAAGG	1
GAAGGACAAGGGACTAG	1
GAAGGACAGAGAAAAAA	1
GAAGGACCTTTTATTGT	1
GAAGGAGCCAGGGGTGG	1
GAAGGAGGTACATTGTG	1
GAAGGATCTATAGATGG	1
GAAGGCAACATAGTAAC	1
GAAGGCAACGAACAGGT	1
GAAGGCACCAACGGTGA	1
GAAGGCAGCTGGGGAAG	1
GAAGGCCGGGGTCTCCC	1
GAAGGCGCCAACTGGCC	1
GAAGGGAAGGTTGGCTT	1
GAAGGGATGTTACAGCA	1
GAAGGGCCTAGGAGCAG	1
GAAGGGGAAACTAGATG	1
GAAGGGGAATTTATAAC	1
GAAGGGGCACAAGAGAA	1
GAAGGGTATTTGTTTTC	1
GAAGGGTTTCTTGAGGA	1
GAAGGTAGGTGTCTTCT	1
GAAGGTCGTCTCAGTGC	1
GAAGGTCTGGAGAGTTC	1
GAAGGTGACTCTTTGAG	1
GAAGGTGACTGAAGGGG	1
GAAGGTGCGAAGGACTC	1
GAAGGTGGAAGAGATTG	1
GAAGGTGGAGTGGTTCT	1
GAAGTAAAAGTTGCCTG	1
GAAGTACCAGGCAGTGA	1
GAAGTCAAGGGAGTGGG	1
GAAGTCACCAATCTTTT	1
GAAGTCAGCGTGAGAAT	1
GAAGTCAGGGCAGGAAC	1
GAAGTCCAGGCACGTTT	1
GAAGTCCTCAGCCCTGA	1
GAAGTCCTGCCCCTGTA	1
GAAGTCGGTGTACATCA	1
GAAGTGAGCCCAAGGCC	1
GAAGTGCAGAAGTAACA	1
GAAGTGGGGTTACCCTG	1
GAAGTGGTGACCTCGAG	1
GAAGTGTCTTACTTGCC	1
GAAGTTAGGTATAGATA	1
GAAGTTAGTGCTGCGAT	1
GAAGTTCAGAGCTTTTG	1
GAAGTTCAGTATGAATN	1
GAAGTTCTACTTGTGAA	1
GAAGTTTTCTGCTTCTC	1
GAANGNNANNGNTGAAG	1
GAANTGATATTATAATT	1
GAANTTCACAATAAATC	1
GAATAAAAGGCTGTGAG	1
GAATAAAAGTTCCATAT	1
GAATAAAATGAATGGCC	1
GAATAAAATTTTGCTGC	1
GAATAAACTGCACAAGT	1
GAATAAATAAAATAAAT	1
GAATAAATAAATAAATC	1
GAATAAATAAATCTTTT	1
GAATAAATACATAAGTC	1
GAATAAATGTACCGCCT	1
GAATAAATTCCTAGGCC	1
GAATAACTTAGACCCTA	1
GAATAATAAAAAAAAAA	1
GAATAATAAAANAATTT	1
GAATAATAAAANTATTT	1
GAATAATAAANCTATTT	1
GAATAATGAACTGTAAA	1
GAATAATGAATAATAAT	1
GAATAATTGCTGGCTTT	1
GAATACATTAGTCTATC	1
GAATACCAACACTTTGT	1
GAATAGCCACAAGATGA	1
GAATAGGACGACAGATG	1
GAATATAAGGAAACTTA	1
GAATATGACGGGATTTT	1
GAATATGCCCAGCAGAC	1
GAATATGGGCACAACTT	1
GAATCACTACATTTAGA	1
GAATCATCCCAGNTACT	1
GAATCATTAATGTTAAC	1
GAATCCAGGGCTGATGT	1
GAATCCCCACGGGGCCC	1
GAATCGCTGACTGCCCA	1
GAATCGTATAAGCCAAG	1
GAATCTGCCTCTTAACT	1
GAATCTTCAGGAAGAAA	1
GAATCTTCGGGTTGTAG	1
GAATCTTGGGAACCAGT	1
GAATGAAAAAAAAAGTT	1
GAATGAATAAATAAAAT	1
GAATGACAGTGATTGCA	1
GAATGACCTGCAACTCT	1
GAATGACCTGCAACTNG	1
GAATGACCTGCAANCTG	1
GAATGACCTGGAACTGT	1
GAATGACCTGGCAACTG	1
GAATGATGCAAGAGCAG	1
GAATGATGGGAGAAGTG	1
GAATGATTTGAGTCAGA	1
GAATGCAAAAGATTAGA	1
GAATGCATAAAGTCTTG	1
GAATGCCACACCTGTTG	1
GAATGCTTGTCTGGGTC	1
GAATGGCTAGTCAGAAT	1
GAATGTCACATCAACTT	1
GAATGTCTGCCTTTTAA	1
GAATGTGGGATCCCCAG	1
GAATGTTTATTTTAGAC	1
GAATTAAAGGCATATAT	1
GAATTAACATTAAACTN	1
GAATTAACATTAANCTT	1
GAATTAGATGCCTTGTC	1
GAATTAGTTTGTCAAAA	1
GAATTATACAGCCCTTC	1
GAATTCAAAAGAAAAAA	1
GAATTCAGCTTTCAAAT	1
GAATTCCATAAAGTCTA	1
GAATTCCTTGAAGTCCT	1
GAATTGCAGGATATGCA	1
GAATTGGAATTTGGGTT	1
GAATTGTTCTAAATGAA	1
GAATTTACTTCAATGAG	1
GAATTTATGGTAATCTT	1
GAATTTCTTGAGGTCTT	1
GAATTTTAAAAACTTTG	1
GAATTTTGAAAAAAAAG	1
GAATTTTGGGATGTCCC	1
GACAAAAAAAAAAAAAA	1
GACAAAAGTACTGAAAA	1
GACAAACGGTAGTCTTG	1
GACAAAGCCCTCAACCA	1
GACAAAGTCAGGCCCAC	1
GACAAATATTTTACACG	1
GACAAATCTAAATAAAG	1
GACAACAGACTGAANGA	1
GACAACAGACTGATGGA	1
GACAACGCCAGCAAATC	1
GACAACTTAATAAAGAC	1
GACAAGAAACAAGAATT	1
GACAAGAACTAGAAGGG	1
GACAAGAGCGCAGGCAA	1
GACAAGATCTATGAAGC	1
GACAAGCTCCCGGAGTT	1
GACAAGGACAGTCAGAA	1
GACAAGTAAAAAAAAAA	1
GACAAGTGCTTCCTATC	1
GACAAGTGTGTGTTTCC	1
GACAATAAACCAGTAAA	1
GACAATGAAACTTGACT	1
GACAATGTCGAACATTA	1
GACACAATGGCCGCGGC	1
GACACACAGGAAGAGAC	1
GACACAGGAAAATGGCT	1
GACACAGGAACTGTTTC	1
GACACAGTAACCCGGGG	1
GACACAGTAGTTCTGGG	1
GACACATTGGAGCATTC	1
GACACATTGTGTCCATC	1
GACACCAACATACAAGC	1
GACACCAACTGACGCTG	1
GACACCACATACCGGGG	1
GACACCACATTGCTACT	1
GACACCAGTGGCTGGAG	1
GACACCATTAAATAAAA	1
GACACGAGTCGCGTGCA	1
GACACGCAACATTAGGG	1
GACACGCAAGAGGAAGT	1
GACACGTGGATGGCCCA	1
GACACTAAGGATCAACT	1
GACACTACTAGAAAGGC	1
GACACTGAGTGTGAAGT	1
GACACTGGTGAGGAACC	1
GACACTTCCAGTGACCT	1
GACACTTGTGTGTGATT	1
GACAGAAACGGGCGAGC	1
GACAGAGAGATACGTTC	1
GACAGAGAGGATGGAGA	1
GACAGAGGAAAAAAAAA	1
GACAGAGGCCTNCTGGC	1
GACAGCAACCCAATGTA	1
GACAGCACAAGATGTTA	1
GACAGCACCACAGATGT	1
GACAGCATTTAAGTCTC	1
GACAGCCAATGGCTTGA	1
GACAGCCAGATAAGGTT	1
GACAGCGACTGTGAGGT	1
GACAGCGAGGAGCAGGC	1
GACAGCGCCGAGGAGCT	1
GACAGCGCTAACCAGTG	1
GACAGCTAGACTGCCTC	1
GACAGCTCTGTGGGGGG	1
GACAGGAAAAGGGTTCT	1
GACAGGACAAAAACCGT	1
GACAGGAGAGGGAAAAC	1
GACAGGAGTGGCTTCGG	1
GACAGGCTTCACAGAAA	1
GACAGGGTAGACAGGCT	1
GACAGTGACCCAAGGGA	1
GACAGTGACGTAGGCAC	1
GACAGTGTCGTGGATCC	1
GACAGTTCCAGCATAGC	1
GACAGTTGTAAAAAAAA	1
GACAGTTTTCATTAAAG	1
GACATAAGCTGGAACAA	1
GACATAAGTATTATGTC	1
GACATACACGGCTGTGG	1
GACATAGCCCAGGGAAG	1
GACATCGATGGGAGGAC	1
GACATTAAAAATAAAAA	1
GACATTATCACTTGGAT	1
GACATTATTAGGAAACA	1
GACATTCCACGCTGGCC	1
GACATTCGCCACTTCTT	1
GACATTCTGCAATATTT	1
GACATTGGACATTGCAA	1
GACATTGGCCATAAAAA	1
GACATTGGCCATAGCTT	1
GACATTGGGAATCGAAC	1
GACATTTACTTCTGCAT	1
GACATTTGAGCACTAAA	1
GACATTTTTGAAAGGAA	1
GACCAAAAAAAAAAAAA	1
GACCAAACCCACAGGGT	1
GACCAAATCAAGCGGGG	1
GACCAAGATGAACCAGA	1
GACCAAGCCAGCTATCT	1
GACCACAGCAGCATTGT	1
GACCACGGCACAGATGC	1
GACCAGAAGCGCTATGC	1
GACCAGAGAAGTCCAAA	1
GACCAGCCACTGAGTCA	1
GACCAGCCTTTGGAGCT	1
GACCAGCTGGAGGTGGG	1
GACCAGTATTTACGAAC	1
GACCAGTTTCTTATACA	1
GACCATAAGAGAGTGAA	1
GACCATCAGTTGCCTGT	1
GACCATCTCTGGTAATG	1
GACCATCTTGGAGAACC	1
GACCCAGAACTTTCTAG	1
GACCCAGCTAGCCTTGA	1
GACCCAGCTCTGTCCCC	1
GACCCAGGGAGTTTTGA	1
GACCCCCCCACTAATCG	1
GACCCCGTGACACCAGC	1
GACCCCTCAAAAAAAAA	1
GACCCCTGGCTCAGACC	1
GACCCTACCTTATCCAT	1
GACCCTAGCCTTGTCTC	1
GACCCTATATACAGGCC	1
GACCCTCATATCACATC	1
GACCCTCGACCTCCTGT	1
GACCCTTCCGTGCCCAG	1
GACCCTTGAGGCCAGGG	1
GACCGGACAAAGCAGGT	1
GACCGGCTCCCCCAGGC	1
GACCGTGCCCTAGAATT	1
GACCGTGGTGGTCCTGG	1
GACCNGATTCNGNAGTG	1
GACCTACAGGAACTGCT	1
GACCTCAAATCCAGTTT	1
GACCTCAGGATTGGAGT	1
GACCTCATTGCTTACAA	1
GACCTCCAGGGGCTCTT	1
GACCTCGGTTGCGATGG	1
GACCTGAAGAGGGCACC	1
GACCTGAGAGCCAACCT	1
GACCTGCCACACTAATT	1
GACCTGCCAGTGCCAGT	1
GACCTGCGCAGCTATTG	1
GACCTGGAAACCAAAAT	1
GACCTGGGTCAGTGGGC	1
GACCTGTGGGGTGGGCC	1
GACCTTAAACCTAAAGG	1
GACCTTTATAGCCACTC	1
GACCTTTTTGTGACCTG	1
GACGACCAGCCAGGGAT	1
GACGACGATGAGGGAGA	1
GACGAGAACTTTTCCTC	1
GACGAGAGTAGCATCTT	1
GACGAGGTGGTTGAATT	1
GACGCAGTGCTAAACCC	1
GACGCCTTTCCTCTGTC	1
GACGGAGCCTTCTTGGT	1
GACGGATCAATAAATTT	1
GACGGCCCAGACAGACA	1
GACGGCCGGCACAGTGA	1
GACGGCGTGGACCATCA	1
GACGGCTACCCTGATGC	1
GACGGGCTGCCTCTGCA	1
GACGGGGCATCCTCTTG	1
GACGTCCAAAGCTCAGC	1
GACGTCCTCACGTGACG	1
GACGTCTCAAAGTAAAA	1
GACNGACCTGGACTTCT	1
GACTAAAGCAGCCTGGA	1
GACTAACACGGNAACTC	1
GACTAAGTCAGGGACGC	1
GACTACATTTCAGGAAG	1
GACTACCTAGCAGCCTT	1
GACTATATCCAGCCTGC	1
GACTATCGTCAATGAAC	1
GACTCAGCCAGCAATCT	1
GACTCAGTCAGACCTGC	1
GACTCAGTCCTGCTATA	1
GACTCAGTTTTAATTCT	1
GACTCATCTACAATGCC	1
GACTCCAAGCAGGACCT	1
GACTCCAATGCCCAGTC	1
GACTCCCACATTAAATT	1
GACTCCCCAGGCGGCCC	1
GACTCCTCCTTACTTTT	1
GACTCTCTGTAAGAAAG	1
GACTCTGGAAGAGAAAA	1
GACTCTTAGTTGAGCTC	1
GACTCTTTGACTCGGGG	1
GACTGAAAAAAGCCCTG	1
GACTGAAAAAGCCCTGG	1
GACTGAACATCNAGGAG	1
GACTGAACTTTGGCCCC	1
GACTGACCAGACCAGCA	1
GACTGACCGTGTGCTCC	1
GACTGAGACAGAGGACC	1
GACTGATGTCTCAGGTT	1
GACTGCAGGCTGGGGGG	1
GACTGCATAGCAATTTT	1
GACTGCCCGGCCTGTCA	1
GACTGCGTCGGCTGCTT	1
GACTGGCGCTCTGCTTC	1
GACTGGCTGTGGCAATG	1
GACTGGGAGAGGCAGAG	1
GACTGGGGTGCAGTCAG	1
GACTGTGGTATCTGTTA	1
GACTGTTAAGACTTTGG	1
GACTGTTTTGGTTTTTG	1
GACTTAAATTGTACCTC	1
GACTTAGCACGATGACA	1
GACTTAGGATAAANTTT	1
GACTTCAATGACTGAGT	1
GACTTCACCCCGGAGGA	1
GACTTCCAAGTTGGGAT	1
GACTTCCACAGCTATTC	1
GACTTCCTCCACTCCTT	1
GACTTCGCTGCCCGTGT	1
GACTTCGGTCCAGAAGA	1
GACTTCTAACCGCAGGC	1
GACTTCTGTCATCGGCC	1
GACTTGCGGCTGTCAGA	1
GACTTGGAATGCAGGCA	1
GACTTGGCAGCTGCATC	1
GACTTGGCCCTCTGTCA	1
GACTTGGTAAAAACATA	1
GACTTGTAGTGTTCTGA	1
GACTTTACATAAANTTT	1
GACTTTAGTAGGGTGGA	1
GACTTTATAAGCCCGCG	1
GACTTTGAAGCCTACTT	1
GACTTTGGCACGATGAA	1
GACTTTGGCTCACTTTT	1
GACTTTTCTTTGATTTT	1
GACTTTTGTAAAATGAG	1
GACTTTTTATCTTCAAG	1
GACTTTTTATCTTCNAG	1
GAGAAAACGTGCTTAGA	1
GAGAAAACTGATGGTCT	1
GAGAAAAGGAAGACTTT	1
GAGAAACCTAGTCAGGG	1
GAGAAACTCAGTTTCCC	1
GAGAAACTTCTGGGAAT	1
GAGAAAGCTGTAGAGGA	1
GAGAAATAAAACTGAAG	1
GAGAAATACCAGAAGGG	1
GAGAAATACTGGATGTC	1
GAGAAATCTCAAAGGTC	1
GAGAAATTAAATGAATG	1
GAGAACCCGGACGGGAC	1
GAGAACCGGCTCCCACA	1
GAGAACCTTCCAAAGGA	1
GAGAACGGGACTAGTTT	1
GAGAACTAAAAGCTACT	1
GAGAACTAGTTCCAGCC	1
GAGAACTCTTAACAGAG	1
GAGAACTGCAGTTGAAC	1
GAGAACTTTTCCTAAAT	1
GAGAAGAAAAAAAAAAA	1
GAGAAGAACAGAACAAC	1
GAGAAGAATCCTTTGGA	1
GAGAAGACAGAGCAGTG	1
GAGAAGACATACAGGAG	1
GAGAAGACATCATAGAG	1
GAGAAGATCACTGCCAG	1
GAGAAGATGAAGCAAGT	1
GAGAAGATGTTTTTCAC	1
GAGAAGCATTAAAAACT	1
GAGAAGCCTCTGGTGAC	1
GAGAAGCTGCCAATCTT	1
GAGAAGGAGGCTATTAC	1
GAGAAGGCAGGATTAAC	1
GAGAAGGCGCTGGCGTA	1
GAGAAGGCTGGGACCAC	1
GAGAAGGGGTAGAGAAA	1
GAGAAGTNTGCCCTGCT	1
GAGAANTGCGATGAGNA	1
GAGAATAAGAATCTGAG	1
GAGAATATAAAAAAATT	1
GAGAATGGGCTTAAGCG	1
GAGAATGGGGATCTTGT	1
GAGAATTAGGACTGGGC	1
GAGAATTCCCTGTGCCA	1
GAGACAAGAGTCAACCA	1
GAGACAAGATGTCCATC	1
GAGACAAGTGCGGCTCC	1
GAGACACACTGCTGGGC	1
GAGACAGAGAATGTGCA	1
GAGACAGGGGAAGGGGT	1
GAGACAGGTAGGTCTCC	1
GAGACAGTGCTAGGAGT	1
GAGACAGTGGAAGCTAA	1
GAGACATCTCCCTCAGT	1
GAGACCAAAATGACACT	1
GAGACCACAGACGGAGG	1
GAGACCACTGACTACTT	1
GAGACCAGCGCGAAGGC	1
GAGACCAGGATCCAGGA	1
GAGACCCGCAGAGACCC	1
GAGACCCTGGCTACCCC	1
GAGACCTCCACAGTTTC	1
GAGACCTGACTGCCTCT	1
GAGACCTGCATCGTAGT	1
GAGACGAATCCAGTCTG	1
GAGACGGTGCTGATCCT	1
GAGACGTCATCACTGAC	1
GAGACGTGTAAAAAAAA	1
GAGACTAGCAAAATAAG	1
GAGACTAGCAAAATACT	1
GAGACTCATTACGAGAA	1
GAGACTCGCTTTACGGC	1
GAGACTCTACAAGCTGG	1
GAGACTGGCACAGACTG	1
GAGACTGTGCGGGTGCA	1
GAGACTTAAAGAAGGAC	1
GAGACTTCAAGATTCAG	1
GAGACTTGGGGCTTCCA	1
GAGACTTTGGGATTTTC	1
GAGAGAAAAGATACTAA	1
GAGAGAAAGACAGAGTG	1
GAGAGAAAGAGACGGGA	1
GAGAGAAGAGAGAGTGA	1
GAGAGAAGAGTGGTAAG	1
GAGAGAAGCTGTGAGCC	1
GAGAGAATGAATCCTTA	1
GAGAGAATGTTTAAGGG	1
GAGAGACACCTCCTCAG	1
GAGAGACAGTATCCATT	1
GAGAGACCAGGCACGGA	1
GAGAGACCGGCCTATTG	1
GAGAGAGACTTATGTTG	1
GAGAGAGGAATACATAA	1
GAGAGAGGAATACATAG	1
GAGAGAGGAGGAAAGCA	1
GAGAGATACAGAATAGA	1
GAGAGATCGTTTTGCTT	1
GAGAGATGTGACCTAGG	1
GAGAGATTGTCATTGAA	1
GAGAGCAGCAAGGAGCC	1
GAGAGCAGCTTCTAGCT	1
GAGAGCATTGTTGCTCA	1
GAGAGCCCGTGCCCCTC	1
GAGAGCCCTAAATAGTC	1
GAGAGCCCTTGGTGCTG	1
GAGAGCCTGCAAAGTCA	1
GAGAGCGGCGGGCGCCC	1
GAGAGCTAGGTCACCCC	1
GAGAGCTCAAGCAGATA	1
GAGAGCTTGTTATAGGC	1
GAGAGGAGACACACACA	1
GAGAGGAGACCTTAGGT	1
GAGAGGCAGGCCTGTAA	1
GAGAGGCCAGAAACCTC	1
GAGAGGCTGGGCAGCCC	1
GAGAGGGAGAAGGCCCG	1
GAGAGGGAGACTGAGTG	1
GAGAGGGAGGGGGTGAG	1
GAGAGGGATGGGGAGGA	1
GAGAGGTTGAGAAGGGG	1
GAGAGTACTTTATGTGG	1
GAGAGTCATCTGGAGCC	1
GAGAGTGATGTGTGTCC	1
GAGAGTTAATAGGCCTG	1
GAGAGTTCCAGACCAGC	1
GAGAGTTTTATATTCTG	1
GAGANNNCTATAGTTTT	1
GAGATAACCCTCCCCGG	1
GAGATAAGGATAGCTAT	1
GAGATAATGAGACACTT	1
GAGATAATGTGGTAACT	1
GAGATAGAAAACCTAGG	1
GAGATAGGAAAACGATA	1
GAGATATTCTTGTCAGA	1
GAGATCAGTTCACTTCT	1
GAGATCATCTTCTACCA	1
GAGATCTGAATCCTGAA	1
GAGATCTGCTGTCTGAA	1
GAGATCTTCAATAAAAA	1
GAGATGAACCAAAAACT	1
GAGATGAAGTCAAACCC	1
GAGATGAGAGGCTTTGT	1
GAGATGCCCAGGCAAGC	1
GAGATGCCCCCCACCCC	1
GAGATGCTGTCTAAGGA	1
GAGATGGGCACAGCGGG	1
GAGATGGTGAAAGATGC	1
GAGATGTCTGCATTACA	1
GAGATTAAAGCAGGTTC	1
GAGATTATTAAAAATAA	1
GAGATTCCAAGGTTCCG	1
GAGATTTCTATTTTCTA	1
GAGATTTTTAAATAAAG	1
GAGCAAATAATCCAAAG	1
GAGCAAATGTTTCACAA	1
GAGCAAGGTCAGTGCTT	1
GAGCAAGTTCCTGTGTG	1
GAGCACAAGAAGGAGGA	1
GAGCACACCCAGGCTGT	1
GAGCACAGTGGGAAAGA	1
GAGCACATCCACGAACT	1
GAGCACATCCCACAAAC	1
GAGCACATCCGCAAACT	1
GAGCACCCCTGGAAGGG	1
GAGCACCCTCCTCCTGA	1
GAGCACTACATCTGACT	1
GAGCAGAAGACCTAGCC	1
GAGCAGAGGATTGCTTC	1
GAGCAGAGGCGGTAGCT	1
GAGCAGCCACCCCTGTG	1
GAGCAGCCTGGTGGTAC	1
GAGCAGCGGTCTCCACC	1
GAGCAGCTGAGTTCAGC	1
GAGCAGGAGTGGAGTTC	1
GAGCAGGGCACAGTGAC	1
GAGCAGTCGTTGCCATT	1
GAGCAGTTACAGGATTT	1
GAGCATATATGACCCGA	1
GAGCATCTCACACTCTG	1
GAGCATCTGATGTGTGC	1
GAGCATTCGAATAGTTT	1
GAGCCAAAGAGGCACCT	1
GAGCCAACGATGAAAAC	1
GAGCCACATTGTTCTCT	1
GAGCCACCACAGCAAGC	1
GAGCCACCATAGGCCAA	1
GAGCCAGACAGAAAGGC	1
GAGCCAGAGCACAGCCA	1
GAGCCAGGAGCCCGAAA	1
GAGCCAGGAGGAACAGA	1
GAGCCATCTGGTCAGCC	1
GAGCCATTAACTCAGCA	1
GAGCCATTTATTCATAA	1
GAGCCCAAACCCATCTG	1
GAGCCCACACTAACCTC	1
GAGCCCCAACCCCCCTC	1
GAGCCCCTGGAGAAAAG	1
GAGCCCTGGGCTGGGTG	1
GAGCCCTGGTTAAGTTC	1
GAGCCGACTATGTTTTA	1
GAGCCGCTCTTCCGCCA	1
GAGCCGGGAGATAAAAC	1
GAGCCTAAATGTAATGT	1
GAGCCTCATTTGCTCTT	1
GAGCCTGACCAGAGAGG	1
GAGCCTGGTAGTGTTTG	1
GAGCCTTCACTGCTTTC	1
GAGCCTTGGCCTGANTC	1
GAGCCTTTATGGGGAAA	1
GAGCGCCCTGTCAAGTC	1
GAGCGGCCCCCGGGGCT	1
GAGCGGGAATAAAGAGA	1
GAGCGGTTTTGGGTCCA	1
GAGCGTTTGGGTCCAGG	1
GAGCGTTTTGGGNCCAG	1
GAGCGTTTTGGGTACCA	1
GAGCNGAAGGGAGAACT	1
GAGCTAAGGTTGAACGA	1
GAGCTACAGAAAGTGCT	1
GAGCTACCCCCACCTCT	1
GAGCTACCTAAAGGTCT	1
GAGCTAGCCTTGGGAAC	1
GAGCTAGTTGATCCAGA	1
GAGCTATGCTGCTGGTT	1
GAGCTCAGCCTCGCACA	1
GAGCTCCCAAATGTGCC	1
GAGCTCCCTGGACGCCG	1
GAGCTCTGTGATATTTC	1
GAGCTCTTCTGCCAGAC	1
GAGCTGAAAAATAATTT	1
GAGCTGAGGGCCAAGCT	1
GAGCTGATACTCCCCTC	1
GAGCTGCAGCGTGGCTG	1
GAGCTGCCTAGGTTGTT	1
GAGCTGCTCAGGACTTT	1
GAGCTGGAGTAGGTGGT	1
GAGCTGGCTGTGGCTAT	1
GAGCTGGTCAGGTGCAG	1
GAGCTGGTGAGGACTCC	1
GAGCTTCCTGGGTCTTC	1
GAGCTTTGCGGTGCAAC	1
GAGGAAAACTGTAAACA	1
GAGGAAAAGAGTTCAAA	1
GAGGAAACAGACATCCA	1
GAGGAAAGAAGTAAAAT	1
GAGGAAAGACCCTCGGA	1
GAGGAAAGACTTGCCCC	1
GAGGAAATGAGAATTTT	1
GAGGAAATGCTGCCCAG	1
GAGGAAGAACCCTCACC	1
GAGGAAGCCTCCCTACC	1
GAGGAAGGACCCGCGTT	1
GAGGACAGCAACGGTTG	1
GAGGACCACATCAAACA	1
GAGGACCCCCGGGACGC	1
GAGGACCTGGAACCACC	1
GAGGACCTGTTGCAGGC	1
GAGGACTGTATACATAA	1
GAGGAGATCCAGGGGAT	1
GAGGAGATGAGAGAGAT	1
GAGGAGCAATCTCTCTG	1
GAGGAGCAGTCAGTCCC	1
GAGGAGCCGTTACAACC	1
GAGGAGCTCAGTATGTT	1
GAGGAGGAAGGGAGGGA	1
GAGGAGGCACGCACTTG	1
GAGGAGGCTGCACGGAG	1
GAGGAGGGAAGGGAAAT	1
GAGGAGTGCTGCTCTCT	1
GAGGATCCAATGAAGGT	1
GAGGATCCTGGCTTAAC	1
GAGGATGCACCTGTTCA	1
GAGGATGCTGCAGTAAA	1
GAGGATGCTTTTCCCAG	1
GAGGCAAATTGTTTTGC	1
GAGGCAACGGGATTGTG	1
GAGGCACTGGGGTTTTA	1
GAGGCAGAACACTAGGA	1
GAGGCAGGGGGTGGAGG	1
GAGGCATACGTTTGCTT	1
GAGGCCAGAAGATGGCT	1
GAGGCCATCCCTAACCC	1
GAGGCCCCAAGTTGAGG	1
GAGGCCGATGCTAAGAC	1
GAGGCCTATGACAAGAA	1
GAGGCCTCAATTAGACA	1
GAGGCCTCCACAGATTT	1
GAGGCCTCTCACACACA	1
GAGGCCTCTCCACAGTG	1
GAGGCCTGGGAGCAGTC	1
GAGGCGATGGGCGTGCT	1
GAGGCGCTGGGGAAGCT	1
GAGGCGGGAGAGCTGCC	1
GAGGCGGGATCAGCCCC	1
GAGGCGNTCTGCGATGC	1
GAGGCTACAGCAGCCTC	1
GAGGCTACCACATTTTG	1
GAGGCTATTTCTTGGCT	1
GAGGCTCAGTGTGGGTC	1
GAGGCTCCCTGTCACTC	1
GAGGCTGACGCCTGTGC	1
GAGGCTGGAGGGCGGAC	1
GAGGCTGGATGTTGTCT	1
GAGGCTGTGATGTGAAC	1
GAGGCTGTGGCTGCCCA	1
GAGGCTTTATTGTTAAT	1
GAGGGAAAGTCTGAAGA	1
GAGGGACCCGATGAGTG	1
GAGGGACTACCTAACAG	1
GAGGGACTGGTTCTTTA	1
GAGGGACTGGTTTCAAG	1
GAGGGAGAGGGGAGAGG	1
GAGGGAGGAGATAGTCC	1
GAGGGATGTGCGGTGTG	1
GAGGGATGTGGGGCCTG	1
GAGGGATGTTACTTACT	1
GAGGGCAAACAGCACGG	1
GAGGGCAAACGCCGTGG	1
GAGGGCATCATTAAAAA	1
GAGGGCGGGCCTATGCC	1
GAGGGCTGCGGAGAGCC	1
GAGGGCTTTTGCTTTTA	1
GAGGGGAAAAAGACATT	1
GAGGGGGAGTAGTAAGG	1
GAGGGGGGGGNGGNGAA	1
GAGGGGNNTCGNCAGGT	1
GAGGGGTTCCCCAGGCT	1
GAGGGTAGGCAGTTGCC	1
GAGGGTGAGGAAAAGAG	1
GAGGGTGCAGTCTGAAA	1
GAGGGTGCTGCCTTCAG	1
GAGGGTGGCTGTTAAAT	1
GAGGGTGTGTCTCACTT	1
GAGGGTTCTATGACAGG	1
GAGGGTTTGGGGATTTA	1
GAGGSCAACAGCCCGKG	1
GAGGTAGAAGGTGCCGA	1
GAGGTAGAAGGTGCTGA	1
GAGGTATCAATCTGTCA	1
GAGGTCAATGGCAAATT	1
GAGGTCAGTTTTATGGC	1
GAGGTCGGGTGGAAGTA	1
GAGGTCTAGACACCAGC	1
GAGGTCTGCCTGAGTAG	1
GAGGTGAAGCAGATCAA	1
GAGGTGAGCGGGCCGGA	1
GAGGTGCCTGCTTGCTT	1
GAGGTGCCTGGTCATCC	1
GAGGTGCCTGTCATCAG	1
GAGGTGCGCATCCTGCC	1
GAGGTGGACTNNAGGGC	1
GAGGTGGATGCAGCAGT	1
GAGGTGGGGTGGGTGGA	1
GAGGTGGTCGTTCTTCT	1
GAGGTGTACACAAAGAT	1
GAGGTGTGATTTTTGCT	1
GAGGTTAAACTGATTCT	1
GAGGTTCATAAACATCT	1
GAGGTTTACTTCACTGC	1
GAGTAAATGTTAGTACT	1
GAGTAACAAGTATGACC	1
GAGTAAGAATCCTGGGA	1
GAGTAATTCAACTGAAT	1
GAGTACATTTCTACCCC	1
GAGTACATTTCTACCTC	1
GAGTACCGTGATAAACT	1
GAGTACGTCGATGGGGA	1
GAGTAGTGTCCATAATT	1
GAGTATACAAAGAAGCC	1
GAGTATCATATTGAGGG	1
GAGTCAATGGCTTGTTC	1
GAGTCACCAGGAACGGC	1
GAGTCAGAACACCTCTT	1
GAGTCATACAGCCGGTC	1
GAGTCATATTGATGAGG	1
GAGTCCCCTGTTTCAAA	1
GAGTCCGTGGATAGTGA	1
GAGTCCTCCTGAGGGAG	1
GAGTCCTGATACGGACT	1
GAGTCCTGCACGTGCCC	1
GAGTCTAAGTGTGAAAC	1
GAGTCTATCATTGCCCT	1
GAGTCTGAGATCTACGA	1
GAGTCTGTTTCTTTAGA	1
GAGTCTTATTTAGAGCG	1
GAGTCTTATTTAGAGTG	1
GAGTGAAAGCAGTATGT	1
GAGTGAAGAATCTGCCC	1
GAGTGAGTGACACCCTA	1
GAGTGAGTTCCAGATCA	1
GAGTGCAGGTCTATTTG	1
GAGTGCAGTGTGTGCTG	1
GAGTGCTGGGNAACCAG	1
GAGTGGGACACTCAGGT	1
GAGTGGGCTTCAAGAAG	1
GAGTGGTGGGGCTAGAG	1
GAGTGTGTGCTGGAGCT	1
GAGTTATACCAACCCAG	1
GAGTTCCACCCCCTCCC	1
GAGTTCCCAAAAGCTAA	1
GAGTTCTNTGTGGAGTN	1
GAGTTGAAGTTTGTGGG	1
GAGTTGATGAATGTACT	1
GAGTTGCTAGCTTACCT	1
GAGTTGCTCCCAGCCTC	1
GAGTTGGTGTTTACAAA	1
GAGTTGTACAAATAAGA	1
GAGTTTAGGCTTGCAGA	1
GAGTTTAGGCTTGCAGC	1
GAGTTTCAGAAAGTCTC	1
GAGTTTGCCTTGGCGCT	1
GAGTTTGGTGAGAAAAC	1
GAGTTTTAATATTCGAG	1
GANAAGTATATTCTGCT	1
GANACCTAAACTGCTGG	1
GANCTGGGAAAGGTATT	1
GANGCCTCAGGGNATGT	1
GATAAAAACCATTATCT	1
GATAAAACCAGAAAAAA	1
GATAAAAGTTCCATATT	1
GATAAACAAGTGAAAGC	1
GATAAACCTGGGACCAA	1
GATAAACTAATGCTTTC	1
GATAAAGAAGATGCATT	1
GATAAAGACAATAATAA	1
GATAAATACAAACATTA	1
GATAACACATAAAAAAA	1
GATAACAGGTCAATGCT	1
GATAACATCTGGACAGA	1
GATAACTATAAAAAAAA	1
GATAACTGAGTTAGGGC	1
GATAACTGGGATGAGAA	1
GATAAGCCATAAAAGGT	1
GATAAGTTCCAACAAGT	1
GATAATCCTTGGAGTAC	1
GATAATGAGTACCCCCT	1
GATAATTTAGCTCAGTG	1
GATAATTTTACAAACTC	1
GATACAAAATAAAGGAG	1
GATACACAAGACACAGG	1
GATACCTGGAGCAGTTT	1
GATACGAAGACTAATGA	1
GATACGAAGTGGGGTGG	1
GATACGGTCTTCCATCC	1
GATACTGAGCTTTTGCG	1
GATACTGGTTACACTTC	1
GATACTGGTTACATTTC	1
GATACTTCGACGGTATT	1
GATAGAGTTGTAAAGTG	1
GATAGCAAAGAGGACAC	1
GATATAAAGATCAGACT	1
GATATAACACAGCAAGC	1
GATATAACACGCACTGC	1
GATATAGAATTCAGGCT	1
GATATCATTTATTTTGT	1
GATATCTAACTCATCCT	1
GATATGGAATCACAGGC	1
GATATGGTGGTAGAGAA	1
GATATGNCGACCCAGGC	1
GATATGTCTGTCTGTCT	1
GATATGTGACATAAGAG	1
GATATGTGATGTCTGGT	1
GATATGTGCAGAAGTTT	1
GATATTTCTAGGAGACT	1
GATATTTCTTTAATGTG	1
GATATTTTATGTACAGA	1
GATATTTTGTTGTCAGA	1
GATCAACGCCCTGAGTT	1
GATCAAGGGTGTGACAC	1
GATCAATTCATCTTTGA	1
GATCACACTTTGAACCT	1
GATCACCTGNTTTATAC	1
GATCACCTGNTTTTATA	1
GATCACTTGATGTAAAT	1
GATCAGATGATAGCGAC	1
GATCAGTACGATAAACC	1
GATCAGTAGACTAAGTG	1
GATCATATGTGAAGATG	1
GATCCAGGTGCTCAAGG	1
GATCCCACTACATATGT	1
GATCCCAGGGAGCTTTT	1
GATCCCCACAAAACAAA	1
GATCCTTGGGCTGGTGG	1
GATCGAGCAAGCAGCGG	1
GATCGCAAAGGGTAGCT	1
GATCGTGCACACTCGTT	1
GATCTAATGTACTGTAA	1
GATCTAGCTGTTTCAGA	1
GATCTCAATAAAGATGG	1
GATCTGAGTGTAGGGCC	1
GATCTGCTGGCCAAGGA	1
GATCTGCTTCCCACTGT	1
GATCTGTCCACTTTCTC	1
GATCTGTCTACTTCCTC	1
GATCTGTCTACTTTCCC	1
GATCTTCTGCATCCACG	1
GATCTTCTGGGACCCAG	1
GATCTTTTTATTTTTGA	1
GATGAAAAAAAAAAAAA	1
GATGAAGATGTGCAGGC	1
GATGAAGTATAGCTTTA	1
GATGAAGTCCGAATTGG	1
GATGAAGTGGATGAGCT	1
GATGAAGTTCTTGACTT	1
GATGACCTCAACTCTGA	1
GATGACCTCATTGGAGG	1
GATGACTAGGCTGTGGG	1
GATGACTGCNANNTGTT	1
GATGAGAGCCCTCCCCT	1
GATGAGCCCTCTCCAGT	1
GATGAGGGAGTTAAGGC	1
GATGAGGGTCAGACTGG	1
GATGAGTGTGTGGCTCT	1
GATGATGAAAATAAAAA	1
GATGATGAAAGGTCAAA	1
GATGATGTGCAGGTGGC	1
GATGCAAGTACTTTGAA	1
GATGCAGAAAACTGAAT	1
GATGCAGAGCTGGAGTT	1
GATGCAGCCATCCTCCA	1
GATGCAGCCATCNTAAC	1
GATGCAGTGGAGGAAGC	1
GATGCATCTGACAGGGG	1
GATGCATTGACCTATGA	1
GATGCCACTAGCTCCCA	1
GATGCCAGTTTTGTATC	1
GATGCCCCAATGCTAAT	1
GATGCCCCCCACCTTAT	1
GATGCCCCCCCCCCCCT	1
GATGCCCCCCNNCCTAC	1
GATGCCCCGTCTCCCTT	1
GATGCCCCTCACCCCGC	1
GATGCCCCTCACCCTAC	1
GATGCCGAGCACAGGCC	1
GATGCCGGATTGGCTAC	1
GATGCCTTTAGAATGTT	1
GATGCGAATGACACACC	1
GATGCGCCACCTAACTC	1
GATGCGTTTGTGGATGT	1
GATGCTATTCGCTCTGG	1
GATGCTCCTCATCTCCA	1
GATGCTCTCTGTGGATA	1
GATGCTGACATCAACAT	1
GATGCTGGGGAGCCAAA	1
GATGCTTACTCCTCAGA	1
GATGGAAGTAAACGAGT	1
GATGGAATGACTATATC	1
GATGGATAATATGAATG	1
GATGGATGAACAGAGGA	1
GATGGCCCCCCACCCTA	1
GATGGCTACGGAGCTAG	1
GATGGGACATACAAGTT	1
GATGGGCCCTTGAGAAG	1
GATGGGCTGGTCTCACT	1
GATGGGTGTGTACAACG	1
GATGGTAAGAAGAAAGC	1
GATGGTCTGGGAATAGA	1
GATGGTGAAGAAAGAAA	1
GATGTAAAAAAAAAAAA	1
GATGTAAATGATAACGA	1
GATGTAAATTGTCACCA	1
GATGTAATACTATGAAG	1
GATGTACTAGTAGGCAC	1
GATGTAGTAGTGTCTTA	1
GATGTATTTTTTGTTTG	1
GATGTCCCCAACATCAA	1
GATGTCTGCAGTGCTCC	1
GATGTGAAAAGCATTAA	1
GATGTGACCTATCAACA	1
GATGTGAGCATCGCAGT	1
GATGTGCCCAATGCCCT	1
GATGTGCGGGAGCTCTT	1
GATGTGCTAAGACCAGT	1
GATGTGCTGATTTGTTT	1
GATGTGGCTCCAGTGCT	1
GATGTGGGTTTTGNTTT	1
GATGTGGTATGGAAGGT	1
GATGTGGTTTTTGCCTT	1
GATGTGGTTTTTGTNTT	1
GATGTGNAGCATCGCAG	1
GATGTGTATTTCCTTGT	1
GATGTGTGGAAAAAAAA	1
GATGTGTTTAGGGACCC	1
GATGTTCAAGGAAAGAA	1
GATGTTCAGTACTTCAG	1
GATGTTTAGGGAACCTT	1
GATGTTTGGAGTCAAAC	1
GATTAAAATGTCTTCTG	1
GATTAAATAGGGCACAA	1
GATTACAACAACTTGGA	1
GATTACTTCTATATATT	1
GATTAGCTGCTTACAGT	1
GATTAGTCTGATAATTT	1
GATTATAGAGAAAAAGT	1
GATTATCACCATCTCAC	1
GATTATTGGAAAATACT	1
GATTATTTATTATATTT	1
GATTCAACAAATCTTGA	1
GATTCACCTGTTTTATA	1
GATTCACCTTCAGCGGG	1
GATTCAGGCACACAGGT	1
GATTCATACCATTAATT	1
GATTCATCCTGCAGAAC	1
GATTCCAGAGCTGGGCT	1
GATTCCAGGAACCCACT	1
GATTCCCAGGAGCTCCT	1
GATTCCGTGAAGGAAGC	1
GATTCCGTGAAGGACAA	1
GATTCGCCCTCTGTAAC	1
GATTCTAAAATTAAATA	1
GATTCTAAATAGCAGAA	1
GATTCTACAATGGAGGA	1
GATTCTGCCCCTCAAAC	1
GATTCTGTTTGCTGTCC	1
GATTCTTATTTCACATT	1
GATTCTTTATTTCTAAA	1
GATTGAAGAGAAAGGGC	1
GATTGCAAAGACAGACC	1
GATTGCCAATTCCACTT	1
GATTGCCGGCCTTGGCA	1
GATTGCTGCGGGACATT	1
GATTGGCAAGTTACTGT	1
GATTGTCCTGGGTATGT	1
GATTGTCTTGACAAAAA	1
GATTGTTGTCTGAAAAA	1
GATTGTTTTTAAATGGT	1
GATTTAAAACAAAAAAA	1
GATTTACATTACAAAGG	1
GATTTACATTTCAAAAG	1
GATTTACCGTGGTGCAT	1
GATTTAGAGGTTGCTCA	1
GATTTATAACTACCCAA	1
GATTTATTATTATCCTC	1
GATTTCACACAGCCAGG	1
GATTTCCAGGTGAGAGT	1
GATTTCTGAAGAATAAA	1
GATTTCTGTATGCTGAG	1
GATTTGACAAAGGGCAA	1
GATTTGATAGACGTGAA	1
GATTTGATGGCAACGAG	1
GATTTGGTCTTCCATCC	1
GATTTGTGAGAATTTAA	1
GATTTGTTGTTTAAAAA	1
GATTTGTTTTTTAAAAA	1
GATTTTAAAAAGGAAAA	1
GATTTTATGAAAAAAAA	1
GATTTTATTTCTAGTCA	1
GATTTTGAAAACCGCCT	1
GATTTTGNTTAAGCAGT	1
GATTTTGTATTTTAAAA	1
GATTTTGTTAAGAAGTT	1
GATTTTTAAATCAGTGA	1
GATTTTTGCAAATTTTT	1
GATTTTTGTGATACCGT	1
GATTTTTTTGTAATTAT	1
GATTTTTTTTCAGTTTG	1
GCAAAAAAAAAAAAAAC	1
GCAAAAAAAAGTTTATA	1
GCAAAAAAAGTTTATAT	1
GCAAAAATGAAGCAAGG	1
GCAAAACAAGAATCTGC	1
GCAAAACCAACAATGCT	1
GCAAAACGTTGCCTTTT	1
GCAAAACTCAGAGAGTA	1
GCAAAAGCTGAAGCCTG	1
GCAAAAGTACTTTAGCT	1
GCAAAAGTCCCTGGCCT	1
GCAAAATAAACAGTCTT	1
GCAAAATGGCGGCAGCT	1
GCAAAATTTTATTTGTG	1
GCAAACAATCATTTTAC	1
GCAAACATTTTTTTATT	1
GCAAACCTGTCCCAATA	1
GCAAACTAGTGTAGCAC	1
GCAAAGGATGTCATCAG	1
GCAAAGGTACCAGCCTG	1
GCAAAGGTCAACAAGGA	1
GCAAATACATTGAGCAT	1
GCAAATCTAAAGGGATT	1
GCAAATCTAAAGGGTAT	1
GCAAATCTAGAGTCTGC	1
GCAAATCTGAGCTCTCC	1
GCAAATTTACTGAAGCT	1
GCAAATTTCCGAATTGC	1
GCAAATTTCTTGACAAT	1
GCAACACCCCGCACACG	1
GCAACAGAAGCTGCGAT	1
GCAACCCCAATATCTGG	1
GCAACCCCGAAGGTGAC	1
GCAACCGACAGATGACT	1
GCAACCGAGCAGTGGTG	1
GCAACCGTTCGTTCATT	1
GCAACCTAAGGGCACAG	1
GCAACGAAGTTGTTTCC	1
GCAACTTCTTTAAAAAA	1
GCAAGAAGGTGATAAAT	1
GCAAGACAGGGTTTCTT	1
GCAAGACTCCACCTCCT	1
GCAAGAGGGACTGGCCC	1
GCAAGCAATTTGTTCTC	1
GCAAGCAGGAGGCTGTT	1
GCAAGCCCCACACAAGG	1
GCAAGCCCCAGCGTCTG	1
GCAAGCGACTAAACGAC	1
GCAAGCTCCACACAGGG	1
GCAAGCTGGGTGAGGGA	1
GCAAGGAACAGATTTTC	1
GCAAGGAGTGATTACAG	1
GCAAGGGCTAAAGGCTG	1
GCAAGTATATGGCTGCC	1
GCAAGTCCTGGAGTAAA	1
GCAAGTGAGATTATCCT	1
GCAAGTGCTGCAGCTGG	1
GCAAGTTTCTTTTCCTT	1
GCAATAATACTGCTTGT	1
GCAATACTATTTTTAAA	1
GCAATACTTAAATCTTG	1
GCAATATGTATTTCCCT	1
GCAATCACGAAGTGATT	1
GCAATCATTTCATACTT	1
GCAATCCTCATCTAGCC	1
GCAATGACCTGCAACTG	1
GCAATGAGCATCCCCAT	1
GCAATGTCGGCTTCTCA	1
GCAATGTTTATTGGGAG	1
GCAATTATAAAAATTCA	1
GCAATTCGAAGGAAAAA	1
GCAATTTAAGTGGAACC	1
GCAATTTATTGTTCATT	1
GCAATTTTGGAGTGACC	1
GCACAAACCTGACTTGG	1
GCACAAAGTTCTATGAG	1
GCACAAATCCAGCAGGG	1
GCACAACTTCTTCCCAG	1
GCACAAGATAGAATATT	1
GCACAATGGTACTTTAG	1
GCACACTGTGGGCAACC	1
GCACAGAATATCAGTGT	1
GCACAGACATCCAAATA	1
GCACAGCTGGAAGGGTG	1
GCACAGGAACCGCGTGA	1
GCACAGGAATAAATTCA	1
GCACAGGACAGTACTAC	1
GCACAGGTTTATTCCAT	1
GCACAGTGAAGTCCCAA	1
GCACAGTGATTGCTTGA	1
GCACAGTGGGGGCGAGT	1
GCACAGTGTGGGGCTTG	1
GCACATCTGCCTGTTGC	1
GCACATTTATTGATGGG	1
GCACCAGGCCTGGCTGC	1
GCACCATATTACATCCC	1
GCACCATCAGGAGTAAC	1
GCACCCATCTGCCACAG	1
GCACCCTGGTTTGCCCT	1
GCACCCTTCCTTTTTCC	1
GCACCGCAGCAAGCNNA	1
GCACCGCCAGGATGAGA	1
GCACCGGATATAAAATG	1
GCACCTATCCCTTGGTA	1
GCACCTCAGTCCTTAAC	1
GCACCTCCACTAAGGGC	1
GCACCTCTTGTGAACCA	1
GCACCTGGCAGGGAGGT	1
GCACGAACATCCCTTTC	1
GCACGAGAATAAATTCA	1
GCACGCCGCTCGTAGGG	1
GCACGGACAAAGAGGGA	1
GCACGGACATTGTTTAC	1
GCACGGGAAGAAATTCA	1
GCACGGGAATAAAATTC	1
GCACGGGAATAAANTCA	1
GCACGGGAATAAATNCA	1
GCACGGGAATAAATTAC	1
GCACGGGAATAAATTTC	1
GCACGGGAAWAAATTTC	1
GCACGGGRAATAAATTC	1
GCACGGGTATAAATTCA	1
GCACGGTTTTCATAAAC	1
GCACNGNNATAAATNCA	1
GCACTAAACTCTACCCC	1
GCACTAAATGGCCATCC	1
GCACTAGCTGGGNGATT	1
GCACTATTGTGGATCCC	1
GCACTCCTCCTTACTGC	1
GCACTCGTTCTTTTCTG	1
GCACTGAAATAGATTTG	1
GCACTGAATCTGCTTGT	1
GCACTGACCCTTTGGTC	1
GCACTGAGCTTGCACCG	1
GCACTGCAGAATCACAA	1
GCACTGCTGTTCCGTTC	1
GCACTGGCCGGCTGCGG	1
GCACTGGGGATCCTGTG	1
GCACTGTTGAGTGAAAA	1
GCACTGTTTCAGAACTG	1
GCACTTAAACCAGCCTT	1
GCACTTGCTGAGCCTCC	1
GCACTTTATACGGAAGC	1
GCACTTTCACACGTTCC	1
GCACTTTGAGTAAAAAA	1
GCAGAAAAAGCCCTGCC	1
GCAGAAAACGAAAAAAA	1
GCAGAAACCAAAAAAGG	1
GCAGAAAGGATCTGAAC	1
GCAGAAAGGATCTGAAG	1
GCAGAAATGGAGAAAGA	1
GCAGAACAGACTGGTGA	1
GCAGAACCCATCAGCTC	1
GCAGAAGACAGAGAGGT	1
GCAGAAGCCTGGACAAT	1
GCAGAATATCTCTTTGA	1
GCAGAATATGGGGAAGA	1
GCAGAATCCAAGTCCTG	1
GCAGACAAGTAATCAGC	1
GCAGACAATGTAAAGCT	1
GCAGACACAAGCACAGG	1
GCAGACATTAAGCAAGC	1
GCAGACCAATGNGTCTT	1
GCAGACCAATGTGTCGA	1
GCAGACCCCTGACTTCT	1
GCAGACGGAGCGAGGTG	1
GCAGACTCTAGCTACGT	1
GCAGACTTCTCTTCCTC	1
GCAGACTTCTTTCATTA	1
GCAGAGAAAGACAGAGT	1
GCAGAGAACTATGATAT	1
GCAGAGAGAGTCTACTT	1
GCAGAGAGCACTGTGAA	1
GCAGAGAGGCAGGAGGA	1
GCAGAGCCACAGCCAGC	1
GCAGAGTACGGGACTCT	1
GCAGAGTAGGAGAGGTG	1
GCAGAGTGCGCCTCCTT	1
GCAGATACCCAGTTGCC	1
GCAGATCAACATCTCCC	1
GCAGATCCGGGCCTGGC	1
GCAGATGCCCTCTGGCG	1
GCAGATTATGGAAATCT	1
GCAGATTATTTTCTACA	1
GCAGATTCCGGTCACTT	1
GCAGATTGCAAAAAAAG	1
GCAGATTTGGCACAATT	1
GCAGCAACCAGACCTGG	1
GCAGCAACTCCAGACTT	1
GCAGCACTCGAGGGCCA	1
GCAGCAGCAGAGGAAGA	1
GCAGCAGGGCCATAGCC	1
GCAGCAGGTGGCCACCA	1
GCAGCAGTAACCAAGAG	1
GCAGCAGTGGTCTGACG	1
GCAGCATCCAGGCAGGC	1
GCAGCATCCAGGCTTAC	1
GCAGCCAAATCGGAGAT	1
GCAGCCATCAATGCCCG	1
GCAGCCGAGTCGGGCTC	1
GCAGCCGCCACTCCCTG	1
GCAGCCGTGTAGTGCAG	1
GCAGCCTGCCGTCATAT	1
GCAGCCTGGGCTTCAGA	1
GCAGCCTGTACCCACCC	1
GCAGCCTGTTTAGTCTG	1
GCAGCCTTTTCCTTAAA	1
GCAGCCTTTTCCTTAAG	1
GCAGCTAAAAAAAAAAA	1
GCAGCTAACTATGGTCT	1
GCAGCTACAACCAAGAG	1
GCAGCTACCCAGTACCC	1
GCAGCTACTACTGGAAC	1
GCAGCTAGTCCTAGATT	1
GCAGCTATCCAGAAGAC	1
GCAGCTATCCCACAGAC	1
GCAGCTCACAACCATCT	1
GCAGCTCACACCTAGCC	1
GCAGCTCACACCTGTTT	1
GCAGCTCACAGGCCATC	1
GCAGCTCAGAACCCTGT	1
GCAGCTCATAACTGTCT	1
GCAGCTCCCCTGTCCGT	1
GCAGCTCCCGAGTCTCT	1
GCAGCTCTCAGATCTGT	1
GCAGCTGCATCTGGAGG	1
GCAGCTGCTTCATCGGC	1
GCAGCTGGGTAGACCAC	1
GCAGCTGTCACTTTTCC	1
GCAGCTGTCACTTTTCT	1
GCAGCTGTGAGGAACCT	1
GCAGCTGTGCAGAGGAC	1
GCAGCTTACACCTACAA	1
GCAGCTTCGTTCTTCCT	1
GCAGCTTTCAGTGNTAG	1
GCAGGAAAGAGAAGTAT	1
GCAGGACATTGGTGTTT	1
GCAGGACCAGGACTGTG	1
GCAGGACGGTGTACCAG	1
GCAGGACGTTTAAGTTC	1
GCAGGACTTGCTTAAGA	1
GCAGGAGAAGGCTCGGT	1
GCAGGAGCAGAGATCTG	1
GCAGGCCCGGGAGAGGG	1
GCAGGCCTTGGATCCAG	1
GCAGGCTAAAGGACTGC	1
GCAGGCTGAGCAAACAC	1
GCAGGCTGGAAGAAGGC	1
GCAGGCTGTGGAAGGAC	1
GCAGGGAAAGGCCGTGG	1
GCAGGGAAGTGGGCCAT	1
GCAGGGAGAGTGGGGTG	1
GCAGGGGCGGGGCAACA	1
GCAGGTGATGTTAAGAT	1
GCAGGTGTGAAATCCCC	1
GCAGGTGTGAAATGAAG	1
GCAGTAACCACAACAGC	1
GCAGTAAGTCAGATGAA	1
GCAGTAATGACTGAACC	1
GCAGTACCTTTTCTTGA	1
GCAGTAGTACAGTATGT	1
GCAGTATACTTTATCTA	1
GCAGTATCCTAAGTAAC	1
GCAGTCCAGCACCACTT	1
GCAGTCTGCATTCTGGG	1
GCAGTCTTAAGTGACCT	1
GCAGTCTTGCCTAGCGG	1
GCAGTGATTCGGTGGAA	1
GCAGTGCAAAAAAAAAA	1
GCAGTGCAAAAAAAAAC	1
GCAGTGCACCAGTGGTA	1
GCAGTGCCCCAGAGGAG	1
GCAGTGCTAACTTTACA	1
GCAGTGGGGCGAGGTGG	1
GCAGTGTCTGAGAGTGG	1
GCAGTGTGTCTGCAAGG	1
GCAGTTATTAATAAGGT	1
GCAGTTGGTAGCACCTG	1
GCAGTTTAAAACATTAG	1
GCAGTTTGTTCTCCGAG	1
GCATAAAGATTTTCTTT	1
GCATAACAAAAAAAAAA	1
GCATAAGTTATTCAGTA	1
GCATACCACTGTAGAAG	1
GCATACTTCTGAGTCCA	1
GCATAGAGGCCAAGTCT	1
GCATAGGGAGATGGTGT	1
GCATATAAAAAAAAAAA	1
GCATATAAATTTTGAGA	1
GCATATGCAGTCCTACC	1
GCATCAAGTGGAGCTGT	1
GCATCACCATTGTCACC	1
GCATCCAGGAGANNATG	1
GCATCCCAGGGACCGGA	1
GCATCCTCAGCTCGGGC	1
GCATCCTCTATGGCTCT	1
GCATCCTGCTGCCCCTT	1
GCATCGAATGTTTTCAG	1
GCATCGGAAGATACAGA	1
GCATCTGGGAATATAGT	1
GCATCTGTCCTAATTAG	1
GCATCTGTGTTCTCTGA	1
GCATCTTTTTTTCTGGG	1
GCATTAACAGTGCACTT	1
GCATTAAGGGGGCCAAC	1
GCATTAAGTCAGGATAT	1
GCATTACGTATAGAGAG	1
GCATTAGCCATATCCTT	1
GCATTCAGCTCACACTG	1
GCATTCCTCTTCAACTG	1
GCATTCTGTCTCTGAGC	1
GCATTGCTATGCAATTT	1
GCATTGGTGGTGCCAAC	1
GCATTGTACACGGGCAT	1
GCATTGTCAGTTGCAAA	1
GCATTTATCATAGCAAC	1
GCATTTATTCCAAAATA	1
GCATTTCAGGGACCCCC	1
GCATTTCATAGACTGCG	1
GCATTTGGACTCGGTGG	1
GCATTTGGCATAAGACT	1
GCATTTGTGCTTCCCAG	1
GCATTTTATTTCTGTTA	1
GCATTTTCATTATTATT	1
GCATTTTCCTTGGAAGT	1
GCCAAAACGCATCACCC	1
GCCAAAACTTAAGTCTT	1
GCCAAACACCTTCTTCT	1
GCCAAAGGGAAGCTGAA	1
GCCAAATTNGGCGCTAT	1
GCCAAATTTGGCGCTAT	1
GCCAACAACCAGTTCTT	1
GCCAACAGCGGAATTAA	1
GCCAACATCGCGGGGGC	1
GCCAACCACGTTCTAGA	1
GCCAACCAGTAGAACAC	1
GCCAACGATCTGAAGGA	1
GCCAACTAACTCTGCTG	1
GCCAAGAACACAGCAGT	1
GCCAAGAAGGTCATCCT	1
GCCAAGATCTACGGAGG	1
GCCAAGCAAAGGAAGGA	1
GCCAAGCAGTACGACTC	1
GCCAAGCCTTGTGGGGT	1
GCCAAGTCCAAGAACCA	1
GCCAAGTGTAACTCCCC	1
GCCAAGTGTAATTCCCA	1
GCCAAGTGTAATTNCCC	1
GCCAAGTGTACTTCCCC	1
GCCAAGTTCCATTTATA	1
GCCAATCCCCTGCTGCC	1
GCCAATCCTGAGATGTG	1
GCCAATCTACCCTTCTA	1
GCCAATGCAGGCAAAGA	1
GCCAATGTGGGTGGATT	1
GCCAATTCAGGGCCCAA	1
GCCAATTGACAGTCCTA	1
GCCACAAACAGCTCTGT	1
GCCACAAAGTAAAAACC	1
GCCACACACCCTGCTGC	1
GCCACACAGTGAAACTC	1
GCCACAGACCTGATTAT	1
GCCACAGAGAGCTTCTA	1
GCCACAGTCACACCCCA	1
GCCACCACAGGGAGAAA	1
GCCACCACTCTGACTTT	1
GCCACCAGGCGGAACCC	1
GCCACCCAGTGCGATCC	1
GCCACCCTGCAAAAACT	1
GCCACCGTCCTGCTGCC	1
GCCACCNCATTCTTGCA	1
GCCACCTAAGTTTTTTA	1
GCCACCTGCAGGCTCCA	1
GCCACCTTCACTGAGTT	1
GCCACCTTCTCTTCCTG	1
GCCACGCCTCCTGGATG	1
GCCACTATGAAGGCAAT	1
GCCACTCAAAAAAAAAA	1
GCCACTCCTCCAGTGTG	1
GCCACTCGCGCGTGTGT	1
GCCACTGAGCTAAATCC	1
GCCACTGCATATTTATT	1
GCCACTTAAAAAAAAAA	1
GCCACTTACTGGCGTCC	1
GCCACTTCTGCTTTGTT	1
GCCACTTTCCTCCTNCC	1
GCCAGAAAACCCAGATT	1
GCCAGACAGCTCTTACA	1
GCCAGACCCCAAGCTCC	1
GCCAGACCTGCAGAGAA	1
GCCAGAGCAGTTCGGAT	1
GCCAGAGGAACCCACCC	1
GCCAGAGGATATTGAGT	1
GCCAGATGAATGTATAA	1
GCCAGCACAGCATTCTG	1
GCCAGCACAGCATTNTG	1
GCCAGCACCGCTGGGNA	1
GCCAGCACTTTCAACTC	1
GCCAGCCAGATCTGTGC	1
GCCAGCCGTCTCTAAGG	1
GCCAGGAAGGAAAAGAG	1
GCCAGGACAAAGGACCA	1
GCCAGGAGGGAGCAGTT	1
GCCAGGATGAAGAAGAT	1
GCCAGGCGCATTGGGAA	1
GCCAGGCTATGCTGTGG	1
GCCAGGGAAGGAAGAAT	1
GCCAGGGCAGCTGGACC	1
GCCAGGGCCATATCTTC	1
GCCAGGGGAGGAAGAAT	1
GCCAGGTAGACATTGGC	1
GCCAGGTGTCCAGGGGT	1
GCCAGGTGTTCCCAACC	1
GCCAGTACATCTGCAAC	1
GCCAGTACCCAGTATGG	1
GCCAGTCGGGTAAGTCA	1
GCCAGTGACTAGAAGGT	1
GCCAGTGAGAGGAGACT	1
GCCAGTGAGGTCCCAGG	1
GCCAGTGATGTCTGCCT	1
GCCAGTTTGAGGTCGGC	1
GCCAGTTTGCACCTCTG	1
GCCATAAGAAACAGTGA	1
GCCATAAGTTTTCGTGG	1
GCCATAATAGAAGGAGC	1
GCCATACCCCAGCCATT	1
GCCATAGACTCGGTGCA	1
GCCATAGCCTAGGTGGC	1
GCCATAGTTGGCCCCAG	1
GCCATCACTGAGGACAG	1
GCCATCATTAGCCTGAG	1
GCCATCCAGGGGGTCGC	1
GCCATCGGAATGGGCNT	1
GCCATTTAAAGGAAGGC	1
GCCATTTAGAGTTGGAC	1
GCCATTTCCAGCCACTA	1
GCCATTTGGGCCCGATG	1
GCCATTTTCAAAAAAAA	1
GCCATTTTTGTCTTAGG	1
GCCCAAAGATTGAAGAC	1
GCCCAAAGATTGAAGAG	1
GCCCAACACTAACGGCG	1
GCCCAAGGGTCGTAGGC	1
GCCCAAGGTCAAGTTTG	1
GCCCACACATAATGGAT	1
GCCCACAGAGGNGAAGT	1
GCCCACAGAGGTGAAGT	1
GCCCACATTGAGAAGTT	1
GCCCACGGCGGTGTAAA	1
GCCCAGAGGTGATTCTG	1
GCCCAGATGTGCCCCTC	1
GCCCAGCCCAGCCCAGG	1
GCCCAGGCGTGGGGGAG	1
GCCCAGGCTGGCCTTGA	1
GCCCAGGGGCTTGGCAC	1
GCCCAGGTGTGGGAGAG	1
GCCCAGGTTTATTAAAG	1
GCCCATAGGACCCCTGG	1
GCCCATCCAAGGTTAAG	1
GCCCATCTATCCTCAGG	1
GCCCATTTTTTACCACC	1
GCCCCAGCCGACACAAG	1
GCCCCAGGCTTCCTATT	1
GCCCCAGTCTTCCCACC	1
GCCCCATAGAACAGGCT	1
GCCCCCAGAAACAAGAT	1
GCCCCCGCAGGCCAAGC	1
GCCCCGAAGCGGCAATC	1
GCCCCGACTTTTCTTCT	1
GCCCCGGTGCAGCATCT	1
GCCCCTACCAGGTCAGC	1
GCCCCTACCTCAAGCAC	1
GCCCCTAGATTGCAGTC	1
GCCCCTATGACCCGCAC	1
GCCCCTCACAAAAAAAA	1
GCCCCTCACAGAGGTTC	1
GCCCCTCACAGGGAAAA	1
GCCCCTCCNTNCCACTG	1
GCCCCTCCTCTGTAGCG	1
GCCCCTCTGCTCTCCCC	1
GCCCCTCTTAGTTGGTG	1
GCCCCTGAGAGTCACTC	1
GCCCCTGCATATTTATT	1
GCCCCTGCTCCCCACCA	1
GCCCCTGCTGAGTACCC	1
GCCCCTGGCCTGAGGAT	1
GCCCCTGGCTGCCTCCT	1
GCCCCTGGGACTTACCT	1
GCCCCTGGGTGCCAGGC	1
GCCCCTTCCACAGTGTG	1
GCCCCTTGATAGACCCA	1
GCCCCTTTAATGAGGTG	1
GCCCGAAAGATCCGAAT	1
GCCCGAAAGCGTACCGC	1
GCCCGAGACCTANGTAC	1
GCCCGAGCCAAGCCCGG	1
GCCCGAGCCNATGCCCG	1
GCCCGAGGCCAATGCCC	1
GCCCGAGNCAATGCCCG	1
GCCCGAGTGTAACCGCC	1
GCCCGCTCCTCCACGGC	1
GCCCGGCCGCTGGTGCC	1
GCCCGGCTGCTGCGCGA	1
GCCCGGGAGATTGACAA	1
GCCCGGGATGAGAAGAA	1
GCCCGGTCCAGGAGGGA	1
GCCCGGTTCTCAATGAC	1
GCCCGTAGAGCTTCAAG	1
GCCCTAATGTATACAAA	1
GCCCTACCAAGGGCAAC	1
GCCCTACGGAGGCTGGA	1
GCCCTAGCAGAAGTGTG	1
GCCCTATTGAGGTGTCT	1
GCCCTCACTAGCNTCCT	1
GCCCTCTCCTAGGGCCC	1
GCCCTCTCTGCCATTGT	1
GCCCTCTTCCCCAAAGT	1
GCCCTGCATATGGTAAT	1
GCCCTGCTCCCGGCCCT	1
GCCCTGGATTGCAGAAA	1
GCCCTGGCTGAGGTAGT	1
GCCCTGGGGATTATCTG	1
GCCCTGTCCCACCCCCA	1
GCCCTGTGGGTGTGGTC	1
GCCCTGTTTGCTTTTTA	1
GCCCTTCAGGAGGTTGT	1
GCCCTTTCCCGTCACTG	1
GCCCTTTTTATTAAGTC	1
GCCGAAGGCGGTTTACC	1
GCCGAAGGGTTTTTCAA	1
GCCGACAGCACAGAGCT	1
GCCGACAGCATTCCAGC	1
GCCGACGAGAAACCCAA	1
GCCGAGCCAACTTTTCA	1
GCCGATAGCTTCAATGT	1
GCCGATGCCCTCTTCTG	1
GCCGCAGCAGCGTGAGC	1
GCCGCCCGGCCGGGCCA	1
GCCGCCTCGAGATCACA	1
GCCGCCTGCTTGCAGGT	1
GCCGCGACTTTTCTACT	1
GCCGCTAAATATCACCT	1
GCCGGAGAGTCACAAAA	1
GCCGGCCTGGAACTCAC	1
GCCGGGCTATCTTGGAG	1
GCCGGGGACAGCGAGCA	1
GCCGGGGCAGAAGGTGC	1
GCCGGGGGTGTAGGGAC	1
GCCGGGTGGGAGCGCTA	1
GCCGGTCACTATCACAG	1
GCCGTCATCACAGAGAT	1
GCCGTCCAGCACTACAT	1
GCCGTCCTTAGTTGGTG	1
GCCGTCGCCGCTTTTGC	1
GCCGTGGGCGCAGGTAG	1
GCCGTGTCCACAACCCC	1
GCCGTTGCTCAAGCTGC	1
GCCGTTTCCATTCCCTT	1
GCCNACTAACTCTGCCT	1
GCCNAGTGTAATTCCCC	1
GCCNGAGCCAATGCCCG	1
GCCNGANNCAATGCCCG	1
GCCTAACTGTATCAGAG	1
GCCTAAGCTACGAATGA	1
GCCTAATATTGAAAAAA	1
GCCTAATGNATACAAAG	1
GCCTAATGTACACAAAG	1
GCCTAATGTATACAAAA	1
GCCTACAGCTGGGCAGT	1
GCCTACAGCTTAGGACC	1
GCCTAGAACTGTGTAGC	1
GCCTAGAAGTACTGAGG	1
GCCTAGACCAAGCTGGG	1
GCCTAGGTTGTTTTTTT	1
GCCTAGTGTATACAAAG	1
GCCTATGCAGACTACAC	1
GCCTATGGACAGATCGG	1
GCCTCACTCGCACTGTT	1
GCCTCAGACCCCATCTT	1
GCCTCAGCAGTGTGTTT	1
GCCTCAGTTCCGAAAAC	1
GCCTCATACTGACTTCT	1
GCCTCATCCTGGCTCCA	1
GCCTCCAAGGAGTGCTT	1
GCCTCCACGTAATCACG	1
GCCTCCATTTGGGGCTG	1
GCCTCCCAGCGCAGAAG	1
GCCTCCCGTACCCTGCC	1
GCCTCCGAGGCGCCTTC	1
GCCTCCNAGGGAGTAAG	1
GCCTCCTCTNNGNTGAT	1
GCCTCCTGACTTACCTC	1
GCCTCCTTCCCAAACCC	1
GCCTCGAGCTCCATTTT	1
GCCTCGGCCAGTGCTAG	1
GCCTCGGGCTTTGGAAG	1
GCCTCGTCCCAGAAACT	1
GCCTCNTCCCAGTAACT	1
GCCTCTAGGGCCAGGAA	1
GCCTCTCCACTTTGTCT	1
GCCTCTGAGAGCTGGGC	1
GCCTCTGAGCCTGGGGC	1
GCCTCTGCAACAAATCC	1
GCCTCTGCATCACCTCC	1
GCCTCTGCATCAGTTCC	1
GCCTCTGCTTCCGTCCT	1
GCCTCTGTGATTCTGTG	1
GCCTCTTGAGTAGTGAA	1
GCCTGACCCCACCCTGG	1
GCCTGATGTAAAGACAG	1
GCCTGCAAACTGGGAAC	1
GCCTGCCCCCTGTGGCC	1
GCCTGGAGATAATAGAT	1
GCCTGGATTTTTGTTTC	1
GCCTGGGCCAAGGCCCG	1
GCCTGGGCTGTCACCTC	1
GCCTGGGGTCCCACTGA	1
GCCTGGTCCCTCAGCTC	1
GCCTGTCTCCTCAAGTT	1
GCCTGTTGTTTTATTTA	1
GCCTNAATGTATACAAA	1
GCCTNGTCCCAGTAACT	1
GCCTNNAAGGAGTAAGA	1
GCCTTAAAAAAAAAAAA	1
GCCTTAGGCACACTCAT	1
GCCTTAGGGCAGGAGTG	1
GCCTTATAGACGGTGGC	1
GCCTTATAGACGGTGGG	1
GCCTTCAAATGTGCATT	1
GCCTTCAAGTGGTTTTT	1
GCCTTCATAACTGCTTT	1
GCCTTCCAATAAAATGA	1
GCCTTCCAATNAAAGAT	1
GCCTTCCCACCGTCAGG	1
GCCTTCCCCCCCTTTTT	1
GCCTTCCGTGTTCCTAC	1
GCCTTCCTCACCCTAGG	1
GCCTTCCTCACCCTGGT	1
GCCTTCCTTGCCTTTTT	1
GCCTTCTGTACTTCTTT	1
GCCTTGAGCTGTCATAG	1
GCCTTGCCAATAAAAGA	1
GCCTTGCCCTCACCCCA	1
GCCTTGCCTTCTAGACT	1
GCCTTGCTGAGAGACTG	1
GCCTTGCTGAGCTTCTG	1
GCCTTGGACCCCAAGCC	1
GCCTTGGCACAAACCTG	1
GCCTTGTCAGTCTTAGC	1
GCCTTGTCCTTGTCTTT	1
GCCTTGTGCATTTCACC	1
GCCTTGTGGAGCGGGTA	1
GCCTTGTTTCCCTCCCT	1
GCCTTTATGAGAAGAAG	1
GCCTTTATTAAAAAGAA	1
GCCTTTATTTCTTTCTC	1
GCCTTTCTCAGGAAAGT	1
GCCTTTGCAGGTCTCAC	1
GCCTTTGCGACCAAAAC	1
GCCTTTGCGACNAAATC	1
GCCTTTGCGTGGTTGCT	1
GCCTTTGCTTATTAAAA	1
GCCTTTGTGACATTGGT	1
GCGAAACTCAGAGAGAA	1
GCGAAACTCAGAGAGTC	1
GCGAAACTCAGAGGAGT	1
GCGAAACTCNGAGAGTA	1
GCGAAAGTCTGTCCTAT	1
GCGAACGACTTCAGTGT	1
GCGAAGGCTCCGGATGC	1
GCGAAGGCTCGGGATGC	1
GCGAAGTAACAATGACT	1
GCGAANGNNNGAGAGTA	1
GCGAATACAAGTAATAT	1
GCGAATGCACTGACAGC	1
GCGAATGCAGCGGGGCG	1
GCGAATGCATTTCTGAC	1
GCGAATGGTCATTCAGC	1
GCGACAAAAAACCTGGG	1
GCGACACCTGGTTTGAT	1
GCGACAGGCAGAACTCA	1
GCGACATACTTTTATAC	1
GCGACCACCAGCTAAGG	1
GCGACCAGCTCCTTGAT	1
GCGACCAGTACAAGGCC	1
GCGACCATCACTAGGCT	1
GCGACTCTTCAGTGAGC	1
GCGAGAAAGGCCGCCGT	1
GCGAGACCCAGCACACG	1
GCGAGATGCTCCCTCCT	1
GCGAGCACTGTCGAGAT	1
GCGAGCCTCTGGGGGTG	1
GCGAGCTGTGCAGGCCC	1
GCGAGGAGAACGAAGCT	1
GCGAGGAGGATGAGGAA	1
GCGAGTCAGTTTACAAC	1
GCGATATCACATCAACC	1
GCGATCCACTCCAGGTG	1
GCGATCTTCTGGAATTC	1
GCGATGCACAACAAGAC	1
GCGCACATATGTGGCTA	1
GCGCAGGAGGGCTTGTG	1
GCGCATACCTTTGATCC	1
GCGCATAGACACCAGGC	1
GCGCCAATTCAGAGGAC	1
GCGCCAGACGGGCTGCT	1
GCGCCATAGCTGGCAGG	1
GCGCCATTACGTGTGTT	1
GCGCCCACCTAAGGACT	1
GCGCCCATCTGTGATGA	1
GCGCCCTGGACACTCTG	1
GCGCCGAAAGACAAGAA	1
GCGCCGCTGGTTTTCTG	1
GCGCCTCCGGATAGCTA	1
GCGCCTCCGGCCCCTTC	1
GCGCCTCCGGGGGGGAA	1
GCGCCTCTGTATATATT	1
GCGCCTGGGCCCAGCTC	1
GCGCCTGTGACTTAAGT	1
GCGCCTTCAAGGTGTGC	1
GCGCCTTCAAGGTGTGG	1
GCGCCTTCTTCCNTCCC	1
GCGCCTTTCTCCTCTCT	1
GCGCGCGCGCCGGGGAT	1
GCGCGGGCTGCATCTGC	1
GCGCGTCTGGTTTTCCC	1
GCGCGTTTCACTTCATC	1
GCGCTCCTCAGTGGCTC	1
GCGCTCTACCACTGAGC	1
GCGCTCTAGTGCCACGG	1
GCGCTCTGGGCGTCCTC	1
GCGCTGACCAAGGAGAA	1
GCGCTGAGCACACAGAG	1
GCGCTGCTGTCACGCTG	1
GCGCTGGAGGAGCTGAG	1
GCGCTGGCCGCCCGTCT	1
GCGCTGGTTCCAGCAGA	1
GCGCTGTCCACCCCAGA	1
GCGCTGTGACTGGCTGA	1
GCGCTTCGGGTACGGCC	1
GCGGAAACTGGATCCTG	1
GCGGAAATCTACAAAAA	1
GCGGAACCTTCCCAGGC	1
GCGGAAGTAGAGGGTTT	1
GCGGACAGCCGGGACCC	1
GCGGACAGTGGGACTGG	1
GCGGACTACCTGATTAG	1
GCGGACTACGAGGCTGC	1
GCGGACTCTGAGCGTCT	1
GCGGAGATGGCAGAGCT	1
GCGGAGCCGCTTAAGTC	1
GCGGAGCCTCGGCAGGT	1
GCGGAGCTGGACTGAGC	1
GCGGAGGTTTTATAGTA	1
GCGGAGTGCGCCTGCTT	1
GCGGATAGACTCCAATG	1
GCGGCAAAACTCTGAAG	1
GCGGCACAGAGGGCAGG	1
GCGGCACCTGGTTTGAT	1
GCGGCAGAAGGGAGGAA	1
GCGGCAGAGGAGGCAGA	1
GCGGCATCCTTGGGGCA	1
GCGGCCAGACTCTAAAG	1
GCGGCCCTACCAGAGGG	1
GCGGCCCTGAGTGTGAG	1
GCGGCCGACAGCCGGGA	1
GCGGCCGCAGCTCTGCG	1
GCGGCCGTGTTTGATTT	1
GCGGCCTTTTATGCGCT	1
GCGGCGCCGCAGCCCAG	1
GCGGCGGATGGNGACTT	1
GCGGCGGCGAGGCGGGC	1
GCGGCGGCGGCGGCGAG	1
GCGGCGGGGAGGCGACA	1
GCGGCGGTGAAGACCCT	1
GCGGCGGTGCTGGAGTA	1
GCGGCGTCAGTAATGGC	1
GCGGCNGATGGTGACTT	1
GCGGCTAATCTGCTAGT	1
GCGGCTACCTAAATGAA	1
GCGGCTATTAGACTTCT	1
GCGGCTCACAACCATCT	1
GCGGCTCACAGCCATCT	1
GCGGCTCCCAACCACCT	1
GCGGCTGAAACCCTGCC	1
GCGGCTGCTCCTGCCGG	1
GCGGCTGTAGTGTCCGC	1
GCGGCTTTGCTAGAGTG	1
GCGGGAGGAATCAAAGT	1
GCGGGAGGAGGATTTTC	1
GCGGGGAGAGGAGAAGG	1
GCGGGGATCTCTGATGA	1
GCGGGGCCGCGGGCGCC	1
GCGGGGCTGTGACCTTA	1
GCGGGGGGAAGGGGGGG	1
GCGGGGGGAGGNGGGGA	1
GCGGNGGATGGNGACTT	1
GCGGTAAACAACTGTGG	1
GCGGTAGTGTGGGCTCA	1
GCGGTCATCACGAAGGA	1
GCGGTCGTGGTGAGGAA	1
GCGGTCTTGCTGCTGTT	1
GCGGTGGCAAAAAAAAA	1
GCGGTGGCAGAAAAAAA	1
GCGGTGGGTGGCATCCT	1
GCGGTGTCAGACACTAC	1
GCGGTGTGTGGCATTTT	1
GCGGTTGGCCGGCCAGC	1
GCGTAAAGGTGAGTACC	1
GCGTAAATAGTTTTGTA	1
GCGTACTCTCATTTTTT	1
GCGTAGAGGTCAATGGC	1
GCGTAGCAGCTGGAGGT	1
GCGTCAGCATCAGAGCC	1
GCGTCCCTTAAAGGATT	1
GCGTCGCTGACTCTTGT	1
GCGTCTGCTCACAGCGA	1
GCGTCTGCTGTCCTCGG	1
GCGTCTGGATGGGGGTT	1
GCGTCTTGGGCCGAGCC	1
GCGTGCCCTCTCCGTGG	1
GCGTGCCGTCCACTCCT	1
GCGTGCTGCCTGAGCGA	1
GCGTGCTGTGCTCTGAA	1
GCGTGGACACCCACAGN	1
GCGTGGCCCAGTTTAAA	1
GCGTGGTAGCTCTCGGA	1
GCGTGTAGATTCGAGTC	1
GCGTGTGCCCCACACCT	1
GCGTTAATTTCCTGCCA	1
GCGTTCACCCGGAAGAG	1
GCGTTCTCTGCCTGCCA	1
GCGTTGGCTTTCCTTTC	1
GCGTTGTGCCTAGGGAC	1
GCGTTTCCTCACAGAAA	1
GCGTTTTCTATAGAATT	1
GCGTTTTTGCATTAAAG	1
GCNCCCCGTGTTCATAA	1
GCNCGGGAATAAATTCN	1
GCNTCNGCNGAAGGCCA	1
GCNTCNGGNGAATNGCC	1
GCTAAACGCACCAAGAA	1
GCTAAATATTTCACAGT	1
GCTAAATTTTTGTTTTT	1
GCTAACAAAGACAATGC	1
GCTAACAGCTAGAGTTT	1
GCTAACAGTGGTGATCT	1
GCTAACGGAAAGCCTGG	1
GCTAACGTTGTATCTGT	1
GCTAAGATTTCCGGAAA	1
GCTAAGGATTGTGGCCC	1
GCTAAGGTTCCGTTCAA	1
GCTAAGTCCCTGAGTTT	1
GCTAAGTGCCTCCCGTT	1
GCTAAGTTGGGGATGAG	1
GCTAAGTTTATTATCTC	1
GCTAATAAAACTACCAC	1
GCTAATACTGGAATTGC	1
GCTAATGTAATTTTTTC	1
GCTACAAAAAAAAAAAA	1
GCTACAAAACTAGTTGA	1
GCTACACAGGAACCCTG	1
GCTACAGTCAGCCCAAG	1
GCTACCAAATGTCCAGT	1
GCTACCCCCAACCTGTC	1
GCTACCGCCTGGGGCTA	1
GCTACCTCAGAAAGGTG	1
GCTACCTCAGAGACTGG	1
GCTACTAAGCCTGTATC	1
GCTACTAAGCTTTTTCT	1
GCTACTCTGCCCTACCT	1
GCTACTGTCAAAAAAAA	1
GCTACTGTCACCGTGCA	1
GCTAGAACTTGAGAATG	1
GCTAGACAAACATTTGG	1
GCTAGAGTGTTCTCCTA	1
GCTAGCACAAAGCAAGC	1
GCTAGCAGACAAGCAAT	1
GCTAGCAGACAAGCTGT	1
GCTAGGAGAGCCTGAGA	1
GCTAGGCTGAATCTGTT	1
GCTAGGGAATGTGTCTG	1
GCTAGTCACTAGTCTGT	1
GCTAGTGCCCTACTTTC	1
GCTAGTTAAAAGACAAC	1
GCTATATAAAGACAATT	1
GCTATATCCACGAAGGT	1
GCTATATCTAACATCGT	1
GCTATATTTCATATGGT	1
GCTATCAAACACTTCTG	1
GCTATCGAAATGGTGGA	1
GCTATCGCTATGAGGGG	1
GCTATCGTGGGCACTCA	1
GCTATCTCAGTGCTACC	1
GCTATCTGACTCGCTGG	1
GCTATGAACTGGCCACA	1
GCTATGAGAACCCCACC	1
GCTATGTAAAATTTTCA	1
GCTATTAAAGTACCGAA	1
GCTATTACAGGGATGGT	1
GCTATTCATCCAGGCAA	1
GCTCAAAATCTTGCATT	1
GCTCAAACAAGGCCACT	1
GCTCAAAGAGTAAAAAA	1
GCTCAAAGCGAAGCAGA	1
GCTCAATCCTCCTTTCC	1
GCTCACAGCTATGGAGA	1
GCTCACCTCCCTGATGC	1
GCTCAGAAAAAAAAAAA	1
GCTCAGAATCTACAGGT	1
GCTCAGCAAGAGATTTT	1
GCTCAGCCCCTCTAGGG	1
GCTCAGCTCGGTGTGAC	1
GCTCAGGAGAGTGGGCT	1
GCTCAGGATGCTATTAG	1
GCTCAGGCATCTCCTGT	1
GCTCAGGGGGAAGTGTT	1
GCTCAGTGGTAGCAGGT	1
GCTCATAAACATATGTC	1
GCTCATATTCTAAAAAA	1
GCTCATATTCTAAAAAG	1
GCTCATTGAACCACACT	1
GCTCATTGAAGGACAGC	1
GCTCCAAGGAGGATGAG	1
GCTCCACAGAGTTGCTT	1
GCTCCACCTCCACCTCG	1
GCTCCACTGGTAGGGGA	1
GCTCCAGCTGCATATGT	1
GCTCCAGGCGGAGGCTT	1
GCTCCAGTAAGGCCCAG	1
GCTCCAGTCCCCAGTGT	1
GCTCCATTTAATTTAAC	1
GCTCCCCACCCACCTCC	1
GCTCCCCAGATCCTTTG	1
GCTCCCGTACTGGGCAG	1
GCTCCCTCCTGGTTTCT	1
GCTCCCTGGTGGTTGAT	1
GCTCCCTGTCCTTCCCC	1
GCTCCCTTTTACCAGTG	1
GCTCCGCCCCATCGCAC	1
GCTCCTCCTCCTAAGTT	1
GCTCCTCCTCGGAAAGT	1
GCTCCTGCAGAGTAAAA	1
GCTCCTGCATCAGCTCC	1
GCTCCTGGGGGACCTGG	1
GCTCCTGTGAGCGTATG	1
GCTCGCGGGACCCCGCA	1
GCTCGCTATGTGCGTGT	1
GCTCGGGCAGGGGCAGC	1
GCTCGGGCCAGCAGCAG	1
GCTCGGTCCTGCTCAGC	1
GCTCGTCCAACCCACAG	1
GCTCNGNNAGGGGNGGG	1
GCTCTAAATCTGAGACC	1
GCTCTACTCACTGCGGC	1
GCTCTAGCCTCTTTGTG	1
GCTCTATACAATACAAT	1
GCTCTATGTTCAGGTTG	1
GCTCTCAAACCATCACC	1
GCTCTCACACTGTGCTC	1
GCTCTCATAGGTGACAA	1
GCTCTCCACAAACTTCT	1
GCTCTCGGTTTGACTGT	1
GCTCTCTCCCTCTCTCT	1
GCTCTCTGCCTGGGATT	1
GCTCTGAACTAAAATTA	1
GCTCTGAAGAACACACC	1
GCTCTGATATGCTAGGG	1
GCTCTGCAAATAAAGTA	1
GCTCTGCAGAAACCTGC	1
GCTCTGCAGTGTGGAGC	1
GCTCTGGCAATTTGGAA	1
GCTCTGGCTTGGTCCTT	1
GCTCTGGGGTGGNNCCG	1
GCTCTGGTTGAAACCCA	1
GCTCTTCCCTTCCTTTG	1
GCTCTTCTGGAAGAATT	1
GCTCTTCTTGCCTTCTC	1
GCTCTTGCACAGGGGCC	1
GCTCTTGCCTTCTTGGG	1
GCTCTTGTCCCTTGTAA	1
GCTCTTGTCTTCTGTTC	1
GCTCTTGTCTTCTTGGA	1
GCTCTTTTCCTTTGGTT	1
GCTGAAAACAACCACCC	1
GCTGAAAACATTGTATC	1
GCTGAAAGGCTGTATGA	1
GCTGAAGCAGTAGTTCT	1
GCTGAAGCATTTGCTTC	1
GCTGAAGGCGGTAGTTC	1
GCTGAATGTTGTGTACC	1
GCTGACACCAGCCCCCT	1
GCTGACACTAAGCTGTT	1
GCTGACCACTTGTGTTT	1
GCTGACCAGAAGGGCGG	1
GCTGACCATAACAAGGA	1
GCTGACCCTGCCAGCAG	1
GCTGACCCTTAGAGAAC	1
GCTGACCTGAATATCTC	1
GCTGAGACTGAGTCACC	1
GCTGAGCAAGAGCGCTT	1
GCTGAGCAGATTATCCA	1
GCTGAGCCAAGGATGTC	1
GCTGAGCCAGGCCCTGG	1
GCTGAGCCCCCTGAGGA	1
GCTGAGCTCTGAGCCGA	1
GCTGAGGAAGAACGTAC	1
GCTGAGGCCTAAGTCAA	1
GCTGAGGGGAACAGCCC	1
GCTGAGGGGGAATGGCC	1
GCTGAGGTAAGAGCTTA	1
GCTGAGGTACGGGAACC	1
GCTGAGGTTCTGGGGCC	1
GCTGATAATCCTTAGAA	1
GCTGATGAGGTCCCGGT	1
GCTGATGCAGGTTTTTT	1
GCTGCAAAGGGCAGACT	1
GCTGCAACAACAAGCCT	1
GCTGCAAGTAGCCTGCG	1
GCTGCAATCTCAGAACT	1
GCTGCACAGAGAAAACC	1
GCTGCAGACGCAGCAGC	1
GCTGCAGGGACCTTTGG	1
GCTGCAGGTTTATTCAA	1
GCTGCCAAAGCTGTAGC	1
GCTGCCAAGGATGTCAT	1
GCTGCCACCTGTGAGAT	1
GCTGCCACGATTTACAG	1
GCTGCCACGGGAAACCT	1
GCTGCCAGGTTCATAGG	1
GCTGCCAGTCACTCTTT	1
GCTGCCAGTGATGGAGC	1
GCTGCCATCCAGGATGG	1
GCTGCCATCTCCCGTGG	1
GCTGCCCAAGCCCCTGG	1
GCTGCCCAGGGAAAGGC	1
GCTGCCCTCACAGCAGC	1
GCTGCCCTCTGAGATGC	1
GCTGCCCTGCAGGGCCT	1
GCTGCCCTGGCGGTTCT	1
GCTGCCCTGGGCTGGGC	1
GCTGCCCTTCCTCCCCA	1
GCTGCCGCCTCGGAGCC	1
GCTGCCGGAGTGTGGCT	1
GCTGCCTCCAACCTCAG	1
GCTGCCTGGTCTCTGTA	1
GCTGCGCGGCGTGCACG	1
GCTGCGGCCGCCAACGA	1
GCTGCGGGCTCTGTGGA	1
GCTGCGGGTGGCTTGTC	1
GCTGCGGTGGGGAGTGG	1
GCTGCTAAGCTTGGGCT	1
GCTGCTATAGGAACATC	1
GCTGCTCATAACCATTT	1
GCTGCTCATATGTTCCT	1
GCTGCTCCACTGTACTC	1
GCTGCTCTTTATTTATT	1
GCTGCTGAAAAAAAAAA	1
GCTGCTGACAGTGCCCG	1
GCTGCTTAGAGACACAA	1
GCTGCTTATTGCTTCCT	1
GCTGCTTGCCCAGGAAT	1
GCTGCTTTCTACACACA	1
GCTGGAAGAAGCCTTGG	1
GCTGGAAGTCAGTCCCA	1
GCTGGACCTGTCCTGGA	1
GCTGGAGAGATGTCTCA	1
GCTGGAGCAGCTGCGGC	1
GCTGGCCACGGGAAACC	1
GCTGGCGACGTAACTGT	1
GCTGGCTGATAGTATGT	1
GCTGGCTTACATCACCC	1
GCTGGCTTAGGAAGGGG	1
GCTGGGAAAGGTTCTGG	1
GCTGGGCAAGGCAGCTT	1
GCTGGGCATCTTCTGAT	1
GCTGGGGAAGGGGAGGG	1
GCTGGGGATGAGAGAGC	1
GCTGGNCTCATTTGCTG	1
GCTGGTTGGCGGAAGGC	1
GCTGGTTTGAGGGGTCT	1
GCTGTAATCTAATAAAA	1
GCTGTACCGGGATTTTC	1
GCTGTAGGGTGTACCCT	1
GCTGTATAAAGTGGATT	1
GCTGTATAATTTTGAAA	1
GCTGTATGCCAAAAAAA	1
GCTGTATTACTGACTCC	1
GCTGTCCCAGCACCTTC	1
GCTGTCCGGGGGACACC	1
GCTGTCCTTGACCGGGG	1
GCTGTCGAGATGAGAGC	1
GCTGTCGGGTTTTCTGG	1
GCTGTCTGCTGTGAGTC	1
GCTGTCTGTGTGGCAGT	1
GCTGTCTTAAAACTCAC	1
GCTGTCTTTCAGAAACT	1
GCTGTGAAACAAAAGAG	1
GCTGTGAGCACATCTGT	1
GCTGTGATGTTTCTCAG	1
GCTGTGCTCTATCTCTT	1
GCTGTGGTTCGAGTGGG	1
GCTGTGTAGAAGAAGAA	1
GCTGTGTTCTGGACTTA	1
GCTGTTCCAGGTGGACN	1
GCTGTTTATTGCCACCT	1
GCTGTTTGTGCAATGTT	1
GCTGTTTTGTCACGCCA	1
GCTGTTTTGTTTTTGTT	1
GCTNGCTGGACACTGAA	1
GCTTAAAAATAAANGGT	1
GCTTAAACACAAAGAAA	1
GCTTAAAGGAAGCCAGT	1
GCTTACAGAAGTCACGT	1
GCTTACTGTCAACCAGG	1
GCTTAGAAAAGTCCAGT	1
GCTTAGAGATTTAAAAC	1
GCTTAGCTGACTGACTA	1
GCTTAGGCTGTTTGCTG	1
GCTTAGTCAAAATACAT	1
GCTTATAGATCATTTTG	1
GCTTATAGCTTGGTTCA	1
GCTTATCTGTAACCCGT	1
GCTTATCTGTAACCCTG	1
GCTTATTGGATCTCAAA	1
GCTTCAAGTTGAGCGCT	1
GCTTCACACACTCTCCT	1
GCTTCACAGTCAAGGTC	1
GCTTCACCGAGCCCATC	1
GCTTCAGCAGGGGACAC	1
GCTTCATACAGTTTCTC	1
GCTTCATATTTACAGTT	1
GCTTCATCTCCAGGGAG	1
GCTTCCAGTCCTCAGCA	1
GCTTCCCAAGCTTTTGT	1
GCTTCCCTGCTGGCTTT	1
GCTTCCGTCAGCTTTCT	1
GCTTCCTATGGGGGAAA	1
GCTTCCTCAGAGAACTT	1
GCTTCGACGTGGGCTGT	1
GCTTCGGGTGCCCTTTC	1
GCTTCGTCCTTACGGAG	1
GCTTCTACCTCAAAAAA	1
GCTTCTACTTCTAAATC	1
GCTTCTGACCCCAGAAT	1
GCTTCTGCAGGTTCACA	1
GCTTCTGCAGTTGCTCC	1
GCTTCTGCTCTCTTCAT	1
GCTTCTGCTTCAGTTCT	1
GCTTCTGGAGGTGGTGT	1
GCTTCTGTACACCAGGA	1
GCTTCTGTCTGAGGGAC	1
GCTTCTTAAAGGATGTG	1
GCTTCTTCTGTGTATAT	1
GCTTGAATAAATTTTAG	1
GCTTGACACTCTTCACC	1
GCTTGACTCCCAGGTGG	1
GCTTGCCAGTCTCCCTC	1
GCTTGCCGCAGAGGGAC	1
GCTTGCTAGGAGTGGCC	1
GCTTGGCCAGGTTGTCT	1
GCTTGGCTCCCAAGATA	1
GCTTGGGGTACTTGACA	1
GCTTGGTTCGTCCCAGG	1
GCTTGTAGATGACTGGG	1
GCTTGTGACCTAGAGCA	1
GCTTGTGATCCATCCTG	1
GCTTGTTGCTACAATGC	1
GCTTGTTTGTTTCGTTT	1
GCTTTAATCCTAGCACT	1
GCTTTAATGATAAATGA	1
GCTTTAATGGACATTCT	1
GCTTTAATTGGCAAAAA	1
GCTTTACCAGTTCTTTT	1
GCTTTCAACCCTAGCTA	1
GCTTTCACAATGATCTC	1
GCTTTCACTGCTGAATA	1
GCTTTCAGAGATTCTTA	1
GCTTTCCATCTGAACTT	1
GCTTTCCCCACAGGTCC	1
GCTTTCGGATTGGGATA	1
GCTTTCTGCAGCGAACA	1
GCTTTCTGCTCCAGAAG	1
GCTTTCTGTAGGTTTGC	1
GCTTTCTGTGGAATAAA	1
GCTTTCTTCATAGTGTT	1
GCTTTCTTTTACTTAAC	1
GCTTTGAATAAGCTAAG	1
GCTTTGAATTACACCTT	1
GCTTTGATATGTTAGGG	1
GCTTTGCTATTAAATGA	1
GCTTTGGCGTTGGCGGC	1
GCTTTGGCTGCAGCTAT	1
GCTTTGGGATGGNTTCT	1
GCTTTGGTCACCTCAGC	1
GCTTTGGTCGCCTCAGC	1
GCTTTGGTCTTTTTGAC	1
GCTTTGGTGGGCATAGA	1
GCTTTGTAAATAAAATA	1
GCTTTTAAAAAAAAAAA	1
GCTTTTCAGAGACCTGG	1
GCTTTTGCACTTGAGTT	1
GCTTTTTGCCACTCCCA	1
GCTTTTTTATTCATATA	1
GGAAAAAAAAAAAAAAC	1
GGAAAACAGACTGGTGA	1
GGAAAACAGCAGAAGGG	1
GGAAAACAGGTTTTAAA	1
GGAAAACCAGGAATCAA	1
GGAAAAGAAGTCTGCCT	1
GGAAAAGGTGTGTTATA	1
GGAAAATAAGTTAGCAT	1
GGAAAATATGTCAAAGA	1
GGAAAATCCCTTCAGCT	1
GGAAAATGGCAAAAAGT	1
GGAAAATGTAGTCACCT	1
GGAAAATTCTCCAAATC	1
GGAAACACTCAGGTTCA	1
GGAAACAGCTTTCTTCA	1
GGAAACCATAAAATGGG	1
GGAAACTAAATCATCTT	1
GGAAACTGCATAGAGGT	1
GGAAAGACGCAATGAAC	1
GGAAAGCCTTCTATTGT	1
GGAAATAAATGTACATC	1
GGAAATAACGGTGAGAT	1
GGAAATGACCCAAAAAA	1
GGAAATGCAGAAATGAC	1
GGAAATGCCACAAGATG	1
GGAAATGCTGGTTGCTC	1
GGAAATGGCAAAAAAAA	1
GGAAATTACTGTTTACC	1
GGAAATTATATCACACG	1
GGAAATTGAACACTGTT	1
GGAACAATGCAATAAAA	1
GGAACACATTTTAAAAT	1
GGAACAGAGGGNANGCC	1
GGAACAGCTTCTGTGTC	1
GGAACAGGAAAGCTGAC	1
GGAACATCACTGTACAG	1
GGAACCAAATCTCTGTA	1
GGAACCCAACCCCACTA	1
GGAACCCCGTTAAGTTC	1
GGAACCTGTCTCTCTCC	1
GGAACGTCTGGCAGGAA	1
GGAACTAATTCCTAGTT	1
GGAACTATCAAGAGAAG	1
GGAACTCTTATACTGTG	1
GGAACTGAGCCTACCCT	1
GGAACTGAGCCTCAGTC	1
GGAACTGTAATAAAACT	1
GGAAGAACGGGACAAGG	1
GGAAGAAGAGGGTACCT	1
GGAAGAAGTGGATTAAA	1
GGAAGAATCCTGGCTCC	1
GGAAGAATTGGATCAGA	1
GGAAGACCAGCAAAATA	1
GGAAGACTGAAGATTTT	1
GGAAGAGGTAGAAGCCA	1
GGAAGAGTGTAAATATT	1
GGAAGATACCAGTGATA	1
GGAAGATGGATGAATTC	1
GGAAGCAATAGGAGTGC	1
GGAAGCACCAGGATAAT	1
GGAAGCAGCTTTTATTG	1
GGAAGCNTCCAGGAATN	1
GGAAGCTGACCAGGGAT	1
GGAAGCTGCCTTGGCCC	1
GGAAGGATCGTTCCATA	1
GGAAGGCAATAAAAATG	1
GGAAGGCTTAACAGTTA	1
GGAAGGGAAAAGCAGTC	1
GGAAGGGCCTGGACAAA	1
GGAAGGGCTGGTGGGTT	1
GGAAGGGGGATGAAAAA	1
GGAAGGGGTGGTTTTAG	1
GGAAGGTCCTGGCTTTT	1
GGAAGGTGTCTTGCTGC	1
GGAAGTCCCTTCGCTCT	1
GGAAGTCTGCCGGGTAG	1
GGAAGTTGTGTGGCTGC	1
GGAATAAACAGGTTGAG	1
GGAATAAATGATGCAGT	1
GGAATAAGAGTACAGCT	1
GGAATAATAAAACTATT	1
GGAATAATGAAGTCAAC	1
GGAATAGCAGTAGAGCC	1
GGAATATTCTTTGTCTT	1
GGAATCACAGCTTATCT	1
GGAATCTCACATTGTAA	1
GGAATCTGGCCATTTCC	1
GGAATCTGTGTCTGGTA	1
GGAATGAACAGCTTTGA	1
GGAATGAGATTAAAGCT	1
GGAATGCTTTAACAAGG	1
GGAATGGAGGGTCTGGG	1
GGAATGGGGGCAGAGTG	1
GGAATGTCCAGAACTGA	1
GGAATTAAACTTTATTA	1
GGAATTAATGTAATGCT	1
GGAATTTCTGAAATGAA	1
GGAATTTTGAGTGGAAC	1
GGACAAACTGATGGCTT	1
GGACAAGGAGGAAGGGG	1
GGACAAGGGGTTTCTTT	1
GGACACAAAAGGTTGGA	1
GGACACAGAGAGGTGAC	1
GGACACAGTCAGGACAG	1
GGACACCAACGGGGAGT	1
GGACACCACTAAAAAAA	1
GGACACTGCCAGTACCA	1
GGACACTGCTTGAAGTA	1
GGACACTTAAAGTATTA	1
GGACAGAAACAGGGTGG	1
GGACAGAGATGCCTCTT	1
GGACAGGATTGCCGGAC	1
GGACAGGATTGTAAGGA	1
GGACAGGTAGTTTTACA	1
GGACAGTGCAGTCTCAG	1
GGACAGTTAGACATCTC	1
GGACATCACTGTACAGT	1
GGACATCAGTGGCCTTC	1
GGACATCTGTAAATAAG	1
GGACATTGGCTTTGTCC	1
GGACATTGTATAACACG	1
GGACATTTCTGACAGCA	1
GGACCAAAGGATTTCAC	1
GGACCATAGAGCTTCAC	1
GGACCCACTCACTTCTA	1
GGACCCCAATATGTTAC	1
GGACCCCAGCCCACAGT	1
GGACCCCTAAAAAAAAA	1
GGACCCCTGTTCCACAA	1
GGACCCTGGGCAGAAGC	1
GGACCGAATCCTGAGAG	1
GGACCGAGGAGGGCCTT	1
GGACCGCTCAAGAAAGG	1
GGACCGCTCAANNAAAG	1
GGACCGGGAGAGACCCT	1
GGACCTCAGTAACTAGG	1
GGACCTTGGTGCAAGGC	1
GGACGAAGATCAACATC	1
GGACGCAAGCCGCAGGT	1
GGACGGGCTGCCTCCAG	1
GGACGTCCGTCCAGTTA	1
GGACGTCTGACAGGAAG	1
GGACTAGCCCGTGCTCC	1
GGACTAGTGAACCATTG	1
GGACTCCCCAGAAACTC	1
GGACTCCCTGAGGCTTG	1
GGACTCTTTGTACTCTT	1
GGACTGATAAAAGTTGA	1
GGACTGATGTGCAATTA	1
GGACTGGGATTAAAGGC	1
GGACTGTAGCCAATGCT	1
GGACTGTGCCAAACACC	1
GGACTGTTCATTGCCTG	1
GGACTTCACTTTTGTAT	1
GGACTTCTGTCCGGTCC	1
GGACTTGCAGCACATTC	1
GGACTTGGCGTGCACTC	1
GGACTTGGTGCCTGAGG	1
GGAGAAACACCTGATTT	1
GGAGAAACTGGATAGGG	1
GGAGAAACTTCTGGGAA	1
GGAGAAATAAAGTATTT	1
GGAGAAATGAGGGCACT	1
GGAGAACCGGAAAAAAA	1
GGAGAACCTTGCTGACC	1
GGAGAAGCACTTGCATT	1
GGAGAAGTCTGCCCTGC	1
GGAGAATAAGGACAATG	1
GGAGAATTTTGGGAATG	1
GGAGACCATAGCCAACC	1
GGAGACGACGGGCGCCA	1
GGAGACTTTGGATTTTC	1
GGAGAGAAATGTTTGTC	1
GGAGAGAGCTATAGTTT	1
GGAGAGCAGAGATCAGA	1
GGAGAGCGTGGCCACCC	1
GGAGAGGCTGGGAAAAG	1
GGAGAGGGTGTGTCTGC	1
GGAGAGTTCTAATGAAT	1
GGAGAGTTTTATATTCT	1
GGAGATAAAGAAAAAAA	1
GGAGATAAAGGAATGCT	1
GGAGATAAGTGAGAGCC	1
GGAGATAGGCTGACAGC	1
GGAGATGAACCAAAAAC	1
GGAGATGCTAGAGAAGA	1
GGAGATGTCGATTGATT	1
GGAGCAACAGGCCCTCC	1
GGAGCAGAGGTGTCGCC	1
GGAGCAGCTGGGCACAC	1
GGAGCAGGAGCCTGCCC	1
GGAGCCCCTGCCTATGA	1
GGAGCCTAGGAGGGGAG	1
GGAGCCTCCAGCTCGCT	1
GGAGCGGGATCAGATTA	1
GGAGCGTGAAATAAAGA	1
GGAGCGTTTTGGGTCCA	1
GGAGCTGGCTGCTGAGG	1
GGAGGAAGTGGCAAACT	1
GGAGGAATTCCAGGGTG	1
GGAGGACGAGGCAGGAG	1
GGAGGAGAAACCAGGTG	1
GGAGGAGAGCAGCCAGC	1
GGAGGAGCAGGTGTCAC	1
GGAGGAGCTGTGAGTGC	1
GGAGGCACAGATGGCCC	1
GGAGGCAGAGTCAGCAC	1
GGAGGCAGCATCCAGTA	1
GGAGGCAGGTTGCACTT	1
GGAGGCATCCTGGAAGC	1
GGAGGCGACCCTGCCTC	1
GGAGGCTGGAAATACTC	1
GGAGGCTNAGCTNTCAA	1
GGAGGCTTCACCAGAGC	1
GGAGGGAGCATAGACGG	1
GGAGGGAGCTTGGAGCA	1
GGAGGGAGGTTCACTCT	1
GGAGGGATCACCCCCGG	1
GGAGGGCATCCTGGNAG	1
GGAGGGCTTCCCCAGGC	1
GGAGGGGAAGACTAGCC	1
GGAGGGGAAGNTAGTAA	1
GGAGGGGAAGTAGTATA	1
GGAGGGGAATAAAATCT	1
GGAGGGGAGAAGTAGTT	1
GGAGGGGCCACTGGAGA	1
GGAGGGGGAGTAGTAGG	1
GGAGGGGGAGTAGTATG	1
GGAGGGGGAGTAGWAAG	1
GGAGGGGGATGGTGGAA	1
GGAGGGGGNAGTAGTAA	1
GGAGGGGNAAGTAGTAA	1
GGAGGGTAAAAGAGCTA	1
GGAGGGTAGGCCATTGA	1
GGAGGGTCCCCGTGACT	1
GGAGGGTGCAGTCTGAA	1
GGAGGTAATGGCTTTAG	1
GGAGGTCAGGAGGGAAA	1
GGAGGTGAAGGAAGCAC	1
GGAGGTGCACCAGAGGT	1
GGAGGTGCTTCTCTCAT	1
GGAGGTGGCAAGCCCTG	1
GGAGGTGGCTGTGATGG	1
GGAGGTTACGGCAGAGC	1
GGAGGTTATGCCNGATC	1
GGAGTAAAGGCGCCACC	1
GGAGTACACCCAGTTCT	1
GGAGTAGAGAAGGACTT	1
GGAGTATATTTTAACAT	1
GGAGTATCGGATGTGTG	1
GGAGTATGCTTCACCGT	1
GGAGTCAGCATTATCAC	1
GGAGTCCTTCCCTTCAG	1
GGAGTGCAGGTGGAGAC	1
GGAGTGCTTGAAGGAAA	1
GGAGTGGAATGAACTAA	1
GGAGTGTTGTGAAGAGT	1
GGAGTTAACCTTTACCC	1
GGAGTTAGCTTCTTTGT	1
GGAGTTCGAGGTGGGGC	1
GGAGTTCGTACAACCAA	1
GGAGTTGTCTGCAAGCT	1
GGAGTTTGATTTGCCTG	1
GGATAAAACCAGACCAT	1
GGATAAACAAACTGTCC	1
GGATAAATGCCNACAAT	1
GGATAACAAAGGGGAGT	1
GGATAAGAGGAGGAGGA	1
GGATAATTGAGCACGAC	1
GGATACAAGAACAGCTT	1
GGATACAATAAATATCC	1
GGATACAGACAAAATAA	1
GGATACCCTTACTGAAC	1
GGATACGATGTGCACTT	1
GGATACGATTCTCCAGT	1
GGATACTGGCCACCGAC	1
GGATAGAAGTAAATGCT	1
GGATAGAGAGTTCTGGA	1
GGATAGTTCCATCAGTG	1
GGATATGAGTTATGTTT	1
GGATATTTTTTGGGGGG	1
GGATCACCTGTTTTATA	1
GGATCAGTTCACAAGTG	1
GGATCATAGGGCACCAG	1
GGATCCCAGCACTCAAC	1
GGATCCCCTTCCAGGAT	1
GGATCCGAGATGAGTAG	1
GGATCCTCACAGTCTGG	1
GGATCGGTCTCTTCGAC	1
GGATCTAAGTACAGTCT	1
GGATCTACTCCTCTCTT	1
GGATCTGATGCCCTGTT	1
GGATCTGATGGTCTATG	1
GGATCTGCCATCACCAG	1
GGATCTTAAAATTGTGC	1
GGATGACCTGCAACTGT	1
GGATGACGAGCAGCTCT	1
GGATGATGCCAATGTTA	1
GGATGCCACGGTTCCCC	1
GGATGGATGATTCTTTG	1
GGATGGCATCATACTGT	1
GGATGGCGTGTTTTGGA	1
GGATGGGACARATGAGG	1
GGATGGTCTCAAAAAAA	1
GGATGTGAACTCGAATG	1
GGATGTGACCACAACCT	1
GGATGTGAGAAAAAGTC	1
GGATGTGGAGTGAGGGA	1
GGATGTGGTACGGAAGG	1
GGATGTGGTTCAAATGC	1
GGATGTGTTTGCTTATG	1
GGATGTTAGCACCAGGT	1
GGATTATAACATTATTT	1
GGATTATATATACCCAC	1
GGATTATTAGATCAAAC	1
GGATTATTGAGAGAAGG	1
GGATTCGGTCTCCTCGA	1
GGATTCGGTCTCTTCCA	1
GGATTCGGTCTCTTTGA	1
GGATTCGGTCTTTTCGA	1
GGATTCGGTNTCTTCGA	1
GGATTCGGTTTCTTCGA	1
GGATTCTAGAATAACAT	1
GGATTGATTTGTAATGT	1
GGATTGCAAGCTGTTTT	1
GGATTGCTTTACACCTG	1
GGATTGGCAAGTTACTG	1
GGATTGGGTTGACTTGG	1
GGATTGTCTTGAAAAAA	1
GGATTNGGCCTGTTTGA	1
GGATTTAACATCCGTTT	1
GGATTTCCGATTTTATG	1
GGATTTCGGTCTCTTCG	1
GGATTTGGAAATAAATA	1
GGATTTGGAATCCATTT	1
GGATTTGGCCTGNTTGA	1
GGATTTGGCCTGTTCGA	1
GGATTTGGCCTGTTNGA	1
GGATTTGGCCTGTTTGT	1
GGATTTGGNCCTGTTTG	1
GGATTTGGTCTGTTTGA	1
GGATTTGTTCTAATAAA	1
GGATTTTGGAGTGTGTG	1
GGATTTTGGCCTGTTTG	1
GGATTTTGTTTACCGCT	1
GGCAAAATGGTCTATTT	1
GGCAAAATTACAAGAAA	1
GGCAAAATTACGCTTCA	1
GGCAAAGACAATAAAAA	1
GGCAAAGGATGCTGGGT	1
GGCAAAGTGGCCGGAGT	1
GGCAAATGGAGATACAG	1
GGCAACATCCAGAAGAA	1
GGCAACCGCGGGATGGA	1
GGCAACCNCNCCAAAAA	1
GGCAACCTGAGGAATAA	1
GGCAACCTTATCTGATT	1
GGCAAGCCCCAGAGTCT	1
GGCAAGCCCCAGCGTTT	1
GGCAAGCCCCAGNATAC	1
GGCAAGCCCCCAGCGTC	1
GGCAAGCCCCNAAGTCT	1
GGCAAGCCCTAGCGTCT	1
GGCAAGCCGGGGCAGCC	1
GGCAAGNCCCAGCGTCT	1
GGCAATAACTAATTTGG	1
GGCAATATCCAGGTGGT	1
GGCAATGAGGGAAACCA	1
GGCAATGATGGTCCATC	1
GGCAATGGAGATGACGA	1
GGCAATGGCTTCGGGGG	1
GGCAATTTTGCACCATT	1
GGCACAAGGTTCACTGA	1
GGCACAATATACCGCCA	1
GGCACACGGGCCACGGG	1
GGCACACGGTAGTCACT	1
GGCACACTGTAGGTTTC	1
GGCACAGACGAAGACAC	1
GGCACAGCTATGGAACT	1
GGCACAGGACTATGGGG	1
GGCACCAACGACGGCAA	1
GGCACCAGAAGAGGGCG	1
GGCACCAGACCTCCCCT	1
GGCACCAGGACTGTTAA	1
GGCACCAGGCACATAAG	1
GGCACCAGGCACTCATC	1
GGCACCATATCGGCGTG	1
GGCACCCCCACCTGCCA	1
GGCACCCTGGGCTGCCC	1
GGCACCGGGGGGTGGGG	1
GGCACCGTCCAGAGGTG	1
GGCACGCGTTATCGTTC	1
GGCACGGCGCTGAAGCT	1
GGCACGGGAATAAAGGC	1
GGCACTCAGCACCTGCC	1
GGCACTGGTCAGTGCCA	1
GGCACTGTCCAGCCCAG	1
GGCAGAAGCTCTACCAC	1
GGCAGACCAAGTTGAGC	1
GGCAGACCTGGGTACTG	1
GGCAGACGAAGGTGGCG	1
GGCAGAGAGTGCCGCGT	1
GGCAGAGCGATGGTGGT	1
GGCAGATTCACGGACTT	1
GGCAGCAGTGATCACCC	1
GGCAGCCCATCCATATG	1
GGCAGCCTCTTTCCTTT	1
GGCAGCGGCCAAGGTGT	1
GGCAGCTCCCACCTACC	1
GGCAGCTCCCACCTATA	1
GGCAGCTCCCACCTATT	1
GGCAGCTGGCAGAAATT	1
GGCAGCTGGCCAGCCCC	1
GGCAGCTTGCAGCCCTC	1
GGCAGCTTTACTAAGGA	1
GGCAGGAAAGGAAGAAC	1
GGCAGGAAGTGCTCAAA	1
GGCAGGACTCGCTGAAG	1
GGCAGGATGGTCTCTCT	1
GGCAGGATGTGAGACAG	1
GGCAGGATTGTAGATGG	1
GGCAGGCCACAGCTCTG	1
GGCAGGCCCCAGCGTCT	1
GGCAGGCCTGCTGGAGG	1
GGCAGGGAGTCTCGCCA	1
GGCAGGTGAAGACTGTC	1
GGCAGNTGGNANAAATT	1
GGCAGTAGAGGATGGAG	1
GGCAGTCACTCCAGAGG	1
GGCAGTGGCCCGAGAGA	1
GGCAGTGGTCACAGGAA	1
GGCAGTGGTGGGCACAC	1
GGCATACAGGAGCTGGC	1
GGCATACATCCACACAG	1
GGCATATAGGATTTATG	1
GGCATCACCCCCTCACC	1
GGCATCATAGTTGTTGG	1
GGCATCTCTTCTAGCTA	1
GGCATCTGCTTCATTGG	1
GGCATCTTGAGATGGTG	1
GGCATCTTTGACGTCAG	1
GGCATCTTTTTTTTTTT	1
GGCATTACTGGAAGCTT	1
GGCATTATCCTAGTATA	1
GGCATTATGACCGTGTA	1
GGCATTCCTGTGTGTGC	1
GGCATTGCTCAGATTCA	1
GGCATTGGAAGAATCTG	1
GGCATTGGAGCCGTTTG	1
GGCATTGGGAATAAACC	1
GGCATTTAAAAAAAAAA	1
GGCATTTTAAACAAAAA	1
GGCATTTTNAAAAAAAA	1
GGCCAAAGTAGCTGAAA	1
GGCCAACAGCACTGGAG	1
GGCCAACTAACTCTGCC	1
GGCCACAAAGCCAACAT	1
GGCCACACGTAGCAACT	1
GGCCACATCAGTTTGCT	1
GGCCACGACAGACAGGC	1
GGCCACGAGCCCTAGAG	1
GGCCACGCTCGGAGCCC	1
GGCCACTATACCAAGCT	1
GGCCACTCTGATTCAGG	1
GGCCAGACCTAGGAGCA	1
GGCCAGAGTCTATGTCT	1
GGCCAGGCATCCAAAGT	1
GGCCAGGCTTATTTGCA	1
GGCCAGGGCCCGGAGTG	1
GGCCAGGGGCTGGCACT	1
GGCCAGGGGCTTTCTCC	1
GGCCAGTAACAAGCAAG	1
GGCCAGTTGGAACTGGA	1
GGCCATACCCCATCCCT	1
GGCCATAGCCTGGTTTA	1
GGCCCAAAGCCCACCTG	1
GGCCCAAAGGCTGTGCC	1
GGCCCAAGTAAACCTTT	1
GGCCCAAGTAATTTACA	1
GGCCCACCACAACTCTT	1
GGCCCACGATTCTTCAG	1
GGCCCAGCGCCGGGACA	1
GGCCCAGGGAAAAAGAC	1
GGCCCCAACTATACACC	1
GGCCCCGCCCAACACCT	1
GGCCCCTGCAAGGCTTG	1
GGCCCCTGCTCCCCACC	1
GGCCCCTGTCTTGATAA	1
GGCCCCTTGGTGGCCTT	1
GGCCCGAGTTACTTTCC	1
GGCCCGCGCCCCAGCAC	1
GGCCCTCACGTTTTCCA	1
GGCCCTGCTGTACCTAC	1
GGCCCTTAGCCCACTGA	1
GGCCGAGAGATTGGTGT	1
GGCCGATCTCCAGCTCA	1
GGCCGCCCCACCCGTGG	1
GGCCGCTAAAAAAAAAA	1
GGCCGGGATCCCTGTGC	1
GGCCGGTACGGGCACAC	1
GGCCGGTCCACCTACTG	1
GGCCGTCCTCTGGTTTG	1
GGCCGTCTCAATGTNAA	1
GGCCGTTCCTCCCCTGG	1
GGCCTAACATTCGATCT	1
GGCCTAAGGCGATGGGT	1
GGCCTAGCAAGATGAGG	1
GGCCTAGCCAATGCCGC	1
GGCCTATGTCCTGGGGG	1
GGCCTATTGTGGGCTCC	1
GGCCTCATCCTTACCTG	1
GGCCTCCCCACAATGCC	1
GGCCTCCTGAAGCTATG	1
GGCCTCTAACCCAGTGA	1
GGCCTCTAGAAGCAAGG	1
GGCCTGAAACACTTGGA	1
GGCCTGAATCAAAATAA	1
GGCCTGCAAGCGTTTGG	1
GGCCTGCACCTTTGCCC	1
GGCCTGCTTTCTTCCTC	1
GGCCTGGAGCAGGGAAT	1
GGCCTGGCTAGGGATGG	1
GGCCTGGGCCAATGTAT	1
GGCCTGTATGCCCTTGT	1
GGCCTTAGGACTGAGCG	1
GGCCTTCACCTTAGGGT	1
GGCCTTCGGGATGAGAA	1
GGCCTTCTGGAGACTGG	1
GGCCTTGCACAGGTTGT	1
GGCCTTGGAATAAAGGG	1
GGCCTTTTGGCCGGAAG	1
GGCGAGAGCACCTGACC	1
GGCGAGCCTCACACGCC	1
GGCGAGGCAGATGGCCT	1
GGCGAGGGACCCTCGTC	1
GGCGAGTTCCGACTCTG	1
GGCGCAGCAAGAAGAGG	1
GGCGCCAGGACAGCAGG	1
GGCGCCGCCACTGCCGT	1
GGCGCTATTTTAATGAT	1
GGCGGAGCAACATCAGG	1
GGCGGCCAATGTGTGTC	1
GGCGGGAGAGNAAAGGT	1
GGCGGGAGCCCCCGGGC	1
GGCGGTCTCTCAGGAAT	1
GGCGGTGGTGGCTCAGC	1
GGCGTAATTCCTCTGGT	1
GGCGTAATTTAACTCGT	1
GGCGTCAGTGGTGGCCA	1
GGCGTCTTGTACTGTGA	1
GGCGTGGCTGTCACTTC	1
GGCGTTCTGTGCCTCAC	1
GGCNGTCGTACGTGTGT	1
GGCNGTTGAAGCTGATT	1
GGCTAAAGACCGTGGTG	1
GGCTACAGTGCCGAGCT	1
GGCTACCCACCAACCTA	1
GGCTACCCGCTACTGTG	1
GGCTACCCTTTTATCTC	1
GGCTACCGGATCACAGG	1
GGCTACTTTCTGGAGTC	1
GGCTAGCACACTGGATC	1
GGCTAGCAGCACCCACT	1
GGCTAGCCCCAGCGTCT	1
GGCTAGGTTTCCGGCTA	1
GGCTAGTACCAAAGCAG	1
GGCTATATGAAATTCTG	1
GGCTATGCTCCTGGAGA	1
GGCTATGNAAAATTTTC	1
GGCTATGTAAAAANTCA	1
GGCTATTCCAGCAGAAG	1
GGCTATTCCCAAGAGAT	1
GGCTATTTGGGTATGTG	1
GGCTATTTTAGTGTTNT	1
GGCTCAATGAAAAGACG	1
GGCTCACATTCACTTCC	1
GGCTCAGCCTCAAAAAA	1
GGCTCATACTTGGTTTT	1
GGCTCATCACAGTTGGA	1
GGCTCATCACAGTTGGG	1
GGCTCCACAGTGATTTC	1
GGCTCCAGAATGTAAGT	1
GGCTCCCCTTTATGCCC	1
GGCTCCGTCCACTGCCC	1
GGCTCCGTCTTAAATAC	1
GGCTCCTGGTTGTAGTT	1
GGCTCTCAGCCCCCAGG	1
GGCTCTCGGTGGTGGAA	1
GGCTCTCTCCTCCAGCC	1
GGCTCTGAAAGGTCATT	1
GGCTCTGTTAGAAAATA	1
GGCTCTTGAAGCTTCCT	1
GGCTCTTTGACAGTTCA	1
GGCTGAATGCTGCTATC	1
GGCTGAGAGACCACCTG	1
GGCTGATTAGAAAAAAA	1
GGCTGATTAGACCCAAA	1
GGCTGATTAGACCCGAA	1
GGCTGATTAGCCCCGTT	1
GGCTGATTGATTGCCAT	1
GGCTGCCCAACTGTGAT	1
GGCTGCCCAGCGCCGGG	1
GGCTGCCTTGGGGCCTT	1
GGCTGCTGGTACCCAAC	1
GGCTGCTTACCAGCCAG	1
GGCTGGAATCGGCTGCA	1
GGCTGGATCTGTGAGGG	1
GGCTGGCAATCTAAATT	1
GGCTGGGAAGACGTATC	1
GGCTGGGAGGATAAGTT	1
GGCTGGTCCCNTGAAGG	1
GGCTGGTGAAAGACGTT	1
GGCTGTAAGAGAGGCTA	1
GGCTGTACCGTTTGAAT	1
GGCTGTATTCTGTGTTC	1
GGCTGTGCAGTATAAAT	1
GGCTGTGGGAACTGCAC	1
GGCTGTTATTTTAGTTT	1
GGCTGTTCTGCGCTACT	1
GGCTGTTGAAGCAGATT	1
GGCTGTTGAAGNANATT	1
GGCTGTTGAANNTGATT	1
GGCTGTTGAGGCTGATT	1
GGCTTACATCCGGCTCT	1
GGCTTATTGGGGCTTTT	1
GGCTTCAATTCTGGCTA	1
GGCTTCACATTCAGGTA	1
GGCTTCAGCGTTTTTTG	1
GGCTTCCAGACCTATGC	1
GGCTTCCCTGCTGTGTG	1
GGCTTCCCTGTGCTGGT	1
GGCTTCGATGTGCAGAC	1
GGCTTCTCCTCCAAGGT	1
GGCTTCTGTTTTAGCCT	1
GGCTTGCAGCGCTGGGG	1
GGCTTGCCCGAGCTGTC	1
GGCTTGCTCCTGGGCTC	1
GGCTTGGGTTTACTATA	1
GGCTTNGTCTTTTTGAC	1
GGCTTTAGAGCAGTCTT	1
GGCTTTGAGTTCAAAGT	1
GGCTTTGGAGTCCTCTT	1
GGCTTTGGGAAGGCTGC	1
GGCTTTGGTGGCAAAAA	1
GGCTTTGTCAAGGCAGG	1
GGCTTTTGTGAGCATCC	1
GGCTTTTTAGTAGAAAC	1
GGCTTTTTCGANTTAAA	1
GGGAAAAAAAAAAAAAA	1
GGGAAAACACCTTGGCC	1
GGGAAAACAGTTTTCTC	1
GGGAAACGCAAGCAATT	1
GGGAAAGAAATGTGTTT	1
GGGAAAGCCTGGCTGCC	1
GGGAAAGGGCTTACATA	1
GGGAAAGTGAACATTTT	1
GGGAAATGACCCAAAAA	1
GGGAAATGGATTCTCTC	1
GGGAACACGCTCCAGAG	1
GGGAACAGACGGGAAGG	1
GGGAACTGTTAAAGGGA	1
GGGAAGAAAGTTCCAAG	1
GGGAAGAGAAATTGAAA	1
GGGAAGAGATGGTNGCA	1
GGGAAGATGGATGAATT	1
GGGAAGCAGGACACTAG	1
GGGAAGCCATCCCAAGT	1
GGGAAGCGAAAATGTTA	1
GGGAAGGCAGAGGTGGA	1
GGGAAGGGGATCCTCAC	1
GGGAAGGGGGTCTCCAC	1
GGGAAGTCATTGATGTA	1
GGGAAGTCGGAAACCTG	1
GGGAAGTCTGTCCCGCT	1
GGGAATAATTGCAATCC	1
GGGAATACTTTCTCTCT	1
GGGAATGATATTTTTTG	1
GGGAATGATCCTAAAGT	1
GGGAATGCTGCCAAGGT	1
GGGAATGGGAGAGAGAA	1
GGGACACCAAAAAAAAA	1
GGGACACCGGCAATCGT	1
GGGACAGAAATAATGAC	1
GGGACAGACCAGGAAAT	1
GGGACAGCCCCTTGACA	1
GGGACAGGGCTGGCCNT	1
GGGACAGTTACCCCTTG	1
GGGACAGTTCAGAGACT	1
GGGACCAGAGTAAATGT	1
GGGACCAGTCCTGATCT	1
GGGACCCAGACCTTCTT	1
GGGACCCCATTCCCAGC	1
GGGACCCCTGGGCCCCC	1
GGGACCCNGGTGACGGG	1
GGGACCGGTGTGCGTTC	1
GGGACCTCTGGGTCGCC	1
GGGACCTGAGGTCAGAT	1
GGGACGAGCAAGAAGAA	1
GGGACTCAATGAAATAA	1
GGGACTCTAGAATGAAA	1
GGGACTCTCACAGTCCT	1
GGGACTGAAACCAAGGA	1
GGGACTTGAACCATTGT	1
GGGAGAGAAGGGACAAA	1
GGGAGAGAAGGTGAACT	1
GGGAGAGAGAGCCACTG	1
GGGAGAGAGTCTTTTCA	1
GGGAGATGAGTGGTATT	1
GGGAGATGCTAAGCTTG	1
GGGAGATGGTAACTCTT	1
GGGAGATTTGTCTGTCT	1
GGGAGCAGAACTAATGT	1
GGGAGCCAGGAGCGGAG	1
GGGAGCCGAGGGTGGGG	1
GGGAGCGAGTGCCCAGC	1
GGGAGCGGAGCCCAAAT	1
GGGAGCGGCCAAGGAAG	1
GGGAGCTTCTACAGGAT	1
GGGAGGATTTCGGCATC	1
GGGAGGCCACCACCAGT	1
GGGAGGCCAGAAGTTGG	1
GGGAGGCTCACGGTATC	1
GGGAGGGACAAGGCGGT	1
GGGAGGGACCAACACAC	1
GGGAGGGATTTGCACCT	1
GGGAGGGGAGTTGAGGG	1
GGGAGGGGGGTCTTGTG	1
GGGAGGGGGTGGGGGGT	1
GGGAGGGGTGTCTGATT	1
GGGAGGGTAGAGTGTAT	1
GGGAGGGTATGCTTTTG	1
GGGAGGGTGTGCCTTTG	1
GGGAGGTACTCCAAGGA	1
GGGAGGTCCGGGTGGGC	1
GGGAGGTGTGTCTGAAA	1
GGGAGGTTGAAGACACC	1
GGGAGGTTTAAAAAAGT	1
GGGAGTAAACGAGCTTT	1
GGGAGTAAATGAATATA	1
GGGAGTCTCCACTCTCC	1
GGGAGTGCATCCTGGGA	1
GGGAGTGGGGAAATTGC	1
GGGAGTTATGATGGGGC	1
GGGANTGCTGGGGGATG	1
GGGATAATATTTGTGCA	1
GGGATAGCTTCAAAGTG	1
GGGATCCAGGAGACTCG	1
GGGATCCTGCTATTTCC	1
GGGATCTGCTCTGAGAG	1
GGGATGAGTGTGCGTAC	1
GGGATGGAAATGAATGG	1
GGGATGGACATAANGTT	1
GGGATGGACATACCCCC	1
GGGATGGAGGGAGCAGT	1
GGGATGGGCCCTAAGGT	1
GGGATGTCACCAATCGG	1
GGGATTCAGTGTGTGGG	1
GGGATTCCTGGGGCAGA	1
GGGATTCGGTCTCTTCG	1
GGGATTCTAGAATAACA	1
GGGATTGCTAGTGATGG	1
GGGATTGGAGACGAGGC	1
GGGATTGGTATAATATT	1
GGGATTTGATTTGCATT	1
GGGATTTGGCCTGTTTG	1
GGGATTTGGCTCAGGAC	1
GGGATTTGGGCCTGTTT	1
GGGATTTGGTGTGCCTT	1
GGGCAAACCATTATCTT	1
GGGCAAAGAAAATAAAA	1
GGGCAACCAGGNAGTTT	1
GGGCAAGCCAGACTGCC	1
GGGCAAGCCCCAGCGTC	1
GGGCAAGGTCCGGGCGT	1
GGGCAAGTAAAAAAAAA	1
GGGCACTCTGGGAACCC	1
GGGCACTTCTTCCCCAT	1
GGGCAGACACTGAAGAA	1
GGGCAGACAGTTGCTGT	1
GGGCAGACTGCTTACCA	1
GGGCAGCACAGCAGGCT	1
GGGCAGCTGGCACACTC	1
GGGCAGCTTCCTTCAAA	1
GGGCAGGAGAGTTATGA	1
GGGCAGGGCCCTGTAGG	1
GGGCAGTGACAAANCAG	1
GGGCCATACATCCTAAT	1
GGGCCATTAGTGCTGAA	1
GGGCCCAAAGGAGATGT	1
GGGCCCAGGCGAGCCTT	1
GGGCCCCGGCTGGCCTT	1
GGGCCCGATATTCCAGG	1
GGGCCCTGCTCCAGTGT	1
GGGCCCTGGCCAGTCGA	1
GGGCCCTTCAATGTGGA	1
GGGCCGCGNTCGCACCA	1
GGGCCGGGGATTTAGCT	1
GGGCCTCAGCATAAGAA	1
GGGCCTCCCTGCTAGGA	1
GGGCCTGACCGAGTGAC	1
GGGCCTGGTGGGGCGGT	1
GGGCCTTGGGATATCAG	1
GGGCGCCTGTTGCACAA	1
GGGCGCGCCAGTCCCCC	1
GGGCGTATTACCACCTT	1
GGGCGTGTGGCCTCGGC	1
GGGCTAATCTTGGGCCT	1
GGGCTCAGAAGGTTGTC	1
GGGCTCAGGAACTCTGC	1
GGGCTCAGGAATATTCA	1
GGGCTCANAAGGTTGTC	1
GGGCTCCGGAGCAGCCG	1
GGGCTCCTCAGATCCCT	1
GGGCTCGCCCTCTCTCC	1
GGGCTCTCACCGGTGTT	1
GGGCTGAGAATCCAGGA	1
GGGCTGAGCTCAGGGGT	1
GGGCTGCATTTGGGGTA	1
GGGCTGCCCAGAGCCCT	1
GGGCTGCTCGCAGTGTG	1
GGGCTGGAGGATCAACA	1
GGGCTGGAGGGCAGATG	1
GGGCTGGCAGCCCACTT	1
GGGCTGGCGTTCCCAGA	1
GGGCTGGCGTTGGTGCC	1
GGGCTGGGGTGGGACCT	1
GGGCTGGGGTTGGGGCC	1
GGGCTGTCAAGGCCTCT	1
GGGCTGTTGTACACATT	1
GGGCTGTTTGGAAAAAC	1
GGGCTTGAAGACCAGGA	1
GGGCTTGTTTGATCAAG	1
GGGGAAAAGCCAGTGGG	1
GGGGAAAGAAGTAAAAT	1
GGGGAAAGTTCCACCTC	1
GGGGAAATCTCAAAATG	1
GGGGAAGACTTCTTTTG	1
GGGGAAGCCACCTGCCA	1
GGGGAATTCAGAGAGAG	1
GGGGAATTTGCTCTTGG	1
GGGGACACATAGGGAGG	1
GGGGACGTTTCCCGAGA	1
GGGGACTATACAAAACT	1
GGGGAGAATTGTCAGGT	1
GGGGAGAGGTGTGTGGA	1
GGGGAGCATTTCTCCTT	1
GGGGAGCGCCTCAGACC	1
GGGGAGCTGAGTTCTAC	1
GGGGAGGGAGGAGGGAA	1
GGGGAGGGATTTGAATG	1
GGGGAGGTTGTGAGGCC	1
GGGGAGTGGGAGGTGGG	1
GGGGATAGAAATAAATT	1
GGGGATAGACTGAATCC	1
GGGGATATAAAGATGGT	1
GGGGATGAGGCAGAAGG	1
GGGGATGGATTGGCCCC	1
GGGGATGTCGATTGGAT	1
GGGGCAAAAGGAATGAC	1
GGGGCAAACTGAAGTAG	1
GGGGCAACTACCTGCCA	1
GGGGCAAGGGACACACA	1
GGGGCAAGGGCTTTGTA	1
GGGGCACATCCACAAAC	1
GGGGCAGAGTGTTTGGG	1
GGGGCAGCCCCATCCCC	1
GGGGCAGCGATTCAGGA	1
GGGGCAGGACAAGCACC	1
GGGGCATTCTATCTTGC	1
GGGGCCCCCTTCATCGT	1
GGGGCCTCTTTCAAAAA	1
GGGGCGAGTTAAAAAAA	1
GGGGCGATAGGCTTTAA	1
GGGGCGCGGCTGGGGCG	1
GGGGCGGGTGCTAGGAT	1
GGGGCGTCCACTGAGGA	1
GGGGCTCAGAATGGGAC	1
GGGGCTCTGTTCTCCTA	1
GGGGCTCTGTTCTCCTT	1
GGGGCTGAGCCCTTCAC	1
GGGGCTGCTGTGTTTTT	1
GGGGCTGGAGAGATGGC	1
GGGGCTGGAGGCAGGCA	1
GGGGCTTTCTCCCTGAC	1
GGGGGAAGACGAAATGG	1
GGGGGAGGGGAGGGTAC	1
GGGGGAGGGGATGCCGA	1
GGGGGATTTGTCTGTCT	1
GGGGGCCCAACCCCTCG	1
GGGGGCCGCGTGACTCA	1
GGGGGCTGGGGATTTAG	1
GGGGGGAAAAAAAAAAA	1
GGGGGGAAGGGGAGGGA	1
GGGGGGACTGTAGCCAA	1
GGGGGGACTTTTAACTG	1
GGGGGGGGGGGTGGAGT	1
GGGGGGGNNNNNAAAAA	1
GGGGGGTCCACTCGGAA	1
GGGGGGTTGGGGATTTA	1
GGGGGNGNTTTTNGTAN	1
GGGGGTGACCCCAAACA	1
GGGGNAGGTTGTGAGGC	1
GGGGTAAATAAAGGTGC	1
GGGGTAAATGCTGGAGT	1
GGGGTAAGAGTACAGCC	1
GGGGTAAGTTCTAGAGG	1
GGGGTCACAGGGGGACC	1
GGGGTCATACCCAGTGG	1
GGGGTCTCACTTCATTT	1
GGGGTGAAACTGGAGGT	1
GGGGTGAATGCCTGCGC	1
GGGGTGAGAATGGAAAC	1
GGGGTGAGACCAAAGTT	1
GGGGTGCACAAAAAAAA	1
GGGGTGGAGAGAATGCC	1
GGGGTGGCCATTCACTG	1
GGGGTGGGAAAGGGGGC	1
GGGGTGGGAGGGCAGAT	1
GGGGTGGGGCAAATTGC	1
GGGGTGGGGCTGAACGC	1
GGGGTGGTCACAATCAC	1
GGGGTNGTCTAAAAATA	1
GGGGTTCACAGTGTGAT	1
GGGGTTGAGGGGTGGTG	1
GGGGTTGGGGATTTAGC	1
GGGNCTAGCGGCTTCCG	1
GGGTAAAAGACAGAAAG	1
GGGTAAGACAAAACGGC	1
GGGTAAGAGAGGAGAGA	1
GGGTACGCTGACMGAGA	1
GGGTACTCTCATTTTTT	1
GGGTAGAGGGAGTGCCT	1
GGGTAGCAAAAGAAAAT	1
GGGTAGGGAGTTAGATT	1
GGGTAGGGCATCACTGG	1
GGGTAGGGCCACCACCT	1
GGGTAGGGGAGGCACCA	1
GGGTAGGTCCCCTCCTT	1
GGGTAGTGGGGCTTCCA	1
GGGTATAAAAGAAAACC	1
GGGTATTACACCCATTC	1
GGGTCAAACCAGGCCAG	1
GGGTCAAACTGCTGCCA	1
GGGTCACAGTGCTCTGT	1
GGGTCAGAAATTGGAAG	1
GGGTCAGGTGAGTCGTT	1
GGGTCATCACTTTCCTT	1
GGGTCCAGCTCTGCATA	1
GGGTCCCCCTTAGGGGT	1
GGGTCCTGGAGAAGAAG	1
GGGTCCTGTGCTCCTGG	1
GGGTCCTTGGAGTGATA	1
GGGTCTGCCCCTATCCC	1
GGGTCTGCTTCCCAGGT	1
GGGTCTGTCTGTTGAGT	1
GGGTCTTTGGGTGAGGT	1
GGGTGAATGCCATACCA	1
GGGTGACGTACAGGCAA	1
GGGTGATGACACTTGTG	1
GGGTGATGAGTGACCAT	1
GGGTGATGCTAGGGTGG	1
GGGTGCCAAGGCCACTG	1
GGGTGCCTCGACCACTT	1
GGGTGGAAGGGCAGATG	1
GGGTGGAGGGGACAGAG	1
GGGTGGCGGTGCTTCCC	1
GGGTGGCGGTGGGACTG	1
GGGTGGGAGNTGGGAGG	1
GGGTGGGGCAGGGCCGA	1
GGGTGGGGCTGAATGAG	1
GGGTGGGGGGAACACCC	1
GGGTGGGGGGTAGCAAG	1
GGGTGTACCTTGTCTCT	1
GGGTGTAGGAAGAACAT	1
GGGTGTCTGAGCAGTTG	1
GGGTNCCTGGGGGCTCC	1
GGGTNTTTATTATTTTN	1
GGGTNTTTATTATTTTT	1
GGGTTACTAAAGGAGAC	1
GGGTTACTGGCTCTGCA	1
GGGTTCACTACACAAAG	1
GGGTTCCCCTGGTGCAA	1
GGGTTCCTCTAATAAGG	1
GGGTTCCTGAGTACCCC	1
GGGTTCGGTCTCTTCGA	1
GGGTTCTAACTCTTCCT	1
GGGTTCTAACTCTTNCC	1
GGGTTCTCCTTTTCACC	1
GGGTTCTGGAACTGGGG	1
GGGTTGGGGATTTGGCT	1
GGGTTGTGTGGTTAAGC	1
GGGTTNTNATTATTTTT	1
GGGTTTCATAGAAATAA	1
GGGTTTCCCCTGGTGCT	1
GGGTTTGGGATAGAAGG	1
GGGTTTGTAGTTTATTG	1
GGGTTTTCTTTTTATGG	1
GGGTTTTTTATTATTTT	1
GGGTTTTTTTTATTATT	1
GGNAAAGGTGTGTTATA	1
GGNAACAATGCAATAAA	1
GGNAACAGAGGTGTCGC	1
GGNAAGATGGATGAATT	1
GGNACACCAAAAAAAAA	1
GGNANCCACTTTGACAG	1
GGNATCATTGTATTCCT	1
GGNATGGTCAAAAAAAA	1
GGNATTTGGCCTGTTTG	1
GGNGGNGAAAAGAACCA	1
GGNGTTATTTTAGCATC	1
GGNTTCCTTTTTATAGG	1
GGTAAAATCAATTAGAC	1
GGTAAACATCTCCCAAT	1
GGTAAATGAACATTTCA	1
GGTAACAATTGCTTAAG	1
GGTAACAGAGGGAGGGG	1
GGTAACATCATATTTTT	1
GGTAACTGTCCCCTGTT	1
GGTAAGAACAAGTAAGA	1
GGTAAGATTTATTGGGG	1
GGTAAGCGAGGATGCCG	1
GGTAATAAAATGTTTTT	1
GGTAATGCCACATTGGA	1
GGTAATGGATCTAAGTT	1
GGTAATGGCTAAATACG	1
GGTAATGTTCACTTTAT	1
GGTAATTGCTGTCANAT	1
GGTAATTGGCATCTGGA	1
GGTACAAAAATAAGTGG	1
GGTACAGAGGGCTGCCC	1
GGTACAGCCATCCTCCC	1
GGTACCCTTTAAAGACG	1
GGTACCGCGGCGGCCCT	1
GGTACCGCGGCTGCCCT	1
GGTACCTTGTGCCTGTG	1
GGTACGGGAGTGCGGGA	1
GGTACGGTGATTTAGCC	1
GGTACTAGGTGAGTCAC	1
GGTACTGGAAACATAAT	1
GGTACTTCACTACNATC	1
GGTACTTTCGTGCGCCC	1
GGTAGACAGAGCAAAGG	1
GGTAGATAAACTGTGAG	1
GGTAGCAGTAGGAGTCT	1
GGTAGCATCTGTTTCTC	1
GGTAGCATTGAGAATGA	1
GGTAGCCAATTTGACAG	1
GGTAGCCACNTTGACAG	1
GGTAGCCACTTGACAGG	1
GGTAGCCACTTTGACAC	1
GGTAGCCACTTTGACGG	1
GGTAGCCATTTTGACAG	1
GGTAGCCNCTTTGACAG	1
GGTAGCCTCTCTTATGC	1
GGTAGCGCCCTGACCAG	1
GGTAGGCATTGACAGGT	1
GGTAGTACTGAAGCCCT	1
GGTAGTGACTCCCAGGC	1
GGTAGTTTTAAATAAAT	1
GGTATCAGTCTGGTTTT	1
GGTATCAGTGTGGTTAG	1
GGTATGCTTATACAGGA	1
GGTATGGTGTTTTTAAA	1
GGTATTATTTTCATACA	1
GGTATTCATTAACATTT	1
GGTATTTAAAAAAAATG	1
GGTATTTATTATCCAGC	1
GGTATTTGGCCTGTTNG	1
GGTCAAAACGCCCAAGA	1
GGTCAAATGAGGGGTGT	1
GGTCAAGCCCCAGCGTC	1
GGTCACAAAAAAAAAAA	1
GGTCACACTATGATGCT	1
GGTCACCAGGAGAATAG	1
GGTCACTATGCTCCTGG	1
GGTCAGAAATCAAACAT	1
GGTCAGATGTGAAAGGG	1
GGTCAGCTGTAAAAGGG	1
GGTCAGGAGACTTAGAT	1
GGTCAGTCGGTCCTGCC	1
GGTCAGTGGGGGAGCCG	1
GGTCATAAAGAGGGTTT	1
GGTCATCAGAAACTTCT	1
GGTCATTGTCAATCTCT	1
GGTCCAAACTTTAAAAG	1
GGTCCATTATTGATGTT	1
GGTCCCACCGGAAGTCA	1
GGTCCCAGCACCTGCTT	1
GGTCCCCACTGGGCTGT	1
GGTCCCCAGGTGACACT	1
GGTCCCCCTGACAGAGG	1
GGTCCCTAACTCGGCTC	1
GGTCCCTAGAAGGCACG	1
GGTCCCTTTGCCCACAC	1
GGTCCTCCTCGGTGCGT	1
GGTCCTGGGGATGGCAG	1
GGTCCTTCCATAAGTAC	1
GGTCCTTCTGGTCCTCG	1
GGTCGACAGAAGGAGTT	1
GGTCTAATTTATATGCT	1
GGTCTAATTTATATTGC	1
GGTCTATTCTAGGTTTT	1
GGTCTCAGCCTGGGATG	1
GGTCTCCAGAGCTCAGA	1
GGTCTCCTTAAAGAGGG	1
GGTCTCTCCACTGTGTG	1
GGTCTGACTAGGGCTCG	1
GGTCTGAGACCTAAGGT	1
GGTCTGCAGTGAGCTTA	1
GGTCTGCATTACGGGGC	1
GGTCTGGAGACACCAAG	1
GGTCTGGGAGAAAAATT	1
GGTCTTCGCGGGTTGTT	1
GGTCTTCTCCTCCGGGG	1
GGTCTTTGATTTGGTAG	1
GGTGAAAAAGGTCTACA	1
GGTGAACAGGGACATCT	1
GGTGAATTTGAATCACT	1
GGTGACCAGGAGGGGCT	1
GGTGACCCGCAGGCCGA	1
GGTGACGGAAGCAGGAA	1
GGTGACGGTGTTGGGTG	1
GGTGACTAGCCAGAACT	1
GGTGACTTAAAGTGTGC	1
GGTGAGTGAGTTCGCCT	1
GGTGATCCCGGCAAGAT	1
GGTGATGTAATGTGAAG	1
GGTGATTCTAAATATAC	1
GGTGATTGTGGTAGTGA	1
GGTGATTTCTAGATGTG	1
GGTGCAAAATGTGGAGG	1
GGTGCAAGCCCTCAGGT	1
GGTGCACAGTTCTCCAA	1
GGTGCACCGGTGGATAG	1
GGTGCAGGGGAGAGAAA	1
GGTGCATTGTACTGTTT	1
GGTGCCCAGGAAAGAGG	1
GGTGCGCTGTAGGAAGA	1
GGTGCTGAAATCCGTCA	1
GGTGCTGGACCTGAGAG	1
GGTGCTGGGANCCCAGT	1
GGTGCTGGGGTCGTAGT	1
GGTGCTGTGCCCTCCAC	1
GGTGGAAGGCCCCAGAG	1
GGTGGAAGGTAAGGGTT	1
GGTGGACATTTCTTTTT	1
GGTGGACTCTGGTCCTC	1
GGTGGAGGGTATTAAAG	1
GGTGGATATGATTAGTA	1
GGTGGATTTATTTTATA	1
GGTGGCAGGAAGGGCCA	1
GGTGGCCACTGCTCAGT	1
GGTGGCCCATTGGGGAA	1
GGTGGCCCCTGCGTTTT	1
GGTGGCCTGTTTCAGAT	1
GGTGGCTCACAACCATC	1
GGTGGGGCCGGAAGGCA	1
GGTGGGGCGAGGGAAGG	1
GGTGGTCATACGTGTGA	1
GGTGGTGATGAGGATGT	1
GGTGGTGATTTTAGGAT	1
GGTGGTTGGTGAGTCCT	1
GGTGTAACTGGTTGCAG	1
GGTGTAAGAGTGGAATT	1
GGTGTAGACAAGTCTGG	1
GGTGTAGACAGTTTCCA	1
GGTGTAGAGTTAAGAAG	1
GGTGTATATTGTTAATT	1
GGTGTCAGCAGGCGAAA	1
GGTGTCATATAGAAAAA	1
GGTGTCATCAGAGAATG	1
GGTGTCCCCTTGCAGCT	1
GGTGTCTTTGTTTTACC	1
GGTGTGAAATAAAAGCT	1
GGTGTGAACGGCTGGAT	1
GGTGTGACAAGAATAGT	1
GGTGTGAGTGTGAGGCC	1
GGTGTGCCAGGGGTTTC	1
GGTGTGCGAGATTGTAT	1
GGTGTGCTCCACTTTGC	1
GGTGTGGGCTCTTGGTG	1
GGTGTGTTGTTTCTATG	1
GGTGTTAATGATAATGG	1
GGTGTTACTTGCCTTGA	1
GGTGTTAGTACAATCTT	1
GGTGTTCTTGCTGCAGG	1
GGTGTTTGGTGCCTCTC	1
GGTGTTTTCGTTGTCTG	1
GGTNGGGGAGCTCAGAT	1
GGTTAAGTCTGCTGCCC	1
GGTTACACAAGAGATTT	1
GGTTACCACAGGCCTGC	1
GGTTACCACAGGGCTGC	1
GGTTACTGAATTTTATT	1
GGTTACTGTTCCTGTAT	1
GGTTAGCATACCAGGGT	1
GGTTAGCTGGATCCTAT	1
GGTTAGTTGGCAAATCT	1
GGTTATAATCTGTTGCA	1
GGTTATATCTGTCTATG	1
GGTTATTAAAGATTTTC	1
GGTTCAAGACTTGGCTC	1
GGTTCAGCATTTGTGCA	1
GGTTCAGGATGGAAGGA	1
GGTTCCACTTCTAAGAT	1
GGTTCCATAAATGAGTT	1
GGTTCCATCTTGTTAAC	1
GGTTCTCTTTTTATTTA	1
GGTTCTGTTCCCTCTGT	1
GGTTCTTGGTAATAATT	1
GGTTGACCAATTCCTGA	1
GGTTGAGTTCAAAAAAA	1
GGTTGATTCTGCCTAAA	1
GGTTGGGGAGCTCAGAT	1
GGTTGGGGGTCAGGCTG	1
GGTTGTAAAAATTNGTG	1
GGTTGTAAAAATTTGTG	1
GGTTGTATATATTTTTT	1
GGTTGTATGCTGGGCTT	1
GGTTGTCTTCCTCAGAT	1
GGTTTAAACCTACATTT	1
GGTTTAATAAAAGGTTT	1
GGTTTAATCAAAGGTCA	1
GGTTTAGAACCTCACAC	1
GGTTTAGCTACACTGAC	1
GGTTTATTTGGGAGGGT	1
GGTTTCAGACGTGTGTC	1
GGTTTCATTATATTCAA	1
GGTTTCCGCGGGGGTAC	1
GGTTTCTCGGATGAAGG	1
GGTTTCTTTAGAAACAG	1
GGTTTCTTTTTATTGCC	1
GGTTTGAATCAAATATG	1
GGTTTGATCTACATAAA	1
GGTTTGCAGAGGGTGCT	1
GGTTTGGAATCTTTGCT	1
GGTTTGGCAGATTGTTC	1
GGTTTGGTGGGTAAATC	1
GGTTTGTTTATTTTCTG	1
GGTTTTAAGTGCTTGTG	1
GGTTTTATTTATGTATA	1
GGTTTTCGTTTTACAGC	1
GGTTTTGTATTTTTTTT	1
GGTTTTTAAAATTTCAT	1
GGTTTTTTTTTTTTTGG	1
GGWCGTCTGGCAGGAAG	1
GKGGCTCACAACCATCT	1
GKGTCAATAAACTGCAG	1
GNAAAAANAAACTGAAG	1
GNAAAAATAAAACTGAA	1
GNAAAATAAACTTTTAA	1
GNAAGAAACAGTGTTTT	1
GNAAGAAGAATAAATGT	1
GNAAGCATNAAAAAAAA	1
GNAATATTTTAAGGCAA	1
GNAATTTGAAGTGCCCG	1
GNAATTTTCACGTAAAT	1
GNACCCCAAGGACCGCA	1
GNACGGGAANAAATTCA	1
GNACTGCGTCGGCTGCT	1
GNACTTCTCTACTAGCT	1
GNAGACTGTGCGGGTGC	1
GNAGATCCGTAACGCTT	1
GNAGATGCAACCTGGNT	1
GNAGGCNATCTTTCCTG	1
GNANAAATATATCAAGT	1
GNATCCTCTGACAGAAC	1
GNATCTCTGTTTCACAA	1
GNATGACCTGCAACTGT	1
GNATGTGAGCAAACCAG	1
GNATGTGGTTTTTGTTT	1
GNCAAGCNCCCAGCGTC	1
GNCAATGTGGTGGNGGC	1
GNCATTCTATAATGGGT	1
GNCCGAGGCAATGNCCG	1
GNCCGAGNCNNTGCCCG	1
GNCCTNGGGATGAGGCA	1
GNCGAGCGGGGGCCCCC	1
GNCNCCNAGAGAGANNG	1
GNGCCAAAATGCATTTT	1
GNGCTGGTAATCGTCAA	1
GNGGAGGGGNAAATTAT	1
GNGGCTCACAACCATCT	1
GNGNGAGGAGATAGAGT	1
GNGTAGAGGTCAATGGC	1
GNNAAAAAAAAAAAAAA	1
GNTACCAAGACACTGAG	1
GNTCAAGAAGAGGCTGG	1
GNTGGANAGNCCAANNC	1
GNTNCNNNNTANNNCCC	1
GNTTGACCTCTAAATAA	1
GNTTTGANTACTGGGGG	1
GTAAAAAAAAAAAAAAG	1
GTAAAAAAAAAAAAAAT	1
GTAAAAAAAAATAGTTA	1
GTAAAAACAGCTTCATT	1
GTAAAAACCTGCCAAGT	1
GTAAAAAGCAAAAAAAA	1
GTAAAAAGCAGCAGCGT	1
GTAAAAAGGCACTTTTC	1
GTAAAAAGTTATTTCCT	1
GTAAAAATAAAACTGAA	1
GTAAAACAGACGTATCT	1
GTAAAAGAATTTTACAT	1
GTAAAAGCAATAGGATC	1
GTAAAATCAAAAAAAAA	1
GTAAAATCATATTTGAT	1
GTAAAATGTTAATACAA	1
GTAAACACTATTCAACA	1
GTAAACATTTGTTGTAT	1
GTAAACCGGGGCACTTC	1
GTAAACTATGAGAAGNG	1
GTAAACTGCGGTGTTTT	1
GTAAAGAAGCGGAAAGG	1
GTAAAGATTTTATATAA	1
GTAAAGCATTGCAATCG	1
GTAAAGCCCTCTCGGGG	1
GTAAAGCCGCGACAACT	1
GTAAAGTTTTATTTCTA	1
GTAAATAAATCAAATAA	1
GTAAATAGCACATATTG	1
GTAAATGCTCAATAAAC	1
GTAAATTAACTGATCAT	1
GTAAATTGTTTCTTAAT	1
GTAACAAATCCATCCAC	1
GTAACAAATCCATCCCA	1
GTAACACATAAAAAAAA	1
GTAACAGATACACGGAG	1
GTAACAGGAAATCTCGG	1
GTAACATTTCCGCTGGC	1
GTAACCAAAAGAAAGAG	1
GTAACCAATTCTCTAGA	1
GTAACCCGTGAGTCCCA	1
GTAACCGTTATGTGGTA	1
GTAACCTCGGCAACCCA	1
GTAACCTGGACTGAGCT	1
GTAACCTTAGTGTAAGT	1
GTAACTACAGTAGCCAA	1
GTAACTCACAAACCATC	1
GTAACTCACAACCATCT	1
GTAACTCAGAACAGTTG	1
GTAACTCCTTTTTTTAT	1
GTAACTTGAAACCAGCT	1
GTAACTTGTAAGATATT	1
GTAAGAAATTAAAAAAA	1
GTAAGACAGGGGCTGCT	1
GTAAGACCAGCCAGTGG	1
GTAAGCAAAAAAAAAAG	1
GTAAGCATAAAAAAAAT	1
GTAAGCATAAAAATATA	1
GTAAGGGAAGAAAGACA	1
GTAAGGGAGCAGCGGGG	1
GTAAGGGCAATGGAAGG	1
GTAAGGGTTTTGACCTC	1
GTAAGGTGGAAAGAACC	1
GTAAGTAAAAAAAAAAA	1
GTAAGTAGGAAGAAGTG	1
GTAAGTATATTGTAAAA	1
GTAAGTCACACATTCAA	1
GTAATAAAAGTATCGTT	1
GTAATAAAGACGACATT	1
GTAATAAATTTGGAGAG	1
GTAATAATAATTTGATC	1
GTAATCAACTCGTAAAA	1
GTAATCAGGTTGGCTGC	1
GTAATCCCCTTGGAGGC	1
GTAATCCTGGGTTCCCT	1
GTAATCTGAGACAGTGT	1
GTAATGGAGTAGCTGTT	1
GTAATGGGTGTAGGAAC	1
GTAATGGTGGACTTTTG	1
GTAATGTAGGCCCAGAA	1
GTAATTTCCAAGGACCG	1
GTAATTTGGCTTGTGGT	1
GTAATTTTGAAGGATGA	1
GTAATTTTTCTGGATTT	1
GTACAAAACCAAAGCCT	1
GTACAAAGAGATCCAGA	1
GTACAAGGAACAAAAAT	1
GTACAATTTAATGGTGC	1
GTACACAAGCGCAGCCA	1
GTACACTTTTAGTAGGC	1
GTACAGAAACATAAGTG	1
GTACAGACAGAACAGCC	1
GTACAGACCAGGACAAG	1
GTACAGAGTGTTCTCAA	1
GTACAGATGAGAGAATG	1
GTACATCTCAGCATCGC	1
GTACATCTCTTCCCCCN	1
GTACCAAATGCGCTGGC	1
GTACCAGTTAAGCAGTG	1
GTACCATCCTTCTGTGC	1
GTACCCAAAAAAAAAAA	1
GTACCCACTTACCATCT	1
GTACCCAGTTAAAAAAA	1
GTACCGCCCTCTTGCCC	1
GTACCTCAGCCTCTAAT	1
GTACCTCCTTACTGGGC	1
GTACCTGTAATCTTAAA	1
GTACCTTCATTTTAATC	1
GTACCTTCCCAAGTGGC	1
GTACGAAGGATGTGGGG	1
GTACGATGAACCTTAAA	1
GTACGGTACCACGAGGG	1
GTACGTCGCCCTCCCCG	1
GTACTACCCCAGTTATG	1
GTACTATAACAGCTTCC	1
GTACTATACAACTTCTC	1
GTACTATGAGGAAAAAA	1
GTACTCCTAGAATTCTG	1
GTACTCTGAGCTTTTTG	1
GTACTCTTAGCTCTATC	1
GTACTGCTTCTGTCTCA	1
GTACTGGAATTGCAAGA	1
GTACTGGATAACATCCC	1
GTACTGGATTGATGGAA	1
GTACTGGGGACTTGGGA	1
GTACTGTATATTCTTAA	1
GTACTTAGTCGCACCAG	1
GTACTTGTGCGTGGGCT	1
GTACTTTCAAAAAAAAA	1
GTACTTTCCCTTCCTTT	1
GTAGAAAGAGAGAACTG	1
GTAGAACCCTGCCTTTT	1
GTAGACATACACCGTGC	1
GTAGACTAGCAAAATAG	1
GTAGAGCTGCAAGCAAG	1
GTAGAGGAAGAAGCATC	1
GTAGAGGGTGGGCGTTG	1
GTAGAGGTGGACCACAG	1
GTAGAGGTGGAGTGCCC	1
GTAGAGGTTGACTGCTC	1
GTAGAGTATACATTCTT	1
GTAGAGTTTGTGAAGCT	1
GTAGATACAAAACTAAA	1
GTAGATACAAAGGGAAG	1
GTAGATGAGCTGATGGT	1
GTAGCAATATCTGTTAT	1
GTAGCACCTGTGACAGG	1
GTAGCAGCCAGATGTGG	1
GTAGCAGGCTCTTTGTT	1
GTAGCAGGTACCACATT	1
GTAGCAGGYTCTTTGTT	1
GTAGCATATACCTTGAT	1
GTAGCATTTCCCATTTC	1
GTAGCCAGCTAAGAAAG	1
GTAGCCTCTCCCACAGT	1
GTAGCCTGCGAAAGGAT	1
GTAGCCTGGGGGCCAGC	1
GTAGCTCACAACTATCT	1
GTAGCTCACAGCAGTGG	1
GTAGCTCACAGCCATCT	1
GTAGCTCACATCTATAA	1
GTAGCTCACGCCCATCT	1
GTAGCTCTTATTTTATG	1
GTAGCTGGCTGTGCTTT	1
GTAGGAAACTGTGCCTT	1
GTAGGAGCGGAGGCCCC	1
GTAGGATAAGATGCTGG	1
GTAGGCACGGGTGACGG	1
GTAGGCCGCCTGAATGA	1
GTAGGCTAGCACAGCAC	1
GTAGGTCCTTTTTTGTG	1
GTAGGTGACTCATAACT	1
GTAGGTTCTATCTATTG	1
GTAGSAGGKTCTTTGTT	1
GTAGTAAGCGGAACTTC	1
GTAGTCACCCTAGACCC	1
GTAGTGATGGCTACACC	1
GTAGTGATTCTAGTACA	1
GTAGTGCCCCCCGAGAG	1
GTAGTGCTGTGGCTGGG	1
GTAGTGTAGGAAGTTAG	1
GTAGTGTCTAAAATTCT	1
GTAGTTGTCTTTTTAAT	1
GTAGTTGTTTGGCATCT	1
GTAGTTTCCAAAGGAAA	1
GTAGTTTTCTGATTGTT	1
GTANATCTTAANNTGTG	1
GTATAAAAAGCTGTTCT	1
GTATAAGAACTAACTGT	1
GTATAAGCATAAACGGC	1
GTATAATATATTTACTT	1
GTATACATTAAGAACTG	1
GTATAGGGAGAGAACTC	1
GTATAGTTGAAGACTGG	1
GTATAGTTGCTTTCTCT	1
GTATATCTTTTCTGATT	1
GTATATTTGATCACACT	1
GTATCACAGCCTTGGGT	1
GTATCACTGATGTGTGA	1
GTATCACTGATGTGTGC	1
GTATCATACTCTTCTCT	1
GTATCATTCCTAGGAAG	1
GTATCATTTGTGTTTCT	1
GTATCCACAGTTGCTAG	1
GTATCCAGTCAAAAAAA	1
GTATCTAAAAAAAAAAA	1
GTATCTCACCGTTCTCC	1
GTATCTCCTAATTGAAA	1
GTATGAATTCCATTTTT	1
GTATGAGCACCTCCTTA	1
GTATGCACTCATTGATA	1
GTATGCATAATCCTGTG	1
GTATGCCGCGGGGGCTG	1
GTATGTCTGTGTAACAC	1
GTATGTGTCTGAAGACA	1
GTATTAAATAGTGTTAA	1
GTATTAAATGGTGTTGA	1
GTATTAACCATTTGCTG	1
GTATTAGATGATGATTC	1
GTATTAGGGTGTGGACT	1
GTATTAGGTTTTTTGAG	1
GTATTAGTGCTATTCTT	1
GTATTATCAGTCCTTCA	1
GTATTCACACCCCAACC	1
GTATTCCTTTACAAGTC	1
GTATTCTGCTAAAAACC	1
GTATTGATCACTACAAA	1
GTATTGGAAAAAAAAAA	1
GTATTGGACTGCAAACT	1
GTATTGGTCACTGAGGA	1
GTATTTAGTAAAATAAA	1
GTATTTATAGGAAAAGG	1
GTATTTCAGGCAGCCGG	1
GTATTTCTCTTGCTGTC	1
GTATTTTATCTTGTATG	1
GTATTTTTCTTTCTGTT	1
GTATTTTTTTTCTTTCA	1
GTCAAAAAAAAAAAAAG	1
GTCAAAGTAAATGCCAG	1
GTCAAAGTTCTGTGTCT	1
GTCAAATTGTTTATTTA	1
GTCAACACTTGNAGAAA	1
GTCAACATAGGATCCTT	1
GTCAACATCAACGAGCT	1
GTCAAGCATTTTTGCAA	1
GTCAAGTTCCCAGCAAG	1
GTCAAGTTCCCAGCAGG	1
GTCAATAACAATTAAAC	1
GTCAATCTCTTCAACAT	1
GTCAATGAAGTGGACTC	1
GTCACAACATCAGGATT	1
GTCACAACTACAACCAC	1
GTCACAGAAGTGGAGCT	1
GTCACAGAGCTGGAGCC	1
GTCACAGATCTGGGTTT	1
GTCACAGATGCAAGAAC	1
GTCACATAAGTACACTG	1
GTCACATACTCTCTCTT	1
GTCACATAGATCTGTCC	1
GTCACCAAGGAAAGGGG	1
GTCACCACCCTCGAGAT	1
GTCACCCCGTAGAGTCA	1
GTCACCTCATCTTTGTT	1
GTCACTAAAGTTTGCTT	1
GTCACTATTTANTCCTT	1
GTCACTGCAAGCGTATC	1
GTCACTTCCAGACGAAT	1
GTCACTTCTTGTCTTCT	1
GTCAGAAACCCAGTTCT	1
GTCAGAGAGTAAAAAAA	1
GTCAGAGAGTAGCCGGG	1
GTCAGAGCTGACAAGGA	1
GTCAGAGGCAGGAAACT	1
GTCAGAGGTCTGGAACC	1
GTCAGAGTTAAGGCATA	1
GTCAGCAGCTGGCNAAG	1
GTCAGCATCGCATTGGA	1
GTCAGCCACAGTCACTC	1
GTCAGCCCAAGCCATCC	1
GTCAGCTAGTTCCTGGA	1
GTCAGCTCATAGTGAAC	1
GTCAGCTCTGGTAGCAA	1
GTCAGCTGAATGTCCTT	1
GTCAGCTGATACCAAGG	1
GTCAGGAAACAGCAGAT	1
GTCAGGAGAAAACTGCT	1
GTCAGGAGGGGTGAAAC	1
GTCAGGTTAGTGTTCTG	1
GTCAGGTTGAAGTCAAC	1
GTCAGTCACTAAATACG	1
GTCAGTCACTTAATACA	1
GTCAGTGGGGGAGCCGT	1
GTCAGTTAAAAAAAAAA	1
GTCATAAAAGGAGCAGG	1
GTCATAGACAGAATTCT	1
GTCATAGTGGACCAGAG	1
GTCATATCTTAGGGGCA	1
GTCATCACAGCACCCAC	1
GTCATCATCCACACGCT	1
GTCATCATTGCCGTCCC	1
GTCATCCATCAAGTAGA	1
GTCATCCGGGAGGACAA	1
GTCATCCGTGACACTCA	1
GTCATCCTGCTGCCCGA	1
GTCATCGGGAGTTTATG	1
GTCATCTGCACAAATGA	1
GTCATCTTTTAACTTGT	1
GTCATTGCCTTGTTGAC	1
GTCATTGCTAGAGGTCA	1
GTCATTGCTCAATCCTA	1
GTCATTTTGTGCTGCCC	1
GTCCAAATTTTCGTTCA	1
GTCCAAGAAGCTGAGAA	1
GTCCAAGATAAGACTGA	1
GTCCACACACCCTATCA	1
GTCCACACACCTGGAGC	1
GTCCACACGGATAGTTC	1
GTCCACACTCAGTCCCT	1
GTCCACCTCAACCGGGC	1
GTCCACGGGGAAGAATA	1
GTCCACTGCAGAAAAAA	1
GTCCAGACTCACGGGTG	1
GTCCAGAGACGGCCTGG	1
GTCCAGCAACACCACCC	1
GTCCAGCACTGTAGGTG	1
GTCCAGCAGCTGCCCTG	1
GTCCAGCAGGAGAAGTG	1
GTCCAGCCCCACAGACT	1
GTCCAGGAATGAATGTG	1
GTCCAGGATGCCTAGTC	1
GTCCAGGTACATATGTA	1
GTCCAGTCACTCACTGC	1
GTCCATAAAGTATTTCT	1
GTCCCAATTCCCTATCT	1
GTCCCAGAGACGGCCTG	1
GTCCCAGCCTCTCAGTT	1
GTCCCAGGGTGGGGGCA	1
GTCCCATCTGGGGAGTT	1
GTCCCCACCGGTCTTTG	1
GTCCCCACTCCTCCACT	1
GTCCCCAGGAAGGACCC	1
GTCCCCCACCCAGAAAA	1
GTCCCCCTAAGTCACTC	1
GTCCCCTCAGCAGGCCA	1
GTCCCGGTGTGATGGAG	1
GTCCCTAGGAGCCTGAG	1
GTCCCTCACAGCATACA	1
GTCCCTCTCAGGGCACA	1
GTCCCTGGCAATGTTGC	1
GTCCCTTCTACTCTTTC	1
GTCCGAGCCAATGCCCG	1
GTCCGGGGCCCAGGGGA	1
GTCCGTACAAAACCAGG	1
GTCCGTCTCAGCCCCTG	1
GTCCTAAAAGATAGGAT	1
GTCCTATGAGACTCAGC	1
GTCCTATTTTGTGTTTC	1
GTCCTCACTAAGATGAA	1
GTCCTCAGGGTTCCCAG	1
GTCCTCAGTGTAGCTGT	1
GTCCTCCAGCCCCATAT	1
GTCCTCCCAGGGSCGCC	1
GTCCTCCTCCAGGTCCT	1
GTCCTCGTTTACCCCAA	1
GTCCTCTATCACAAGGG	1
GTCCTCTCTACTGTGTC	1
GTCCTGAGGGTGGGGTT	1
GTCCTGCAGTAGTCAGT	1
GTCCTGGACTGTGGGGT	1
GTCCTGGCTGGTGGAAT	1
GTCCTGTTGACCAACGG	1
GTCCTGTTTGCATCACT	1
GTCCTTCAGGGCCTGGC	1
GTCCTTCCCAGGTTAAC	1
GTCCTTCCTTTATATTC	1
GTCCTTTATTTTCTGCA	1
GTCCTTTGCTTCTACTT	1
GTCCTTTTTCACACCAA	1
GTCGAGAATTGCTTAGG	1
GTCGATGGTGATTGTGT	1
GTCGCCCTGTGGATTGG	1
GTCGCTCACAACCATCT	1
GTCGCTGAGACTCCCCA	1
GTCGGCTGATTCCCTAT	1
GTCGGGGGAGTCTGCAG	1
GTCGTTTGCAGAGTTTT	1
GTCGTTTTGTGTGTTTC	1
GTCTAATCCATATACGG	1
GTCTACACGCTGGAGAG	1
GTCTACACTGCTTTCTC	1
GTCTACAGAGTTCTGAG	1
GTCTACATAGTGAGTTC	1
GTCTACATTGTGAGACT	1
GTCTACGATCCCTCAAG	1
GTCTACTGAGAAGTTCA	1
GTCTACTGTAAAATAAT	1
GTCTAGAATGACACCTA	1
GTCTAGTAGTAGGTCGA	1
GTCTATAAAAACTGAAA	1
GTCTATGCCTCCCAAGA	1
GTCTATTATGTAGCCCT	1
GTCTCAATGGACAGAGC	1
GTCTCACCAGACTCGGC	1
GTCTCAGAGATTCCAGA	1
GTCTCATATAAAAACTT	1
GTCTCATCTTTTTTTTG	1
GTCTCCAAGCTGAAGAA	1
GTCTCCACATCCCCATC	1
GTCTCCAGCTTTACCTT	1
GTCTCCATCGAATAAGA	1
GTCTCCCTCATCTATGC	1
GTCTCCTTTCACTTTTC	1
GTCTCTAATCCCAAAAC	1
GTCTCTAGCAAAAGTTT	1
GTCTCTATTATATAGGC	1
GTCTCTCTGCCTGAAAA	1
GTCTCTGAGTTTGAGGC	1
GTCTCTGATTTGGCTCG	1
GTCTCTGCCAGAGCAAA	1
GTCTCTGCCCTCTTCAG	1
GTCTCTGGCAGAAAGAC	1
GTCTCTGTTCACAGCAA	1
GTCTCTTGTAGGCTCCG	1
GTCTCTTGTGTACACTC	1
GTCTGAGGTCACTCACC	1
GTCTGATCAATGTACAC	1
GTCTGATCTCTGATTAC	1
GTCTGATTCCACTAAAA	1
GTCTGCATCTGTAAGTG	1
GTCTGCCAGAAAACCTG	1
GTCTGCCAGGGACTGGA	1
GTCTGCCCTCGTGAAGC	1
GTCTGCCGCATTCCCCC	1
GTCTGCGGAGATATTCC	1
GTCTGCTCCGCCGCGGC	1
GTCTGCTGATCAGGCAG	1
GTCTGCTGTGAAACCCA	1
GTCTGCTTTTACTGCAC	1
GTCTGGAGATTGCCGCC	1
GTCTGGATTAGGTGCAG	1
GTCTGGCAGCCAGATCC	1
GTCTGGCAGTTACTGGT	1
GTCTGGTGGGGTTTGGG	1
GTCTGTGTGCTGTGCAA	1
GTCTGTTGAAGATTTTT	1
GTCTGTTTCAGAACCGA	1
GTCTGTTTTGACCCATT	1
GTCTTAACCACTGTAAA	1
GTCTTAGATGAATGAGG	1
GTCTTCGAAGTACTTGG	1
GTCTTCTACACTGACTG	1
GTCTTCTCTCCTCCAGC	1
GTCTTCTTCTTCCAGAG	1
GTCTTCTTTGAAGAAAC	1
GTCTTGCCTACTCTGCC	1
GTCTTGCCTTATAGTAC	1
GTCTTGGCAGCTGCATC	1
GTCTTGGGCTGGCTGAC	1
GTCTTGTGTGTAGTATT	1
GTCTTTACAGCAGGACT	1
GTCTTTACTGAGGTACC	1
GTCTTTATCATCCACTC	1
GTCTTTCCAAGGTGTTT	1
GTCTTTGACATCCGGAC	1
GTCTTTGCTGGGTTAGC	1
GTCTTTGTATGTCTCTC	1
GTCTTTTCAGAATTCCT	1
GTCTTTTCATCAGGTCC	1
GTCTTTTTACCAATTTT	1
GTCTTTTTCCATATGTG	1
GTGAAAAAAAAAAAAAC	1
GTGAAAAAGGACCAGGG	1
GTGAAAAATTAGTATCA	1
GTGAAAACAGAACAAAA	1
GTGAAAACAGTAAAAAA	1
GTGAAAACAGTTAAAAA	1
GTGAAAACGAAAAAAAA	1
GTGAAAAGAAGATTCAC	1
GTGAAACGCTGCAAACA	1
GTGAAACTACAAACTGA	1
GTGAAATCCAGGTCTCG	1
GTGAAATGCCTTCTATG	1
GTGAAATNNCAAACTGA	1
GTGAAATTGATAAAAGT	1
GTGAACGTTCCTAAGCC	1
GTGAACTTCACAGTAGA	1
GTGAACTTGTTCACAGT	1
GTGAAGAAGCCTTCCAA	1
GTGAAGACTCTTTGCTA	1
GTGAAGAGTAACAGGAG	1
GTGAAGATCCCTGTGTC	1
GTGAAGCAGGCTCGATC	1
GTGAAGCGATCACGGCG	1
GTGAAGCTACCTAGAAC	1
GTGAAGCTCTACTGCCC	1
GTGAAGCTGGAGTCAGA	1
GTGAAGGCGGNAGNTCT	1
GTGAAGGGCGGTAGTTC	1
GTGAATAAAATGTTAAG	1
GTGAATAAATAAATATA	1
GTGAATAATGTTTTTGA	1
GTGAATCCAACTCTCAC	1
GTGAATGTGCTTAGTGC	1
GTGAATTCCAGATTCCT	1
GTGAATTCTGCAGTTAC	1
GTGAATTTTAAACAATT	1
GTGACAAACACCTAAAA	1
GTGACAACTGGGACCAT	1
GTGACAACTGGGGACCA	1
GTGACAAGGGAGTGCTT	1
GTGACAATGAACCAAAC	1
GTGACACACATTGGGAC	1
GTGACAGAATTGACATC	1
GTGACAGACCAATGACA	1
GTGACAGAGAGGGCTAG	1
GTGACAGGACGGACTTG	1
GTGACAGGAGCTACTTA	1
GTGACAGGATGAGGAAA	1
GTGACAGTTTTTCAATA	1
GTGACATTCCGCAAGAT	1
GTGACATTTCCTTCTAC	1
GTGACCAACCTGAAGGA	1
GTGACCACGGGCGGGCA	1
GTGACCACGGGGTGACG	1
GTGACCACGGTTAAGAT	1
GTGACCGCTTCATCCCC	1
GTGACCGTTATGAGTGA	1
GTGACCTATGGAGGAAT	1
GTGACCTGNAGCTGGCC	1
GTGACGGCCACAGTTAA	1
GTGACGGTGACTCTGGA	1
GTGACTATGATGGCTAA	1
GTGACTATGGCTCCTGC	1
GTGACTCACAACCACCT	1
GTGACTCACAACCATCN	1
GTGACTCTATAATGGGA	1
GTGACTGAAATGAAAAA	1
GTGACTTAAAGTGTGCC	1
GTGACTTCCCTGGCCTT	1
GTGAGAAATAATAATAA	1
GTGAGACAGGAAGCGTT	1
GTGAGACCTTGTCTCAA	1
GTGAGAGACCATCTATC	1
GTGAGAGTGAAGAAATA	1
GTGAGATAAGGAGCAGT	1
GTGAGATCTTAGCCAAA	1
GTGAGATGAAATTAGGG	1
GTGAGATGAGAGAAAAA	1
GTGAGCCTAGTTTCTCT	1
GTGAGCCTGGCCTTCCT	1
GTGAGCTTTAAAGTCTG	1
GTGAGGACAGACAGAAT	1
GTGAGGCACAAAGACAG	1
GTGAGGCACAGGTAAAG	1
GTGAGGCTTAACCGGGT	1
GTGAGGCTTGCTGTCTT	1
GTGAGGGCAAGCCTTTA	1
GTGAGGGGCCAGTTATG	1
GTGAGTTCCAGGACAGC	1
GTGATAATGGCCTAGGC	1
GTGATACAGTGCTATGA	1
GTGATACTGGACTAAAC	1
GTGATATTTATATTTGG	1
GTGATCCCACAGGGGCA	1
GTGATCCTGCAGTGTGG	1
GTGATCTCAGTGTGTTC	1
GTGATGAAGCTCTAAAC	1
GTGATGACTTCTCCTGT	1
GTGATGCAAGAAAAAAA	1
GTGATGCCACCGAGGTC	1
GTGATGCCACCGGAGAA	1
GTGATGCCACCGNAGAA	1
GTGATGGAGCTACTGGG	1
GTGATGGCCAACAATGT	1
GTGATGGCCACAGTTAT	1
GTGATGGCTATGAGCGA	1
GTGATGGGAGAGGTAGA	1
GTGATGGGGTGACTCAG	1
GTGATTCCAGGTGAATC	1
GTGATTCCGCAGAGAAA	1
GTGATTGGATGCTTGGA	1
GTGATTGGTCCTGGTGC	1
GTGATTGTGAAGTGATA	1
GTGATTGTGCAGTCAGC	1
GTGATTTACGACCGTCT	1
GTGATTTCTGGTGGGAA	1
GTGATTTGAATATGCTT	1
GTGATTTTTATTGATGT	1
GTGCAACCTTTGACCTT	1
GTGCAACTACTAATAAA	1
GTGCACAACTGGGAGTA	1
GTGCACATACATCCAGA	1
GTGCACCTGANTGATGC	1
GTGCACCTGCCAGGTGG	1
GTGCAGAAGACTAACGC	1
GTGCAGAANAAGTTGTT	1
GTGCAGATAGTTTTACA	1
GTGCAGCCTGGGTATAG	1
GTGCAGGAAAACGCCGC	1
GTGCAGGAGGAACTTAG	1
GTGCAGGAGGAGAAGAG	1
GTGCAGGAGGAGCTGAG	1
GTGCAGGGTGTGCCGGC	1
GTGCATAGGGGATGTGA	1
GTGCATATATATAAAAG	1
GTGCCAAGGTAGCATTG	1
GTGCCACATACATTGTA	1
GTGCCACTTTTGATTGA	1
GTGCCAGAATATTCCAG	1
GTGCCAGCACCTATCCA	1
GTGCCAGCACTCCTGGG	1
GTGCCAGCCGAGGTCGT	1
GTGCCAGCCTGACTGAG	1
GTGCCATACCTGTAACC	1
GTGCCCATTTGCTACCC	1
GTGCCCTCACAGTCCAG	1
GTGCCCTCCGTGGTTGG	1
GTGCCCTTTGTTTCTTT	1
GTGCCGGCGGCGCCGAG	1
GTGCCGGGCTCCAAGTC	1
GTGCCGGTGGNAGCGCT	1
GTGCCTAGGAAGCGCAA	1
GTGCCTCACATCCATCT	1
GTGCCTCCCAAGGTGAA	1
GTGCCTCCTGGAGGGAG	1
GTGCCTCTGTTGATTGG	1
GTGCCTGGAGATAAAAA	1
GTGCCTGGGGGCAGGAA	1
GTGCCTGGGGGCAGGAG	1
GTGCCTTTTATTCTTAT	1
GTGCGCCCTGCTCTGGG	1
GTGCGCTACAGCAGCGG	1
GTGCGGCGGCTGCAGCA	1
GTGCGGCTGGCGTGAAG	1
GTGCGGGGCTGGAGAAT	1
GTGCTAAGATGGGGCCC	1
GTGCTACAAAGAGGCTG	1
GTGCTACCTTTGAATTA	1
GTGCTAGAGACAAGTAG	1
GTGCTAGATAATATACA	1
GTGCTAGGAGTGACTAT	1
GTGCTATCCGAGAGAAT	1
GTGCTCCTTGAATGTCC	1
GTGCTCCTTTACTCGAG	1
GTGCTCGGGACCTCAGA	1
GTGCTCTCTGCAGATGA	1
GTGCTGACCCAGGCCCT	1
GTGCTGATGGGGAGGGG	1
GTGCTGCACACCTTTAA	1
GTGCTGCATTTGGGGTA	1
GTGCTGCCAAAAAAAAA	1
GTGCTGGAGCAGTAGCT	1
GTGCTGGAGTTGCTGAG	1
GTGCTGGGAAAAAAAAA	1
GTGCTGGGAACTCTCGG	1
GTGCTGGTCTCCTCCGC	1
GTGCTGTGAGCAGATGC	1
GTGCTGTGGCTCTGATG	1
GTGCTTCCCAGACATCA	1
GTGCTTCCTGGATGTTG	1
GTGCTTCTTCAAGGCAG	1
GTGCTTGTGCCTTTACG	1
GTGCTTGTGGATTACAG	1
GTGCTTTCAATAAATGG	1
GTGCTTTCCATAAATGT	1
GTGCTTTCTTTCTCAGG	1
GTGCTTTTTCTCATCCT	1
GTGGAAAAAAAAAAAAA	1
GTGGAAAAACCTGCACA	1
GTGGAAAACTTCAACCA	1
GTGGAAACAAGCACCAG	1
GTGGAAAGAGTTTTGGG	1
GTGGAAATGCAGGACTC	1
GTGGAACGGACAACGCC	1
GTGGAAGAGATACAGGT	1
GTGGAAGCAAGACGCCC	1
GTGGAAGGAACTGGTTC	1
GTGGAAGTCACAAAAAA	1
GTGGACAACACAATGTC	1
GTGGACCCACGATATCT	1
GTGGACCTGTGGAGGTC	1
GTGGACGGTTACTATAA	1
GTGGAGAAAACGAGGTC	1
GTGGAGAGAAGCAAGTC	1
GTGGAGATCAACGAGAC	1
GTGGAGATCAACGATCC	1
GTGGAGCCCTTTTTCCT	1
GTGGAGGACAGGCTGTC	1
GTGGAGGCCACGAGACT	1
GTGGAGGCTTGTGTAAG	1
GTGGAGGGGAGGTCCAA	1
GTGGAGGGGCGGGCACG	1
GTGGAGTCAGGCAGGGA	1
GTGGATGCTTTACCTCT	1
GTGGATGTAGAGATCCA	1
GTGGATTGCCCAGAAGT	1
GTGGCACACACCTTCAG	1
GTGGCACCTACTGCCGT	1
GTGGCACGTGATGTCAT	1
GTGGCAGACCTAGACAG	1
GTGGCAGCAAGGAGGGT	1
GTGGCAGTTGATAGTTA	1
GTGGCAGTTGGATGGGG	1
GTGGCATAGTTGTTTCG	1
GTGGCATATGTCTTTAA	1
GTGGCATCGTGGCCAAC	1
GTGGCCAATCATAAAGC	1
GTGGCCCAACTCAAGGA	1
GTGGCCCACCACCTTCT	1
GTGGCCCCAGGCACTCT	1
GTGGCCCGCGAGCTAGC	1
GTGGCCGTGGATTCTAA	1
GTGGCCTGGACAGACTG	1
GTGGCCTTGGTCTCTGG	1
GTGGCGATAGTTTGCAG	1
GTGGCGATCTGATGCCT	1
GTGGCGGAGTACGCTGT	1
GTGGCTAAAGCAAGCTA	1
GTGGCTCAAAAACCATC	1
GTGGCTCAAAGCCATCT	1
GTGGCTCAACAACCATC	1
GTGGCTCACAAACAAAA	1
GTGGCTCACAAACCTCT	1
GTGGCTCACAACAATTT	1
GTGGCTCACAACCACAG	1
GTGGCTCACAACCACCC	1
GTGGCTCACAACCACNT	1
GTGGCTCACAACCACTT	1
GTGGCTCACAACCATAT	1
GTGGCTCACAACCATCA	1
GTGGCTCACAACCATTN	1
GTGGCTCACAACCCTCT	1
GTGGCTCACAACCNATC	1
GTGGCTCACAACCTTCT	1
GTGGCTCACAACGAACT	1
GTGGCTCACAACGATCT	1
GTGGCTCACAACTACAA	1
GTGGCTCACAACTGCCT	1
GTGGCTCACAATGATCT	1
GTGGCTCACAATTATCT	1
GTGGCTCACACCCATCT	1
GTGGCTCACAGCCATAT	1
GTGGCTCACAGCCCTCT	1
GTGGCTCACAGCCGTCT	1
GTGGCTCACAGTCATCT	1
GTGGCTCACGATCATCT	1
GTGGCTCAGAACCATCT	1
GTGGCTCANAACCATCT	1
GTGGCTCCACAATCATC	1
GTGGCTCCCAACCATCC	1
GTGGCTCCCAACCATCT	1
GTGGCTCCCAATCGGTC	1
GTGGCTCCCGACCATCT	1
GTGGCTCGCAACCAACT	1
GTGGCTCTCCACCATCT	1
GTGGCTCTCTCCTGTAA	1
GTGGCTCTCTGTAAAGA	1
GTGGCTCTGGACAACCC	1
GTGGCTCTGGAGAACCT	1
GTGGCTGACAACCATCT	1
GTGGCTGACCTTCCCTT	1
GTGGCTGATAGCCATCT	1
GTGGCTGTCCTCTCTGG	1
GTGGCTGTTATGGATAG	1
GTGGCTTACCACCCTCT	1
GTGGCTTACNACCATCT	1
GTGGCTTGTGCCTTTAA	1
GTGGCTTGTTATTGTGA	1
GTGGCTTTCAACCATCT	1
GTGGCTTTCCAGGATGT	1
GTGGGAAAATGGGAGAG	1
GTGGGAAATAATAAGCC	1
GTGGGAACCCCTGACAG	1
GTGGGAAGTTGTCTCTT	1
GTGGGACCCCTGGCCCC	1
GTGGGACGGCTGACTGT	1
GTGGGACTGGCTGGGGG	1
GTGGGCAAGCCGGANGG	1
GTGGGCAGGACAGATGC	1
GTGGGCAGGGAGGAACT	1
GTGGGCCACCCTGTGAG	1
GTGGGCCCTGAGCTAGA	1
GTGGGCCGGCCCCTGCC	1
GTGGGCGTGTACAACGG	1
GTGGGCTTGCAGAGGAA	1
GTGGGGAAAGGCTTTGG	1
GTGGGGAAAGTGGACAA	1
GTGGGGAAATATGAGGT	1
GTGGGGCCCTGGTGTTG	1
GTGGGGGGGGAGGGAGA	1
GTGGGGGTTGGGGTGGG	1
GTGGGGTGGGAGCGGGG	1
GTGGGNCNCTTTAGTGG	1
GTGGGTCCCAACCATCT	1
GTGGGTGAGGAGGGAGC	1
GTGGGTGGTGCCATCCC	1
GTGGGTGTGTAAAACGG	1
GTGGTAAAGGACAGAGA	1
GTGGTAAGAGAAGGAGA	1
GTGGTAATTAATAAAGA	1
GTGGTATTTTAAAAAGC	1
GTGGTCAACCTATTGAT	1
GTGGTCCAACTGTAAAG	1
GTGGTCCAGCAGGCATT	1
GTGGTCCGGGCCTGTGG	1
GTGGTCCGTCTGGAACT	1
GTGGTCTTCATCACACC	1
GTGGTGAACGATGCAGG	1
GTGGTGAAGACGCCAGT	1
GTGGTGAAGATCATAGA	1
GTGGTGAATATGGGCGA	1
GTGGTGAGAATAATAAT	1
GTGGTGATCCTGTGGCC	1
GTGGTGGCCCTGGCCCT	1
GTGGTGGTAAAGCATCC	1
GTGGTGGTGGTGGTGGT	1
GTGGTGGTGTTGAATCC	1
GTGGTGTAGTGTAGCCC	1
GTGGTTATCTCTCTCTC	1
GTGGTTCACAACCATTT	1
GTGGTTCATAACCATCT	1
GTGGTTCATTCTGTATT	1
GTGGTTTAGCTTTGCCA	1
GTGGTTTCTGCCAGTTG	1
GTGGTTTTAAGTGCAAG	1
GTGGTTTTTTTTTTTTT	1
GTGNCAGAAGAAGACAA	1
GTGTAAGAGATTTGGTG	1
GTGTAATAAGACATAAA	1
GTGTACTCTCTNTTTTT	1
GTGTAGCCGCGCACGGG	1
GTGTAGCTGGCCCACTT	1
GTGTATATAAAAACTTT	1
GTGTATCTTTTGCTTTT	1
GTGTATGAAATGGTGCA	1
GTGTATGAAGACTGAAG	1
GTGTATGAAGGCTGAAG	1
GTGTATGACATCACCAG	1
GTGTATGGGATCTGTCT	1
GTGTATGTTCATACTCT	1
GTGTCAATGAACTGCAG	1
GTGTCAGACTCTAGAAC	1
GTGTCAGATGAATATGA	1
GTGTCAGCAAGCTGGAG	1
GTGTCATTATCTACAAT	1
GTGTCCACCTCAGGTGG	1
GTGTCCATTGTAACGTC	1
GTGTCCCCCACCTTACC	1
GTGTCCGGTTTTCTATT	1
GTGTCCGTTCCCAGCAG	1
GTGTCGATACTGAGAAC	1
GTGTCGCATCTGTNGTA	1
GTGTCTAAGGCCAACGC	1
GTGTCTAGTCTCTTCAG	1
GTGTCTCCCTAACACCC	1
GTGTCTCTGAGGCACGG	1
GTGTCTCTTCACAGCAA	1
GTGTCTCTTCACATAAA	1
GTGTCTGCCCTTGCCCC	1
GTGTCTGCTCCTGAGGT	1
GTGTCTGGATTATAATG	1
GTGTCTGTTCACAACAA	1
GTGTCTGTTGCTTCTGT	1
GTGTCTGTTTGCAGCAA	1
GTGTCTTCTCCTTCTCT	1
GTGTCTTCTCCTTCTGT	1
GTGTCTTCTTGGGTAAC	1
GTGTGAGAATAAGTCAA	1
GTGTGATGCTGCATTAT	1
GTGTGCAGCACTCAGTT	1
GTGTGCCCTGTGAATGC	1
GTGTGCCGCTGGATCGC	1
GTGTGCGGCACTGCGTT	1
GTGTGCTACCCTCCAGG	1
GTGTGGAAATAAAAGTT	1
GTGTGGAGATAGCTGAC	1
GTGTGGCACAGGCCCGT	1
GTGTGGCACAGGTCCCG	1
GTGTGGCACAGGTNCCG	1
GTGTGGCACAGNTCCGT	1
GTGTGGCCAGTGCCTTG	1
GTGTGGCTTCTGTGGCG	1
GTGTGGGAAATAAAAGT	1
GTGTGGGAAGAACGGGA	1
GTGTGGGGAGGGGTTTC	1
GTGTGGGGGAGTCGGTG	1
GTGTGGGGGTGCTGGGG	1
GTGTGGTCATTGCCAAA	1
GTGTGGTTCCCCTTGCC	1
GTGTGTAGCCCATACTA	1
GTGTGTAGGGGTGGCCT	1
GTGTGTATGCATATGCA	1
GTGTGTATTTTTAAATA	1
GTGTGTCAACCAGAATA	1
GTGTGTCATAGACTTGG	1
GTGTGTCTGTCTGGGAG	1
GTGTGTGCCCAGCAGCT	1
GTGTGTGTTGTTGTCTT	1
GTGTGTTCTACTGTCAA	1
GTGTGTTTGGAAAACAT	1
GTGTTCCACAGAGGGTT	1
GTGTTCCTGATCCGAAT	1
GTGTTCCTGCAAAAAAA	1
GTGTTCTGCTTTCCATT	1
GTGTTGTATACCCTTAA	1
GTGTTTAAAAAAAAAAA	1
GTGTTTAAATTATTGTT	1
GTGTTTCTATCCAGTTT	1
GTGTTTGAAATTCTTTC	1
GTGTTTGAAGTTTTAGG	1
GTGTTTGAGTGGAACAT	1
GTGTTTGATAAGTTTAT	1
GTGTTTGCCTTTAATCC	1
GTGTTTGGTTCTTTTGG	1
GTGTTTGTGACAGGGTC	1
GTGTTTGTTCAATCTTT	1
GTGTTTGTTTAAAAAAA	1
GTGTTTTAAGAAAAAAA	1
GTGTTTTATCACAGAAA	1
GTGTTTTCAGAAGACTT	1
GTGTTTTCAGATACTTG	1
GTGTTTTGAAGCCAGCA	1
GTGTTTTGTAGCAATAG	1
GTGTTTTTTTCACAGCA	1
GTNCCACAGTGTATGGT	1
GTNGNAAAAAAAAAAAA	1
GTTAAAAAAAAATAAAA	1
GTTAAAAAATGAAAGAA	1
GTTAAAAACTAAACTTC	1
GTTAAAAATAATAAATT	1
GTTAAAAATCCATTGTC	1
GTTAAAAGTTCATAACA	1
GTTAAAGGCGAATCAGT	1
GTTAAAGGTGTGGATGA	1
GTTAAATAAAGGGTGCT	1
GTTAATAGCTAAAAAAA	1
GTTAATGAGAAGAGCTT	1
GTTAATTTCTCATAAAA	1
GTTACAAATCCCCTCGG	1
GTTACACGTCATCACCC	1
GTTACAGGGGGGAGGGG	1
GTTACATCATAAAGCAT	1
GTTACCCTGCGTCTTCT	1
GTTACTATTGGACTGGT	1
GTTACTCCCACCACGCT	1
GTTACTTACCAAGGATC	1
GTTACTTTCAATGTGGC	1
GTTAGAATCTTGTTGTT	1
GTTAGACAAATTAAACA	1
GTTAGACAAGGCAAGGA	1
GTTAGAGATGAAGAGAG	1
GTTAGAGTTTGCACTTA	1
GTTAGCTGTGTCCCGGG	1
GTTAGGAGCTAGAATCA	1
GTTAGGGATGGTAGTCA	1
GTTAGGGTGTACTTGCG	1
GTTAGTCTGGAAATGGA	1
GTTATCCGAGTGTAGTA	1
GTTATCTTTGGCTACAA	1
GTTATGGGGCAGAAAAA	1
GTTATGGGGCAGATGCA	1
GTTATTTACAGATTTCC	1
GTTCAAAAAGCCACTAA	1
GTTCAAGTATTAAGATG	1
GTTCAATGTTTTCCTGT	1
GTTCAATTAGGGAAAAC	1
GTTCACAAGGTTTTAAA	1
GTTCACCCCGGAGGTCC	1
GTTCAGAACGGAAAGTG	1
GTTCAGATCTCTTCACT	1
GTTCANAAAAGATGGTT	1
GTTCATCCTACTTGGCC	1
GTTCATTGTAGACGTTT	1
GTTCATTTACAGATTTC	1
GTTCATTTTGCATCCCT	1
GTTCCACTCCAGTTCTT	1
GTTCCCAACTGCCTGGG	1
GTTCCCCTCACTTGGCA	1
GTTCCGCAGGACAGAGT	1
GTTCCTGCTTTGGAAAA	1
GTTCCTTATAAAAGATG	1
GTTCCTTCCTGCCAGAG	1
GTTCCTTGAAAGTTTTA	1
GTTCCTTGCCACATTCT	1
GTTCGTGCCNAAATTCC	1
GTTCTAAGAGAGCTGAG	1
GTTCTAATAGACTAAAC	1
GTTCTACGTAAAAAAAA	1
GTTCTACGTACATTCAA	1
GTTCTATCTGCACATTT	1
GTTCTCAGCTGAGGACC	1
GTTCTCTGCTTTGAGTC	1
GTTCTCTGGCTCGTGCC	1
GTTCTGAGTTAAAGTCC	1
GTTCTGAGTTGGTTCCT	1
GTTCTGATGTGGTAGAT	1
GTTCTGCCCACATTTAC	1
GTTCTGCTCATAATTCC	1
GTTCTGGAGGTCCGAAA	1
GTTCTGTCTTGCTTTGA	1
GTTCTTAAAAGAGTATT	1
GTTCTTCCCGTGTCTCG	1
GTTCTTCCCTTAGAGTC	1
GTTCTTCCGTGCCTCGT	1
GTTCTTCCGTGTCTCCT	1
GTTCTTCCTTGTCCTCT	1
GTTCTTCTGGAGCGAGG	1
GTTCTTGTACTGGTTTT	1
GTTCTTTGAAGCTAATT	1
GTTGAAGAAAGAGAATC	1
GTTGAATTTTAAAAGTG	1
GTTGACAGATTATCACT	1
GTTGACGGTTCCAAGGA	1
GTTGACTGCTTTGCATT	1
GTTGAGTAAAGAAATAT	1
GTTGAGTCTGTGGTACT	1
GTTGATTCAGCGCCTCA	1
GTTGCACCTTTCTAGTT	1
GTTGCAGGACAAAGAGG	1
GTTGCCAGCCTGCTGAC	1
GTTGCCAGCGAATGAGG	1
GTTGCCCGGCGGAATCA	1
GTTGCCTTTCTATGTCT	1
GTTGCGCATAGAGCTCC	1
GTTGCGGTGATGGTGAC	1
GTTGCGTCGGGGACCAG	1
GTTGCTCACAACCATCT	1
GTTGCTCACAGCCATCT	1
GTTGCTGGAAATTGAAC	1
GTTGCTGGAAGGAGCTG	1
GTTGCTTGACGAGAGAA	1
GTTGCTTGCGTGTAGGC	1
GTTGCTTTTGATTTTTT	1
GTTGGACAGTACCTGAG	1
GTTGGCACAGGTGAAAC	1
GTTGGCCAAAAAAAAAA	1
GTTGGCCACGTAGAGGG	1
GTTGGCCCCTCCTGTAG	1
GTTGGCTCACAACCATC	1
GTTGGCTTTAACTTCCC	1
GTTGGGAAAAGATTCTT	1
GTTGGGATTTTTTTTTT	1
GTTGGGGTTAGGAACTG	1
GTTGGGTGGTTTAGGTG	1
GTTGGTAAATAGAAGCA	1
GTTGGTAATTAGAAAAA	1
GTTGGTTTCTCTTTTTA	1
GTTGGTTTTGTACATCA	1
GTTGTAAAGTTTTTTTG	1
GTTGTACTTCTTTCCCC	1
GTTGTATTATCACCCAC	1
GTTGTCTTTGATTAAAA	1
GTTGTCTTTGATTANAG	1
GTTGTGATGTACTTAGC	1
GTTGTGGGAGGGGAAAG	1
GTTGTTGTACTTGCAAA	1
GTTGTTTCTTATCTTCT	1
GTTGTTTTCCTGTGACA	1
GTTNCGCGAAGGAACAA	1
GTTTAAAATTTAAAAAT	1
GTTTAAATGAATCTCCA	1
GTTTAACTGCCTCTTGT	1
GTTTACAATTTAAAAAA	1
GTTTAGACAGTTCAGTC	1
GTTTAGCAAGCCTATAA	1
GTTTATGAGCTTCTTCA	1
GTTTATTCCTTTTCTTT	1
GTTTATTTAATAAGGTG	1
GTTTATTTTGGGAAAAG	1
GTTTCAATAGTGTCACT	1
GTTTCCACTCTGGGTCC	1
GTTTCCATCAAGACTTG	1
GTTTCCCGTGTGAGACT	1
GTTTCCCTTGCAGATTG	1
GTTTCCGCTTTACAAAT	1
GTTTCNTCTGCTCCGGC	1
GTTTCTAAATAAAGAAT	1
GTTTCTCTGTGTAGACC	1
GTTTCTGCTTCAGCTCC	1
GTTTCTTGCNATTCTAC	1
GTTTCTTGTTACACATT	1
GTTTCTTTCCTACTGGT	1
GTTTCTTTTACGAGATT	1
GTTTGAAGTGAACAGAT	1
GTTTGAGACGGGTTGTC	1
GTTTGATACTCAAAGGA	1
GTTTGCACACAAAAAAA	1
GTTTGCCCAGAGGGACC	1
GTTTGCTTAGGGCCCAG	1
GTTTGGAATGTGTGGTT	1
GTTTGGGCAGGAAGGAA	1
GTTTGGGCCCTGCAAAC	1
GTTTGGGCGTACATTAT	1
GTTTGGTCCCCCAGCTC	1
GTTTGTAAGAGGCAGCA	1
GTTTGTATGTTCCTCAG	1
GTTTGTTGTATATAAGT	1
GTTTGTTTAAACTTTCA	1
GTTTGTTTGTTTGCTTT	1
GTTTTAAATTTATTTGG	1
GTTTTACAGAAGACCTC	1
GTTTTAGAAACTGGTTT	1
GTTTTAGCATTGCCTTT	1
GTTTTATCAACACTGAA	1
GTTTTATCAAGAAAAAA	1
GTTTTATCCAAGAAGGG	1
GTTTTCCCAATGCCGCC	1
GTTTTCCTTACCCCTTC	1
GTTTTCTAAATACCTTT	1
GTTTTCTCCCATCTCTG	1
GTTTTCTGTTAAGGTGA	1
GTTTTCTTTACAAAACA	1
GTTTTGACAATGGAAAC	1
GTTTTGATACGTTTAAT	1
GTTTTGCAACCTTTTAA	1
GTTTTGGTTTAACAGCA	1
GTTTTGTAAAAGTCGAT	1
GTTTTGTGATCTCCTTG	1
GTTTTGTTTTTCTCTTT	1
GTTTTTAAGTTCTGTCT	1
GTTTTTAATAAAATATC	1
GTTTTTACTATGGAAGG	1
GTTTTTCCTCTTCTAAG	1
GTTTTTCCTTTAAATAC	1
GTTTTTGCCTTTTCCTC	1
GTTTTTTTTAATATTTT	1
GTTTTTTTTTTTTACAA	1
GTTTTTTTTTTTTCTTT	1
GTTTTTTTTTTTTTTGG	1
KTGTTCCAATTAAAAGG	1
MAGATCTTTGTGAAGAC	1
NAAATAAAACTCCCAAC	1
NAAATGGTTATTTCTAT	1
NAACCCACGCCTGACAG	1
NAAGATCTTTGTGCACA	1
NAANGTTCAATAAAGAC	1
NAATATTTCAGTGCTGC	1
NAATCTTACTTGAAATC	1
NAATGAAGTCACTACAC	1
NAATGATAACACTACAC	1
NAATGGGAGGTTTGTGG	1
NAATGTAAGAGTGGATC	1
NAATTAAAAAAGCAACG	1
NACATAAAGTGTTCAAC	1
NACCAGTGAGGCAGCAA	1
NACGCCTCTNTGGACAA	1
NACTGGAGTATTTATTT	1
NACTGGATAAATAANGA	1
NAGAGGTGGTTACATCG	1
NAGATAATTGAAGAAAA	1
NAGCCTGTCAGTTTTAA	1
NAGGCTAGCGGCTTCCG	1
NAGNTGATTTTCTTTCN	1
NAGTANCGAGTAACTGT	1
NANGGCAGGAGCTGTGT	1
NATAATCTGAAAAAAAA	1
NATCAGCCTGGGGCAGA	1
NATTAAAAAAAAAAAAA	1
NATTTTCTGGCAAAATC	1
NCAACAAAATTNCTAAA	1
NCAATGGACACTTTAAT	1
NCAGAGGTGTAAACTAG	1
NCAGAGTGCGCCTGCTT	1
NCCAAGGAGAAAAAACT	1
NCCAAGGNACATCCAGC	1
NCCAATAAAGAGCTGAA	1
NCCAATNAAGANNTNAN	1
NCCCATTCCCAACTCCT	1
NCCTAATGTATACAAAG	1
NCCTTACATTCAATGGA	1
NCCTTGGNGTATAGGTN	1
NCCTTTATGAGAAGAAA	1
NCCTTTGTCACAGAGGA	1
NCNTCCNATAAAAGATC	1
NCTCAGGGCTNCTTGGN	1
NCTCTAATCCCAGCACT	1
NCTNCTATTATGTAATA	1
NCTTTGGTTCAGGGACA	1
NGAAAAGGCCCTGGGTT	1
NGAAGATTTTCATTAAA	1
NGAANTCAATAAAACCT	1
NGAANTCAGNCCTGTAN	1
NGACTATTAAAAACCCT	1
NGATGATCTAAGTACGC	1
NGCAAGGCCCTGGGTTC	1
NGCACACCAGCCCTCAA	1
NGCATCTTATTTAAAAT	1
NGCGCCAAGTGTGTCCG	1
NGCGTATGTATGCATAT	1
NGCTACCCTTCTAAAAA	1
NGCTTCTGGTCACTTTC	1
NGGAAGCTGACCAGGGA	1
NGGAAGCTGNCCAGGGA	1
NGGATCCTGAGAACTTC	1
NGNAATATAGTCAGTAG	1
NGNGAAATGNACCCAGA	1
NGNGNGAACTGANGGGG	1
NGNNCCAAAGACGACAA	1
NGNTTTGGATTGTAGCC	1
NGTACNTATGTGTGTTN	1
NNACAGACAGATCAACC	1
NNAGAACACTGGCTTGT	1
NNAGAACAGACTGGTGA	1
NNATNNAGCAAATCAGT	1
NNCAGGACTATACAGGT	1
NNCNACTAGATACGGAC	1
NNGCTGNANAAANNTGT	1
NNTGCCCCCCACCTTAC	1
NTAAATNAATGTTGATG	1
NTAAGTGGCAGAAAGGG	1
NTAGCTCACTAAGGGCA	1
NTCAAATGCTTCGAATT	1
NTGACAGATTGCAGAAT	1
NTGATTATGGTGCCTGT	1
NTTTAATTTTAACCTTT	1
TAAAAAAAAAAAAAAAT	1
TAAAAAAAAAATAAAAA	1
TAAAAAAAAAATAAGGA	1
TAAAAAAAGCTTCTGGA	1
TAAAAAACAAAAAAAAA	1
TAAAAAACACTAAATGT	1
TAAAAAAGCTTCTGGAC	1
TAAAAAAGTCAAATGTC	1
TAAAAAAWAATTATTTT	1
TAAAAACAAATTNCCCA	1
TAAAAACAAGGAACTGC	1
TAAAAACTAAGGGCTAA	1
TAAAAAGAAGAAAACAG	1
TAAAAAGAAGAAATTAA	1
TAAAAAGCAGGAAAGTT	1
TAAAAAGTAAAGTAAAA	1
TAAAAATAGAGCTTTCT	1
TAAAAATCATATGAAAT	1
TAAAAATCCAGGGGGTG	1
TAAAAATCTAAATTGGA	1
TAAAAATTATTCAAAAT	1
TAAAACACGTAGAGTGC	1
TAAAACACGTAGAGTGT	1
TAAAACACTAGACAATG	1
TAAAACATTTTAGAAGG	1
TAAAACCACTTTAAAAT	1
TAAAACCCACGAAACAA	1
TAAAACCGCTTGGCGGC	1
TAAAACCTGCACACTCA	1
TAAAACCTTATTTGTAA	1
TAAAACGTGGAGATTTC	1
TAAAACTATACTTTAAA	1
TAAAACTATCTTTTCTT	1
TAAAACTCACTATATAA	1
TAAAACTGTAGGTAATA	1
TAAAAGAAAAAAAAAAA	1
TAAAAGAAATGTTACTT	1
TAAAAGCAAAAGAAGAA	1
TAAAAGCAGCCTCAGAG	1
TAAAAGGCCCTAAGTTC	1
TAAAAGTTTTCAATATT	1
TAAAATAAAAAAAAAAA	1
TAAAATAAAAAAAAAAG	1
TAAAATAAACACCTACC	1
TAAAATAAGGGATCAAT	1
TAAAATACAGAGTACAT	1
TAAAATACTCTAATTTT	1
TAAAATAGCTATTTTCT	1
TAAAATAGGGTGTTTTT	1
TAAAATGGTTATTCACA	1
TAAAATGTGGGGAAAAA	1
TAAAATTAAAAAGCAGT	1
TAAAATTCTCTCACCCG	1
TAAAATTGTAAAAAAAA	1
TAAAATTGTGCCTCAGA	1
TAAAATTTTGTTATTTG	1
TAAACAAAAATAAACTT	1
TAAACAAAACACAGGTA	1
TAAACAAAATACATTAG	1
TAAACAAAGGTTTTAAG	1
TAAACAAATGATTGAAT	1
TAAACAAGTAAAATACA	1
TAAACAATCTCACCTCC	1
TAAACAATTGCATTGAC	1
TAAACACCACAGACACC	1
TAAACACCTGGAGAAGA	1
TAAACACTGTCAAGCTG	1
TAAACACTTTGTGATTT	1
TAAACAGAAGCTTACCA	1
TAAACAGCAGTGCAGTG	1
TAAACAGTTCTAGATGG	1
TAAACATAAATGTGCTT	1
TAAACCAATTCCATTCA	1
TAAACCTCAGACAAGCC	1
TAAACCTCTTTTATGAA	1
TAAACCTGTAAAAAAAA	1
TAAACCTGTTTTAAAAA	1
TAAACCTTTCAATCACT	1
TAAACCTTTCAATGTTG	1
TAAACGATGCTGTGTCT	1
TAAACGGTATGGAAGTA	1
TAAACTAATGGTGGGGT	1
TAAACTACGAAAAAAAA	1
TAAACTACGAAAGATAA	1
TAAACTGATCTTGGGGA	1
TAAACTGATGCACAAGG	1
TAAACTGGATGTTGTCT	1
TAAACTTGCAATGAGCT	1
TAAACTTGTAGCTATAA	1
TAAACTTTCAGGTATTT	1
TAAAGACACAGGGNNTC	1
TAAAGAGTATACATTTT	1
TAAAGCCGAGGGGCTGG	1
TAAAGCCTGGCATATTG	1
TAAAGCTAACACCAGAC	1
TAAAGCTGTNAAAATAC	1
TAAAGGCAAAAAAAAAT	1
TAAAGGCCCCACCCTCG	1
TAAAGGGCATTTTTCCT	1
TAAAGGGGCTGGGCTCT	1
TAAAGGGTTTATTTATT	1
TAAAGTAAATCATTTTG	1
TAAAGTACTCCACAATA	1
TAAAGTAGAAGGGACCG	1
TAAAGTATGGCAGCAAC	1
TAAAGTCATCTGAAAAA	1
TAAAGTCCAAGTGTGAA	1
TAAAGTCCTTTTTAAAA	1
TAAAGTCTATCTTAGGA	1
TAAAGTGAGTAACATTC	1
TAAAGTGCAATTGTGAG	1
TAAAGTGCCACATTCCA	1
TAAAGTGGTCCTACGGG	1
TAAAGTTGTATGATATA	1
TAAAGTTTTATGTGGGC	1
TAAAGTTTTCCCCAGCA	1
TAAATAAAAACTATTTA	1
TAAATAAAAATAAATCC	1
TAAATAAAAATATAATA	1
TAAATAAAACGAGGAAC	1
TAAATAAAAGTATCGTT	1
TAAATAAAATAAATACT	1
TAAATAAAATATTTAAA	1
TAAATAAAGCTTAAAAA	1
TAAATAATAAACTTCNC	1
TAAATAATTGTGTTAAT	1
TAAATACACAGCCTATT	1
TAAATACCATATGCTGT	1
TAAATAGACAAGAAAAA	1
TAAATAGCAAGAAGCAG	1
TAAATAGCTGAGGATCT	1
TAAATATCCTCTACAGC	1
TAAATATTAAAAAAAAA	1
TAAATATTCAAAGCAGG	1
TAAATATTTATTTAGAC	1
TAAATCTGAGGATGAAT	1
TAAATCTGATACCTTCC	1
TAAATGAACACAATGTC	1
TAAATGATCTACATCGG	1
TAAATGCCTGGTGTAGG	1
TAAATGCTTCTGACTTG	1
TAAATGGAATAAAAGTT	1
TAAATGGACAGTAGCCA	1
TAAATGTCCTGTTGTAA	1
TAAATGTTAAAAAAAAA	1
TAAATGTTCTACCAATT	1
TAAATGTTGCTTTAGCC	1
TAAATNCCCACGATTTC	1
TAAATTAAAAAAAAAAA	1
TAAATTAGAACCCTTGA	1
TAAATTATGTGAGCCCA	1
TAAATTATTCTGGATGT	1
TAAATTATTTCGTGTAG	1
TAAATTCCACATTAAAT	1
TAAATTCGATGTATCTT	1
TAAATTCTGAAATCTTT	1
TAAATTGTTCTTTTTTA	1
TAAATTTATGCCACGAG	1
TAAATTTCCCAGAGGTT	1
TAAATTTTGCACAGTTA	1
TAACAAAAAAAAAAAAA	1
TAACAAAGGACACTGAA	1
TAACAAAGTAGAAAATA	1
TAACAAAGTATTTTGAA	1
TAACAAAGTATTTTGTA	1
TAACAACAAAGACGGCT	1
TAACAACTTAGGAAGGT	1
TAACAAGAGTAATTAAA	1
TAACAAGTGCAAGAAAA	1
TAACAATACCTGACTCC	1
TAACACGTGAAAAAAAA	1
TAACACTGACTTNATCC	1
TAACACTGAGCTCTTCT	1
TAACAGAAAGTCCAGAA	1
TAACAGAACCACTTTAG	1
TAACAGACCTTGAAATT	1
TAACAGCATTTCCCTCT	1
TAACAGCTACGTACAAA	1
TAACAGCTGTTTGCCAA	1
TAACAGGAAAACAAACA	1
TAACAGTCCTACTGACA	1
TAACAGTTGCGTCCTAA	1
TAACATTATCGAACATC	1
TAACCAACACAGGGGAC	1
TAACCAATGTCCCAATA	1
TAACCACTTAAATGTCA	1
TAACCCCAATAAAACTC	1
TAACCCCACCTCCAGCC	1
TAACCGGGGCTACTATG	1
TAACCNACACAGGGGAC	1
TAACCNATCAGTATCTT	1
TAACCTAGGCATTTTGA	1
TAACCTTTGGCATCTGT	1
TAACGCCCTCGCTGCTT	1
TAACGCTGTTCCGAGTG	1
TAACGGACCTGGATGCC	1
TAACGTAGCACAGTTCC	1
TAACGTCTAGGATCATT	1
TAACTAAAAAACAAAAA	1
TAACTAAATGGTGATCT	1
TAACTAAATTATAGTTT	1
TAACTAGATTGCATTTC	1
TAACTAGTGTAGATTTT	1
TAACTATTAAAAACCCT	1
TAACTATTGCAATTGTG	1
TAACTCCCAGTGTGTTG	1
TAACTGCCCATTCTTTT	1
TAACTGCCCCAGCAGAG	1
TAACTGCTTTTCCATTC	1
TAACTGTAAAAAAAAAA	1
TAACTTAAGCATAGTAA	1
TAACTTAAGTGTGTTGT	1
TAACTTCTGAGATGTTA	1
TAACTTGGACCTTAATA	1
TAACTTGGATTAATGTA	1
TAACTTGGTTTTCATTA	1
TAACTTGGTTTTCATTT	1
TAACTTTTGGTCACACT	1
TAAGAAAAAGCTGTATT	1
TAAGAAAACAGAGAAAG	1
TAAGAAAAGGGTGTGAG	1
TAAGAAAGTAGTTGAAA	1
TAAGAAATAAAAATTAG	1
TAAGAACAAATGACTAT	1
TAAGAACAGCAAAGCCC	1
TAAGAACAGTTTGGATT	1
TAAGAATCACAGGGTTT	1
TAAGACAGGAAGCCAAG	1
TAAGACATATGTTACTA	1
TAAGACGCCAAGAAATT	1
TAAGAGAACAAGAAGGC	1
TAAGAGAGAGCTCAGGA	1
TAAGAGCTAAAAAAAAA	1
TAAGAGCTCTTTCCATC	1
TAAGAGGAAACCCACTT	1
TAAGAGGAGATCAGAGC	1
TAAGAGGGACTGAAATA	1
TAAGAGTCATATTTTTT	1
TAAGATAATGTATTTAC	1
TAAGATTCTTTACATAT	1
TAAGATTTTGCTTGAAA	1
TAAGATTTTGTTTGAAA	1
TAAGCAAGCTTAACAAA	1
TAAGCCAAAACCAATGA	1
TAAGCCAATGGGCCACC	1
TAAGCCATTTATTTGTT	1
TAAGCCCCACAGAAGCC	1
TAAGCCTTAGCACAGGT	1
TAAGCTCAGATTTACAA	1
TAAGCTCCTCAAGAGCA	1
TAAGCTGTGCAAAACTT	1
TAAGCTGTTCTACTGTC	1
TAAGCTTACTGCTATGC	1
TAAGCTTTCTAATAAAT	1
TAAGCTTTTATAGTGTG	1
TAAGGACTCTGATAAAC	1
TAAGGATCTGCTTTGTT	1
TAAGGATGGTCCCCTTC	1
TAAGGCACCCTTTGAGT	1
TAAGGCGTGAGACAGTC	1
TAAGGGATGTTACCGGA	1
TAAGGGGATGGAGGTGG	1
TAAGGGTGACCTCTTAG	1
TAAGGTACAGGCTTACT	1
TAAGGTATGATATGCAG	1
TAAGTAGCAAACAGGGA	1
TAAGTAGCAAACAGGGT	1
TAAGTAGCAAACCAGGG	1
TAAGTAGCAAGCAGGGC	1
TAAGTAGNCAAACAGGG	1
TAAGTATTTTCTGTACA	1
TAAGTCAAAATTGAAAA	1
TAAGTCAAAATTGAAAG	1
TAAGTCAGACTTAACAG	1
TAAGTCAGACTTAGGAG	1
TAAGTCAGCTACAGTGT	1
TAAGTCAGCTACATTGT	1
TAAGTCAGGAAGAAAAG	1
TAAGTCCAGAAAGTATA	1
TAAGTCCCCAAAGGCCT	1
TAAGTCTCAGCATTATG	1
TAAGTGGAAAAAAAAAA	1
TAAGTGTACACATACAG	1
TAAGTGTGCCAGGACCT	1
TAAGTGTTAAAAAAACT	1
TAAGTGTTAAAGCTGGG	1
TAAGTTAATAAAGTCAT	1
TAAGTTGCTTGAAGTTT	1
TAAGTTTTAAGTAAAAA	1
TAATAAAAAAAAAAAAA	1
TAATAAAAAGCTTGTAA	1
TAATAAAAATCATACTC	1
TAATAAAAGTTCTTCAA	1
TAATAAAATGTTTATAG	1
TAATAAACTATAGTCTA	1
TAATAAACTTTATTATA	1
TAATAAAGAATTCTGTC	1
TAATAAAGAGGAAATGC	1
TAATAAAGTTATACAGA	1
TAATAAATTGCTCAAAA	1
TAATAACACAACAGGGT	1
TAATAACATCTTTATCA	1
TAATAATAAAACTATTT	1
TAATAATAAGCTTGTAA	1
TAATAATTGTAGGAGTT	1
TAATAATTNGTAGGAGT	1
TAATAATTTTGGTTCAT	1
TAATACATTTAGGGATT	1
TAATACTATATGCAAGA	1
TAATATATATCTAATGA	1
TAATATCCTGCAACTGG	1
TAATATGTGTCAAATAG	1
TAATATGTTTGACTCTA	1
TAATATTTATTGCTATT	1
TAATATTTCAATGCTTT	1
TAATCAAAATGTATTAC	1
TAATCAAGAGTGACCCC	1
TAATCCAATTTGGCCTC	1
TAATCCACATTAAAATT	1
TAATCCCAGTACTTAGA	1
TAATCCCCAAGGCAACA	1
TAATCCCGCACTGGAGA	1
TAATCGGAGTCAAAGTA	1
TAATCTCAAGTATTTCA	1
TAATCTCCAAGTATTTC	1
TAATCTCCGAATAGGGA	1
TAATCTTGCATATTAGA	1
TAATGAAGTCATCTTGG	1
TAATGACATTGTATTGG	1
TAATGATTCCCAACCAT	1
TAATGCAAAAAAAAAAA	1
TAATGGGGCAGGAGCCC	1
TAATGTACTTTTATAAA	1
TAATGTATTTAAATCCT	1
TAATGTGAATAAATGGA	1
TAATGTGAGGCCTTGTA	1
TAATGTGTAGATCTTAC	1
TAATGTTATACCCAGTC	1
TAATGTTATGCCACTGT	1
TAATGTTGGCTACATAA	1
TAATGTTGGCTACATTA	1
TAATTAAAAATAAAATG	1
TAATTAAGCAAATCTAA	1
TAATTAATGCTAAACTG	1
TAATTCCAGACGTGGAG	1
TAATTCCGAATCCCTGC	1
TAATTCTAAGAGCTCCT	1
TAATTCTACCTGTAAAC	1
TAATTCTAGCTAGTTTT	1
TAATTGACACTCCTCAC	1
TAATTGATATTTCTGCC	1
TAATTGGTTAGTAGTTG	1
TAATTGTCAATTGGCTT	1
TAATTGTCCACACTTTG	1
TAATTGTTGAAATATTT	1
TAATTTATGAAAAAGAG	1
TAATTTATTTTGCCCTG	1
TAATTTCAGCCTGCTTC	1
TAATTTGTACAATAAGT	1
TAATTTTAATAGATCAG	1
TAATTTTATCATTTATT	1
TAATTTTATTTATTAAA	1
TAATTTTTTCGCAAGTA	1
TACAAAAAAAAAAAAAC	1
TACAAAAAAAATTTTTA	1
TACAAAAAGCTGTTTTG	1
TACAAAATCGCTAAAAA	1
TACAAAATCGTTTTATA	1
TACAAAATGCCAAAAAA	1
TACAAAGTCAGTGTAGT	1
TACAAAGTTATATTGTC	1
TACAACAAAAAAAGCCA	1
TACAACACAGACCAGTT	1
TACAACAGACGGACACA	1
TACAACCCCTCACTAGT	1
TACAACCTTGGACTGGA	1
TACAACTCACAACCATC	1
TACAACTGCAGCTGCCT	1
TACAAGCAGTTGGGTTA	1
TACAAGCATCTATCAGC	1
TACAAGGTAGTGAAGAC	1
TACAAGTTGGGAGTGAG	1
TACAATAAACCCTCTTG	1
TACAATAATGGTATGGT	1
TACAATACTTACAGGCA	1
TACAATCAAAAATGGGA	1
TACAATGGAAAAAATAA	1
TACAATGTCTGTATGGA	1
TACAATTAAATAATTGT	1
TACAATTTATATATGAA	1
TACAATTTATTTATGAA	1
TACAATTTTTTCAAAAA	1
TACACAAAACACCCATA	1
TACACAACCATATAAAT	1
TACACAATAATTTTTTT	1
TACACACACACAGGGCT	1
TACACACACATATACAC	1
TACACACATAATTAGGA	1
TACACACTCCCCTCACT	1
TACACAGAAAGCCCGGT	1
TACACAGACTGTTTGAA	1
TACACAGGAAGGAAGGC	1
TACACAGGTTCTCTCTT	1
TACACAGTCACTGTTTA	1
TACACATTCTTTCAGGC	1
TACACCAGGCTTATTTA	1
TACACCATAGCTGTGCC	1
TACACCATTGGTTCCTA	1
TACACCTCTATGCTTAT	1
TACACCTGCAAAGATGT	1
TACACGCCCATCCCTGC	1
TACACGTAATGAAAAAT	1
TACACTCTGAGGAGAGT	1
TACACTGACGGCTTCTG	1
TACACTGCCATCCTTAG	1
TACACTGCTTTTTTTTG	1
TACAGAAACACACACAG	1
TACAGAACATTCACACC	1
TACAGAAGCGGTGGGTT	1
TACAGAAGGTCCTGGCC	1
TACAGACAATAAAACTG	1
TACAGACATCTTTGTTT	1
TACAGACGCACAGACAC	1
TACAGACGGGGGATTGT	1
TACAGACTCACGCACCC	1
TACAGATTAATGCTATT	1
TACAGATTCTGCACAAT	1
TACAGATTGTCAGGGAA	1
TACAGCAAGATCTGTGT	1
TACAGCACACACAAGCC	1
TACAGCACCAAAAAAAA	1
TACAGCATTGGGTTTTG	1
TACAGCCAAGAGGCTAA	1
TACAGCGATGAGATTGA	1
TACAGCTTACAGCCTGC	1
TACAGGAACTGCTGGTA	1
TACAGGACAAAATAAAG	1
TACAGGGCTGGACAGGA	1
TACAGGTAAGTATATTG	1
TACAGNCTATAGTTTAA	1
TACAGNTTTTTTTGGGG	1
TACAGTCTACCTTTGCC	1
TACAGTGTACTCATATA	1
TACAGTGTGACAATAAA	1
TACAGTTAAACTGTGGC	1
TACAGTTCCTTTAATTT	1
TACATAAAATAAATCTT	1
TACATAAAATCAATAAA	1
TACATAAATACTAAATA	1
TACATAAGATGAATATC	1
TACATAATGCGTGCATA	1
TACATACCCACGTACAC	1
TACATACGTACATAAAT	1
TACATATAAAAAAATTT	1
TACATATACTGTAACAC	1
TACATATATACATATAT	1
TACATATCAACACATAG	1
TACATCAGCTCTCTGGT	1
TACATCCTTTTGTGTGG	1
TACATTCAAGTATGCGG	1
TACATTCATAATTAAGC	1
TACATTGCTGTGCAAAT	1
TACATTTAAAGCATAAC	1
TACATTTATTAAGCAGC	1
TACATTTATTATGTTAC	1
TACATTTCCTAAAGGAT	1
TACATTTCTAACAAAGT	1
TACATTTTCATATAAAC	1
TACATTTTTGGGGGAGT	1
TACCAAAGTTGGGAAAT	1
TACCAAATATTAGTACA	1
TACCAACAAAAAAAAAA	1
TACCAACACCTTCAGAC	1
TACCAACATAGTAAGAT	1
TACCAACCTTTTCTTAG	1
TACCACCACAAAAAAAA	1
TACCACCACACCAAGTT	1
TACCACCGTGCCCATCT	1
TACCACCTTTATGATCT	1
TACCACTGTGCCAGGCC	1
TACCAGATTAAGTATGA	1
TACCAGCACTGAGGGGG	1
TACCAGCAGATGGCACC	1
TACCAGCTCTTCCGGAG	1
TACCAGGAAATACTTAT	1
TACCAGTGGGATCCTGC	1
TACCATCCCCTGTGAAG	1
TACCATCCCTGTGAAGA	1
TACCATCTTGTTTCCCA	1
TACCATCTTTACTTTGG	1
TACCATCTTTCTTNGGA	1
TACCATTACTCTGCTTC	1
TACCCAAGCACAGTGGC	1
TACCCACCTAGTGGTCC	1
TACCCAGGNNTTGCTTC	1
TACCCCAACTGTATTAA	1
TACCCCACAAATTGACC	1
TACCCCACTCTGCACTC	1
TACCCCCACAAACTGGT	1
TACCCCGTAGGAAAGAC	1
TACCCGCCATCGATGAT	1
TACCCTAATTCTGAGTT	1
TACCCTACTGGAGACCT	1
TACCCTCACAAACNGNN	1
TACCCTCACAAACTGAT	1
TACCCTCACAAACTGGG	1
TACCCTCACAAAGCTGG	1
TACCCTCACAAANTGGT	1
TACCCTCCCAAACTGGT	1
TACCCTGTGTTTAACGA	1
TACCGAATTTTGTTGTC	1
TACCGGGGACGAGATGA	1
TACCGTCAAACCAAACC	1
TACCTACATCTGTCCTT	1
TACCTAGCCTGTATGAC	1
TACCTAGCCTGTATGAG	1
TACCTATAAGTGGCCTC	1
TACCTATAGGCCGGGCA	1
TACCTATTACATCTTCT	1
TACCTCAAAAAAAAAAA	1
TACCTCACACGGGACCG	1
TACCTCAGTGTCAGGTG	1
TACCTCCACCGACCAGA	1
TACCTCTCCCCACTGGC	1
TACCTGATGAGCTAAGT	1
TACCTGCATTCCAGAGT	1
TACCTGCCAAAATGAAC	1
TACCTGCTTGCCTTCCT	1
TACCTGGAGAAGCTTGG	1
TACCTGGCCTAGTTCCT	1
TACCTGGTACTGCTGGG	1
TACCTGTGTAATTAAGT	1
TACCTTTGTAATTGGAT	1
TACGAAGAATGCGAACA	1
TACGAATCGCCGGCGGC	1
TACGACATCTTGAACGC	1
TACGATCATTCTCCGTG	1
TACGCAAAATAGTTGAA	1
TACGGAGCTCACAGGAC	1
TACGGCCACTTGAAGGA	1
TACGGCCTCCTGTTGAC	1
TACGGGGGGCTCCAGCA	1
TACGGGGGGGGGGGGGG	1
TACGGGGTGGGGGTTGG	1
TACGTAGCAAGCATAAG	1
TACGTATTTCTGAAATA	1
TACGTCTATTAAAACCA	1
TACGTTAAGTAAAGTGC	1
TACGTTTGGTGCATCCT	1
TACTAACCTCAGAGATG	1
TACTAATAAAAACCTAA	1
TACTACAACTATATTTG	1
TACTACCTACACGGACG	1
TACTACCTCTGGATGTG	1
TACTAGAAAAGAGAAAT	1
TACTAGAAAGGGAGAAA	1
TACTAGATGAGAAACAC	1
TACTATGACTATGCAAC	1
TACTCACATTTCTTCTA	1
TACTCACTCTGACTCTG	1
TACTCAGGACCAAGAGC	1
TACTCAGTCTTGTGCCT	1
TACTCAGTGGCTATATG	1
TACTCATAGACATAAAA	1
TACTCCATCACTGTGGT	1
TACTCGGTTGTAGGAAG	1
TACTCTATATCTCTTTT	1
TACTCTGAAAAAAAAAA	1
TACTCTGCAAGGAAACC	1
TACTCTGGCGGCTTGAG	1
TACTCTGGCTTAAAAAA	1
TACTCTGGGGTACAGGA	1
TACTCTTAATGCTATCC	1
TACTCTTTATACAATTT	1
TACTCTTTCTGCTTTGT	1
TACTCTTTGGGGGTGCT	1
TACTGAAACCAGCAGTA	1
TACTGAAATATATCTAA	1
TACTGAAGTCTTTTTTT	1
TACTGAATATAACTATT	1
TACTGATAATTAAAAAA	1
TACTGCTCCGATCACCA	1
TACTGGGAAACCAATTT	1
TACTGGGAGTATTTATT	1
TACTGGTACTGTTTCTT	1
TACTGGTGGTGAAGGCA	1
TACTGTACTCCAGAGCT	1
TACTGTAGGATTGCTTA	1
TACTGTATTGCATAATA	1
TACTGTGCAAAAAAAAA	1
TACTGTTGACAAGATAT	1
TACTTACTAAGGCTCTG	1
TACTTAGAAAAAAAAAA	1
TACTTCACATAGATAGC	1
TACTTCCACAGGGCCCG	1
TACTTCCTGAGAGGCAG	1
TACTTCCTGGAGTTCCA	1
TACTTCCTGGGAAGGAC	1
TACTTCTCTATAGATCA	1
TACTTCTTTCAAAGTTT	1
TACTTGAATTAAAATTT	1
TACTTGACTTTATGGAG	1
TACTTGGCTAAGGCTGC	1
TACTTGGCTAATATAAG	1
TACTTGTCAATGTTACG	1
TACTTGTCCTAGCAGTG	1
TACTTGTTAAAGGAACC	1
TACTTTATATACACCAT	1
TACTTTCAGAGGACCTC	1
TACTTTCTCAAAAGATC	1
TACTTTTGATGAAGGAG	1
TACTTTTGGGAATTTGC	1
TACTTTTTAGTAAACCC	1
TACTTTTTTTGAGTCTG	1
TAGAAAAATACACGTTT	1
TAGAAAACCTTGTAAAG	1
TAGAAAAGGCAGGATAT	1
TAGAAAAGGCAGGCTTA	1
TAGAAACAATGCATTTA	1
TAGAAACTAAAAATAAA	1
TAGAAACTCAATTCTCT	1
TAGAAAGACGTTGTTCC	1
TAGAAAGATCTGGAAGA	1
TAGAAAGCAAAATACTT	1
TAGAAATATCAATAAAG	1
TAGAAATCAATAGATAT	1
TAGAAATGTTTCAAACA	1
TAGAAATTTTTACCTTC	1
TAGAACAAAAATTGTAG	1
TAGAACAACGCTCCTGA	1
TAGAACATTGTAGAGAG	1
TAGAACCCAGAACCCTG	1
TAGAACCTCAATTTGTA	1
TAGAAGACAAATAGGTG	1
TAGAAGATCTCTAATAA	1
TAGAAGCTGTACACTGG	1
TAGAANAGAAACTCACC	1
TAGAATACTATGACTTA	1
TAGAATATCTCTGAGAC	1
TAGAATTCAGATTACCC	1
TAGAATTCAGATTCCCA	1
TAGAATTTTGTTAGGTC	1
TAGACAAAACACCCATA	1
TAGACAAAGTGTTAACA	1
TAGACACAGATGCAGGC	1
TAGACACGCACAAGACC	1
TAGACAGAAGTATTCCT	1
TAGACAGATTGCTGTAT	1
TAGACCAGAAGCTGCAA	1
TAGACCCACTAAAAAGT	1
TAGACGGTTAAATGATT	1
TAGACTACAGCGTGGAT	1
TAGACTCCTGTTTCTTA	1
TAGACTCTCACAGCCCA	1
TAGACTGCCTCACAATA	1
TAGACTGCCTGAGAAGT	1
TAGACTTAAAAGAACAT	1
TAGACTTAAATAAAAAA	1
TAGACTTAAATAATAGA	1
TAGACTTAGCTCAGATT	1
TAGACTTTTCTGGAAAT	1
TAGAGAAAACTTGAGAA	1
TAGAGAACGCAGAGCTT	1
TAGAGAAGAATGCTCAG	1
TAGAGAAGTCGTCACCC	1
TAGAGACATTGAGGACA	1
TAGAGACTCAGTTTTTT	1
TAGAGAGGTGTGTGGAC	1
TAGAGCAAGCCTGTTTT	1
TAGAGCACAGCTTTACT	1
TAGAGCACGTCAGTGTC	1
TAGAGCAGTTTGGTGCC	1
TAGAGCGAGCTCAGCCT	1
TAGAGCTGTGTCGGGGA	1
TAGAGGGATCCTGTCTC	1
TAGAGGGTGACGGACTC	1
TAGAGGTCGTGTAGAAG	1
TAGAGGTGTCATCTGCC	1
TAGAGGTGTGGCTTATT	1
TAGAGGTTCTGAAAGAT	1
TAGAGTAGGTATTTTTT	1
TAGAGTATACAGCAGGT	1
TAGAGTTCCCCACCACT	1
TAGAGTTCTCCAAGAAC	1
TAGATAAAAAGGTATTT	1
TAGATAAAGGATTTGTG	1
TAGATAATATTGAAATA	1
TAGATAGTTTTTATTCT	1
TAGATATTACTCTGTTC	1
TAGATATTTTTGAGAAG	1
TAGATCACAAGAGAAGT	1
TAGATCCTAGATTGAGA	1
TAGATCTGGGTTTTCTT	1
TAGATCTTTGGGGTCTG	1
TAGATGACTTTTGGNCC	1
TAGATGAGGGAACGTGC	1
TAGATGCTACATTTAAA	1
TAGATGGTTCCGTAATT	1
TAGATTAATAGTATAAT	1
TAGATTAGCCTTCACAT	1
TAGATTCTTCCAGCTTT	1
TAGATTTGATTGCCAGT	1
TAGATTTGTATTTTGTC	1
TAGCAAACACCATTACA	1
TAGCAAACAGCAGGTAC	1
TAGCAATAATGGGGGGG	1
TAGCAATCACTAACTTG	1
TAGCAATCTAAGAAGGA	1
TAGCAATGTGCTTTTCT	1
TAGCAATTTAGTACAAG	1
TAGCACAATGTTAAAAG	1
TAGCACAGGGACTAGGT	1
TAGCACTTATAGGAACA	1
TAGCAGAAAATCTGTGT	1
TAGCAGAAATAAAAAAA	1
TAGCAGAGGATCAATGG	1
TAGCAGCCTCACGTGGA	1
TAGCATACAGATGATTT	1
TAGCATTACTAGGAACC	1
TAGCCAAAAAAAAAAAA	1
TAGCCAGCCACTAAAGG	1
TAGCCATCAGAACATTC	1
TAGCCATCCAGGCAGGC	1
TAGCCCAAAGATAGTTT	1
TAGCCCAGACTAGCCTT	1
TAGCCCAGCACTGACAG	1
TAGCCCAGGGTCACATA	1
TAGCCCCACAGAAGCCA	1
TAGCCCTAATTTTGGAG	1
TAGCCCTGGCTGCCCTG	1
TAGCCTAAACACCCCTG	1
TAGCGCCAAGTGGTGAG	1
TAGCGGACACCTCAGAA	1
TAGCGTTGGTTTTAGGA	1
TAGCTAAGCCCTGTCAG	1
TAGCTAGTTCAGTAAGT	1
TAGCTCAGACTGGCCTT	1
TAGCTCAGGCTAAAGGA	1
TAGCTCAGGCTGGCCTT	1
TAGCTGAAAAAAAAAAA	1
TAGCTGAGTGAACACTA	1
TAGCTGGGACTAACCTT	1
TAGCTGGGATTATAATC	1
TAGCTGTCCACAGTGCC	1
TAGCTGTCGTGTTACTG	1
TAGCTGTCTCTGTTCTA	1
TAGCTGTGCCTTTAGTT	1
TAGCTTCGAATCTTCTT	1
TAGCTTCTGAATGTCCA	1
TAGCTTTTTTTTTTTTT	1
TAGGAAATAAAACACCC	1
TAGGAACTAAAGTCCTT	1
TAGGAAGAAGTTGGTCC	1
TAGGAATTATATACACA	1
TAGGACAACATTTAACT	1
TAGGACAACTATAAAAA	1
TAGGACAACTCCGTAAG	1
TAGGACACAGCAGCAGA	1
TAGGACACGTGACACTG	1
TAGGAGACTGGTGATGT	1
TAGGAGAGGAAATATAA	1
TAGGAGAGGTCAAGATG	1
TAGGAGATTTTAAAAAA	1
TAGGAGATTTTAAAGAA	1
TAGGAGCTAAATAAATG	1
TAGGAGGCAGGGGCAGG	1
TAGGAGGTAAAACCAAT	1
TAGGANGANGACCTCTT	1
TAGGATCCTCATCTGCT	1
TAGGCAAAACACCAATG	1
TAGGCAACCTAATTGGA	1
TAGGCAAGTGCTTTACC	1
TAGGCACAAGCACAGAG	1
TAGGCAGAGATCTTCTT	1
TAGGCATACATACATAC	1
TAGGCCACACAAGGGCC	1
TAGGCCACACGAGAGCC	1
TAGGCCAGGGAGCGGAA	1
TAGGCCATCCACCCAGA	1
TAGGCCGCACAAGAGCC	1
TAGGCCTCAAGATGTAG	1
TAGGCCTCAGATTAGCA	1
TAGGCGCAACGCTGTAT	1
TAGGCTGGGGTACCACC	1
TAGGCTGGTCCCAAAAG	1
TAGGCTTCACCCACATC	1
TAGGCTTTAATGTGGGA	1
TAGGGAAAAAAAGGGAG	1
TAGGGAAGAATAACACC	1
TAGGGAAGGTCTGGAGG	1
TAGGGATCCACACAAGC	1
TAGGGCAATCTGTCCTT	1
TAGGGCAATCTGTCTTC	1
TAGGGCTACGGGAGACT	1
TAGGGCTACGGGGAGAC	1
TAGGGGAAGATAGAGGG	1
TAGGGGTGGAGCAAACG	1
TAGGGGTTAATAAGTCT	1
TAGGGTATTGGGAATTA	1
TAGGGTGTGGGTGGCGT	1
TAGGGTTACATTGATCT	1
TAGGTACACATTTAAGG	1
TAGGTACAGGCCGATTT	1
TAGGTACAGGCCTACTA	1
TAGGTACAGGCTTACAC	1
TAGGTACAGGCTTACTT	1
TAGGTACAGGGAGTAGG	1
TAGGTACAGNCTTNCTA	1
TAGGTATCCGGAAGTGG	1
TAGGTGGGCTGGTGAGG	1
TAGGTGTCAAACTTGTT	1
TAGGTTAAAGACAGCCA	1
TAGGTTAATGGTGACTT	1
TAGGTTGGGGTTTCNTT	1
TAGGTTTGCCTCAACAT	1
TAGGTTTTCAGGTCAAA	1
TAGTAAAAGGATATACA	1
TAGTAACTGAAACTCAA	1
TAGTAATTTTATATTCT	1
TAGTAATTTTTCCTCTC	1
TAGTACTTCAAAAAGCC	1
TAGTAGACTCACTAGGA	1
TAGTAGAGCCCCTAAAA	1
TAGTAGCTCAGGATTAT	1
TAGTATACTACAGTGCC	1
TAGTATAGAGAATTCTT	1
TAGTCAAAACTAACTTG	1
TAGTCACAATAAAACTC	1
TAGTCAGAGGAAGGGGC	1
TAGTCCAATCCATNGTT	1
TAGTCCGCCCTGCCCCT	1
TAGTCCTCGGAGTTGAC	1
TAGTCCTCGTAGACTTG	1
TAGTCGCTTGGGCGTGG	1
TAGTCTACCTCCTGGCC	1
TAGTCTGCCACATTCTG	1
TAGTCTTAGGGCTAGAA	1
TAGTCTTTGTGCACACT	1
TAGTGAATGATGTTACA	1
TAGTGAGGAGGATGCTG	1
TAGTGAGGTAGATAAAA	1
TAGTGAGGTTCTGGACC	1
TAGTGATCTGTGCAGGG	1
TAGTGGTCAGATGAATA	1
TAGTGTCCACCTGCCCA	1
TAGTGTTCTTCTATTCT	1
TAGTNGCAAATAAAAAG	1
TAGTTAGTCCTGGATTT	1
TAGTTATGAGTAGCACA	1
TAGTTATTTTAACATTT	1
TAGTTCAACTTGTAACA	1
TAGTTCCAGAAAGAACC	1
TAGTTCGTCGGTGCCAG	1
TAGTTGACTCCAACTTC	1
TAGTTGAGATTACAAGT	1
TAGTTGAGGTCAATGAA	1
TAGTTGCTGGGAATTGA	1
TAGTTGGACCCCTGAAC	1
TAGTTGTGCCTTATTTT	1
TAGTTTATGGATATTCT	1
TAGTTTCCACAAAAGTA	1
TAGTTTCTAGATTTGGA	1
TAGTTTTATTTTTTATT	1
TAGTTTTCTCCCTTGGG	1
TAGTTTTGTATAAAGCC	1
TAGTTTTTAAAGCTGTA	1
TAGTTTTTATTTTAGAT	1
TANATACTAAAAAAAAA	1
TANGTCAAGCTGGTGGA	1
TANTTTGNCTATTCAGN	1
TATAAAAAAAAAAAAAA	1
TATAAAAACCAGTGACA	1
TATAAAAAGGAGAGTCG	1
TATAAAAATAAGGTTTT	1
TATAAAATGGGCATAGA	1
TATAAACCTGACTTGTA	1
TATAAAGAAATTGAAAC	1
TATAAAGAATAAATTCC	1
TATAAATAAACCCACAA	1
TATAAATGTTGAAAATC	1
TATAAATTATTAAAGCA	1
TATAAATTGACAGTCAG	1
TATAACAAAATTAAATT	1
TATAACAGCAGGACTTT	1
TATAACAGGGAGTTGGG	1
TATAACCAATCTTGCTT	1
TATAACGATGTACTTAG	1
TATAACTTTTTAAAATA	1
TATAAGAAAAAACATCA	1
TATAAGAAAAAACATTG	1
TATAAGAAGTGACTCTC	1
TATAAGCAACAAAAAAA	1
TATAAGCACTATTTGGA	1
TATAAGTTTTATTTTGG	1
TATAATAAAAAAAAAAC	1
TATAATAAATGAATAAA	1
TATAATACAGGCTAATT	1
TATAATCGGGTGTTTAC	1
TATAATCTGTGGTTTAC	1
TATAATCTTAGATTGTG	1
TATAATGACAATGGCTT	1
TATAATGTATTCTGAGC	1
TATAATTGTGTGAAGCT	1
TATAATTTTAACTAAAT	1
TATAATTTTTGTAAACT	1
TATACAACAACCTTGCT	1
TATACACAATATTTCAA	1
TATACACACATTTGTGG	1
TATACAGAGCGTCATCT	1
TATACAGGTAGACGNAT	1
TATACAGGTATAAAAGT	1
TATACAGTCATTCAGTG	1
TATACAGTCTATGCAGA	1
TATACAGTGCCTGCGGA	1
TATACATATATGCAGGA	1
TATACATTATAACTGAA	1
TATACATTGATAAAATA	1
TATACCAACCAGAGTTT	1
TATACCCTGTAAATAGA	1
TATACTAATGTGAATGC	1
TATACTGAGGAAGCACC	1
TATACTGCTAAAAAAAA	1
TATACTTTTATTACCAG	1
TATAGAAATCAGAACAA	1
TATAGAACAGAAAAATG	1
TATAGAAGTCAGAGGAC	1
TATAGAGAAATGAAGGA	1
TATAGAGAAATTAGGAC	1
TATAGAGGCAAAACGCC	1
TATAGATCTGGAGGAAA	1
TATAGATGAGAAATTAT	1
TATAGATGTTAGAAGAG	1
TATAGATTGAAAAAAAA	1
TATAGATTTCAGACTAT	1
TATAGCTTGTGTTTTCA	1
TATAGCTTTTAAGTTTT	1
TATAGGGCCCGGAGTTC	1
TATAGGGGCACAAGCCT	1
TATAGGTATTAAATAGA	1
TATAGGTGAGAAACGGC	1
TATAGTCACAGCAGAGA	1
TATAGTTCAGAATTGTC	1
TATAGTTCCCTGTGGGA	1
TATATAAAAAATAATCC	1
TATATAAAAGGGATATT	1
TATATAAATAAATAAAA	1
TATATAAATAAATAAAT	1
TATATAAGCTATTTCTT	1
TATATATAAATAAACTT	1
TATATATACACATATAT	1
TATATATCAATGTCTTC	1
TATATATGCATATGTGT	1
TATATATGTGCACCGTG	1
TATATCAGTCCTCGGTG	1
TATATCATATTATGTGA	1
TATATCTTTACCTCGAT	1
TATATGAAATAAATAAA	1
TATATGACTATATCCGT	1
TATATGGCTCATAGTCC	1
TATATGGGGAACATCAC	1
TATATGTATTTTTTAAA	1
TATATGTGTTGCTTAGA	1
TATATGTTTTAAAATGA	1
TATATTAAATCCCTCCT	1
TATATTAATAAAGTAAA	1
TATATTCCCAGCCTGAG	1
TATATTGAATAAATCTC	1
TATATTGATAAATCTAA	1
TATATTGTAGGCTGGCC	1
TATATTGTGGAATGCTA	1
TATATTTAGGTTATTTA	1
TATATTTCAAAACAAGA	1
TATATTTCTGTCCTGTC	1
TATATTTGTACAAAAAG	1
TATATTTGTCCAAAACT	1
TATATTTTATAGGGGAC	1
TATCAAAGAAAAGGAAC	1
TATCAAAGAAATAAAAG	1
TATCACCCCGCCATCCT	1
TATCAGAAATAAAGAAT	1
TATCAGCCTGTGCACAC	1
TATCAGCGCTGTTTCCT	1
TATCAGTGTTTTTTTTT	1
TATCATCTGTCGCCCAC	1
TATCCAAACAGAAATGG	1
TATCCAACCCCACCATA	1
TATCCCAGCCATCAGTC	1
TATCCNACCCCACCATA	1
TATCCTTTGGCTGTAAT	1
TATCGCACAGTGTAAAA	1
TATCGCCCCGCCATCCT	1
TATCGTATATATGTCGG	1
TATCTAAACCATATTCT	1
TATCTAAATAATTTTTC	1
TATCTAAGAGATGTGCT	1
TATCTAGGCACATTTCA	1
TATCTAGTTCACAGTAT	1
TATCTATCATTCATATA	1
TATCTATTTCTGTACAT	1
TATCTCTACAGTATGAT	1
TATCTCTATGCCGATAG	1
TATCTCTTTCCCAGGAT	1
TATCTGAAAAGCACCTT	1
TATCTGAGGCAGCTGTT	1
TATCTGTGCACAAATGT	1
TATCTGTGCTGTAATAA	1
TATCTTAAAATCTGAAA	1
TATCTTATAAAAATACA	1
TATCTTCCTTCTTGTCT	1
TATCTTCCTTGTAACTT	1
TATCTTCTATATGTTCC	1
TATCTTCTATNTCTGCC	1
TATCTTGGCACATTGCA	1
TATCTTGGCACATTTAC	1
TATCTTTAAAAGTGATC	1
TATCTTTTATCTCCCCT	1
TATGAAAATCTCAAAAA	1
TATGAAACACTGGATCA	1
TATGAAAGTTAAGAAAC	1
TATGAAATAAAATATTT	1
TATGAAATGTCACCTCG	1
TATGAAATTTTAAAAAA	1
TATGAACATCAGATGTC	1
TATGAAGCCCTGAATTC	1
TATGAAGTCCTAAAGCT	1
TATGAATACACAGAGAC	1
TATGACATTGTCAAGGT	1
TATGACTGTTTACAATC	1
TATGACTTAATAAAATC	1
TATGACTTAATGAAATC	1
TATGACTTCTGTGAACT	1
TATGACTTGCCCTTACC	1
TATGAGACCCATTCTTC	1
TATGAGAGAAGTTTTAC	1
TATGAGATAAACCTCCA	1
TATGAGATCCATAATAA	1
TATGAGCCCCCTTGGTT	1
TATGAGCCTGGCCACTG	1
TATGAGCTGGATAGAGA	1
TATGATATAAACATATG	1
TATGATCACATTTGAGC	1
TATGATGAAGACAGTCC	1
TATGATGACCACAACAT	1
TATGATTGGATCACTTG	1
TATGCAACTTGTTAAAT	1
TATGCAGACACATATGC	1
TATGCAGATTTGCAATC	1
TATGCAGCTTCCGTATG	1
TATGCAGTGAATAGAAC	1
TATGCAGTGTATGTAAC	1
TATGCATCCAATTGGTT	1
TATGCCAGTGTTGGGCT	1
TATGCCATCACACACAC	1
TATGCCATTGCTCATTG	1
TATGCCCATTTTCTTTC	1
TATGCCTGGTACCTAAG	1
TATGCTGAAGACCGTCT	1
TATGCTGAGGAACGGAA	1
TATGCTGCACTGGGTTT	1
TATGCTGGGGGGGCAAT	1
TATGCTGTGCTTTTGAG	1
TATGCTGTGTAGAAATG	1
TATGCTTTCTCCATTCA	1
TATGGAAATATAATGTA	1
TATGGAATAAAGKGAAT	1
TATGGAATTTTCAACGA	1
TATGGACAACAAGGCCT	1
TATGGACGCTAGTGCCT	1
TATGGACGGGAAACTAG	1
TATGGAGACTTGGTTAT	1
TATGGATGTGTGAAAGA	1
TATGGCAACACCAGATC	1
TATGGCTTCGTTTTTCT	1
TATGGCTTTAAAATATT	1
TATGGGAGTAATATATG	1
TATGGGGATATGCTGAG	1
TATGGTATACAAGCACC	1
TATGGTATGGGGTATTT	1
TATGGTGTCATAAATTG	1
TATGNCTTAATAAATCC	1
TATGTAAAAGAGATATA	1
TATGTAAACTTCCAAAA	1
TATGTACATTCCTGGAC	1
TATGTACCAGAGTAGGT	1
TATGTACTGGGGAAATC	1
TATGTAGCAGAACAAGG	1
TATGTAGCTTCAGTGTT	1
TATGTATGTGTGTAGAG	1
TATGTATTTGAGAAAAT	1
TATGTCAAGCTGGGGGG	1
TATGTCAAGCTGGTGGN	1
TATGTCAAGCTGNNGGA	1
TATGTCAAGTTGGTGGA	1
TATGTCACACCAGAACA	1
TATGTCCAAGCTGGTGG	1
TATGTCCACACGGCTTC	1
TATGTCCACGACTACTA	1
TATGTCNAGCTGGTGGA	1
TATGTCTAAAGACAGCT	1
TATGTCTAGGCAACACT	1
TATGTCTGTATATCAGC	1
TATGTGAAAAGTATAGT	1
TATGTGAAATTTGTGTT	1
TATGTGAACTTCCTTAC	1
TATGTGAGTACACTGTA	1
TATGTGAGTATACTGTC	1
TATGTGAGTGTCAGATT	1
TATGTGATACACTGTTG	1
TATGTGGACACTGAGAG	1
TATGTGGATACACTGTC	1
TATGTGGGTGTATATAT	1
TATGTGTAACTGTAGTT	1
TATGTGTACACACACAC	1
TATGTGTACGCGTCTTC	1
TATGTGTATATGAATGC	1
TATGTGTGCTGGGAACG	1
TATGTGTGTATATGTGC	1
TATGTGTTCAAATGTAA	1
TATGTGTTCTGTATCTG	1
TATGTTCAATATGTAGA	1
TATGTTCCAAAAGTGAT	1
TATGTTCCMAAAAGTGC	1
TATGTTCGTACATCACC	1
TATGTTGCTTGGTAACT	1
TATGTTTGCTGAAACAC	1
TATGTTTTATGTGTAGG	1
TATGTTTTCAAAGAATT	1
TATGTTTTCAACCATCC	1
TATGTTTTGACATTGTT	1
TATNCNCAGGCCTGGGT	1
TATTAAACGTGAGGATC	1
TATTAAATAAATAAATA	1
TATTAAATAAATAGTCC	1
TATTAAATAATGAACTC	1
TATTAAATGGAATGAAA	1
TATTAACGTGGGATGCC	1
TATTAACTCTCCTCGGA	1
TATTAAGGCCTTGGATA	1
TATTAATACTCTAAATA	1
TATTACACCCAGTGGGT	1
TATTACACTATCAGGCC	1
TATTAGAAAAATAAGTG	1
TATTAGAGATGCAGCTT	1
TATTATAAATGTGAAGT	1
TATTATATAAATATTTT	1
TATTATATTCTCTATCC	1
TATTATTTGGGAAAGTT	1
TATTCAAAAAAAAAAAG	1
TATTCAATGTGACAAAA	1
TATTCAGAATTGGCCTA	1
TATTCAGGAGCGGGATT	1
TATTCATTAAAAAAATC	1
TATTCCACCGACGAGAA	1
TATTCCCTTATATTTTG	1
TATTCCTCAAAAGAATG	1
TATTCCTTCCAGGTAGT	1
TATTCTCCAAATGATTG	1
TATTCTCCAGCTCCTTC	1
TATTGACTTATATATTG	1
TATTGATCGCCTCATAG	1
TATTGCCAGAAAACAAA	1
TATTGCCCGTGGTATTT	1
TATTGGACTGAGTTTCC	1
TATTGGTTGGTGGTCCT	1
TATTGTAAAGAAGAATA	1
TATTGTAGTTTTAGTCA	1
TATTGTCATCTTGTCNC	1
TATTGTGGGAAGGAGTA	1
TATTGTGTATTTCAAAT	1
TATTGTGTCCCCACATC	1
TATTGTTAGGCAACTGT	1
TATTGTTTACCTTCGAA	1
TATTTAAAAAAAAAAAA	1
TATTTAAAAACTTCACA	1
TATTTAAAAGTGAGCAG	1
TATTTAACTTTTTTTTT	1
TATTTAATACTCACTTG	1
TATTTAATTCTTTTTTA	1
TATTTACCACCCTAAAA	1
TATTTACTGCTATTCAT	1
TATTTATAATTTAGTCA	1
TATTTATATGGCTCTTG	1
TATTTATCGTGCTTGGC	1
TATTTATTAAGGTCTAG	1
TATTTATTATTTTCGTG	1
TATTTATTCTCGTTAGC	1
TATTTATTTCCACGTAT	1
TATTTATTTGCAATGCC	1
TATTTCAAAACTATAAG	1
TATTTCAATTGTCTGTT	1
TATTTCACATATAACCT	1
TATTTCAGGCTGGCTTT	1
TATTTCTACACCATCAA	1
TATTTCTTTTCCCTGTT	1
TATTTGATGTGAGTTTC	1
TATTTGCTTTGTCAAAA	1
TATTTGGATTTGATTCA	1
TATTTGGTTACTTACCA	1
TATTTGTGAGATCTACC	1
TATTTGTTATTGAAAAA	1
TATTTTACCGTNGGCAC	1
TATTTTAGCTATTTTAG	1
TATTTTATATGAAAAAA	1
TATTTTGAATAAAAAGC	1
TATTTTGCGGTTGACTA	1
TATTTTGGTCCCCTCCC	1
TATTTTTAAACCCAACT	1
TATTTTTACAGTTGAGG	1
TATTTTTAGCTATAGGA	1
TATTTTTATAAGAAAAA	1
TATTTTTCGATTATTTG	1
TATTTTTTTTTTTCTTA	1
TCAAAAAAAGAAATGGT	1
TCAAAAAAGATGGATCC	1
TCAAAACGTGACTGTTA	1
TCAAAAGAACACCTTTT	1
TCAAAAGAACMCCCTTT	1
TCAAAAGGAACAGTCGA	1
TCAAAATACGATTGGTT	1
TCAAAATGAAATGACCA	1
TCAAAATGTTGATCTGT	1
TCAAACATTACAAAATA	1
TCAAACCAACAGCAGCC	1
TCAAACCTGACATTGTA	1
TCAAACTAGTTAAGATG	1
TCAAACTCAACTCCAGC	1
TCAAAGAAGGAGAGAAC	1
TCAAAGCCTGGGCCTCT	1
TCAAAGGTTCTGCACAC	1
TCAAAGTAAAAAAAAAA	1
TCAAAGTATAGATATTT	1
TCAAATAAAGGGACATC	1
TCAAATAAAGTTGTCTT	1
TCAAATATGTGTCTGCG	1
TCAAATGGGATGAAGTG	1
TCAAATGGGTAGATGTT	1
TCAAATGGTAGAGAAAT	1
TCAAATTGAAAACCCCA	1
TCAAATTTCTTTTACTT	1
TCAACAAACTTAAGCTT	1
TCAACAACGACTACTCC	1
TCAACAGCCACTTCATC	1
TCAACAGTTCATCTATC	1
TCAACATCTAGGCTCCA	1
TCAACATTATTTGATCA	1
TCAACCAAAAAAAAAAA	1
TCAACCCTGGTGCCACA	1
TCAACCTCCAATCTCCT	1
TCAACTATTAAAGAAGT	1
TCAACTTAAATTAAAGT	1
TCAACTTCCCGTAGACA	1
TCAACTTCCCTAAAGGC	1
TCAACTTTCCTCACAGA	1
TCAAGAAAAAAAAAAAA	1
TCAAGAAAGTAAAAAAA	1
TCAAGAAAGTACAGGAA	1
TCAAGATGATAAGCAAA	1
TCAAGATGGGTACTGCT	1
TCAAGCTTGAGCAGAGC	1
TCAAGGCGAACCTAACC	1
TCAAGGTACAGGAAGCA	1
TCAAGTACTGCAAACTT	1
TCAAGTCAGCTGGACAC	1
TCAAGTCTTTATTAAGT	1
TCAAGTGCTGTGAGCAT	1
TCAAGTTCAGCTTTGCT	1
TCAAGTTTAAAAAAAAA	1
TCAAGTTTGTATTTGTT	1
TCAATAAAAGGAATGAC	1
TCAATCAATTAAGGACA	1
TCAATCCACACAGAAAT	1
TCAATCGTTTGAATGTT	1
TCAATGAAGGTCAGCTT	1
TCAATGACAAAAGTGTA	1
TCAATGACACTTACGAT	1
TCAATGACATTAGTAAT	1
TCAATTGGATCAGGCCG	1
TCAATTTGACAATTAAA	1
TCAATTTTCAATAAAAT	1
TCACAAAAAAAAAAAAA	1
TCACAAAAATTTGGATT	1
TCACAACCACTCCACCA	1
TCACAAGCAAATGGNGT	1
TCACAAGCCTTGATTAA	1
TCACAATTGCATTAATG	1
TCACACACAGACAAGTA	1
TCACACAGACAGACAGA	1
TCACACATATTTTGATT	1
TCACACTTTTTGTATAT	1
TCACAGGCCTCTCTGCT	1
TCACAGGGGAAAAAATA	1
TCACAGGTGTGCAGGTA	1
TCACATAAAAGGGCCAG	1
TCACATAAACTCCTGAA	1
TCACATCCAAGTGCACA	1
TCACCAAGAAAAAAAAA	1
TCACCAAGAAAATCAGG	1
TCACCAAGATTTGATGC	1
TCACCACAGCCAGCTGA	1
TCACCACCTGCCTGGCT	1
TCACCAGGCTTAGAGAG	1
TCACCCACGCTGATGAG	1
TCACCCATACCCAATGA	1
TCACCCCGGTGCCACTC	1
TCACCGCTGTTGCTAAC	1
TCACCTACAGAATTAAT	1
TCACCTACTAAAAATGG	1
TCACCTATCACTCCTTT	1
TCACCTCAATGCTAACT	1
TCACCTCCACTCTTGAA	1
TCACCTCTGTGAAGCCA	1
TCACCTGCACAACCGTC	1
TCACCTGCCAATTCCTC	1
TCACCTGCTAAGATCGG	1
TCACCTGGGTCAGGATT	1
TCACCTTCAAGGTTTTA	1
TCACGATCCAGTTCTCT	1
TCACGCTGCATAGCAAC	1
TCACGGAAGACTTTCCC	1
TCACGGAGTACTGTGTT	1
TCACGTGAAGGAAACCC	1
TCACTACAACCTGCTTC	1
TCACTCCCTCTATAGCC	1
TCACTGAAAGGATCAAC	1
TCACTGAAGAGGCCTGG	1
TCACTGAATAGATCGAC	1
TCACTGCTCAGTCTTTA	1
TCACTGGGTTTGATGCT	1
TCACTGGTATTGATAAC	1
TCACTGTTGAACTTTTC	1
TCACTTCAGAGCATCCC	1
TCACTTCCCCTTGCATA	1
TCACTTGCTAGCGGGCC	1
TCACTTTCGTTCATTTC	1
TCACTTTTTTAAAAAAA	1
TCAGAAAGGTCTATATG	1
TCAGAACTGGAGAGCTT	1
TCAGAAGAATGTGCCCA	1
TCAGAAGACAATCGCCC	1
TCAGAAGACTGAAGGAA	1
TCAGAATACTTATATTT	1
TCAGAATGAGTGCTGTA	1
TCAGAATTAAACTCTTC	1
TCAGACAATAAAGTCTT	1
TCAGACATTACGATATC	1
TCAGACCTCGGTCGTCC	1
TCAGACTCAAATGTTTT	1
TCAGACTGATCACTGCA	1
TCAGACTTCCCTGCTCT	1
TCAGAGACCGAGAACTC	1
TCAGAGCTCTTAAGTCC	1
TCAGAGGCCTGGGTGGC	1
TCAGAGGGAGAGAGGCT	1
TCAGAGGTCCCCGTCTG	1
TCAGAGTCAACAAAAGT	1
TCAGATATTTTAAAAAA	1
TCAGATGTACAAGGGAT	1
TCAGATTCTGTTCAGGC	1
TCAGCACATCGAATCGT	1
TCAGCAGTACCCATTTG	1
TCAGCATTCATCAAGCC	1
TCAGCATTGCAGATGCC	1
TCAGCCACAGAAATGCT	1
TCAGCCACCTTGTGGCC	1
TCAGCCAGGTCTCCTCT	1
TCAGCGACCCGGCCACT	1
TCAGCTCCCAGACGGGC	1
TCAGCTGACCAGGCATC	1
TCAGCTGCATTTCCTAA	1
TCAGCTGGGAAGGAATG	1
TCAGCTGTGGGATTGTA	1
TCAGCTGTTAAACCTCT	1
TCAGCTGTTAACAAGTG	1
TCAGGAAAGCAATCAGT	1
TCAGGAACAGTTTGCAC	1
TCAGGAAGATGAAACAT	1
TCAGGACAAGGGCCTAA	1
TCAGGACTGGAGAGATG	1
TCAGGAGTGAACTGGTC	1
TCAGGATGCAGTGAGGG	1
TCAGGATTGTCACGACG	1
TCAGGCCGTTGGTTTAC	1
TCAGGCCTGACTAATAA	1
TCAGGCTCTTATGTAGT	1
TCAGGCTGCCTCTATCT	1
TCAGGCTGCCTNTATCT	1
TCAGGCTGCCTTTATCC	1
TCAGGGAGGGAGGGATG	1
TCAGGGCTGACTGCTGA	1
TCAGGGCTGTCTGCTGA	1
TCAGGGTGGGCAGGTCA	1
TCAGGNTGCCTTTATCT	1
TCAGGTACAAAAATCCC	1
TCAGGTCGGGCTTCACA	1
TCAGGTGAAAACCAATA	1
TCAGGTGGCCTGTCCTT	1
TCAGGTGTGAGAGGAGG	1
TCAGGTTAGCGCTCAGG	1
TCAGGTTCAGGGAAAAA	1
TCAGGTTTTTAGTAGAA	1
TCAGTACAGAAAAATAG	1
TCAGTACAGGCCTCAGG	1
TCAGTACTTCACCCCAG	1
TCAGTAGGCCATAAGTT	1
TCAGTAGGCTTTGCAGG	1
TCAGTATCATTAGAGGT	1
[truncated: 66,380 more chars]
